# Supplementary material for: Constant pH Simulation with FMM Electrostatics in GROMACS. (A) Design and Applications
Source: J Chem Theory Comput. 2025 Feb 7;21(4):1762–86. doi: 10.1021/acs.jctc.4c01318 (PMC11866755; doi:10.1021/acs.jctc.4c01318)
Supplement: Supplementary file 1 — ct4c01318_si_001.zip [file ct4c01318_si_001.zip]

Archive with 78 entries (77 files):
- charmm36m-lambdadyn.ff/
- charmm36m-lambdadyn.ff/na.rtp
- charmm36m-lambdadyn.ff/silicates.rtp
- charmm36m-lambdadyn.ff/aminoacids.arn
- charmm36m-lambdadyn.ff/cgenff.hdb
- charmm36m-lambdadyn.ff/atomtypes.atp.original
- charmm36m-lambdadyn.ff/nbfix.itp
- charmm36m-lambdadyn.ff/ethers.r2b
- charmm36m-lambdadyn.ff/lipid.c.tdb
- charmm36m-lambdadyn.ff/cph_ffcomp.itp.before_refit
- charmm36m-lambdadyn.ff/cmap.itp
- charmm36m-lambdadyn.ff/solvent.rtp
- charmm36m-lambdadyn.ff/aminoacids.n.tdb
- charmm36m-lambdadyn.ff/spc.itp
- charmm36m-lambdadyn.ff/solvent.c.tdb
- charmm36m-lambdadyn.ff/tip3p.itp
- charmm36m-lambdadyn.ff/metals.c.tdb
- charmm36m-lambdadyn.ff/lipid.r2b
- charmm36m-lambdadyn.ff/cph_lambdasites_charge.itp
- charmm36m-lambdadyn.ff/cgenff.n.tdb
- charmm36m-lambdadyn.ff/ffnonbonded.itp.original
- charmm36m-lambdadyn.ff/ffbonded.itp
- charmm36m-lambdadyn.ff/silicates.n.tdb
- charmm36m-lambdadyn.ff/metals.r2b
- charmm36m-lambdadyn.ff/ethers.n.tdb
- charmm36m-lambdadyn.ff/na.c.tdb
- charmm36m-lambdadyn.ff/tip4p.itp
- charmm36m-lambdadyn.ff/cion.tip3p.itp
- charmm36m-lambdadyn.ff/carb.n.tdb
- charmm36m-lambdadyn.ff/cph_lambdasites_bonded.itp
- charmm36m-lambdadyn.ff/tip5p.itp
- charmm36m-lambdadyn.ff/solvent.hdb
- charmm36m-lambdadyn.ff/na.hdb
- charmm36m-lambdadyn.ff/aminoacids.r2b
- charmm36m-lambdadyn.ff/silicates.hdb
- charmm36m-lambdadyn.ff/carb.r2b
- charmm36m-lambdadyn.ff/cph_misc.itp
- charmm36m-lambdadyn.ff/cgenff.rtp
- charmm36m-lambdadyn.ff/ffnonbonded.itp
- charmm36m-lambdadyn.ff/watermodels.dat
- charmm36m-lambdadyn.ff/solvent.r2b
- charmm36m-lambdadyn.ff/spce.itp
- charmm36m-lambdadyn.ff/ethers.rtp
- charmm36m-lambdadyn.ff/aminoacids.ldp
- charmm36m-lambdadyn.ff/ffmissingdihedrals.itp
- charmm36m-lambdadyn.ff/tip4pew.itp
- charmm36m-lambdadyn.ff/port_charmm.py
- charmm36m-lambdadyn.ff/carb.hdb
- charmm36m-lambdadyn.ff/na.r2b
- charmm36m-lambdadyn.ff/silicates.r2b
- charmm36m-lambdadyn.ff/aminoacids.hdb
- charmm36m-lambdadyn.ff/lipid.rtp
- charmm36m-lambdadyn.ff/carb.c.tdb
- charmm36m-lambdadyn.ff/ffbonded.itp.original
- charmm36m-lambdadyn.ff/na.n.tdb
- charmm36m-lambdadyn.ff/forcefield.doc
- charmm36m-lambdadyn.ff/ions.itp
- charmm36m-lambdadyn.ff/ethers.c.tdb
- charmm36m-lambdadyn.ff/silicates.c.tdb
- charmm36m-lambdadyn.ff/metals.hdb
- charmm36m-lambdadyn.ff/cgenff.c.tdb
- charmm36m-lambdadyn.ff/forcefield.itp
- charmm36m-lambdadyn.ff/metals.rtp
- charmm36m-lambdadyn.ff/metals.n.tdb
- charmm36m-lambdadyn.ff/tip3p_original.itp
- charmm36m-lambdadyn.ff/cph_ffcomp.itp
- charmm36m-lambdadyn.ff/lipid.hdb
- charmm36m-lambdadyn.ff/atomtypes.atp
- charmm36m-lambdadyn.ff/solvent.n.tdb
- charmm36m-lambdadyn.ff/aminoacids.c.tdb
- charmm36m-lambdadyn.ff/cph_lambdasites_misc.itp
- charmm36m-lambdadyn.ff/cgenff.r2b
- charmm36m-lambdadyn.ff/lipid.n.tdb
- charmm36m-lambdadyn.ff/aminoacids.rtp
- charmm36m-lambdadyn.ff/carb.rtp
- charmm36m-lambdadyn.ff/cph_lambdasites_lj.itp
- charmm36m-lambdadyn.ff/ffnonbonded.itp.original2
- charmm36m-lambdadyn.ff/ethers.hdb
