# Supplementary material for: Constant pH Simulation with FMM Electrostatics in GROMACS. (A) Design and Applications
Source: J Chem Theory Comput. 2025 Feb 7;21(4):1762–86. doi: 10.1021/acs.jctc.4c01318 (PMC11866755; doi:10.1021/acs.jctc.4c01318)
Supplement: Supplementary file 1 — ct4c01318_si_001.zip [file ct4c01318_si_001.zip › charmm36m-lambdadyn.ff/na.rtp]

; CHARMM-port for GROMACS
; created with charmm2gmx version 0.6.dev1+g077b6a1 on 2021-10-05 08:46:24.833099
; Code: https://gitlab.com/awacha/charmm2gmx
; Documentation: https://awacha.gitlab.com/charmm2gmx
; Charmm2GMX written by András Wacha, based on the original port by 
; E. Prabhu Raman, Justin A. Lemkul, Robert Best and Alexander D. MacKerell, Jr.
; Residue topology information from the CHARMM force field

[ bondedtypes ]
; Col 1: Type of bond 
; Col 2: Type of angles 
; Col 3: Type of proper dihedrals 
; Col 4: Type of improper dihedrals 
; Col 5: Generate all dihedrals if 1, only heavy atoms of 0. 
; Col 6: Number of excluded neighbors for nonbonded interactions 
; Col 7: Generate 1,4 interactions between pairs of hydrogens if 1 
; Col 8: Remove propers over the same bond as an improper if it is 1 
; bonds  angles  dihedrals  impropers  all_dihedrals  nrexcl  HH14  RemoveDih 
    1       5        9          2            1           3      1       0

; residue topologies from file toppar_c36_jul21/stream/na/toppar_all36_na_modifications.str

[ ABNS ]
; abasic deoxyribose nucleoside (susil)
  [ atoms ]
      H5T      HN5  0.4300   1
      O5'      ON5 -0.6600   1
      C5'     CN8B  0.0500   1
     H51'      HN8  0.0900   1
     H52'      HN8  0.0900   1
      C4'      CN7  0.1600   1
     H42'      HN7  0.0900   1
      O4'      ON6 -0.5000   1
      C1'     CN8B  0.0700   1
     H11'      HN8  0.0900   1
     H12'      HN8  0.0900   1
      C2'      CN8 -0.1800   1
     H21'      HN8  0.0900   1
     H22'      HN8  0.0900   1
      C3'      CN7  0.1400   1
     H31'      HN7  0.0900   1
      O3'      ON5 -0.6600   1
     H32'      HN5  0.4300   1
  [ bonds ]
      O4'   C4'
      O4'   C1'
      C4'   C5'
      C4'  H42'
      C4'   C3'
      C1'  H11'
      C1'  H12'
      C1'   C2'
      C2'  H21'
      C2'  H22'
      C3'  H31'
      C3'   O3'
      O3'  H32'
      C5'   O5'
      C5'  H51'
      C5'  H52'
      O5'   H5T
      C2'   C3'

[ APN ]
; 
  [ atoms ]
        C        C  0.5100   1
      O1'        O -0.5100   1
      C2'      CT2 -0.0300   2
      H2'      HB2  0.0900   2
     H2''      HB2  0.0900   2
      N2'        N -0.3300   2
      C5'     CT2P  0.0000   2
      H5'      HB2  0.0900   2
     H5''      HB2  0.0900   2
        N      NH1 -0.4700   3
      H1'        H  0.3100   3
      C6'      CT2 -0.0200   3
      H6'      HB2  0.0900   3
     H6''      HB2  0.0900   3
      C3'       CC  0.4300   4
      O3'        O -0.5400   4
      C4'      CT2 -0.0700   4
      H4'      HA2  0.0900   4
     H4''      HA2  0.0900   4
       N9      NN2 -0.0500   5
       C5      CN5  0.2800   5
       N7      NN4 -0.7100   5
       C8      CN4  0.3400   5
       H8      HN3  0.1200   5
       N1     NN3A -0.7400   5
       C2      CN4  0.5000   5
       H2      HN3  0.1300   5
       N3     NN3A -0.7500   5
       C4      CN5  0.4300   5
       C6      CN2  0.4600   5
       N6      NN1 -0.7700   5
      H61      HN1  0.3800   5
      H62      HN1  0.3800   5
  [ bonds ]
       +N     C
        C   O1'
        C   C2'
      C2'   H2'
      C2'  H2''
      C2'   N2'
      N2'   C5'
      C5'   H5'
      C5'  H5''
      C6'   C5'
      C6'   H6'
      C6'  H6''
      C6'     N
        N   H1'
      N2'   C3'
      C3'   O3'
      C3'   C4'
      C4'   H4'
      C4'  H4''
      C4'    N9
       N9    C4
       N9    C8
       C4    N3
       C4    C5
       N3    C2
       C2    N1
       N1    C6
       C6    N6
       N6   H61
       N6   H62
       C6    C5
       C5    N7
       N7    C8
       C8    H8
       C2    H2
  [ impropers ]
       N6    C6   H61   H62
       C6    N1    C5    N6
        N    -C   C6'   H1'
        C   O1'   C2'    +N
      C3'   O3'   C4'   N2'
      N2'   C2'   C5'   C3'

[ B5NP ]
; carbocyclic sugar with 5' OPOCH3
  [ atoms ]
      C5'     CN8B -0.0800   1
     H51'      HN8  0.0900   1
     H52'      HN8  0.0900   1
      O5'      ON2 -0.5700   1
        P        P  1.5000   1
      O1P      ON3 -0.7800   1
      O2P      ON3 -0.7800   1
      O3'      ON2 -0.5700   1
      C3'     CN8B -0.1700   1
     H31'      HN8  0.0900   1
     H32'      HN8  0.0900   1
     H33'      HN8  0.0900   1
       C4      CN7 -0.1800   2
      H41      HN7  0.0900   2
      H42      HN7  0.0900   2
       C3      CN8 -0.1800   3
      H31      HN8  0.0900   3
      H32      HN8  0.0900   3
       C1      CN6  0.0000   4
       C2      CN7  0.1400   5
      H21      HN7  0.0900   5
      O3T      ON5 -0.6600   5
      H3T      HN5  0.4300   5
       C5     CN7E -0.0900   6
      H51      HN7  0.0900   6
       C6      CN8 -0.1800   7
      H61      HN8  0.0900   7
      H62      HN8  0.0900   7
  [ bonds ]
       C1    C2
       C2    C3
       C3    C4
       C4    C5
       C5    C1
       C5    C6
       C6    C1
       C5   H51
       C2   H21
       C4   H42
       C3   H31
       C3   H32
       C4   H41
       C6   H61
       C1   C5'
       C2   O3T
       C6   H62
      C5'   O5'
      O5'     P
        P   O1P
        P   O2P
        P   O3'
      O3'   C3'
      C3'  H31'
      C3'  H32'
      C3'  H33'
      C5'  H51'
      C5'  H52'
      O3T   H3T

[ B5SP ]
; south carbcyclic sugar with C5'-OPOCH3
  [ atoms ]
       C1     CN7E -0.0900   1
      H11      HN7  0.0900   1
       C3      CN7  0.1400   2
      H31      HN7  0.0900   2
      O3T      ON5 -0.6600   2
      H3T      HN5  0.4300   2
       C6      CN8 -0.1800   3
      H61      HN8  0.0900   3
      H62      HN8  0.0900   3
       C4     CN8B -0.1800   4
      H41      HN8  0.0900   4
      H42      HN8  0.0900   4
       C5      CN6 -0.0900   5
      H51      HN7  0.0900   5
       C2     CN7E -0.0900   6
      H21      HN7  0.0900   6
      C5'     CN8B -0.0800   6
     H51'      HN8  0.0900   6
     H52'      HN8  0.0900   6
      O5'      ON2 -0.5700   6
        P        P  1.5000   6
      O1P      ON3 -0.7800   6
      O2P      ON3 -0.7800   6
      O3'      ON2 -0.5700   6
      C3'     CN8B -0.1700   6
     H31'      HN8  0.0900   6
     H32'      HN8  0.0900   6
     H33'      HN8  0.0900   6
  [ bonds ]
       C1    C2
       C2    C3
       C3    C4
       C4    C5
       C5    C1
       C5    C6
       C6    C1
       C2   C5'
       C4   H41
       C4   H42
      C5'  H51'
       C1   H11
      C5'  H52'
       C6   H61
       C6   H62
       C2   H21
       C5   H51
       C3   H31
       C3   O3T
      C5'   O5'
      O5'     P
      O3T   H3T
        P   O1P
        P   O2P
        P   O3'
      O3'   C3'
      C3'  H31'
      C3'  H32'
      C3'  H33'

[ BPET ]
; Bis-methylphosphate-ethane
  [ atoms ]
       C1      CN9 -0.1700   1
      H11      HN9  0.0900   1
      H12      HN9  0.0900   1
      H13      HN9  0.0900   1
       O2      ON2 -0.5700   1
       P3        P  1.5000   1
      O31      ON3 -0.7800   1
      O32      ON3 -0.7800   1
       O4      ON2 -0.5700   1
       C5      CN8 -0.0800   1
      H51      HN8  0.0900   1
      H52      HN8  0.0900   1
       C6      CN8 -0.0800   1
      H61      HN8  0.0900   1
      H62      HN8  0.0900   1
       O7      ON2 -0.5700   1
       P8        P  1.5000   1
      O81      ON3 -0.7800   1
      O82      ON3 -0.7800   1
       O9      ON2 -0.5700   1
      C10      CN9 -0.1700   1
     H101      HN9  0.0900   1
     H102      HN9  0.0900   1
     H103      HN9  0.0900   1
  [ bonds ]
       C1    O2
       O2    P3
       P3    O4
       O4    C5
       C5    C6
       C6    O7
       O7    P8
       P8    O9
       O9   C10
       P3   O31
       P3   O32
       P8   O81
       P8   O82
       C1   H11
       C1   H12
       C1   H13
       C5   H51
       C5   H52
       C6   H61
       C6   H62
      C10  H101
      C10  H102
      C10  H103

[ BPNP ]
; North carbocyclic sugar with 3'-OPOCH3
  [ atoms ]
       C2      CN7  0.0100   1
      H21      HN7  0.0900   1
      O3'      ON2 -0.5700   1
        P        P  1.5000   1
      O1P      ON3 -0.7800   1
      O2P      ON3 -0.7800   1
      O5'      ON2 -0.5700   1
      C5'     CN8B -0.1700   1
     H51'      HN8  0.0900   1
     H52'      HN8  0.0900   1
     H53'      HN8  0.0900   1
       C4      CN7 -0.1800   2
      H41      HN7  0.0900   2
      H42      HN7  0.0900   2
       C3      CN8 -0.1800   3
      H31      HN8  0.0900   3
      H32      HN8  0.0900   3
       C1      CN6 -0.0900   4
      H11      HN7  0.0900   4
       C5     CN7E -0.0900   5
      H51      HN7  0.0900   5
       C6      CN8 -0.1800   6
      H61      HN8  0.0900   6
      H62      HN8  0.0900   6
  [ bonds ]
       C1    C2
       C2    C3
       C3    C4
       C4    C5
       C5    C1
       C5    C6
       C6    C1
       C5   H51
       C2   H21
       C4   H42
       C3   H31
       C3   H32
       C4   H41
       C6   H61
       C1   H11
       C6   H62
       C2   O3'
      O3'     P
        P   O1P
        P   O2P
        P   O5'
      O5'   C5'
      C5'  H51'
      C5'  H52'
      C5'  H53'

[ BPSP ]
; south carbcyclic sugar with 3'-OPOCH3
  [ atoms ]
       C1     CN7E -0.0900   1
      H11      HN7  0.0900   1
       C2     CN7E -0.1800   2
      H21      HN7  0.0900   2
      H22      HN7  0.0900   2
       C6      CN8 -0.1800   3
      H61      HN8  0.0900   3
      H62      HN8  0.0900   3
       C4     CN8B -0.1800   4
      H41      HN8  0.0900   4
      H42      HN8  0.0900   4
       C5      CN6 -0.0900   5
      H51      HN7  0.0900   5
       C3      CN7  0.0100   6
      H31      HN7  0.0900   6
      O3'      ON2 -0.5700   6
        P        P  1.5000   6
      O1P      ON3 -0.7800   6
      O2P      ON3 -0.7800   6
      O5'      ON2 -0.5700   6
      C5'     CN8B -0.1700   6
     H51'      HN8  0.0900   6
     H52'      HN8  0.0900   6
     H53'      HN8  0.0900   6
  [ bonds ]
       C1    C2
       C2    C3
       C3    C4
       C4    C5
       C5    C1
       C5    C6
       C6    C1
       C4   H42
       C1   H11
       C2   H21
       C2   H22
       C6   H61
       C6   H62
       C4   H41
       C5   H51
       C3   H31
       C3   O3'
      O3'     P
        P   O1P
        P   O2P
        P   O5'
      O5'   C5'
      C5'  H51'
      C5'  H52'
      C5'  H53'

[ CNAD ]
; carbocyclic sugar with adenine base, north
  [ atoms ]
      C4S      CN7 -0.1800   1
     H41S      HN7  0.0900   1
     H42S      HN7  0.0900   1
      C2S      CN7 -0.0900   2
     H21S      HN7  0.0900   2
      C3S      CN8 -0.1800   3
     H31S      HN8  0.0900   3
     H32S      HN8  0.0900   3
      C5S      CN6 -0.0900   4
     H51S      HN7  0.0900   4
      C6S      CN8 -0.1800   5
     H61S      HN8  0.0900   5
     H62S      HN8  0.0900   5
      C1S     CN7E -0.0900   6
     H11S      HN7  0.0900   6
       C5      CN5  0.2800   7
       N7      NN4 -0.7100   7
       C8      CN4  0.3400   7
       H8      HN3  0.1200   7
       N9      NN2 -0.0500   7
       N1     NN3A -0.7400   7
       C2      CN4  0.5000   7
       H2      HN3  0.1300   7
       N3     NN3A -0.7500   7
       C4      CN5  0.4300   7
       C6      CN2  0.4600   7
       N6      NN1 -0.7700   7
      H61      HN1  0.3800   7
      H62      HN1  0.3800   7
  [ bonds ]
      C1S   C2S
      C2S   C3S
      C3S   C4S
      C4S   C5S
      C5S   C1S
      C5S   C6S
      C6S   C1S
      C1S  H11S
      C2S  H21S
      C3S  H31S
      C3S  H32S
      C4S  H41S
      C4S  H42S
      C5S  H51S
      C6S  H61S
      C6S  H62S
      C2S    N9
       N9    C4
       N9    C8
       C4    N3
       C2    N1
       C6    N6
       N6   H61
       N6   H62
       C6    C5
       C5    N7
       C8    H8
       C2    H2
       N1    C6
       C2    N3
       C4    C5
       N7    C8
  [ impropers ]
      H62    C6   H61    N6
       N6    N1    C5    C6

[ CNCY ]
; carbocyclic sugar with cytosine base, north
  [ atoms ]
      C4S      CN7 -0.1800   1
     H41S      HN7  0.0900   1
     H42S      HN7  0.0900   1
      C2S      CN7 -0.0900   2
     H21S      HN7  0.0900   2
      C3S      CN8 -0.1800   3
     H31S      HN8  0.0900   3
     H32S      HN8  0.0900   3
      C5S      CN6 -0.0900   4
     H51S      HN7  0.0900   4
      C6S      CN8 -0.1800   5
     H61S      HN8  0.0900   5
     H62S      HN8  0.0900   5
      C1S     CN7E -0.0900   6
     H11S      HN7  0.0900   6
       N1      NN2 -0.1600   7
       C6      CN3  0.1100   7
       H6      HN3  0.0500   7
       C2      CN1  0.5300   8
       O2     ON1C -0.4800   8
       N3      NN3 -0.6700   8
       C4      CN2  0.6200   8
       N4      NN1 -0.5800   9
      H41      HN1  0.3100   9
      H42      HN1  0.2700   9
       C5      CN3 -0.1000  10
       H5      HN3  0.1000  10
  [ bonds ]
      C1S   C2S
      C2S   C3S
      C3S   C4S
      C4S   C5S
      C5S   C1S
      C5S   C6S
      C6S   C1S
      C1S  H11S
      C2S  H21S
      C3S  H31S
      C3S  H32S
      C4S  H41S
      C4S  H42S
      C5S  H51S
      C6S  H61S
      C6S  H62S
      C2S    N1
       N1    C2
       N1    C6
       C2    O2
       C2    N3
       N3    C4
       C4    N4
       N4   H41
       N4   H42
       C4    C5
       C5    C6
       C5    H5
       C6    H6
  [ impropers ]
       O2    N1    N3    C2
       N4    N3    C5    C4
      H42    C4   H41    N4

[ CNGU ]
; carbocyclic sugar with guanine base, north
  [ atoms ]
      C4S      CN7 -0.1800   1
     H41S      HN7  0.0900   1
     H42S      HN7  0.0900   1
      C2S      CN7 -0.0900   2
     H21S      HN7  0.0900   2
      C3S      CN8 -0.1800   3
     H31S      HN8  0.0900   3
     H32S      HN8  0.0900   3
      C5S      CN6 -0.0900   4
     H51S      HN7  0.0900   4
      C6S      CN8 -0.1800   5
     H61S      HN8  0.0900   5
     H62S      HN8  0.0900   5
      C1S     CN7E -0.0900   6
     H11S      HN7  0.0900   6
       N9     NN2B -0.1400   7
       C4      CN5  0.1400   7
       N3     NN3G -0.6600   8
       C2      CN2  0.7600   8
       N1     NN2G -0.3800   8
       H1      HN2  0.2800   8
       N2      NN1 -0.6400   9
      H21      HN1  0.3100   9
      H22      HN1  0.3300   9
       C6      CN1  0.5500  10
       O6      ON1 -0.4700  10
       C5     CN5G -0.0800  10
       N7      NN4 -0.6900  11
       C8      CN4  0.4100  11
       H8      HN3  0.2800  11
  [ bonds ]
      C1S   C2S
      C2S   C3S
      C3S   C4S
      C4S   C5S
      C5S   C1S
      C5S   C6S
      C6S   C1S
      C1S  H11S
      C2S  H21S
      C3S  H31S
      C3S  H32S
      C4S  H41S
      C4S  H42S
      C5S  H51S
      C6S  H61S
      C6S  H62S
      C2S    N9
       N9    C4
       N9    C8
       C4    N3
       C8    H8
       C4    C5
       N3    C2
       C2    N2
       C2    N1
       N2   H21
       N2   H22
       N1    H1
       N1    C6
       C6    O6
       C6    C5
       C5    N7
       N7    C8
  [ impropers ]
       N2    N3    N1    C2
       O6    N1    C5    C6
      H22   H21    C2    N2

[ CNT1 ]
; carbocyclic sugar with thymine base, north
  [ atoms ]
      C4S      CN7 -0.1800   1
     H41S      HN7  0.0900   1
     H42S      HN7  0.0900   1
      C2S      CN7 -0.0900   2
     H21S      HN7  0.0900   2
      C3S      CN8 -0.1800   3
     H31S      HN8  0.0900   3
     H32S      HN8  0.0900   3
      C5S      CN6 -0.0900   4
     H51S      HN7  0.0900   4
      C6S      CN8 -0.1800   5
     H61S      HN8  0.0900   5
     H62S      HN8  0.0900   5
      C1S     CN7E -0.0900   6
     H11S      HN7  0.0900   6
       N1     NN2B -0.3000   7
       C6      CN3  0.1700   7
       H6      HN3  0.1300   7
       C2     CN1T  0.5700   8
       O2      ON1 -0.4700   8
       N3     NN2U -0.4600   8
       H3      HN2  0.3600   8
       C4      CN1  0.5400   9
       O4      ON1 -0.4900   9
       C5     CN3T -0.1500   9
      C5M      CN9 -0.1100   9
      H51      HN9  0.0700   9
      H52      HN9  0.0700   9
      H53      HN9  0.0700   9
  [ bonds ]
      C1S   C2S
      C2S   C3S
      C3S   C4S
      C4S   C5S
      C5S   C1S
      C5S   C6S
      C6S   C1S
      C1S  H11S
      C2S  H21S
      C3S  H31S
      C3S  H32S
      C4S  H41S
      C4S  H42S
      C5S  H51S
      C6S  H61S
      C6S  H62S
      C2S    N1
       N1    C2
       N1    C6
       C2    O2
       C4    C5
       C2    N3
       N3    H3
       N3    C4
       C4    O4
       C5   C5M
       C5    C6
       C6    H6
      C5M   H51
      C5M   H52
      C5M   H53
  [ impropers ]
       O2    N1    N3    C2
       O4    N3    C5    C4
      C5M    C4    C6    C5

[ CNT2 ]
; carbocyclic sugar with thymine base, north
  [ atoms ]
      C4S      CN7 -0.1800   1
     H41S      HN7  0.0900   1
     H42S      HN7  0.0900   1
      C2S      CN7 -0.0900   2
     H21S      HN7  0.0900   2
      C3S      CN8 -0.1800   3
     H31S      HN8  0.0900   3
     H32S      HN8  0.0900   3
      C5S      CN6 -0.0900   4
     H51S      HN7  0.0900   4
      C6S      CN8 -0.1800   5
     H61S      HN8  0.0900   5
     H62S      HN8  0.0900   5
      C1S     CN7E -0.0900   6
     H11S      HN7  0.0900   6
       N1     NN2B -0.3000   7
       C6      CN3  0.1700   7
       H6      HN3  0.1300   7
       C2     CN1T  0.5700   8
       O2      ON1 -0.4700   8
       N3     NN2U -0.4600   8
       H3      HN2  0.3600   8
       C4      CN1  0.5400   9
       O4      ON1 -0.4900   9
       C5     CN3T -0.1500   9
      C5M      CN9 -0.1100   9
      H51      HN9  0.0700   9
      H52      HN9  0.0700   9
      H53      HN9  0.0700   9
  [ bonds ]
      C1S   C2S
      C2S   C3S
      C3S   C4S
      C4S   C5S
      C5S   C1S
      C5S   C6S
      C6S   C1S
      C1S  H11S
      C2S  H21S
      C3S  H31S
      C3S  H32S
      C4S  H41S
      C4S  H42S
      C5S  H51S
      C6S  H61S
      C6S  H62S
      C2S    N1
       N1    C2
       N1    C6
       C2    O2
       C4    C5
       C2    N3
       N3    H3
       N3    C4
       C4    O4
       C5   C5M
       C5    C6
       C6    H6
      C5M   H51
      C5M   H52
      C5M   H53
  [ impropers ]
       O2    N1    N3    C2
       O4    N3    C5    C4
      C5M    C4    C6    C5

[ CNT3 ]
; carbocyclic sugar with thymine base, north
  [ atoms ]
      C4S      CN7 -0.1800   1
     H41S      HN7  0.0900   1
     H42S      HN7  0.0900   1
      C2S      CN7 -0.0900   2
     H21S      HN7  0.0900   2
      C3S      CN8 -0.1800   3
     H31S      HN8  0.0900   3
     H32S      HN8  0.0900   3
      C5S      CN6 -0.0900   4
     H51S      HN7  0.0900   4
      C6S      CN8 -0.1800   5
     H61S      HN8  0.0900   5
     H62S      HN8  0.0900   5
      C1S     CN7E -0.0900   6
     H11S      HN7  0.0900   6
       N1     NN2B -0.3000   7
       C6      CN3  0.1700   7
       H6      HN3  0.1300   7
       C2     CN1T  0.5700   8
       O2      ON1 -0.4700   8
       N3     NN2U -0.4600   8
       H3      HN2  0.3600   8
       C4      CN1  0.5400   9
       O4      ON1 -0.4900   9
       C5     CN3T -0.1500   9
      C5M      CN9 -0.1100   9
      H51      HN9  0.0700   9
      H52      HN9  0.0700   9
      H53      HN9  0.0700   9
  [ bonds ]
      C1S   C2S
      C2S   C3S
      C3S   C4S
      C4S   C5S
      C5S   C1S
      C5S   C6S
      C6S   C1S
      C1S  H11S
      C2S  H21S
      C3S  H31S
      C3S  H32S
      C4S  H41S
      C4S  H42S
      C5S  H51S
      C6S  H61S
      C6S  H62S
      C2S    N1
       N1    C2
       N1    C6
       C2    O2
       C4    C5
       C2    N3
       N3    H3
       N3    C4
       C4    O4
       C5   C5M
       C5    C6
       C6    H6
      C5M   H51
      C5M   H52
      C5M   H53
  [ impropers ]
       O2    N1    N3    C2
       O4    N3    C5    C4
      C5M    C4    C6    C5

[ CNTH ]
; carbocyclic sugar with thymine base, north
  [ atoms ]
      C4S      CN7 -0.1800   1
     H41S      HN7  0.0900   1
     H42S      HN7  0.0900   1
      C2S      CN7 -0.0900   2
     H21S      HN7  0.0900   2
      C3S      CN8 -0.1800   3
     H31S      HN8  0.0900   3
     H32S      HN8  0.0900   3
      C5S      CN6 -0.0900   4
     H51S      HN7  0.0900   4
      C6S      CN8 -0.1800   5
     H61S      HN8  0.0900   5
     H62S      HN8  0.0900   5
      C1S     CN7E -0.0900   6
     H11S      HN7  0.0900   6
       N1     NN2B -0.3000   7
       C6      CN3  0.1700   7
       H6      HN3  0.1300   7
       C2     CN1T  0.5700   8
       O2      ON1 -0.4700   8
       N3     NN2U -0.4600   8
       H3      HN2  0.3600   8
       C4      CN1  0.5400   9
       O4      ON1 -0.4900   9
       C5     CN3T -0.1500   9
      C5M      CN9 -0.1100   9
      H51      HN9  0.0700   9
      H52      HN9  0.0700   9
      H53      HN9  0.0700   9
  [ bonds ]
      C1S   C2S
      C2S   C3S
      C3S   C4S
      C4S   C5S
      C5S   C1S
      C5S   C6S
      C6S   C1S
      C1S  H11S
      C2S  H21S
      C3S  H31S
      C3S  H32S
      C4S  H41S
      C4S  H42S
      C5S  H51S
      C6S  H61S
      C6S  H62S
      C2S    N1
       N1    C2
       N1    C6
       C2    O2
       C4    C5
       C2    N3
       N3    H3
       N3    C4
       C4    O4
       C5   C5M
       C5    C6
       C6    H6
      C5M   H51
      C5M   H52
      C5M   H53
  [ impropers ]
       O2    N1    N3    C2
       O4    N3    C5    C4
      C5M    C4    C6    C5

[ CPEN ]
; cyclopentane, adm jr.
  [ atoms ]
       C1      CN8 -0.1800   1
      H11      HN8  0.0900   1
      H12      HN8  0.0900   1
       C2      CN7 -0.1800   2
      H21      HN7  0.0900   2
      H22      HN7  0.0900   2
       C3      CN8 -0.1800   3
      H31      HN8  0.0900   3
      H32      HN8  0.0900   3
       C4      CN7 -0.1800   4
      H41      HN7  0.0900   4
      H42      HN7  0.0900   4
       C5      CN8 -0.1800   5
      H51      HN8  0.0900   5
      H52      HN8  0.0900   5
  [ bonds ]
       C1    C2
       C2    C3
       C3    C4
       C4    C5
       C5    C1
       C1   H11
       C1   H12
       C2   H21
       C2   H22
       C3   H31
       C3   H32
       C4   H41
       C4   H42
       C5   H51
       C5   H52

[ CPES ]
; cyclopentane, adm jr.
  [ atoms ]
       C1      CN6 -0.1800   1
      H11      HN7  0.0900   1
      H12      HN7  0.0900   1
       C2     CN8B -0.1800   2
      H21      HN8  0.0900   2
      H22      HN8  0.0900   2
       C3      CN7 -0.1800   3
      H31      HN7  0.0900   3
      H32      HN7  0.0900   3
       C4     CN7E -0.1800   4
      H41      HN7  0.0900   4
      H42      HN7  0.0900   4
       C5      CN8 -0.1800   5
      H51      HN8  0.0900   5
      H52      HN8  0.0900   5
  [ bonds ]
       C1    C2
       C2    C3
       C3    C4
       C4    C5
       C5    C1
       C1   H11
       C1   H12
       C2   H21
       C2   H22
       C3   H31
       C3   H32
       C4   H41
       C4   H42
       C5   H51
       C5   H52

[ CPN ]
; 
  [ atoms ]
        C        C  0.5100   1
      O1'        O -0.5100   1
      C2'      CT2 -0.0300   2
      H2'      HB2  0.0900   2
     H2''      HB2  0.0900   2
      N2'        N -0.3300   2
      C5'     CT2P  0.0000   2
      H5'      HB2  0.0900   2
     H5''      HB2  0.0900   2
        N      NH1 -0.4700   3
      H1'        H  0.3100   3
      C6'      CT2 -0.0200   3
      H6'      HB2  0.0900   3
     H6''      HB2  0.0900   3
      C3'       CC  0.4300   4
      O3'        O -0.5400   4
      C4'      CT2 -0.0700   4
      H4'      HA2  0.0900   4
     H4''      HA2  0.0900   4
       N1      NN2 -0.1300   5
       C6      CN3  0.0500   5
       H6      HN3  0.1700   5
       C5      CN3 -0.1300   5
       H5      HN3  0.0700   5
       C2      CN1  0.5200   5
       O2     ON1C -0.4900   5
       N3      NN3 -0.6600   5
       C4      CN2  0.6500   5
       N4      NN1 -0.7500   5
      H41      HN1  0.3700   5
      H42      HN1  0.3300   5
  [ bonds ]
       +N     C
        C   O1'
        C   C2'
      C2'   H2'
      C2'  H2''
      C2'   N2'
      N2'   C5'
      C5'   H5'
      C5'  H5''
      C6'   C5'
      C6'   H6'
      C6'  H6''
      C6'     N
        N   H1'
      N2'   C3'
      C3'   O3'
      C3'   C4'
      C4'   H4'
      C4'  H4''
      C4'    N1
       N1    C2
       N1    C6
       C2    O2
       C2    N3
       N3    C4
       C4    N4
       N4   H41
       N4   H42
       C4    C5
       C5    C6
       C5    H5
       C6    H6
  [ impropers ]
       C2    N1    N3    O2
       C4    N3    C5    N4
        N    -C   C6'   H1'
        C   O1'   C2'    +N
      C3'   O3'   C4'   N2'
      N2'   C2'   C5'   C3'

[ CSAD ]
; carbocyclic sugar with adenine base, south
  [ atoms ]
      C4S     CN7E -0.1800   1
     H41S      HN7  0.0900   1
     H42S      HN7  0.0900   1
      C2S     CN8B -0.1800   2
     H21S      HN8  0.0900   2
     H22S      HN8  0.0900   2
      C3S      CN7 -0.1800   3
     H31S      HN7  0.0900   3
     H32S      HN7  0.0900   3
      C5S     CN7E -0.0900   4
     H51S      HN7  0.0900   4
      C6S      CN8 -0.1800   5
     H61S      HN8  0.0900   5
     H62S      HN8  0.0900   5
      C1S      CN6  0.0000   6
       C5      CN5  0.2800   6
       N7      NN4 -0.7100   6
       C8      CN4  0.3400   6
       H8      HN3  0.1200   6
       N9      NN2 -0.0500   6
       N1     NN3A -0.7400   6
       C2      CN4  0.5000   6
       H2      HN3  0.1300   6
       N3     NN3A -0.7500   6
       C4      CN5  0.4300   6
       C6      CN2  0.4600   6
       N6      NN1 -0.7700   6
      H61      HN1  0.3800   6
      H62      HN1  0.3800   6
  [ bonds ]
      C1S   C2S
      C2S   C3S
      C3S   C4S
      C4S   C5S
      C5S   C1S
      C5S   C6S
      C6S   C1S
      C2S  H21S
      C2S  H22S
      C3S  H31S
      C3S  H32S
      C4S  H41S
      C4S  H42S
      C5S  H51S
      C6S  H61S
      C6S  H62S
      C1S    N9
       N9    C4
       N9    C8
       C4    N3
       C2    N1
       C6    N6
       N6   H61
       N6   H62
       C6    C5
       C5    N7
       C8    H8
       C2    H2
       N1    C6
       C2    N3
       C4    C5
       N7    C8
  [ impropers ]
      H62    C6   H61    N6
       N6    N1    C5    C6

[ CSCY ]
; carbocyclic sugar with cytosine base, south
  [ atoms ]
      C4S     CN7E -0.1800   1
     H41S      HN7  0.0900   1
     H42S      HN7  0.0900   1
      C2S     CN8B -0.1800   2
     H21S      HN8  0.0900   2
     H22S      HN8  0.0900   2
      C3S      CN7 -0.1800   3
     H31S      HN7  0.0900   3
     H32S      HN7  0.0900   3
      C5S     CN7E -0.0900   4
     H51S      HN7  0.0900   4
      C6S      CN8 -0.1800   5
     H61S      HN8  0.0900   5
     H62S      HN8  0.0900   5
      C1S      CN6  0.0000   6
       N1      NN2 -0.1600   7
       C6      CN3  0.1100   7
       H6      HN3  0.0500   7
       C2      CN1  0.5300   8
       O2     ON1C -0.4800   8
       N3      NN3 -0.6700   8
       C4      CN2  0.6200   8
       N4      NN1 -0.5800   9
      H41      HN1  0.3100   9
      H42      HN1  0.2700   9
       C5      CN3 -0.1000  10
       H5      HN3  0.1000  10
  [ bonds ]
      C1S   C2S
      C2S   C3S
      C3S   C4S
      C4S   C5S
      C5S   C1S
      C5S   C6S
      C6S   C1S
      C2S  H21S
      C2S  H22S
      C3S  H31S
      C3S  H32S
      C4S  H41S
      C4S  H42S
      C5S  H51S
      C6S  H61S
      C6S  H62S
      C1S    N1
       N1    C2
       N1    C6
       C2    O2
       C2    N3
       N3    C4
       C4    N4
       N4   H41
       N4   H42
       C4    C5
       C5    C6
       C5    H5
       C6    H6
  [ impropers ]
       O2    N1    N3    C2
       N4    N3    C5    C4
      H42    C4   H41    N4

[ CSGU ]
; carbocyclic sugar with guanine base, south
  [ atoms ]
      C4S     CN7E -0.1800   1
     H41S      HN7  0.0900   1
     H42S      HN7  0.0900   1
      C2S     CN8B -0.1800   2
     H21S      HN8  0.0900   2
     H22S      HN8  0.0900   2
      C3S      CN7 -0.1800   3
     H31S      HN7  0.0900   3
     H32S      HN7  0.0900   3
      C5S     CN7E -0.0900   4
     H51S      HN7  0.0900   4
      C6S      CN8 -0.1800   5
     H61S      HN8  0.0900   5
     H62S      HN8  0.0900   5
      C1S      CN6  0.0000   6
       N9     NN2B -0.1400   6
       C4      CN5  0.1400   6
       N3     NN3G -0.6600   7
       C2      CN2  0.7600   7
       N1     NN2G -0.3800   7
       H1      HN2  0.2800   7
       N2      NN1 -0.6400   8
      H21      HN1  0.3100   8
      H22      HN1  0.3300   8
       C6      CN1  0.5500   9
       O6      ON1 -0.4700   9
       C5     CN5G -0.0800   9
       N7      NN4 -0.6900  10
       C8      CN4  0.4100  10
       H8      HN3  0.2800  10
  [ bonds ]
      C1S   C2S
      C2S   C3S
      C3S   C4S
      C4S   C5S
      C5S   C1S
      C5S   C6S
      C6S   C1S
      C2S  H21S
      C2S  H22S
      C3S  H31S
      C3S  H32S
      C4S  H41S
      C4S  H42S
      C5S  H51S
      C6S  H61S
      C6S  H62S
      C1S    N9
       N9    C4
       N9    C8
       C4    N3
       C8    H8
       C4    C5
       N3    C2
       C2    N2
       C2    N1
       N2   H21
       N2   H22
       N1    H1
       N1    C6
       C6    O6
       C6    C5
       C5    N7
       N7    C8
  [ impropers ]
       N2    N3    N1    C2
       O6    N1    C5    C6
      H22   H21    C2    N2

[ CSTH ]
; carbocyclic sugar with thymine base, south
  [ atoms ]
      C4S     CN7E -0.1800   1
     H41S      HN7  0.0900   1
     H42S      HN7  0.0900   1
      C2S     CN8B -0.1800   2
     H21S      HN8  0.0900   2
     H22S      HN8  0.0900   2
      C3S      CN7 -0.1800   3
     H31S      HN7  0.0900   3
     H32S      HN7  0.0900   3
      C5S     CN7E -0.0900   4
     H51S      HN7  0.0900   4
      C6S      CN8 -0.1800   5
     H61S      HN8  0.0900   5
     H62S      HN8  0.0900   5
      C1S      CN6  0.0000   6
       N1     NN2B -0.3000   6
       C6      CN3  0.1700   6
       H6      HN3  0.1300   6
       C2     CN1T  0.5700   7
       O2      ON1 -0.4700   7
       N3     NN2U -0.4600   7
       H3      HN2  0.3600   7
       C4      CN1  0.5400   8
       O4      ON1 -0.4900   8
       C5     CN3T -0.1500   8
      C5M      CN9 -0.1100   8
      H51      HN9  0.0700   8
      H52      HN9  0.0700   8
      H53      HN9  0.0700   8
  [ bonds ]
      C1S   C2S
      C2S   C3S
      C3S   C4S
      C4S   C5S
      C5S   C1S
      C5S   C6S
      C6S   C1S
      C2S  H21S
      C2S  H22S
      C3S  H31S
      C3S  H32S
      C4S  H41S
      C4S  H42S
      C5S  H51S
      C6S  H61S
      C6S  H62S
      C1S    N1
       N1    C2
       N1    C6
       C2    O2
       C4    C5
       C2    N3
       N3    H3
       N3    C4
       C4    O4
       C5   C5M
       C5    C6
       C6    H6
      C5M   H51
      C5M   H52
      C5M   H53
  [ impropers ]
       O2    N1    N3    C2
       O4    N3    C5    C4
      C5M    C4    C6    C5

[ CYPR ]
; To Protonate C5-Me CYT at N3, edarian 2009-03
  [ atoms ]
       N1      NN2 -0.1300   1
       C6      CN3  0.1000   1
       H6      HN3  0.2400   1
       C2      CN1  0.6400   1
       O2     ON1C -0.3400   1
       N3     NN2G -0.7200   1
       H3      HN2  0.4200   1
       C4      CN2  0.9000   1
       N4      NN1 -0.7500   1
      H41      HN1  0.3700   1
      H42      HN1  0.3300   1
       C5     CN3D -0.1100   1
      C5M      CN9 -0.2200   1
     HM51      HN9  0.0900   1
     HM52      HN9  0.0900   1
     HM53      HN9  0.0900   1
      CM1      CN9 -0.2700   2
     HM11      HN9  0.0900   2
     HM12      HN9  0.0900   2
     HM13      HN9  0.0900   2
  [ bonds ]
       N1    C2
       N1    C6
       C2    N3
       N3    C4
       C4    C5
       C5    C6
       N1   CM1
       C2    O2
       C4    N4
       C5   C5M
      CM1  HM11
      CM1  HM12
      CM1  HM13
       N3    H3
       N4   H41
       N4   H42
      C5M  HM51
      C5M  HM52
      C5M  HM53
       C6    H6
  [ impropers ]
       C2    N1    N3    O2
       C4    N3    C5    N4
       N4    C4   H41   H42

[ CYTH ]
; To Protonate CYT at N3, edarian 2009-03
  [ atoms ]
       N1      NN2 -0.0800   1
       C6      CN3  0.0300   1
       H6      HN3  0.2700   1
       C5      CN3 -0.1900   1
       H5      HN3  0.0900   1
       C2      CN1  0.4800   1
       O2     ON1C -0.3000   1
       N3     NN2G -0.6200   1
       H3      HN2  0.4200   1
       C4      CN2  0.8500   1
       N4      NN1 -0.6500   1
      H41      HN1  0.3700   1
      H42      HN1  0.3300   1
      C1M      CN9 -0.2700   2
     H11M      HN9  0.0900   2
     H12M      HN9  0.0900   2
     H13M      HN9  0.0900   2
  [ bonds ]
       N1    C2
       N1    C6
       C2    N3
       N3    C4
       C4    C5
       C5    C6
       N1   C1M
       C2    O2
       C4    N4
      C1M  H11M
      C1M  H12M
      C1M  H13M
       N3    H3
       N4   H41
       N4   H42
       C5    H5
       C6    H6
  [ impropers ]
       C2    N1    N3    O2
       C4    N3    C5    N4
       N4    C4   H41   H42

[ DFB ]
; Difluorobenzene
  [ atoms ]
       C1      CNA -0.2600   1
       H1      HNP  0.2300   1
       C2     CNA2  0.2700   1
       F2      FNA -0.1900   1
       C3      CNA -0.2300   1
       H3      HN3  0.1900   1
       C4     CNA2  0.2700   1
       F4      FNA -0.1900   1
       C5      CNA -0.2600   1
       H5      HNP  0.2300   1
       C6      CNA -0.3200   1
       H6      HNP  0.2600   1
  [ bonds ]
       C1    C2
       C2    C3
       C3    C4
       C4    C5
       C5    C6
       C6    C1
       C1    H1
       C2    F2
       C3    H3
       C4    F4
       C5    H5
       C6    H6

[ DFT ]
; Difluorotoluene
  [ atoms ]
       C1      CNA -0.2400   1
       C2     CNA2  0.2800   1
       C3      CNA -0.2400   1
       C4     CNA2  0.2200   1
       C5      CNA  0.1000   1
       C6      CNA -0.2800   1
       H1      HNP  0.2100   1
       F2      FNA -0.2100   1
       H3      HN3  0.1900   1
       F4      FNA -0.2100   1
      C5M      CN9 -0.2400   1
      H51      HN9  0.0700   1
      H52      HN9  0.0700   1
      H53      HN9  0.0700   1
       H6      HNP  0.2100   1
  [ bonds ]
       C1    C2
       C2    C3
       C3    C4
       C4    C5
       C5    C6
       C6    C1
       C1    H1
       C2    F2
       C3    H3
       C4    F4
       C5   C5M
       C6    H6
      C5M   H51
      C5M   H52
      C5M   H53

[ E1X ]
; N1,O6-ethanoxanthine: guanine with ethyl on the N1: C10-C11
  [ atoms ]
        P        P  1.5000   0
      O1P      ON3 -0.7800   0
      O2P      ON3 -0.7800   0
      O5'      ON2 -0.5700   0
      C5'     CN8B -0.0800   0
      H5'      HN8  0.0900   0
     H5''      HN8  0.0900   0
      C4'      CN7  0.1600   1
      H4'      HN7  0.0900   1
      O4'     ON6B -0.5000   1
      C1'     CN7B  0.1600   1
      H1'      HN7  0.0900   1
       N9     NN2B  0.1060   2
       C4      CN5 -0.0580   2
       C2     CN1T  0.7840   2
       O2      ON1 -0.4680   2
       N3     NN2U -0.4230   2
       H3      HN2  0.3320   2
       N1     NN2G -0.4230   2
       C6      CN1  0.7840   2
       O6      ON1 -0.4680   2
       C5     CN5G -0.0580   2
       N7      NN4 -0.5360   2
       C8      CN4  0.2800   2
       H8      HN3  0.1320   2
      C10      CN8 -0.1640   2
     H101      HN8  0.0900   2
     H102      HN8  0.0900   2
      C11      CN9 -0.2700   3
     H111      HN9  0.0900   3
     H112      HN9  0.0900   3
     H113      HN9  0.0900   3
      C2'     CN7B  0.1400   4
     H2''      HN7  0.0900   4
      O2'      ON5 -0.6600   4
      H2'      HN5  0.4300   4
      C3'      CN7  0.0100   5
      H3'      HN7  0.0900   5
      O3'      ON2 -0.5700   5
  [ bonds ]
        P   O1P
        P   O2P
        P   O5'
      O5'   C5'
      C5'   C4'
      C4'   O4'
      C4'   C3'
      O4'   C1'
      C1'    N9
      C1'   C2'
       N9    C4
       N9    C8
       C4    N3
       N3    H3
       C6    O6
       C2    N3
       C4    C5
       N7    C8
       C5    N7
       C6    C5
       C2    O2
       C2    N1
       N1    C6
       N1   C10
      C10  H101
      C10  H102
      C10   C11
      C11  H111
      C11  H112
      C11  H113
      C2'   C3'
      C3'   O3'
      O3'    +P
      C2'   O2'
      O2'   H2'
      C1'   H1'
      C2'  H2''
      C3'   H3'
      C4'   H4'
      C5'   H5'
      C5'  H5''
       C8    H8
  [ impropers ]
       C2    N3    N1    O2
       C6    N1    C5    O6

[ E1XE ]
; N1,O6-ethanoxanthine: ethyl on N1
  [ atoms ]
       N9     NN2B -0.2260   1
       H9      HN2  0.3320   1
       C4      CN5 -0.0580   1
       C2     CN1T  0.7840   1
       O2      ON1 -0.4680   1
       N3     NN2U -0.4230   1
       H3      HN2  0.3320   1
       N1     NN2G -0.4230   1
       C6      CN1  0.7840   1
       O6      ON1 -0.4680   1
       C5     CN5G -0.0580   1
       N7      NN4 -0.5360   1
       C8      CN4  0.2800   1
       H8      HN3  0.1320   1
      C10      CN8 -0.1640   1
     H101      HN8  0.0900   1
     H102      HN8  0.0900   1
      C11      CN9 -0.2700   2
     H111      HN9  0.0900   2
     H112      HN9  0.0900   2
     H113      HN9  0.0900   2
  [ bonds ]
       H9    N9
       N9    C4
       N9    C8
       C4    N3
       N3    H3
       C2    N3
       C4    C5
       N7    C8
       C5    N7
       C6    C5
       C6    O6
       C2    O2
       C2    N1
       N1    C6
       C8    H8
       N1   C10
      C10  H101
      C10  H102
      C10   C11
      C11  H111
      C11  H112
      C11  H113
  [ impropers ]
       C2    N3    N1    O2
       C6    N1    C5    O6

[ E1XM ]
; N1,O6-ethanoxanthine: methyl on N1
  [ atoms ]
       N9     NN2B -0.2260   1
       H9      HN2  0.3320   1
       C4      CN5 -0.0580   1
       C2     CN1T  0.7840   1
       O2      ON1 -0.4680   1
       N3     NN2U -0.4230   1
       H3      HN2  0.3320   1
       N1     NN2G -0.4230   1
       C6      CN1  0.7840   1
       O6      ON1 -0.4680   1
       C5     CN5G -0.0580   1
       N7      NN4 -0.5360   1
       C8      CN4  0.2800   1
       H8      HN3  0.1320   1
      C10      CN9 -0.2540   1
     H101      HN9  0.0900   1
     H102      HN9  0.0900   1
     H103      HN9  0.0900   1
  [ bonds ]
       H9    N9
       N9    C4
       N9    C8
       C4    N3
       N3    H3
       C2    N3
       C4    C5
       N7    C8
       C5    N7
       C6    C5
       C6    O6
       C2    O2
       C2    N1
       N1    C6
       C8    H8
       N1   C10
      C10  H101
      C10  H102
      C10  H103
  [ impropers ]
       C2    N3    N1    O2
       C6    N1    C5    O6

[ GPN ]
; 
  [ atoms ]
        C        C  0.5100   1
      O1'        O -0.5100   1
      C2'      CT2 -0.0300   2
      H2'      HB2  0.0900   2
     H2''      HB2  0.0900   2
      N2'        N -0.3300   2
      C5'     CT2P  0.0000   2
      H5'      HB2  0.0900   2
     H5''      HB2  0.0900   2
        N      NH1 -0.4700   3
      H1'        H  0.3100   3
      C6'      CT2 -0.0200   3
      H6'      HB2  0.0900   3
     H6''      HB2  0.0900   3
      C3'       CC  0.4300   4
      O3'        O -0.5400   4
      C4'      CT2 -0.0700   4
      H4'      HA2  0.0900   4
     H4''      HA2  0.0900   4
       N9     NN2B -0.0200   5
       C4      CN5  0.2600   5
       N2      NN1 -0.6800   5
      H21      HN1  0.3200   5
      H22      HN1  0.3500   5
       N3     NN3G -0.7400   5
       C2      CN2  0.7500   5
       N1     NN2G -0.3400   5
       H1      HN2  0.2600   5
       C6      CN1  0.5400   5
       O6      ON1 -0.5100   5
       C5     CN5G  0.0000   5
       N7      NN4 -0.6000   5
       C8      CN4  0.2500   5
       H8      HN3  0.1600   5
  [ bonds ]
       +N     C
        C   O1'
        C   C2'
      C2'   H2'
      C2'  H2''
      C2'   N2'
      N2'   C5'
      C5'   H5'
      C5'  H5''
      C6'   C5'
      C6'   H6'
      C6'  H6''
      C6'     N
        N   H1'
      N2'   C3'
      C3'   O3'
      C3'   C4'
      C4'   H4'
      C4'  H4''
      C4'    N9
       N9    C4
       N9    C8
       C4    N3
       C4    C5
       N3    C2
       C2    N2
       C2    N1
       N2   H21
       N2   H22
       N1    H1
       N1    C6
       C6    O6
       C6    C5
       C5    N7
       N7    C8
       C8    H8
  [ impropers ]
       C2    N3    N1    N2
       C6    N1    C5    O6
       N2   H21    C2   H22
        N    -C   C6'   H1'
        C   O1'   C2'    +N
      C3'   O3'   C4'   N2'
      N2'   C2'   C5'   C3'

[ N4EM ]
; C5-Me CYT with N4-Ethyl-Methyl, edarian 2009-06
  [ atoms ]
       N1      NN2 -0.1300   1
       C6      CN3 -0.0900   1
       H6      HN3  0.1800   1
       C2      CN1  0.7700   1
       O2     ON1C -0.5700   1
       N3      NN3 -0.6500   1
       C4      CN2  0.5200   1
       N4      NN1 -0.5200   1
      H42      HN1  0.3300   1
       C5     CN3D -0.1100   1
      C5M      CN9 -0.2200   1
     HM51      HN9  0.0900   1
     HM52      HN9  0.0900   1
     HM53      HN9  0.0900   1
      CM1      CN9 -0.2700   2
     HM11      HN9  0.0900   2
     HM12      HN9  0.0900   2
     HM13      HN9  0.0900   2
      C41      CN8  0.0400   3
     H411      HN8  0.0900   3
     H412      HN8  0.0900   3
      C42      CN9 -0.2700   3
     H421      HN9  0.0900   3
     H422      HN9  0.0900   3
     H423      HN9  0.0900   3
  [ bonds ]
       N1    C2
       N1    C6
       C2    N3
       N3    C4
       C4    C5
       C5    C6
       N1   CM1
       C2    O2
       C4    N4
       C5   C5M
       N4   C41
      C41   C42
      CM1  HM11
      CM1  HM12
      CM1  HM13
      C5M  HM51
      C5M  HM52
      C5M  HM53
       C6    H6
       N4   H42
      C41  H411
      C41  H412
      C42  H421
      C42  H422
      C42  H423
  [ impropers ]
       C2    N1    N3    O2
       C4    N3    C5    N4
       N4    C4   C41   H42

[ PHA ]
; Phosphoramidate (backbone for DNA)
  [ atoms ]
       P1        P  1.5700   1
       O3      ON3 -0.8200   1
       O4      ON3 -0.8200   1
       O2      ON2 -0.5600   1
       N1      NN1 -0.8600   1
       H1      HN2  0.3300   1
       C1     CN8B -0.1900   1
      H11      HN8  0.0900   1
      H12      HN8  0.0900   1
      H13      HN8  0.0900   1
       C2      CN7 -0.1900   1
      H21      HN7  0.0900   1
      H22      HN7  0.0900   1
      H23      HN7  0.0900   1
  [ bonds ]
       P1    N1
       P1    O2
       P1    O3
       P1    O4
       N1    C2
       N1    H1
       O2    C1
       C1   H11
       C1   H12
       C1   H13
       C2   H21
       C2   H22
       C2   H23

[ THF2 ]
; THF-2'OME, delete H22'->OM neutral, edarian, 2009-07
  [ atoms ]
      O4'     ON6B -0.4000   1
      C4'      CN7  0.0200   1
      C3'      CN7 -0.1800   1
      C1'     CN7B  0.0200   1
     H11'      HN7  0.0900   1
     H12'      HN7  0.0900   1
     H31'      HN7  0.0900   1
     H32'      HN7  0.0900   1
     H41'      HN7  0.0900   1
     H42'      HN7  0.0900   1
      C2'     CN7B  0.1200   2
     H21'      HN7  0.0900   2
      O2'     ON2M -0.3600   2
       CM      CN9 -0.1200   2
      HM1      HN9  0.0900   2
      HM2      HN9  0.0900   2
      HM3      HN9  0.0900   2
  [ bonds ]
      C1'   O4'
      C1'   C2'
      C2'   C3'
      C3'   C4'
      C4'   O4'
      C1'  H11'
      C1'  H12'
      C3'  H31'
      C3'  H32'
      C4'  H41'
      C4'  H42'
      C2'  H21'
      O2'   C2'
      O2'    CM
       CM   HM1
       CM   HM2
       CM   HM3

[ THNI ]
; tetrahydrofuran with 3'-NH2, 5'-CH2OH, 1'-imidazole
  [ atoms ]
      O4'      ON6 -0.5000   1
      C4'      CN7  0.1600   1
     H42'      HN7  0.0900   1
      C1'     CN7B  0.1600   1
     H12'      HN7  0.0900   1
      C2'      CN8 -0.1800   2
     H21'      HN8  0.0900   2
     H22'      HN8  0.0900   2
       CG     CPH1 -0.0500   3
       HG      HR3  0.0900   3
      CD2     CPH1  0.2200   3
      HD2      HR3  0.1000   3
      ND1      NR1 -0.0400   3
      CE1     CPH2  0.2500   3
      HE1      HR1  0.1300   3
      NE2      NR2 -0.7000   3
     H31'      HN7  0.0900   4
      C3'      CN7  0.1400   4
       N1      NN1 -0.9100   4
       H1      HN2  0.3400   4
       H2      HN2  0.3400   4
      C5'     CN8B -0.1700   5
     H51'      HN8  0.0900   5
     H52'      HN8  0.0900   5
      O5'      ON2 -0.1000   5
      H5'      HN8  0.0900   5
  [ bonds ]
      C1'   O4'
      C1'   C2'
      C2'   C3'
      C3'   C4'
      C4'   O4'
      C4'   C5'
      C3'    N1
       N1    H1
       N1    H2
      C1'  H12'
      C2'  H21'
      C2'  H22'
      C3'  H31'
      C4'  H42'
      C5'  H51'
      C5'  H52'
      C5'   O5'
      O5'   H5'
      C1'   ND1
      ND1   CE1
      CE1   NE2
      NE2   CD2
      CD2    CG
       CG   ND1
      CE1   HE1
      CD2   HD2
       CG    HG

[ THNP ]
; Tetrahydrofuran with 3'-NH-PO2-OCH3, 5'-CH2OH, 1'-imidazole
  [ atoms ]
      O4'      ON6 -0.5000   1
      C4'      CN7  0.1600   1
     H42'      HN7  0.0900   1
      C1'     CN7B  0.1600   1
     H12'      HN7  0.0900   1
      C2'      CN8 -0.1800   2
     H21'      HN8  0.0900   2
     H22'      HN8  0.0900   2
       CG     CPH1 -0.0500   3
       HG      HR3  0.0900   3
      CD2     CPH1  0.2200   3
      HD2      HR3  0.1000   3
      ND1      NR1 -0.0400   3
      CE1     CPH2  0.2500   3
      HE1      HR1  0.1300   3
      NE2      NR2 -0.7000   3
     H31'      HN7  0.0900   4
      C3'      CN7  0.1400   4
       N1      NN1 -0.8600   4
       P1        P  1.5700   4
       H1      HN2  0.3300   4
      C5'     CN8B -0.1700   5
     H51'      HN8  0.0900   5
     H52'      HN8  0.0900   5
      O5'      ON2 -0.5900   5
      H5'      HN8  0.4300   5
       O3      ON3 -0.8200   5
       O4      ON3 -0.8200   5
       O5      ON2 -0.5600   5
       C5     CN8B -0.1900   5
      H51      HN8  0.0900   5
      H52      HN8  0.0900   5
      H53      HN8  0.0900   5
  [ bonds ]
      C1'   O4'
      C1'   C2'
      C2'   C3'
      C3'   C4'
      C4'   O4'
      C4'   C5'
      C3'    N1
       N1    H1
      C1'  H12'
      C2'  H21'
      C2'  H22'
      C3'  H31'
      C4'  H42'
      C5'  H51'
      C5'  H52'
      C5'   O5'
      O5'   H5'
      C1'   ND1
      ND1   CE1
      CE1   NE2
      NE2   CD2
      CD2    CG
       CG   ND1
      CE1   HE1
      CD2   HD2
       CG    HG
       P1    N1
       P1    O5
       P1    O3
       P1    O4
       O5    C5
       C5   H51
       C5   H52
       C5   H53

[ TPHC ]
; monoanionic 3'phosphoramidate-tetrahydrofuran
  [ atoms ]
      O4'      ON6 -0.5000   1
      C1'     CN7B  0.0700   1
     H11'      HN7  0.0900   1
     H12'      HN7  0.0900   1
      C4'      CN7  0.0700   1
     H41'      HN7  0.0900   1
     H42'      HN7  0.0900   1
      C2'      CN8 -0.1800   2
     H21'      HN8  0.0900   2
     H22'      HN8  0.0900   2
      C3'      CN7 -0.0100   3
     H31'      HN7  0.0900   3
       N1      NN1 -0.8600   3
       H1      HN2  0.3300   3
       P1        P  1.5700   3
       O3      ON3 -0.8200   3
       O4      ON3 -0.8200   3
       O2      ON2 -0.5600   3
      C5'     CN8B -0.1900   3
     H51'      HN8  0.0900   3
     H52'      HN8  0.0900   3
     H53'      HN8  0.0900   3
  [ bonds ]
      C1'   O4'
      C1'   C2'
      C2'   C3'
      C3'   C4'
      C4'   O4'
      C3'    N1
       N1    H1
      C1'  H11'
      C1'  H12'
      C2'  H21'
      C2'  H22'
      C3'  H31'
      C4'  H41'
      C4'  H42'
       N1    P1
       P1    O3
       P1    O4
       P1    O2
       O2   C5'
      C5'  H51'
      C5'  H52'
      C5'  H53'

[ TPN ]
; 
  [ atoms ]
        C        C  0.5100   1
      O1'        O -0.5100   1
      C2'      CT2 -0.0300   2
      H2'      HB2  0.0900   2
     H2''      HB2  0.0900   2
      N2'        N -0.3300   2
      C5'     CT2P  0.0000   2
      H5'      HB2  0.0900   2
     H5''      HB2  0.0900   2
        N      NH1 -0.4700   3
      H1'        H  0.3100   3
      C6'      CT2 -0.0200   3
      H6'      HB2  0.0900   3
     H6''      HB2  0.0900   3
      C3'       CC  0.4300   4
      O3'        O -0.5400   4
      C4'      CT2 -0.0700   4
      H4'      HA2  0.0900   4
     H4''      HA2  0.0900   4
       N1     NN2B -0.3400   5
       C6      CN3  0.1700   5
       H6      HN3  0.1700   5
       C2     CN1T  0.5100   5
       O2      ON1 -0.4100   5
       N3     NN2U -0.4600   5
       H3      HN2  0.3600   5
       C4      CN1  0.5000   5
       O4      ON1 -0.4500   5
       C5     CN3T -0.1500   5
      C5M      CN9 -0.1100   5
      H51      HN9  0.0700   5
      H52      HN9  0.0700   5
      H53      HN9  0.0700   5
  [ bonds ]
       +N     C
        C   O1'
        C   C2'
      C2'   H2'
      C2'  H2''
      C2'   N2'
      N2'   C5'
      C5'   H5'
      C5'  H5''
      C6'   C5'
      C6'   H6'
      C6'  H6''
      C6'     N
        N   H1'
      N2'   C3'
      C3'   O3'
      C3'   C4'
      C4'   H4'
      C4'  H4''
      C4'    N1
       N1    C2
       N1    C6
       C2    O2
       C2    N3
       N3    H3
       N3    C4
       C4    O4
       C4    C5
       C5   C5M
       C5    C6
       C6    H6
      C5M   H51
      C5M   H52
      C5M   H53
  [ impropers ]
       C2    N1    N3    O2
       C4    N3    C5    O4
       C5    C4    C6   C5M
        N    -C   C6'   H1'
        C   O1'   C2'    +N
      C3'   O3'   C4'   N2'
      N2'   C2'   C5'   C3'

[ UPN ]
; 
  [ atoms ]
        C        C  0.5100   1
      O1'        O -0.5100   1
      C2'      CT2 -0.0300   2
      H2'      HB2  0.0900   2
     H2''      HB2  0.0900   2
      N2'        N -0.3300   2
      C5'     CT2P  0.0000   2
      H5'      HB2  0.0900   2
     H5''      HB2  0.0900   2
        N      NH1 -0.4700   3
      H1'        H  0.3100   3
      C6'      CT2 -0.0200   3
      H6'      HB2  0.0900   3
     H6''      HB2  0.0900   3
      C3'       CC  0.4300   4
      O3'        O -0.5400   4
      C4'      CT2 -0.0700   4
      H4'      HA2  0.0900   4
     H4''      HA2  0.0900   4
       N1     NN2B -0.3400   5
       C6      CN3  0.2000   5
       H6      HN3  0.1400   5
       C2     CN1T  0.5500   5
       O2      ON1 -0.4500   5
       N3     NN2U -0.4600   5
       H3      HN2  0.3600   5
       C4      CN1  0.5300   5
       O4      ON1 -0.4800   5
       C5      CN3 -0.1500   5
       H5      HN3  0.1000   5
  [ bonds ]
       +N     C
        C   O1'
        C   C2'
      C2'   H2'
      C2'  H2''
      C2'   N2'
      N2'   C5'
      C5'   H5'
      C5'  H5''
      C6'   C5'
      C6'   H6'
      C6'  H6''
      C6'     N
        N   H1'
      N2'   C3'
      C3'   O3'
      C3'   C4'
      C4'   H4'
      C4'  H4''
      C4'    N1
       N1    C2
       N1    C6
       C2    O2
       C2    N3
       N3    H3
       N3    C4
       C4    O4
       C4    C5
       C5    H5
       C5    C6
       C6    H6
  [ impropers ]
       C2    N1    N3    O2
       C4    N3    C5    O4
        N    -C   C6'   H1'
        C   O1'   C2'    +N
      C3'   O3'   C4'   N2'
      N2'   C2'   C5'   C3'

[ XPN ]
; 
  [ atoms ]
        C        C  0.5100   1
      O1'        O -0.5100   1
      C2'      CT2 -0.0300   2
      H2'      HB2  0.0900   2
     H2''      HB2  0.0900   2
      N2'        N -0.3300   2
      C5'     CT2P  0.0000   2
      H5'      HB2  0.0600   2
     H5''      HB2  0.0600   2
      H53      HB2  0.0600   2
      C3'       CC  0.4300   3
      O3'        O -0.5400   3
      C4'      CT2 -0.0700   3
      H4'      HA2  0.0600   3
     H4''      HA2  0.0600   3
      H43      HA2  0.0600   3
  [ bonds ]
       +N     C
        C   O1'
        C   C2'
      C2'   H2'
      C2'  H2''
      C2'   N2'
      N2'   C5'
      C5'   H5'
      C5'  H5''
      C5'   H53
      N2'   C3'
      C3'   O3'
      C3'   C4'
      C4'   H4'
      C4'  H4''
      C4'   H43
  [ impropers ]
        C   O1'   C2'    +N
      C3'   O3'   C4'   N2'
      N2'   C2'   C5'   C3'

[ YPN ]
; 
  [ atoms ]
      C2'      CT2 -0.0300   1
      H2'      HB2  0.0600   1
     H2''      HB2  0.0600   1
      H23      HB2  0.0600   1
      N2'        N -0.3300   1
      C5'     CT2P  0.0000   1
      H5'      HB2  0.0900   1
     H5''      HB2  0.0900   1
        N      NH1 -0.4700   2
      H1'        H  0.3100   2
      C6'      CT2 -0.0200   2
      H6'      HB2  0.0900   2
     H6''      HB2  0.0900   2
      C3'       CC  0.4300   3
      O3'        O -0.5400   3
      C4'      CT2 -0.0700   3
      H4'      HA2  0.0600   3
     H4''      HA2  0.0600   3
      H43      HA2  0.0600   3
  [ bonds ]
      H23   C2'
      C2'   H2'
      C2'  H2''
      C2'   N2'
      N2'   C5'
      C5'   H5'
      C5'  H5''
      C6'   C5'
      C6'   H6'
      C6'  H6''
      C6'     N
        N   H1'
      N2'   C3'
      C3'   O3'
      C3'   C4'
      C4'   H4'
      C4'  H4''
      C4'   H43
  [ impropers ]
        N    -C   C6'   H1'
      C3'   O3'   C4'   N2'
      N2'   C2'   C5'   C3'

; residue topologies from file toppar_c36_jul21/stream/na/toppar_all36_na_nad_ppi.str

[ ADP ]
; adenosine diphosphate, jjp1/adm jr.
  [ atoms ]
      C4'      CN7  0.1600   1
      H4'      HN7  0.0900   1
      O4'     ON6B -0.5000   1
      C1'     CN7B  0.1600   1
      H1'      HN7  0.0900   1
       C5      CN5  0.2800   2
       N7      NN4 -0.7100   2
       C8      CN4  0.3400   2
       H8      HN3  0.1200   2
       N9      NN2 -0.0500   2
       N1     NN3A -0.7400   2
       C2      CN4  0.5000   2
       H2      HN3  0.1300   2
       N3     NN3A -0.7500   2
       C4      CN5  0.4300   2
       C6      CN2  0.4600   2
       N6      NN1 -0.7700   2
      H61      HN1  0.3800   2
      H62      HN1  0.3800   2
      C2'     CN7B  0.1400   3
     H2''      HN7  0.0900   3
      O2'      ON5 -0.6600   3
      H2'      HN5  0.4300   3
      C3'      CN7  0.1400   4
      H3'      HN7  0.0900   4
      O3'      ON5 -0.6600   4
      H3T      HN5  0.4300   4
      C5'     CN8B -0.0800   5
      H5'      HN8  0.0900   5
     H5''      HN8  0.0900   5
      O5'      ON2 -0.6200   5
       PA        P  1.5000   5
      O1A      ON3 -0.8200   5
      O2A      ON3 -0.8200   5
      O3A      ON2 -0.7400   5
       PB       P3  1.1000   5
      O1B      ON3 -0.9000   5
      O2B      ON3 -0.9000   5
      O3B      ON3 -0.9000   5
  [ bonds ]
       PB   O3A
       PB   O1B
       PB   O2B
       PB   O3B
      O3A    PA
       PA   O1A
       PA   O2A
       PA   O5'
      O3'   H3T
      O5'   C5'
      C5'   C4'
      C4'   O4'
      C4'   C3'
      O4'   C1'
      C1'    N9
      C1'   C2'
       N9    C4
       N9    C8
       C4    N3
       C2    N1
       C6    N6
       N6   H61
       N6   H62
       C6    C5
       C5    N7
      C2'   C3'
      C2'   O2'
      O2'   H2'
      C3'   O3'
      C1'   H1'
      C2'  H2''
      C3'   H3'
      C4'   H4'
      C5'   H5'
      C5'  H5''
       C8    H8
       C2    H2
       N1    C6
       N3    C2
       C4    C5
       N7    C8
  [ impropers ]
       N6    C6   H61   H62
       C6    N1    C5    N6

[ AMP ]
; adenosine monophosphate, jjp1/adm jr.
  [ atoms ]
      C4'      CN7  0.1600   1
      H4'      HN7  0.0900   1
      O4'     ON6B -0.5000   1
      C1'     CN7B  0.1600   1
      H1'      HN7  0.0900   1
       C5      CN5  0.2800   2
       N7      NN4 -0.7100   2
       C8      CN4  0.3400   2
       H8      HN3  0.1200   2
       N9      NN2 -0.0500   2
       N1     NN3A -0.7400   2
       C2      CN4  0.5000   2
       H2      HN3  0.1300   2
       N3     NN3A -0.7500   2
       C4      CN5  0.4300   2
       C6      CN2  0.4600   2
       N6      NN1 -0.7700   2
      H61      HN1  0.3800   2
      H62      HN1  0.3800   2
      C2'     CN7B  0.1400   3
     H2''      HN7  0.0900   3
      O2'      ON5 -0.6600   3
      H2'      HN5  0.4300   3
      C3'      CN7  0.1400   4
      H3'      HN7  0.0900   4
      O3'      ON5 -0.6600   4
      H3T      HN5  0.4300   4
      C5'     CN8B -0.1800   5
      H5'      HN8  0.0900   5
     H5''      HN8  0.0900   5
      O5'      ON2 -0.4000   6
       PA        P  1.1000   6
      O1A      ON3 -0.9000   6
      O2A      ON3 -0.9000   6
      O3A      ON3 -0.9000   6
  [ bonds ]
       PA   O1A
       PA   O2A
       PA   O3A
       PA   O5'
      O3'   H3T
      O5'   C5'
      C5'   C4'
      C4'   O4'
      C4'   C3'
      O4'   C1'
      C1'    N9
      C1'   C2'
       N9    C4
       N9    C8
       C4    N3
       C2    N1
       C6    N6
       N6   H61
       N6   H62
       C6    C5
       C5    N7
      C2'   C3'
      C2'   O2'
      O2'   H2'
      C3'   O3'
      C1'   H1'
      C2'  H2''
      C3'   H3'
      C4'   H4'
      C5'   H5'
      C5'  H5''
       C8    H8
       C2    H2
       N1    C6
       N3    C2
       C4    C5
       N7    C8
  [ impropers ]
       N6    C6   H61   H62
       C6    N1    C5    N6

[ ATP ]
; adenosine triphosphate , jjp1/adm jr.
  [ atoms ]
      C4'      CN7  0.1600   1
      H4'      HN7  0.0900   1
      O4'     ON6B -0.5000   1
      C1'     CN7B  0.1600   1
      H1'      HN7  0.0900   1
       C5      CN5  0.2800   2
       N7      NN4 -0.7100   2
       C8      CN4  0.3400   2
       H8      HN3  0.1200   2
       N9      NN2 -0.0500   2
       N1     NN3A -0.7400   2
       C2      CN4  0.5000   2
       H2      HN3  0.1300   2
       N3     NN3A -0.7500   2
       C4      CN5  0.4300   2
       C6      CN2  0.4600   2
       N6      NN1 -0.7700   2
      H61      HN1  0.3800   2
      H62      HN1  0.3800   2
      C2'     CN7B  0.1400   3
     H2''      HN7  0.0900   3
      O2'      ON5 -0.6600   3
      H2'      HN5  0.4300   3
      C3'      CN7  0.1400   4
      H3'      HN7  0.0900   4
      O3'      ON5 -0.6600   4
      H3T      HN5  0.4300   4
      C5'     CN8B -0.0800   5
      H5'      HN8  0.0900   5
     H5''      HN8  0.0900   5
      O5'      ON2 -0.6200   5
       PA        P  1.5000   5
      O1A      ON3 -0.8200   5
      O2A      ON3 -0.8200   5
      O3A      ON2 -0.7400   5
       PB       P3  1.5000   5
      O1B      ON3 -0.8200   5
      O2B      ON3 -0.8200   5
      O3B      ON2 -0.8600   5
       PG       P3  1.1000   5
      O1G      ON3 -0.9000   5
      O2G      ON3 -0.9000   5
      O3G      ON3 -0.9000   5
  [ bonds ]
      O5'   C5'
      O5'    PA
       PA   O1A
       PA   O2A
       PA   O3A
      O3A    PB
       PB   O1B
       PB   O2B
       PB   O3B
      O3B    PG
       PG   O1G
       PG   O2G
       PG   O3G
      C5'   C4'
      C4'   O4'
      C4'   C3'
      O4'   C1'
      C1'    N9
      C1'   C2'
       N9    C4
       N9    C8
       C4    N3
       C2    N1
       C6    N6
       N6   H61
       N6   H62
       C6    C5
       C5    N7
      C2'   C3'
      C2'   O2'
      O2'   H2'
      C3'   O3'
      O3'   H3T
      C1'   H1'
      C2'  H2''
      C3'   H3'
      C4'   H4'
      C5'   H5'
      C5'  H5''
       C8    H8
       C2    H2
       N1    C6
       N3    C2
       C4    C5
       N7    C8
  [ impropers ]
       N6    C6   H61   H62
       C6    N1    C5    N6

[ CDP ]
; cytosine diphosphate, adm jr.
  [ atoms ]
      C4'      CN7  0.1600   0
      H4'      HN7  0.0900   0
      O4'     ON6B -0.5000   0
      C1'     CN7B  0.1600   0
      H1'      HN7  0.0900   0
       N1      NN2 -0.1300   1
       C6      CN3  0.0500   1
       H6      HN3  0.1700   1
       C5      CN3 -0.1300   1
       H5      HN3  0.0700   1
       C2      CN1  0.5200   1
       O2     ON1C -0.4900   1
       N3      NN3 -0.6600   1
       C4      CN2  0.6500   1
       N4      NN1 -0.7500   1
      H41      HN1  0.3700   1
      H42      HN1  0.3300   1
      C2'     CN7B  0.1400   2
     H2''      HN7  0.0900   2
      O2'      ON5 -0.6600   2
      H2'      HN5  0.4300   2
      C3'      CN7  0.1400   3
      H3'      HN7  0.0900   3
      O3'      ON5 -0.6600   3
      H3T      HN5  0.4300   3
      C5'     CN8B -0.0800   4
      H5'      HN8  0.0900   4
     H5''      HN8  0.0900   4
      O5'      ON2 -0.6200   4
       PA        P  1.5000   4
      O1A      ON3 -0.8200   4
      O2A      ON3 -0.8200   4
      O3A      ON2 -0.7400   4
       PB       P3  1.1000   4
      O1B      ON3 -0.9000   4
      O2B      ON3 -0.9000   4
      O3B      ON3 -0.9000   4
  [ bonds ]
       N1    C2
       C2    N3
       N3    C4
       C4    C5
       C5    C6
       N1    C6
       C4    N4
       N4   H41
       N4   H42
       C2    O2
       C5    H5
       C6    H6
      C1'    N1
      C1'   C2'
       PB   O3A
       PB   O1B
       PB   O2B
       PB   O3B
      O3A    PA
       PA   O1A
       PA   O2A
       PA   O5'
      O3'   H3T
      O5'   C5'
      C5'   C4'
      C4'   O4'
      C4'   C3'
      O4'   C1'
      C2'   C3'
      C2'   O2'
      O2'   H2'
      C3'   O3'
      C1'   H1'
      C2'  H2''
      C3'   H3'
      C4'   H4'
      C5'   H5'
      C5'  H5''
  [ impropers ]
       C2    N1    N3    O2
       C4    N3    C5    N4
       N4    C4   H41   H42

[ CMP ]
; cytosine monophosphate, adm jr.
  [ atoms ]
      C4'      CN7  0.1600   1
      H4'      HN7  0.0900   1
      O4'     ON6B -0.5000   1
      C1'     CN7B  0.1600   1
      H1'      HN7  0.0900   1
       N1      NN2 -0.1300   2
       C6      CN3  0.0500   2
       H6      HN3  0.1700   2
       C5      CN3 -0.1300   2
       H5      HN3  0.0700   2
       C2      CN1  0.5200   2
       O2     ON1C -0.4900   2
       N3      NN3 -0.6600   2
       C4      CN2  0.6500   2
       N4      NN1 -0.7500   2
      H41      HN1  0.3700   2
      H42      HN1  0.3300   2
      C2'     CN7B  0.1400   3
     H2''      HN7  0.0900   3
      O2'      ON5 -0.6600   3
      H2'      HN5  0.4300   3
      C3'      CN7  0.1400   4
      H3'      HN7  0.0900   4
      O3'      ON5 -0.6600   4
      H3T      HN5  0.4300   4
      C5'     CN8B -0.1800   5
      H5'      HN8  0.0900   5
     H5''      HN8  0.0900   5
      O5'      ON2 -0.4000   6
       PA        P  1.1000   6
      O1A      ON3 -0.9000   6
      O2A      ON3 -0.9000   6
      O3A      ON3 -0.9000   6
  [ bonds ]
       N1    C2
       C2    N3
       N3    C4
       C4    C5
       C5    C6
       N1    C6
       C4    N4
       N4   H41
       N4   H42
       C2    O2
       C5    H5
       C6    H6
      C1'    N1
      C1'   C2'
       PA   O1A
       PA   O2A
       PA   O3A
       PA   O5'
      O3'   H3T
      O5'   C5'
      C5'   C4'
      C4'   O4'
      C4'   C3'
      O4'   C1'
      C2'   C3'
      C2'   O2'
      O2'   H2'
      C3'   O3'
      C1'   H1'
      C2'  H2''
      C3'   H3'
      C4'   H4'
      C5'   H5'
      C5'  H5''
  [ impropers ]
       C2    N1    N3    O2
       C4    N3    C5    N4
       N4    C4   H41   H42

[ CTP ]
; cytosine triphosphate , adm jr.
  [ atoms ]
      C4'      CN7  0.1600   0
      H4'      HN7  0.0900   0
      O4'     ON6B -0.5000   0
      C1'     CN7B  0.1600   0
      H1'      HN7  0.0900   0
       N1      NN2 -0.1300   1
       C6      CN3  0.0500   1
       H6      HN3  0.1700   1
       C5      CN3 -0.1300   1
       H5      HN3  0.0700   1
       C2      CN1  0.5200   1
       O2     ON1C -0.4900   1
       N3      NN3 -0.6600   1
       C4      CN2  0.6500   1
       N4      NN1 -0.7500   1
      H41      HN1  0.3700   1
      H42      HN1  0.3300   1
      C2'     CN7B  0.1400   2
     H2''      HN7  0.0900   2
      O2'      ON5 -0.6600   2
      H2'      HN5  0.4300   2
      C3'      CN7  0.1400   3
      H3'      HN7  0.0900   3
      O3'      ON5 -0.6600   3
      H3T      HN5  0.4300   3
      C5'     CN8B -0.0800   4
      H5'      HN8  0.0900   4
     H5''      HN8  0.0900   4
      O5'      ON2 -0.6200   4
       PA        P  1.5000   4
      O1A      ON3 -0.8200   4
      O2A      ON3 -0.8200   4
      O3A      ON2 -0.7400   4
       PB       P3  1.5000   4
      O1B      ON3 -0.8200   4
      O2B      ON3 -0.8200   4
      O3B      ON2 -0.8600   4
       PG       P3  1.1000   4
      O1G      ON3 -0.9000   4
      O2G      ON3 -0.9000   4
      O3G      ON3 -0.9000   4
  [ bonds ]
       N1    C2
       C2    N3
       N3    C4
       C4    C5
       C5    C6
       N1    C6
       C4    N4
       N4   H41
       N4   H42
       C2    O2
       C5    H5
       C6    H6
      C1'    N1
      C1'   C2'
      O5'   C5'
      O5'    PA
       PA   O1A
       PA   O2A
       PA   O3A
      O3A    PB
       PB   O1B
       PB   O2B
       PB   O3B
      O3B    PG
       PG   O1G
       PG   O2G
       PG   O3G
      C5'   C4'
      C4'   O4'
      C4'   C3'
      O4'   C1'
      C2'   C3'
      C2'   O2'
      O2'   H2'
      C3'   O3'
      O3'   H3T
      C1'   H1'
      C2'  H2''
      C3'   H3'
      C4'   H4'
      C5'   H5'
      C5'  H5''
  [ impropers ]
       C2    N1    N3    O2
       C4    N3    C5    N4
       N4    C4   H41   H42

[ GDP ]
; guanine diphosphate, adm jr.
  [ atoms ]
      C4'      CN7  0.1600   1
      H4'      HN7  0.0900   1
      O4'     ON6B -0.5000   1
      C1'     CN7B  0.1600   1
      H1'      HN7  0.0900   1
       N9     NN2B -0.0200   2
       C4      CN5  0.2600   2
       N2      NN1 -0.6800   2
      H21      HN1  0.3200   2
      H22      HN1  0.3500   2
       N3     NN3G -0.7400   2
       C2      CN2  0.7500   2
       N1     NN2G -0.3400   2
       H1      HN2  0.2600   2
       C6      CN1  0.5400   2
       O6      ON1 -0.5100   2
       C5     CN5G  0.0000   2
       N7      NN4 -0.6000   2
       C8      CN4  0.2500   2
       H8      HN3  0.1600   2
      C2'     CN7B  0.1400   3
     H2''      HN7  0.0900   3
      O2'      ON5 -0.6600   3
      H2'      HN5  0.4300   3
      C3'      CN7  0.1400   4
      H3'      HN7  0.0900   4
      O3'      ON5 -0.6600   4
      H3T      HN5  0.4300   4
      C5'     CN8B -0.0800   5
      H5'      HN8  0.0900   5
     H5''      HN8  0.0900   5
      O5'      ON2 -0.6200   5
       PA        P  1.5000   5
      O1A      ON3 -0.8200   5
      O2A      ON3 -0.8200   5
      O3A      ON2 -0.7400   5
       PB       P3  1.1000   5
      O1B      ON3 -0.9000   5
      O2B      ON3 -0.9000   5
      O3B      ON3 -0.9000   5
  [ bonds ]
       N9    C4
       N9    C8
       C4    N3
       N3    C2
       C2    N1
       N1    C6
       C6    C5
       C5    N7
       C4    C5
       N7    C8
       C6    O6
       C8    H8
       C2    N2
       N2   H21
       N2   H22
       N1    H1
      C1'    N9
      C1'   C2'
       PB   O3A
       PB   O1B
       PB   O2B
       PB   O3B
      O3A    PA
       PA   O1A
       PA   O2A
       PA   O5'
      O3'   H3T
      O5'   C5'
      C5'   C4'
      C4'   O4'
      C4'   C3'
      O4'   C1'
      C2'   C3'
      C2'   O2'
      O2'   H2'
      C3'   O3'
      C1'   H1'
      C2'  H2''
      C3'   H3'
      C4'   H4'
      C5'   H5'
      C5'  H5''
  [ impropers ]
       C2    N3    N1    N2
       C6    N1    C5    O6
       N2   H21    C2   H22

[ GMP ]
; guanine monophosphate, adm jr.
  [ atoms ]
      C4'      CN7  0.1600   1
      H4'      HN7  0.0900   1
      O4'     ON6B -0.5000   1
      C1'     CN7B  0.1600   1
      H1'      HN7  0.0900   1
       N9     NN2B -0.0200   2
       C4      CN5  0.2600   2
       N2      NN1 -0.6800   2
      H21      HN1  0.3200   2
      H22      HN1  0.3500   2
       N3     NN3G -0.7400   2
       C2      CN2  0.7500   2
       N1     NN2G -0.3400   2
       H1      HN2  0.2600   2
       C6      CN1  0.5400   2
       O6      ON1 -0.5100   2
       C5     CN5G  0.0000   2
       N7      NN4 -0.6000   2
       C8      CN4  0.2500   2
       H8      HN3  0.1600   2
      C2'     CN7B  0.1400   3
     H2''      HN7  0.0900   3
      O2'      ON5 -0.6600   3
      H2'      HN5  0.4300   3
      C3'      CN7  0.1400   4
      H3'      HN7  0.0900   4
      O3'      ON5 -0.6600   4
      H3T      HN5  0.4300   4
      C5'     CN8B -0.1800   5
      H5'      HN8  0.0900   5
     H5''      HN8  0.0900   5
      O5'      ON2 -0.4000   6
       PA        P  1.1000   6
      O1A      ON3 -0.9000   6
      O2A      ON3 -0.9000   6
      O3A      ON3 -0.9000   6
  [ bonds ]
       N9    C4
       N9    C8
       C4    N3
       N3    C2
       C2    N1
       N1    C6
       C6    C5
       C5    N7
       C4    C5
       N7    C8
       C6    O6
       C8    H8
       C2    N2
       N2   H21
       N2   H22
       N1    H1
      C1'    N9
      C1'   C2'
       PA   O1A
       PA   O2A
       PA   O3A
       PA   O5'
      O3'   H3T
      O5'   C5'
      C5'   C4'
      C4'   O4'
      C4'   C3'
      O4'   C1'
      C2'   C3'
      C2'   O2'
      O2'   H2'
      C3'   O3'
      C1'   H1'
      C2'  H2''
      C3'   H3'
      C4'   H4'
      C5'   H5'
      C5'  H5''
  [ impropers ]
       C2    N3    N1    N2
       C6    N1    C5    O6
       N2   H21    C2   H22

[ GTP ]
; guanine triphosphate , adm jr.
  [ atoms ]
      C4'      CN7  0.1600   0
      H4'      HN7  0.0900   0
      O4'     ON6B -0.5000   0
      C1'     CN7B  0.1600   0
      H1'      HN7  0.0900   0
       N9     NN2B -0.0200   1
       C4      CN5  0.2600   1
       N2      NN1 -0.6800   1
      H21      HN1  0.3200   1
      H22      HN1  0.3500   1
       N3     NN3G -0.7400   1
       C2      CN2  0.7500   1
       N1     NN2G -0.3400   1
       H1      HN2  0.2600   1
       C6      CN1  0.5400   1
       O6      ON1 -0.5100   1
       C5     CN5G  0.0000   1
       N7      NN4 -0.6000   1
       C8      CN4  0.2500   1
       H8      HN3  0.1600   1
      C2'     CN7B  0.1400   2
     H2''      HN7  0.0900   2
      O2'      ON5 -0.6600   2
      H2'      HN5  0.4300   2
      C3'      CN7  0.1400   3
      H3'      HN7  0.0900   3
      O3'      ON5 -0.6600   3
      H3T      HN5  0.4300   3
      C5'     CN8B -0.0800   4
      H5'      HN8  0.0900   4
     H5''      HN8  0.0900   4
      O5'      ON2 -0.6200   4
       PA        P  1.5000   4
      O1A      ON3 -0.8200   4
      O2A      ON3 -0.8200   4
      O3A      ON2 -0.7400   4
       PB       P3  1.5000   4
      O1B      ON3 -0.8200   4
      O2B      ON3 -0.8200   4
      O3B      ON2 -0.8600   4
       PG       P3  1.1000   4
      O1G      ON3 -0.9000   4
      O2G      ON3 -0.9000   4
      O3G      ON3 -0.9000   4
  [ bonds ]
       N9    C4
       N9    C8
       C4    N3
       N3    C2
       C2    N1
       N1    C6
       C6    C5
       C5    N7
       C4    C5
       N7    C8
       C6    O6
       C8    H8
       C2    N2
       N2   H21
       N2   H22
       N1    H1
      C1'    N9
      C1'   C2'
      O5'   C5'
      O5'    PA
       PA   O1A
       PA   O2A
       PA   O3A
      O3A    PB
       PB   O1B
       PB   O2B
       PB   O3B
      O3B    PG
       PG   O1G
       PG   O2G
       PG   O3G
      C5'   C4'
      C4'   O4'
      C4'   C3'
      O4'   C1'
      C2'   C3'
      C2'   O2'
      O2'   H2'
      C3'   O3'
      O3'   H3T
      C1'   H1'
      C2'  H2''
      C3'   H3'
      C4'   H4'
      C5'   H5'
      C5'  H5''
  [ impropers ]
       C2    N3    N1    N2
       C6    N1    C5    O6
       N2   H21    C2   H22

[ NAD ]
; oxidized nicotinamide adenine dinucleotide, jjp1/adm jr.
  [ atoms ]
      C4B      CN7  0.1600   1
      H4B      HN7  0.0900   1
      O4B     ON6B -0.5000   1
      C1B     CN7B  0.1600   1
      H1B      HN7  0.0900   1
      C5A      CN5  0.2800   2
      N7A      NN4 -0.7100   2
      C8A      CN4  0.3400   2
      H8A      HN3  0.1200   2
      N9A      NN2 -0.0500   2
      N1A     NN3A -0.7400   2
      C2A      CN4  0.5000   2
      H2A      HN3  0.1300   2
      N3A     NN3A -0.7500   2
      C4A      CN5  0.4300   2
      C6A      CN2  0.4600   2
      N6A      NN1 -0.7700   2
     H61A      HN1  0.3800   2
     H62A      HN1  0.3800   2
      C2B     CN7B  0.1400   3
      H2B      HN7  0.0900   3
      O2B      ON5 -0.6600   3
     HO2A      HN5  0.4300   3
      C3B      CN7  0.1400   4
      H3B      HN7  0.0900   4
      O3B      ON5 -0.6600   4
     HO3A      HN5  0.4300   4
      C5B     CN8B -0.0800   5
     H51A      HN8  0.0900   5
     H52A      HN8  0.0900   5
       PA        P  1.5000   5
      O1A      ON3 -0.8200   5
      O2A      ON3 -0.8200   5
      O5B      ON2 -0.6200   5
       O3      ON2 -0.6800   5
       PN        P  1.5000   5
      O1N      ON3 -0.8200   5
      O2N      ON3 -0.8200   5
      O5D      ON2 -0.6200   5
      C5D     CN8B -0.0800   5
     H51N      HN8  0.0900   5
     H52N      HN8  0.0900   5
      C2D     CN7B  0.1400   6
      H2D      HN7  0.0900   6
      O2D      ON5 -0.6600   6
     HO2N      HN5  0.4300   6
      C3D      CN7  0.1400   7
      H3D      HN7  0.0900   7
      O3D      ON5 -0.6600   7
     HO3N      HN5  0.4300   7
      C1D     CN7B  0.1600   8
      H1D      HN7  0.0900   8
      C4D      CN7  0.1600   8
      H4D      HN7  0.0900   8
      O4D     ON6B -0.5000   8
      N1N      NN2 -0.0700   9
      C6N     CN3B  0.1600   9
      HN6     HN3B  0.1900   9
      C5N      CN3 -0.1000   9
      H5N     HN3B  0.1600   9
      C4N     CN3A -0.0500   9
     H41N     HN3B  0.1600   9
      C3N      CN3  0.0500   9
      C2N     CN3B  0.1800   9
      H2N     HN3B  0.1600   9
      C7N     CN1A  0.6800   9
      O7N      ON1 -0.4000   9
      N7N      NN1 -0.8200   9
     H71N      HN1  0.3400   9
     H72N      HN1  0.3600   9
  [ bonds ]
      N1A   C2A
      N3A   C4A
      C5A   C6A
      C6A   N6A
      C5A   N7A
      C8A   N9A
      N9A   C4A
      C2A   H2A
      N6A  H61A
      N6A  H62A
      C8A   H8A
      C6A   N1A
      C2A   N3A
      C4A   C5A
      N7A   C8A
      N9A   C1B
      C1B   C2B
      C2B   C3B
      C3B   C4B
      C4B   O4B
      O4B   C1B
      C1B   H1B
      C2B   O2B
      O2B  HO2A
      C2B   H2B
      C3B   H3B
      C3B   O3B
      O3B  HO3A
      C4B   H4B
      C4B   C5B
      C5B  H52A
      C5B  H51A
      C5B   O5B
      O5B    PA
       PA   O1A
       PA   O2A
       PA    O3
       O3    PN
       PN   O1N
       PN   O2N
       PN   O5D
      O5D   C5D
      C5D  H51N
      C5D  H52N
      C5D   C4D
      C4D   O4D
      O4D   C1D
      C1D   C2D
      C2D   C3D
      C3D   C4D
      C1D   H1D
      C2D   H2D
      C2D   O2D
      O2D  HO2N
      C3D   H3D
      C3D   O3D
      O3D  HO3N
      C4D   H4D
      C1D   N1N
      N1N   C2N
      C3N   C4N
      C5N   C6N
      C2N   H2N
      C3N   C7N
      C7N   O7N
      C7N   N7N
      N7N  H71N
      N7N  H72N
      C4N  H41N
      C5N   H5N
      C6N   HN6
      C2N   C3N
      C4N   C5N
      C6N   N1N
  [ impropers ]
      N6A   C6A  H61A  H62A
      C6A   N1A   C5A   N6A
      C7N   N7N   C3N   O7N
      C7N   C3N   N7N   O7N
      N7N   C7N  H71N  H72N
      N7N   C7N  H72N  H71N
      C6N   N1N   C5N   HN6
      C5N   C6N   C4N   H5N
      C4N   C5N   C3N  H41N
      C2N   C3N   N1N   H2N

[ NAD1 ]
; oxidized nicotinamide adenine dinucleotide, jjp1/adm jr.
  [ atoms ]
     AC4'      CN7  0.1600   1
     AH4'      HN7  0.0900   1
     AO4'     ON6B -0.5000   1
     AC1'     CN7B  0.1600   1
     AH1'      HN7  0.0900   1
      AC5      CN5  0.2800   2
      AN7      NN4 -0.7100   2
      AC8      CN4  0.3400   2
      AH8      HN3  0.1200   2
      AN9      NN2 -0.0500   2
      AN1     NN3A -0.7400   2
      AC2      CN4  0.5000   2
      AH2      HN3  0.1300   2
      AN3     NN3A -0.7500   2
      AC4      CN5  0.4300   2
      AC6      CN2  0.4600   2
      AN6      NN1 -0.7700   2
     AH61      HN1  0.3800   2
     AH62      HN1  0.3800   2
     AC2'     CN7B  0.1400   3
     AH2'      HN7  0.0900   3
     AO2'      ON5 -0.6600   3
     AH2T      HN5  0.4300   3
     AC3'      CN7  0.1400   4
     AH3'      HN7  0.0900   4
     AO3'      ON5 -0.6600   4
     AH3T      HN5  0.4300   4
     AC5'     CN8B -0.0800   5
     AH5'      HN8  0.0900   5
     AH5S      HN8  0.0900   5
       AP        P  1.5000   5
      AO1      ON3 -0.8200   5
      AO2      ON3 -0.8200   5
     AO5'      ON2 -0.6200   5
       O3      ON2 -0.6800   5
       NP        P  1.5000   5
      NO1      ON3 -0.8200   5
      NO2      ON3 -0.8200   5
     NO5'      ON2 -0.6200   5
     NC5'     CN8B -0.0800   5
     NH5S      HN8  0.0900   5
     NH5'      HN8  0.0900   5
     NC2'     CN7B  0.1400   6
     NH2'      HN7  0.0900   6
     NO2'      ON5 -0.6600   6
     NH2T      HN5  0.4300   6
     NC3'      CN7  0.1400   7
     NH3'      HN7  0.0900   7
     NO3'      ON5 -0.6600   7
     NH3T      HN5  0.4300   7
     NC1'     CN7B  0.1600   8
     NH1'      HN7  0.0900   8
     NC4'      CN7  0.1600   8
     NH4'      HN7  0.0900   8
     NO4'     ON6B -0.5000   8
      NN1      NN2 -0.0700   9
      NC6     CN3B  0.1600   9
      NH6     HN3B  0.1900   9
      NC5      CN3 -0.1000   9
      NH5     HN3B  0.1600   9
      NC4     CN3A -0.0500   9
      NH4     HN3B  0.1600   9
      NC3      CN3  0.0500   9
      NC2     CN3B  0.1800   9
      NH2     HN3B  0.1600   9
      NC7     CN1A  0.6800   9
      NO7      ON1 -0.4000   9
      NN7      NN1 -0.8200   9
     NH71      HN1  0.3400   9
     NH72      HN1  0.3600   9
  [ bonds ]
      AN1   AC2
      AN3   AC4
      AC5   AC6
      AC6   AN6
      AC5   AN7
      AC8   AN9
      AN9   AC4
      AC2   AH2
      AN6  AH61
      AN6  AH62
      AC8   AH8
      AC6   AN1
      AC2   AN3
      AC4   AC5
      AN7   AC8
      AN9  AC1'
     AC1'  AC2'
     AC2'  AC3'
     AC3'  AC4'
     AC4'  AO4'
     AO4'  AC1'
     AC1'  AH1'
     AC2'  AO2'
     AO2'  AH2T
     AC2'  AH2'
     AC3'  AH3'
     AC3'  AO3'
     AO3'  AH3T
     AC4'  AH4'
     AC4'  AC5'
     AC5'  AH5S
     AC5'  AH5'
     AC5'  AO5'
     AO5'    AP
       AP   AO1
       AP   AO2
       AP    O3
       O3    NP
       NP   NO1
       NP   NO2
       NP  NO5'
     NO5'  NC5'
     NC5'  NH5S
     NC5'  NH5'
     NC5'  NC4'
     NC4'  NO4'
     NO4'  NC1'
     NC1'  NC2'
     NC2'  NC3'
     NC3'  NC4'
     NC1'  NH1'
     NC2'  NH2'
     NC2'  NO2'
     NO2'  NH2T
     NC3'  NH3'
     NC3'  NO3'
     NO3'  NH3T
     NC4'  NH4'
     NC1'   NN1
      NN1   NC2
      NC3   NC4
      NC5   NC6
      NC2   NH2
      NC3   NC7
      NC7   NO7
      NC7   NN7
      NN7  NH71
      NN7  NH72
      NC4   NH4
      NC5   NH5
      NC6   NH6
      NC2   NC3
      NC4   NC5
      NC6   NN1
  [ impropers ]
      AN6   AC6  AH61  AH62
      AC6   AN1   AC5   AN6
      NC7   NN7   NC3   NO7
      NC7   NC3   NN7   NO7
      NN7   NC7  NH71  NH72
      NN7   NC7  NH72  NH71
      NC6   NN1   NC5   NH6
      NC5   NC6   NC4   NH5
      NC4   NC5   NC3   NH4
      NC2   NC3   NN1   NH2

[ NADH ]
; reduced nicotinamide adenine dinucleotide, jjp1/adm jr.
  [ atoms ]
     AC4'      CN7  0.1600   1
     AH4'      HN7  0.0900   1
     AO4'     ON6B -0.5000   1
     AC1'     CN7B  0.1600   1
     AH1'      HN7  0.0900   1
      AC5      CN5  0.2800   2
      AN7      NN4 -0.7100   2
      AC8      CN4  0.3400   2
      AH8      HN3  0.1200   2
      AN9      NN2 -0.0500   2
      AN1     NN3A -0.7400   2
      AC2      CN4  0.5000   2
      AH2      HN3  0.1300   2
      AN3     NN3A -0.7500   2
      AC4      CN5  0.4300   2
      AC6      CN2  0.4600   2
      AN6      NN1 -0.7700   2
     AH61      HN1  0.3800   2
     AH62      HN1  0.3800   2
     AC2'     CN7B  0.1400   3
     AH2'      HN7  0.0900   3
     AO2'      ON5 -0.6600   3
     AH2T      HN5  0.4300   3
     AC3'      CN7  0.1400   4
     AH3'      HN7  0.0900   4
     AO3'      ON5 -0.6600   4
     AH3T      HN5  0.4300   4
     AC5'     CN8B -0.0800   5
     AH5'      HN8  0.0900   5
     AH5S      HN8  0.0900   5
       AP        P  1.5000   5
      AO1      ON3 -0.8200   5
      AO2      ON3 -0.8200   5
     AO5'      ON2 -0.6200   5
       O3      ON2 -0.6800   5
       NP        P  1.5000   5
      NO1      ON3 -0.8200   5
      NO2      ON3 -0.8200   5
     NO5'      ON2 -0.6200   5
     NC5'     CN8B -0.0800   5
     NH5S      HN8  0.0900   5
     NH5'      HN8  0.0900   5
     NC2'     CN7B  0.1400   6
     NH2'      HN7  0.0900   6
     NO2'      ON5 -0.6600   6
     NH2T      HN5  0.4300   6
     NC3'      CN7  0.1400   7
     NH3'      HN7  0.0900   7
     NO3'      ON5 -0.6600   7
     NH3T      HN5  0.4300   7
     NC1'     CN7B  0.1600   8
     NH1'      HN7  0.0900   8
     NC4'      CN7  0.1600   8
     NH4'      HN7  0.0900   8
     NO4'     ON6B -0.5000   8
      NN1      NN2 -0.2700   9
      NC6     CN3C -0.0600   9
      NH6      HN6  0.1700   9
      NC5      CN3 -0.1800   9
      NH5      HN6  0.1400   9
      NC4      CN8 -0.2800   9
      NH4      HN8  0.0900   9
     NH42      HN8  0.0900   9
      NC3      CN3  0.3600   9
      NC2     CN3C -0.1000   9
      NH2      HN6  0.1400   9
      NC7     CN1A  0.5500   9
      NO7      ON1 -0.5100   9
      NN7      NN1 -0.7200   9
     NH71      HN1  0.2600   9
     NH72      HN1  0.3200   9
  [ bonds ]
      AN1   AC2
      AN3   AC4
      AC5   AC6
      AC6   AN6
      AC5   AN7
      AC8   AN9
      AN9   AC4
      AC2   AH2
      AN6  AH61
      AN6  AH62
      AC8   AH8
      AC6   AN1
      AC2   AN3
      AC4   AC5
      AN7   AC8
      AN9  AC1'
     AC1'  AC2'
     AC2'  AC3'
     AC3'  AC4'
     AC4'  AO4'
     AO4'  AC1'
     AC1'  AH1'
     AC2'  AO2'
     AO2'  AH2T
     AC2'  AH2'
     AC3'  AH3'
     AC3'  AO3'
     AO3'  AH3T
     AC4'  AH4'
     AC4'  AC5'
     AC5'  AH5S
     AC5'  AH5'
     AC5'  AO5'
     AO5'    AP
       AP   AO1
       AP   AO2
       AP    O3
       O3    NP
       NP   NO1
       NP   NO2
       NP  NO5'
     NO5'  NC5'
     NC5'  NH5S
     NC5'  NH5'
     NC5'  NC4'
     NC4'  NO4'
     NO4'  NC1'
     NC1'  NC2'
     NC2'  NC3'
     NC3'  NC4'
     NC1'  NH1'
     NC2'  NH2'
     NC2'  NO2'
     NO2'  NH2T
     NC3'  NH3'
     NC3'  NO3'
     NO3'  NH3T
     NC4'  NH4'
     NC1'   NN1
      NN1   NC2
      NC3   NC4
      NC4   NC5
      NC6   NN1
      NC2   NH2
      NC3   NC7
      NC7   NO7
      NC7   NN7
      NN7  NH71
      NN7  NH72
      NC4   NH4
      NC4  NH42
      NC5   NH5
      NC6   NH6
      NC2   NC3
      NC5   NC6
  [ impropers ]
      AN6   AC6  AH61  AH62
      AC6   AN1   AC5   AN6
      NC7   NN7   NC3   NO7
      NC7   NC3   NN7   NO7
      NN7   NC7  NH71  NH72
      NN7   NC7  NH72  NH71
      NC6   NN1   NC5   NH6
      NC5   NC6   NC4   NH5
      NC4   NC5   NC3   NH4
      NC2   NC3   NN1   NH2

[ NADP ]
; oxidized nicotinamide adenine dinucleotide,
  [ atoms ]
     AC4'      CN7  0.1600   1
     AH4'      HN7  0.0900   1
     AO4'     ON6B -0.5000   1
     AC1'     CN7B  0.1600   1
     AH1'      HN7  0.0900   1
      AC5      CN5  0.2800   2
      AN7      NN4 -0.7100   2
      AC8      CN4  0.3400   2
      AH8      HN3  0.1200   2
      AN9      NN2 -0.0500   2
      AN1     NN3A -0.7400   2
      AC2      CN4  0.5000   2
      AH2      HN3  0.1300   2
      AN3     NN3A -0.7500   2
      AC4      CN5  0.4300   2
      AC6      CN2  0.4600   2
      AN6      NN1 -0.7700   2
     AH61      HN1  0.3800   2
     AH62      HN1  0.3800   2
     AC2'     CN7B  0.0100   3
     AH2'      HN7  0.0900   3
     AO2'      ON2 -0.6200   3
      AP2        P  1.5000   3
     AO1P      ON3 -0.8200   3
     AO2P      ON3 -0.8200   3
     AO2T      ON4 -0.6800   3
     AH2T      HN4  0.3400   3
     AC3'      CN7  0.1400   4
     AH3'      HN7  0.0900   4
     AO3'      ON5 -0.6600   4
     AH3T      HN5  0.4300   4
     AC5'     CN8B -0.0800   5
     AH5'      HN8  0.0900   5
     AH5S      HN8  0.0900   5
       AP        P  1.5000   5
      AO1      ON3 -0.8200   5
      AO2      ON3 -0.8200   5
     AO5'      ON2 -0.6200   5
       O3      ON2 -0.6800   5
       NP        P  1.5000   5
      NO1      ON3 -0.8200   5
      NO2      ON3 -0.8200   5
     NO5'      ON2 -0.6200   5
     NC5'     CN8B -0.0800   5
     NH5S      HN8  0.0900   5
     NH5'      HN8  0.0900   5
     NC2'     CN7B  0.1400   6
     NH2'      HN7  0.0900   6
     NO2'      ON5 -0.6600   6
     NH2T      HN5  0.4300   6
     NC3'      CN7  0.1400   7
     NH3'      HN7  0.0900   7
     NO3'      ON5 -0.6600   7
     NH3T      HN5  0.4300   7
     NC1'     CN7B  0.1600   8
     NH1'      HN7  0.0900   8
     NC4'      CN7  0.1600   8
     NH4'      HN7  0.0900   8
     NO4'     ON6B -0.5000   8
      NN1      NN2 -0.0700   9
      NC6     CN3B  0.1600   9
      NH6     HN3B  0.1900   9
      NC5      CN3 -0.1000   9
      NH5     HN3B  0.1600   9
      NC4     CN3A -0.0500   9
      NH4     HN3B  0.1600   9
      NC3      CN3  0.0500   9
      NC2     CN3B  0.1800   9
      NH2     HN3B  0.1600   9
      NC7     CN1A  0.6800   9
      NO7      ON1 -0.4000   9
      NN7      NN1 -0.8200   9
     NH71      HN1  0.3400   9
     NH72      HN1  0.3600   9
  [ bonds ]
      AN1   AC2
      AN3   AC4
      AC5   AC6
      AC6   AN6
      AC5   AN7
      AC8   AN9
      AN9   AC4
      AC2   AH2
      AN6  AH61
      AN6  AH62
      AC8   AH8
      AC6   AN1
      AC2   AN3
      AC4   AC5
      AN7   AC8
      AN9  AC1'
     AC1'  AC2'
     AC2'  AC3'
     AC3'  AC4'
     AC4'  AO4'
     AO4'  AC1'
     AC1'  AH1'
     AC2'  AO2'
     AO2'   AP2
     AC2'  AH2'
     AC3'  AH3'
     AC3'  AO3'
     AO3'  AH3T
     AC4'  AH4'
     AC4'  AC5'
     AC5'  AH5S
     AC5'  AH5'
     AC5'  AO5'
     AO5'    AP
       AP   AO1
       AP   AO2
       AP    O3
       O3    NP
       NP   NO1
       NP   NO2
       NP  NO5'
     NO5'  NC5'
     NC5'  NH5S
     NC5'  NH5'
     NC5'  NC4'
     NC4'  NO4'
     NO4'  NC1'
     NC1'  NC2'
     NC2'  NC3'
     NC3'  NC4'
     NC1'  NH1'
     NC2'  NH2'
     NC2'  NO2'
     NO2'  NH2T
     NC3'  NH3'
     NC3'  NO3'
     NO3'  NH3T
     NC4'  NH4'
     NC1'   NN1
      NN1   NC2
      NC3   NC4
      NC5   NC6
      NC2   NH2
      NC3   NC7
      NC7   NO7
      NC7   NN7
      NN7  NH71
      NN7  NH72
      NC4   NH4
      NC5   NH5
      NC6   NH6
      AP2  AO1P
      AP2  AO2P
      AP2  AO2T
     AO2T  AH2T
      NC2   NC3
      NC4   NC5
      NC6   NN1
  [ impropers ]
      AN6   AC6  AH61  AH62
      AC6   AN1   AC5   AN6
      NC7   NN7   NC3   NO7
      NC7   NC3   NN7   NO7
      NN7   NC7  NH71  NH72
      NN7   NC7  NH72  NH71
      NC6   NN1   NC5   NH6
      NC5   NC6   NC4   NH5
      NC4   NC5   NC3   NH4
      NC2   NC3   NN1   NH2

[ NAI ]
; reduced nicotinamide adenine dinucleotide, NADH, jjp1/adm jr.
  [ atoms ]
      C4B      CN7  0.1600   1
      H4B      HN7  0.0900   1
      O4B     ON6B -0.5000   1
      C1B     CN7B  0.1600   1
      H1B      HN7  0.0900   1
      C5A      CN5  0.2800   2
      N7A      NN4 -0.7100   2
      C8A      CN4  0.3400   2
      H8A      HN3  0.1200   2
      N9A      NN2 -0.0500   2
      N1A     NN3A -0.7400   2
      C2A      CN4  0.5000   2
      H2A      HN3  0.1300   2
      N3A     NN3A -0.7500   2
      C4A      CN5  0.4300   2
      C6A      CN2  0.4600   2
      N6A      NN1 -0.7700   2
     H61A      HN1  0.3800   2
     H62A      HN1  0.3800   2
      C2B     CN7B  0.1400   3
      H2B      HN7  0.0900   3
      O2B      ON5 -0.6600   3
     HO2A      HN5  0.4300   3
      C3B      CN7  0.1400   4
      H3B      HN7  0.0900   4
      O3B      ON5 -0.6600   4
     HO3A      HN5  0.4300   4
      C5B     CN8B -0.0800   5
     H51A      HN8  0.0900   5
     H52A      HN8  0.0900   5
       PA        P  1.5000   5
      O1A      ON3 -0.8200   5
      O2A      ON3 -0.8200   5
      O5B      ON2 -0.6200   5
       O3      ON2 -0.6800   5
       PN        P  1.5000   5
      O1N      ON3 -0.8200   5
      O2N      ON3 -0.8200   5
      O5D      ON2 -0.6200   5
      C5D     CN8B -0.0800   5
     H51N      HN8  0.0900   5
     H52N      HN8  0.0900   5
      C2D     CN7B  0.1400   6
      H2D      HN7  0.0900   6
      O2D      ON5 -0.6600   6
     HO2N      HN5  0.4300   6
      C3D      CN7  0.1400   7
      H3D      HN7  0.0900   7
      O3D      ON5 -0.6600   7
     HO3N      HN5  0.4300   7
      C1D     CN7B  0.1600   8
      H1D      HN7  0.0900   8
      C4D      CN7  0.1600   8
      H4D      HN7  0.0900   8
      O4D     ON6B -0.5000   8
      N1N      NN2 -0.2700   9
      C6N     CN3C -0.0600   9
      HN6      HN6  0.1700   9
      C5N      CN3 -0.1800   9
      H5N      HN6  0.1400   9
      C4N      CN8 -0.2800   9
     H41N      HN8  0.0900   9
     H42N      HN8  0.0900   9
      C3N      CN3  0.3600   9
      C2N     CN3C -0.1000   9
      H2N      HN6  0.1400   9
      C7N     CN1A  0.5500   9
      O7N      ON1 -0.5100   9
      N7N      NN1 -0.7200   9
     H71N      HN1  0.2600   9
     H72N      HN1  0.3200   9
  [ bonds ]
      N1A   C2A
      N3A   C4A
      C5A   C6A
      C6A   N6A
      C5A   N7A
      C8A   N9A
      N9A   C4A
      C2A   H2A
      N6A  H61A
      N6A  H62A
      C8A   H8A
      C6A   N1A
      C2A   N3A
      C4A   C5A
      N7A   C8A
      N9A   C1B
      C1B   C2B
      C2B   C3B
      C3B   C4B
      C4B   O4B
      O4B   C1B
      C1B   H1B
      C2B   O2B
      O2B  HO2A
      C2B   H2B
      C3B   H3B
      C3B   O3B
      O3B  HO3A
      C4B   H4B
      C4B   C5B
      C5B  H52A
      C5B  H51A
      C5B   O5B
      O5B    PA
       PA   O1A
       PA   O2A
       PA    O3
       O3    PN
       PN   O1N
       PN   O2N
       PN   O5D
      O5D   C5D
      C5D  H51N
      C5D  H52N
      C5D   C4D
      C4D   O4D
      O4D   C1D
      C1D   C2D
      C2D   C3D
      C3D   C4D
      C1D   H1D
      C2D   H2D
      C2D   O2D
      O2D  HO2N
      C3D   H3D
      C3D   O3D
      O3D  HO3N
      C4D   H4D
      C1D   N1N
      N1N   C2N
      C3N   C4N
      C4N   C5N
      C6N   N1N
      C2N   H2N
      C3N   C7N
      C7N   O7N
      C7N   N7N
      N7N  H71N
      N7N  H72N
      C4N  H41N
      C4N  H42N
      C5N   H5N
      C6N   HN6
      C2N   C3N
      C5N   C6N
  [ impropers ]
      N6A   C6A  H61A  H62A
      C6A   N1A   C5A   N6A
      C7N   N7N   C3N   O7N
      C7N   C3N   N7N   O7N
      N7N   C7N  H71N  H72N
      N7N   C7N  H72N  H71N
      C6N   N1N   C5N   HN6
      C5N   C6N   C4N   H5N
      C4N   C5N   C3N  H41N
      C2N   C3N   N1N   H2N

[ NAP ]
; oxidized nicotinamide adenine dinucleotide, NADP+, adm jr.
  [ atoms ]
      C4B      CN7  0.1600   1
      H4B      HN7  0.0900   1
      O4B     ON6B -0.5000   1
      C1B     CN7B  0.1600   1
      H1B      HN7  0.0900   1
      C5A      CN5  0.2800   2
      N7A      NN4 -0.7100   2
      C8A      CN4  0.3400   2
      H8A      HN3  0.1200   2
      N9A      NN2 -0.0500   2
      N1A     NN3A -0.7400   2
      C2A      CN4  0.5000   2
      H2A      HN3  0.1300   2
      N3A     NN3A -0.7500   2
      C4A      CN5  0.4300   2
      C6A      CN2  0.4600   2
      N6A      NN1 -0.7700   2
     H61A      HN1  0.3800   2
     H62A      HN1  0.3800   2
      C2B     CN7B  0.0100   3
      H2B      HN7  0.0900   3
      O2B      ON2 -0.6200   3
      P2B        P  1.5000   3
      O1X      ON3 -0.8200   3
      O2X      ON3 -0.8200   3
      O3X      ON4 -0.6800   3
     HO2A      HN4  0.3400   3
      C3B      CN7  0.1400   4
      H3B      HN7  0.0900   4
      O3B      ON5 -0.6600   4
     HO3A      HN5  0.4300   4
      C5B     CN8B -0.0800   5
     H51A      HN8  0.0900   5
     H52A      HN8  0.0900   5
       PA        P  1.5000   5
      O1A      ON3 -0.8200   5
      O2A      ON3 -0.8200   5
      O5B      ON2 -0.6200   5
       O3      ON2 -0.6800   5
       PN        P  1.5000   5
      O1N      ON3 -0.8200   5
      O2N      ON3 -0.8200   5
      O5D      ON2 -0.6200   5
      C5D     CN8B -0.0800   5
     H51N      HN8  0.0900   5
     H52N      HN8  0.0900   5
      C2D     CN7B  0.1400   6
      H2D      HN7  0.0900   6
      O2D      ON5 -0.6600   6
     HO2N      HN5  0.4300   6
      C3D      CN7  0.1400   7
      H3D      HN7  0.0900   7
      O3D      ON5 -0.6600   7
     HO3N      HN5  0.4300   7
      C1D     CN7B  0.1600   8
      H1D      HN7  0.0900   8
      C4D      CN7  0.1600   8
      H4D      HN7  0.0900   8
      O4D     ON6B -0.5000   8
      N1N      NN2 -0.0700   9
      C6N     CN3B  0.1600   9
      HN6     HN3B  0.1900   9
      C5N      CN3 -0.1000   9
      H5N     HN3B  0.1600   9
      C4N     CN3A -0.0500   9
     H41N     HN3B  0.1600   9
      C3N      CN3  0.0500   9
      C2N     CN3B  0.1800   9
      H2N     HN3B  0.1600   9
      C7N     CN1A  0.6800   9
      O7N      ON1 -0.4000   9
      N7N      NN1 -0.8200   9
     H71N      HN1  0.3400   9
     H72N      HN1  0.3600   9
  [ bonds ]
      N1A   C2A
      N3A   C4A
      C5A   C6A
      C6A   N6A
      C5A   N7A
      C8A   N9A
      N9A   C4A
      C2A   H2A
      N6A  H61A
      N6A  H62A
      C8A   H8A
      C6A   N1A
      C2A   N3A
      C4A   C5A
      N7A   C8A
      N9A   C1B
      C1B   C2B
      C2B   C3B
      C3B   C4B
      C4B   O4B
      O4B   C1B
      C1B   H1B
      C2B   O2B
      O2B   P2B
      C2B   H2B
      C3B   H3B
      C3B   O3B
      O3B  HO3A
      C4B   H4B
      C4B   C5B
      C5B  H52A
      C5B  H51A
      C5B   O5B
      O5B    PA
       PA   O1A
       PA   O2A
       PA    O3
       O3    PN
       PN   O1N
       PN   O2N
       PN   O5D
      O5D   C5D
      C5D  H51N
      C5D  H52N
      C5D   C4D
      C4D   O4D
      O4D   C1D
      C1D   C2D
      C2D   C3D
      C3D   C4D
      C1D   H1D
      C2D   H2D
      C2D   O2D
      O2D  HO2N
      C3D   H3D
      C3D   O3D
      O3D  HO3N
      C4D   H4D
      C1D   N1N
      N1N   C2N
      C3N   C4N
      C5N   C6N
      C2N   H2N
      C3N   C7N
      C7N   O7N
      C7N   N7N
      N7N  H71N
      N7N  H72N
      C4N  H41N
      C5N   H5N
      C6N   HN6
      P2B   O1X
      P2B   O2X
      P2B   O3X
      O3X  HO2A
      C2N   C3N
      C4N   C5N
      C6N   N1N
  [ impropers ]
      N6A   C6A  H61A  H62A
      C6A   N1A   C5A   N6A
      C7N   N7N   C3N   O7N
      C7N   C3N   N7N   O7N
      N7N   C7N  H71N  H72N
      N7N   C7N  H72N  H71N
      C6N   N1N   C5N   HN6
      C5N   C6N   C4N   H5N
      C4N   C5N   C3N  H41N
      C2N   C3N   N1N   H2N

[ NDP ]
; reduced nicotinamide adenine dinucleotide, NADPH, VARNAI/adm jr.
  [ atoms ]
      C4B      CN7  0.1600   1
      H4B      HN7  0.0900   1
      O4B     ON6B -0.5000   1
      C1B     CN7B  0.1600   1
      H1B      HN7  0.0900   1
      C5A      CN5  0.2800   2
      N7A      NN4 -0.7100   2
      C8A      CN4  0.3400   2
      H8A      HN3  0.1200   2
      N9A      NN2 -0.0500   2
      N1A     NN3A -0.7400   2
      C2A      CN4  0.5000   2
      H2A      HN3  0.1300   2
      N3A     NN3A -0.7500   2
      C4A      CN5  0.4300   2
      C6A      CN2  0.4600   2
      N6A      NN1 -0.7700   2
     H61A      HN1  0.3800   2
     H62A      HN1  0.3800   2
      C2B     CN7B  0.0100   3
      H2B      HN7  0.0900   3
      O2B      ON2 -0.6200   3
      P2B        P  1.5000   3
      O1X      ON3 -0.8200   3
      O2X      ON3 -0.8200   3
      O3X      ON4 -0.6800   3
     HO2A      HN4  0.3400   3
      C3B      CN7  0.1400   4
      H3B      HN7  0.0900   4
      O3B      ON5 -0.6600   4
     HO3A      HN5  0.4300   4
      C5B     CN8B -0.0800   5
     H51A      HN8  0.0900   5
     H52A      HN8  0.0900   5
       PA        P  1.5000   5
      O1A      ON3 -0.8200   5
      O2A      ON3 -0.8200   5
      O5B      ON2 -0.6200   5
       O3      ON2 -0.6800   5
       PN        P  1.5000   5
      O1N      ON3 -0.8200   5
      O2N      ON3 -0.8200   5
      O5D      ON2 -0.6200   5
      C5D     CN8B -0.0800   5
     H51N      HN8  0.0900   5
     H52N      HN8  0.0900   5
      C2D     CN7B  0.1400   6
      H2D      HN7  0.0900   6
      O2D      ON5 -0.6600   6
     HO2N      HN5  0.4300   6
      C3D      CN7  0.1400   7
      H3D      HN7  0.0900   7
      O3D      ON5 -0.6600   7
     HO3N      HN5  0.4300   7
      C1D     CN7B  0.1600   8
      H1D      HN7  0.0900   8
      C4D      CN7  0.1600   8
      H4D      HN7  0.0900   8
      O4D     ON6B -0.5000   8
      N1N      NN2 -0.2700   9
      C6N     CN3C -0.0600   9
      HN6      HN6  0.1700   9
      C5N      CN3 -0.1800   9
      H5N      HN6  0.1400   9
      C4N      CN8 -0.2800   9
     H41N      HN8  0.0900   9
     H42N      HN8  0.0900   9
      C3N      CN3  0.3600   9
      C2N     CN3C -0.1000   9
      H2N      HN6  0.1400   9
      C7N     CN1A  0.5500   9
      O7N      ON1 -0.5100   9
      N7N      NN1 -0.7200   9
     H71N      HN1  0.2600   9
     H72N      HN1  0.3200   9
  [ bonds ]
      N1A   C2A
      N3A   C4A
      C5A   C6A
      C6A   N6A
      C5A   N7A
      C8A   N9A
      N9A   C4A
      C2A   H2A
      N6A  H61A
      N6A  H62A
      C8A   H8A
      C6A   N1A
      C2A   N3A
      C4A   C5A
      N7A   C8A
      N9A   C1B
      C1B   C2B
      C2B   C3B
      C3B   C4B
      C4B   O4B
      O4B   C1B
      C1B   H1B
      C2B   O2B
      O2B   P2B
      C2B   H2B
      C3B   H3B
      C3B   O3B
      O3B  HO3A
      C4B   H4B
      C4B   C5B
      C5B  H52A
      C5B  H51A
      C5B   O5B
      O5B    PA
       PA   O1A
       PA   O2A
       PA    O3
       O3    PN
       PN   O1N
       PN   O1N
       PN   O5D
      O5D   C5D
      C5D  H51N
      C5D  H52N
      C5D   C4D
      C4D   O4D
      O4D   C1D
      C1D   C2D
      C2D   C3D
      C3D   C4D
      C1D   H1D
      C2D   H2D
      C2D   O2D
      O2D  HO2N
      C3D   H3D
      C3D   O3D
      O3D  HO3N
      C4D   H4D
      C1D   N1N
      N1N   C2N
      C3N   C4N
      C5N   C6N
      C2N   H2N
      C3N   C7N
      C7N   O7N
      C7N   N7N
      N7N  H71N
      N7N  H72N
      C4N  H41N
      C4N  H42N
      C5N   H5N
      C6N   HN6
      P2B   O1X
      P2B   O2X
      P2B   O3X
      O3X  HO2A
      C2N   C3N
      C4N   C5N
      C6N   N1N
  [ impropers ]
      N6A   C6A  H61A  H62A
      C6A   N1A   C5A   N6A
      C7N   N7N   C3N   O7N
      C7N   C3N   N7N   O7N
      N7N   C7N  H71N  H72N
      N7N   C7N  H72N  H71N
      C6N   N1N   C5N   HN6
      C5N   C6N   C4N   H5N
      C4N   C5N   C3N  H41N
      C2N   C3N   N1N   H2N

[ NDPH ]
; reduced nicotinamide adenine dinucleotide
  [ atoms ]
     AC4'      CN7  0.1600   1
     AH4'      HN7  0.0900   1
     AO4'     ON6B -0.5000   1
     AC1'     CN7B  0.1600   1
     AH1'      HN7  0.0900   1
      AC5      CN5  0.2800   2
      AN7      NN4 -0.7100   2
      AC8      CN4  0.3400   2
      AH8      HN3  0.1200   2
      AN9      NN2 -0.0500   2
      AN1     NN3A -0.7400   2
      AC2      CN4  0.5000   2
      AH2      HN3  0.1300   2
      AN3     NN3A -0.7500   2
      AC4      CN5  0.4300   2
      AC6      CN2  0.4600   2
      AN6      NN1 -0.7700   2
     AH61      HN1  0.3800   2
     AH62      HN1  0.3800   2
     AC2'     CN7B  0.0100   3
     AH2'      HN7  0.0900   3
     AO2'      ON2 -0.6200   3
      AP2        P  1.5000   3
     AO1P      ON3 -0.8200   3
     AO2P      ON3 -0.8200   3
     AO2T      ON4 -0.6800   3
     AH2T      HN4  0.3400   3
     AC3'      CN7  0.1400   4
     AH3'      HN7  0.0900   4
     AO3'      ON5 -0.6600   4
     AH3T      HN5  0.4300   4
     AC5'     CN8B -0.0800   5
     AH5'      HN8  0.0900   5
     AH5S      HN8  0.0900   5
       AP        P  1.5000   5
      AO1      ON3 -0.8200   5
      AO2      ON3 -0.8200   5
     AO5'      ON2 -0.6200   5
       O3      ON2 -0.6800   5
       NP        P  1.5000   5
      NO1      ON3 -0.8200   5
      NO2      ON3 -0.8200   5
     NO5'      ON2 -0.6200   5
     NC5'     CN8B -0.0800   5
     NH5S      HN8  0.0900   5
     NH5'      HN8  0.0900   5
     NC2'     CN7B  0.1400   6
     NH2'      HN7  0.0900   6
     NO2'      ON5 -0.6600   6
     NH2T      HN5  0.4300   6
     NC3'      CN7  0.1400   7
     NH3'      HN7  0.0900   7
     NO3'      ON5 -0.6600   7
     NH3T      HN5  0.4300   7
     NC1'     CN7B  0.1600   8
     NH1'      HN7  0.0900   8
     NC4'      CN7  0.1600   8
     NH4'      HN7  0.0900   8
     NO4'     ON6B -0.5000   8
      NN1      NN2 -0.2700   9
      NC6     CN3C -0.0600   9
      NH6      HN6  0.1700   9
      NC5      CN3 -0.1800   9
      NH5      HN6  0.1400   9
      NC4      CN8 -0.2800   9
      NH4      HN8  0.0900   9
     NH42      HN8  0.0900   9
      NC3      CN3  0.3600   9
      NC2     CN3C -0.1000   9
      NH2      HN6  0.1400   9
      NC7     CN1A  0.5500   9
      NO7      ON1 -0.5100   9
      NN7      NN1 -0.7200   9
     NH71      HN1  0.2600   9
     NH72      HN1  0.3200   9
  [ bonds ]
      AN1   AC2
      AN3   AC4
      AC5   AC6
      AC6   AN6
      AC5   AN7
      AC8   AN9
      AN9   AC4
      AC2   AH2
      AN6  AH61
      AN6  AH62
      AC8   AH8
      AC6   AN1
      AC2   AN3
      AC4   AC5
      AN7   AC8
      AN9  AC1'
     AC1'  AC2'
     AC2'  AC3'
     AC3'  AC4'
     AC4'  AO4'
     AO4'  AC1'
     AC1'  AH1'
     AC2'  AO2'
     AO2'   AP2
     AC2'  AH2'
     AC3'  AH3'
     AC3'  AO3'
     AO3'  AH3T
     AC4'  AH4'
     AC4'  AC5'
     AC5'  AH5S
     AC5'  AH5'
     AC5'  AO5'
     AO5'    AP
       AP   AO1
       AP   AO2
       AP    O3
       O3    NP
       NP   NO1
       NP   NO2
       NP  NO5'
     NO5'  NC5'
     NC5'  NH5S
     NC5'  NH5'
     NC5'  NC4'
     NC4'  NO4'
     NO4'  NC1'
     NC1'  NC2'
     NC2'  NC3'
     NC3'  NC4'
     NC1'  NH1'
     NC2'  NH2'
     NC2'  NO2'
     NO2'  NH2T
     NC3'  NH3'
     NC3'  NO3'
     NO3'  NH3T
     NC4'  NH4'
     NC1'   NN1
      NN1   NC2
      NC3   NC4
      NC5   NC6
      NC2   NH2
      NC3   NC7
      NC7   NO7
      NC7   NN7
      NN7  NH71
      NN7  NH72
      NC4   NH4
      NC4  NH42
      NC5   NH5
      NC6   NH6
      AP2  AO1P
      AP2  AO2P
      AP2  AO2T
     AO2T  AH2T
      NC2   NC3
      NC4   NC5
      NC6   NN1
  [ impropers ]
      AN6   AC6  AH61  AH62
      AC6   AN1   AC5   AN6
      NC7   NN7   NC3   NO7
      NC7   NC3   NN7   NO7
      NN7   NC7  NH71  NH72
      NN7   NC7  NH72  NH71
      NC6   NN1   NC5   NH6
      NC5   NC6   NC4   NH5
      NC4   NC5   NC3   NH4
      NC2   NC3   NN1   NH2

[ NIC ]
; oxidized nicotinamide, jjp1/adm jr.
  [ atoms ]
       H1      HN2  0.4500   1
       N2      NN2 -0.5200   1
       C3     CN3B  0.1600   1
       H4     HN3B  0.1900   1
       C5      CN3 -0.1000   1
       H6     HN3B  0.1600   1
       C7     CN3A -0.0500   1
       H8     HN3B  0.1600   1
       C9      CN3  0.0500   1
      C10     CN3B  0.1800   1
      H11     HN3B  0.1600   1
      C12     CN1A  0.6800   1
      O13      ON1 -0.4000   1
      N14      NN1 -0.8200   1
      H15      HN1  0.3400   1
      H16      HN1  0.3600   1
  [ bonds ]
       N2    H1
       C3    H4
       C3    C5
       C5    H6
       C7    H8
       C7    C9
       N2   C10
      C10   H11
       C9   C12
      C12   N14
      N14   H15
      N14   H16
      C12   O13
       C9   C10
       C5    C7
       N2    C3
  [ impropers ]
      C12   N14    C9   O13
      C12    C9   N14   O13
      N14   C12   H16   H15
      N14   C12   H15   H16
       N2   C10    C3    H1
       C3    N2    C5    H4
       C5    C3    C7    H6
       C7    C5    C9    H8
      C10    C9    N2   H11

[ NICH ]
; reduced nicotinamide, jjp1/adm jr.
  [ atoms ]
       H1      HN2  0.4200   1
       N2      NN2 -0.6900   1
       C3     CN3C -0.0600   1
       H4      HN6  0.1700   1
       C5      CN3 -0.1800   1
       H6      HN6  0.1400   1
       C7      CN8 -0.2800   1
       H8      HN8  0.0900   1
      H17      HN8  0.0900   1
      C10     CN3C -0.1000   1
      H11      HN6  0.1400   1
       C9      CN3  0.3600   1
      C12     CN1A  0.5500   1
      O13      ON1 -0.5100   1
      N14      NN1 -0.7200   1
      H15      HN1  0.2600   1
      H16      HN1  0.3200   1
  [ bonds ]
       N2    H1
       N2    C3
       C3    H4
       C5    H6
       C5    C7
       C7    H8
       C7   H17
       C7    C9
       N2   C10
      C10   H11
       C9   C12
      C12   N14
      N14   H15
      N14   H16
      C12   O13
       C9   C10
       C3    C5
  [ impropers ]
      C12   N14    C9   O13
      C12    C9   N14   O13
      N14   C12   H16   H15
      N14   C12   H15   H16
       N2   C10    C3    H1
       C3    N2    C5    H4
       C5    C3    C7    H6
      C10    C9    N2   H11

[ PPI1 ]
; Inorganic phosphate, jjp1/adm jr.
  [ atoms ]
       C1      CN9 -0.1700   1
      O11      ON2 -0.6200   1
       P1        P  1.5000   1
      O12      ON2 -0.7400   1
      O13      ON3 -0.8200   1
      O14      ON3 -0.8200   1
       P2       P3  1.1000   1
      O22      ON3 -0.9000   1
      O23      ON3 -0.9000   1
      O24      ON3 -0.9000   1
      H11      HN9  0.0900   1
      H12      HN9  0.0900   1
      H13      HN9  0.0900   1
  [ bonds ]
       P1   O11
       P1   O12
       P1   O13
       P1   O14
      O11    C1
       C1   H11
       C1   H12
       C1   H13
      O12    P2
       P2   O22
       P2   O23
       P2   O24

[ PPI2 ]
; Inorganic phosphate, protonated, adm jr.
  [ atoms ]
       C1      CN9 -0.1700   1
      O11      ON2 -0.6200   1
       P1        P  1.4600   1
      O12      ON2 -0.6300   1
      O13      ON3 -0.8300   1
      O14      ON3 -0.8300   1
       P2       P4  1.3400   1
      O22      ON4 -0.7200   1
      H22      HN4  0.4500   1
      O23      ON3 -0.8600   1
      O24      ON3 -0.8600   1
      H11      HN9  0.0900   1
      H12      HN9  0.0900   1
      H13      HN9  0.0900   1
  [ bonds ]
       P1   O11
       P1   O12
       P1   O13
       P1   O14
      O11    C1
       C1   H11
       C1   H12
       C1   H13
      O12    P2
       P2   O22
       P2   O23
       P2   O24
      O22   H22

[ TDP ]
; thymine diphosphate, adm jr.
  [ atoms ]
      C4'      CN7  0.1600   1
      H4'      HN7  0.0900   1
      O4'     ON6B -0.5000   1
      C1'     CN7B  0.1600   1
      H1'      HN7  0.0900   1
       N1     NN2B -0.3400   2
       C6      CN3  0.1700   2
       H6      HN3  0.1700   2
       C2     CN1T  0.5100   2
       O2      ON1 -0.4100   2
       N3     NN2U -0.4600   2
       H3      HN2  0.3600   2
       C4      CN1  0.5000   2
       O4      ON1 -0.4500   2
       C5     CN3T -0.1500   2
      C5M      CN9 -0.1100   2
      H51      HN9  0.0700   2
      H52      HN9  0.0700   2
      H53      HN9  0.0700   2
      C2'     CN7B  0.1400   3
     H2''      HN7  0.0900   3
      O2'      ON5 -0.6600   3
      H2'      HN5  0.4300   3
      C3'      CN7  0.1400   4
      H3'      HN7  0.0900   4
      O3'      ON5 -0.6600   4
      H3T      HN5  0.4300   4
      C5'     CN8B -0.0800   5
      H5'      HN8  0.0900   5
     H5''      HN8  0.0900   5
      O5'      ON2 -0.6200   5
       PA        P  1.5000   5
      O1A      ON3 -0.8200   5
      O2A      ON3 -0.8200   5
      O3A      ON2 -0.7400   5
       PB       P3  1.1000   5
      O1B      ON3 -0.9000   5
      O2B      ON3 -0.9000   5
      O3B      ON3 -0.9000   5
  [ bonds ]
       N1    C2
       C2    N3
       N3    C4
       C4    C5
       C5    C6
       N1    C6
       C2    O2
       C4    O4
       N3    H3
       C6    H6
       C5   C5M
      C5M   H51
      C5M   H52
      C5M   H53
      C1'    N1
      C1'   C2'
       PB   O3A
       PB   O1B
       PB   O2B
       PB   O3B
      O3A    PA
       PA   O1A
       PA   O2A
       PA   O5'
      O3'   H3T
      O5'   C5'
      C5'   C4'
      C4'   O4'
      C4'   C3'
      O4'   C1'
      C2'   C3'
      C2'   O2'
      O2'   H2'
      C3'   O3'
      C1'   H1'
      C2'  H2''
      C3'   H3'
      C4'   H4'
      C5'   H5'
      C5'  H5''
  [ impropers ]
       C2    N1    N3    O2
       C4    N3    C5    O4
       C5    C4    C6   C5M

[ TMP ]
; thymine monophosphate, adm jr.
  [ atoms ]
      C4'      CN7  0.1600   1
      H4'      HN7  0.0900   1
      O4'     ON6B -0.5000   1
      C1'     CN7B  0.1600   1
      H1'      HN7  0.0900   1
       N1     NN2B -0.3400   2
       C6      CN3  0.1700   2
       H6      HN3  0.1700   2
       C2     CN1T  0.5100   2
       O2      ON1 -0.4100   2
       N3     NN2U -0.4600   2
       H3      HN2  0.3600   2
       C4      CN1  0.5000   2
       O4      ON1 -0.4500   2
       C5     CN3T -0.1500   2
      C5M      CN9 -0.1100   2
      H51      HN9  0.0700   2
      H52      HN9  0.0700   2
      H53      HN9  0.0700   2
      C2'     CN7B  0.1400   3
     H2''      HN7  0.0900   3
      O2'      ON5 -0.6600   3
      H2'      HN5  0.4300   3
      C3'      CN7  0.1400   4
      H3'      HN7  0.0900   4
      O3'      ON5 -0.6600   4
      H3T      HN5  0.4300   4
      C5'     CN8B -0.1800   5
      H5'      HN8  0.0900   5
     H5''      HN8  0.0900   5
      O5'      ON2 -0.4000   6
       PA        P  1.1000   6
      O1A      ON3 -0.9000   6
      O2A      ON3 -0.9000   6
      O3A      ON3 -0.9000   6
  [ bonds ]
       N1    C2
       C2    N3
       N3    C4
       C4    C5
       C5    C6
       N1    C6
       C2    O2
       C4    O4
       N3    H3
       C6    H6
       C5   C5M
      C5M   H51
      C5M   H52
      C5M   H53
      C1'    N1
      C1'   C2'
       PA   O1A
       PA   O2A
       PA   O3A
       PA   O5'
      O3'   H3T
      O5'   C5'
      C5'   C4'
      C4'   O4'
      C4'   C3'
      O4'   C1'
      C2'   C3'
      C2'   O2'
      O2'   H2'
      C3'   O3'
      C1'   H1'
      C2'  H2''
      C3'   H3'
      C4'   H4'
      C5'   H5'
      C5'  H5''
  [ impropers ]
       C2    N1    N3    O2
       C4    N3    C5    O4
       C5    C4    C6   C5M

[ TTP ]
; thymine triphosphate, adm jr.
  [ atoms ]
      C4'      CN7  0.1600   1
      H4'      HN7  0.0900   1
      O4'     ON6B -0.5000   1
      C1'     CN7B  0.1600   1
      H1'      HN7  0.0900   1
       N1     NN2B -0.3400   2
       C6      CN3  0.1700   2
       H6      HN3  0.1700   2
       C2     CN1T  0.5100   2
       O2      ON1 -0.4100   2
       N3     NN2U -0.4600   2
       H3      HN2  0.3600   2
       C4      CN1  0.5000   2
       O4      ON1 -0.4500   2
       C5     CN3T -0.1500   2
      C5M      CN9 -0.1100   2
      H51      HN9  0.0700   2
      H52      HN9  0.0700   2
      H53      HN9  0.0700   2
      C2'     CN7B  0.1400   3
     H2''      HN7  0.0900   3
      O2'      ON5 -0.6600   3
      H2'      HN5  0.4300   3
      C3'      CN7  0.1400   4
      H3'      HN7  0.0900   4
      O3'      ON5 -0.6600   4
      H3T      HN5  0.4300   4
      C5'     CN8B -0.0800   5
      H5'      HN8  0.0900   5
     H5''      HN8  0.0900   5
      O5'      ON2 -0.6200   5
       PA        P  1.5000   5
      O1A      ON3 -0.8200   5
      O2A      ON3 -0.8200   5
      O3A      ON2 -0.7400   5
       PB       P3  1.5000   5
      O1B      ON3 -0.8200   5
      O2B      ON3 -0.8200   5
      O3B      ON2 -0.8600   5
       PG       P3  1.1000   5
      O1G      ON3 -0.9000   5
      O2G      ON3 -0.9000   5
      O3G      ON3 -0.9000   5
  [ bonds ]
       N1    C2
       C2    N3
       N3    C4
       C4    C5
       C5    C6
       N1    C6
       C2    O2
       C4    O4
       N3    H3
       C6    H6
       C5   C5M
      C5M   H51
      C5M   H52
      C5M   H53
      C1'    N1
      C1'   C2'
      O5'   C5'
      O5'    PA
       PA   O1A
       PA   O2A
       PA   O3A
      O3A    PB
       PB   O1B
       PB   O2B
       PB   O3B
      O3B    PG
       PG   O1G
       PG   O2G
       PG   O3G
      C5'   C4'
      C4'   O4'
      C4'   C3'
      O4'   C1'
      C2'   C3'
      C2'   O2'
      O2'   H2'
      C3'   O3'
      O3'   H3T
      C1'   H1'
      C2'  H2''
      C3'   H3'
      C4'   H4'
      C5'   H5'
      C5'  H5''
  [ impropers ]
       C2    N1    N3    O2
       C4    N3    C5    O4
       C5    C4    C6   C5M

[ UDP ]
; uracil diphosphate, adm jr.
  [ atoms ]
      C4'      CN7  0.1600   1
      H4'      HN7  0.0900   1
      O4'     ON6B -0.5000   1
      C1'     CN7B  0.1600   1
      H1'      HN7  0.0900   1
       N1     NN2B -0.3400   2
       C6      CN3  0.2000   2
       H6      HN3  0.1400   2
       C2     CN1T  0.5500   2
       O2      ON1 -0.4500   2
       N3     NN2U -0.4600   2
       H3      HN2  0.3600   2
       C4      CN1  0.5300   2
       O4      ON1 -0.4800   2
       C5      CN3 -0.1500   2
       H5      HN3  0.1000   2
      C2'     CN7B  0.1400   3
     H2''      HN7  0.0900   3
      O2'      ON5 -0.6600   3
      H2'      HN5  0.4300   3
      C3'      CN7  0.1400   4
      H3'      HN7  0.0900   4
      O3'      ON5 -0.6600   4
      H3T      HN5  0.4300   4
      C5'     CN8B -0.0800   5
      H5'      HN8  0.0900   5
     H5''      HN8  0.0900   5
      O5'      ON2 -0.6200   5
       PA        P  1.5000   5
      O1A      ON3 -0.8200   5
      O2A      ON3 -0.8200   5
      O3A      ON2 -0.7400   5
       PB       P3  1.1000   5
      O1B      ON3 -0.9000   5
      O2B      ON3 -0.9000   5
      O3B      ON3 -0.9000   5
  [ bonds ]
       N1    C2
       C2    N3
       N3    C4
       C4    C5
       C5    C6
       N1    C6
       N3    H3
       C2    O2
       C4    O4
       C5    H5
       C6    H6
      C1'    N1
      C1'   C2'
       PB   O3A
       PB   O1B
       PB   O2B
       PB   O3B
      O3A    PA
       PA   O1A
       PA   O2A
       PA   O5'
      O3'   H3T
      O5'   C5'
      C5'   C4'
      C4'   O4'
      C4'   C3'
      O4'   C1'
      C2'   C3'
      C2'   O2'
      O2'   H2'
      C3'   O3'
      C1'   H1'
      C2'  H2''
      C3'   H3'
      C4'   H4'
      C5'   H5'
      C5'  H5''
  [ impropers ]
       C2    N1    N3    O2
       C4    N3    C5    O4

[ UMP ]
; uracil monophosphate, adm jr.
  [ atoms ]
      C4'      CN7  0.1600   1
      H4'      HN7  0.0900   1
      O4'     ON6B -0.5000   1
      C1'     CN7B  0.1600   1
      H1'      HN7  0.0900   1
       N1     NN2B -0.3400   2
       C6      CN3  0.2000   2
       H6      HN3  0.1400   2
       C2     CN1T  0.5500   2
       O2      ON1 -0.4500   2
       N3     NN2U -0.4600   2
       H3      HN2  0.3600   2
       C4      CN1  0.5300   2
       O4      ON1 -0.4800   2
       C5      CN3 -0.1500   2
       H5      HN3  0.1000   2
      C2'     CN7B  0.1400   3
     H2''      HN7  0.0900   3
      O2'      ON5 -0.6600   3
      H2'      HN5  0.4300   3
      C3'      CN7  0.1400   4
      H3'      HN7  0.0900   4
      O3'      ON5 -0.6600   4
      H3T      HN5  0.4300   4
      C5'     CN8B -0.1800   5
      H5'      HN8  0.0900   5
     H5''      HN8  0.0900   5
      O5'      ON2 -0.4000   6
       PA        P  1.1000   6
      O1A      ON3 -0.9000   6
      O2A      ON3 -0.9000   6
      O3A      ON3 -0.9000   6
  [ bonds ]
       N1    C2
       C2    N3
       N3    C4
       C4    C5
       C5    C6
       N1    C6
       N3    H3
       C2    O2
       C4    O4
       C5    H5
       C6    H6
      C1'    N1
      C1'   C2'
       PA   O1A
       PA   O2A
       PA   O3A
       PA   O5'
      O3'   H3T
      O5'   C5'
      C5'   C4'
      C4'   O4'
      C4'   C3'
      O4'   C1'
      C2'   C3'
      C2'   O2'
      O2'   H2'
      C3'   O3'
      C1'   H1'
      C2'  H2''
      C3'   H3'
      C4'   H4'
      C5'   H5'
      C5'  H5''
  [ impropers ]
       C2    N1    N3    O2
       C4    N3    C5    O4

[ UTP ]
; uracil triphosphate, adm jr.
  [ atoms ]
      C4'      CN7  0.1600   1
      H4'      HN7  0.0900   1
      O4'     ON6B -0.5000   1
      C1'     CN7B  0.1600   1
      H1'      HN7  0.0900   1
       N1     NN2B -0.3400   2
       C6      CN3  0.2000   2
       H6      HN3  0.1400   2
       C2     CN1T  0.5500   2
       O2      ON1 -0.4500   2
       N3     NN2U -0.4600   2
       H3      HN2  0.3600   2
       C4      CN1  0.5300   2
       O4      ON1 -0.4800   2
       C5      CN3 -0.1500   2
       H5      HN3  0.1000   2
      C2'     CN7B  0.1400   3
     H2''      HN7  0.0900   3
      O2'      ON5 -0.6600   3
      H2'      HN5  0.4300   3
      C3'      CN7  0.1400   4
      H3'      HN7  0.0900   4
      O3'      ON5 -0.6600   4
      H3T      HN5  0.4300   4
      C5'     CN8B -0.0800   5
      H5'      HN8  0.0900   5
     H5''      HN8  0.0900   5
      O5'      ON2 -0.6200   5
       PA        P  1.5000   5
      O1A      ON3 -0.8200   5
      O2A      ON3 -0.8200   5
      O3A      ON2 -0.7400   5
       PB       P3  1.5000   5
      O1B      ON3 -0.8200   5
      O2B      ON3 -0.8200   5
      O3B      ON2 -0.8600   5
       PG       P3  1.1000   5
      O1G      ON3 -0.9000   5
      O2G      ON3 -0.9000   5
      O3G      ON3 -0.9000   5
  [ bonds ]
       N1    C2
       C2    N3
       N3    C4
       C4    C5
       C5    C6
       N1    C6
       N3    H3
       C2    O2
       C4    O4
       C5    H5
       C6    H6
      C1'    N1
      C1'   C2'
      O5'   C5'
      O5'    PA
       PA   O1A
       PA   O2A
       PA   O3A
      O3A    PB
       PB   O1B
       PB   O2B
       PB   O3B
      O3B    PG
       PG   O1G
       PG   O2G
       PG   O3G
      C5'   C4'
      C4'   O4'
      C4'   C3'
      O4'   C1'
      C2'   C3'
      C2'   O2'
      O2'   H2'
      C3'   O3'
      O3'   H3T
      C1'   H1'
      C2'  H2''
      C3'   H3'
      C4'   H4'
      C5'   H5'
      C5'  H5''
  [ impropers ]
       C2    N1    N3    O2
       C4    N3    C5    O4

; residue topologies from file toppar_c36_jul21/stream/na/toppar_all36_na_rna_modified.str

[ 12A ]
; 2-methylthio-N6-threonyl carbamoyladenosine, STA
  [ atoms ]
       N9   NG2R51 -0.0100   1
       C8   CG2R53  0.3700   1
       H8    HGR52  0.1000   1
       N7   NG2R50 -0.8400   1
       C5   CG2RC0  0.2800   1
       C6   CG2R64  0.4300   1
       N1   NG2R62 -0.5800   1
       C2   CG2R64  0.6300   1
       N3   NG2R62 -0.7600   1
       C4   CG2RC0  0.4800   1
       S2    SG311 -0.2800   1
      C2M    CG331 -0.0900   1
      H21     HGA3  0.0900   1
      H22     HGA3  0.0900   1
      H23     HGA3  0.0900   1
       N6    NG2S1 -0.4300   1
       H6     HGP1  0.3200   1
      C10    CG2O6  0.6000   1
      O10    OG2D1 -0.5000   1
      N11    NG2S1 -0.4800   1
      H11     HGP1  0.3100   1
      C12    CG311  0.0900   1
      H12     HGA1  0.0900   1
      C13    CG2O3  0.5200   2
      ODA    OG2D2 -0.7600   2
      ODB    OG2D2 -0.7600   2
      C14    CG311  0.1400   3
      H14     HGA1  0.0900   3
      O14    OG311 -0.6500   3
     H14O     HGP1  0.4200   3
      C15    CG331 -0.2700   3
     H151     HGA3  0.0900   3
     H152     HGA3  0.0900   3
     H153     HGA3  0.0900   3
        P        P  1.5000   4
      O1P      ON3 -0.7800   4
      O2P      ON3 -0.7800   4
      O5'      ON2 -0.5700   4
      C5'     CN8B -0.0800   4
      H5'      HN8  0.0900   4
     H5''      HN8  0.0900   4
      C4'      CN7  0.1600   5
      H4'      HN7  0.0900   5
      O4'     ON6B -0.5000   5
      C1'     CN7B  0.1600   5
      H1'      HN7  0.0900   5
      C2'     CN7B  0.1400   6
     H2''      HN7  0.0900   6
      O2'      ON5 -0.6600   6
      H2'      HN5  0.4300   6
      C3'      CN7  0.0100   7
      H3'      HN7  0.0900   7
      O3'      ON2 -0.5700   7
  [ bonds ]
       N9    C8
       N9    C4
       C8    N7
       C8    H8
       N7    C5
       C5    C6
       C5    C4
       C6    N6
       C6    N1
       N6    H6
       N6   C10
       N1    C2
       C2    N3
       C2    S2
       N3    C4
       S2   C2M
      C2M   H21
      C2M   H22
      C2M   H23
      C10   O10
      C10   N11
      N11   C12
      N11   H11
      C12   C14
      C12   C13
      C12   H12
      C13   ODA
      C13   ODB
      C14   O14
      C14   C15
      C14   H14
      O14  H14O
      C15  H151
      C15  H152
      C15  H153
        P   O1P
        P   O2P
        P   O5'
      O5'   C5'
      C5'  H5''
      C5'   C4'
      C4'   O4'
      C4'   C3'
      O4'   C1'
      C1'    N9
      C1'   C2'
      C2'   C3'
      C3'   O3'
      O3'    +P
      C2'   O2'
      O2'   H2'
      C1'   H1'
      C2'  H2''
      C3'   H3'
      C4'   H4'
      C5'   H5'
  [ impropers ]
      C10    N6   N11   O10
      C13   ODB   ODA   C12
       C6    C5    N1    N6

[ 13P ]
; 1-methyl-3-(3-amino-3-carboxypropyl)pseudouridine
  [ atoms ]
       C5   CG2R62 -0.2000   1
       C4   CG2R63  0.7400   1
       O4    OG2D4 -0.5200   1
       N3   NG2R61 -0.4400   1
       C2   CG2R63  0.8600   1
       O2    OG2D4 -0.5400   1
       N1   NG2R61 -0.3300   1
       C6   CG2R62  0.0300   1
       H6    HGR62  0.1800   1
      C1M    CG331 -0.1500   1
     H1M1     HGA3  0.0900   1
     H1M2     HGA3  0.0900   1
     H1M3     HGA3  0.0900   1
      C10    CG321 -0.0800   1
     H101     HGA2  0.0900   1
     H102     HGA2  0.0900   1
      C11    CG321 -0.1800   2
     H111     HGA2  0.0900   2
     H112     HGA2  0.0900   2
      C12    CG314  0.1700   3
      H12     HGA1  0.1100   3
      N14    NG3P3 -0.3400   3
     H141     HGP2  0.3000   3
     H142     HGP2  0.3000   3
     H143     HGP2  0.3000   3
      C13    CG2O3  0.3200   3
      O30    OG2D2 -0.5800   3
      O31    OG2D2 -0.5800   3
        P        P  1.5000   4
      O1P      ON3 -0.7800   4
      O2P      ON3 -0.7800   4
      O5'      ON2 -0.5700   4
      C5'     CN8B -0.0800   4
      H5'      HN8  0.0900   4
     H5''      HN8  0.0900   4
      C1'     CN7B  0.1200   5
      H1'      HN7  0.0900   5
      C4'      CN7  0.1600   5
      O4'     ON6B -0.4600   5
      H4'      HN7  0.0900   5
      C2'     CN7B  0.1400   6
     H2''      HN7  0.0900   6
      O2'      ON5 -0.6600   6
      H2'      HN5  0.4300   6
      C3'      CN7  0.0100   7
      H3'      HN7  0.0900   7
      O3'      ON2 -0.5700   7
  [ bonds ]
       C5    C4
       C5    C6
       C4    O4
       C4    N3
       N3    C2
       N3   C10
       C2    O2
       C2    N1
       N1    C6
       N1   C1M
       C6    H6
      C1M  H1M1
      C1M  H1M2
      C1M  H1M3
      C10  H101
      C10  H102
      C10   C11
      C11  H111
      C11  H112
      C11   C12
      C12   H12
      C12   N14
      C12   C13
      N14  H141
      N14  H142
      N14  H143
      C13   O30
      C13   O31
        P   O1P
        P   O2P
        P   O5'
      O5'   C5'
      C5'  H5''
      C5'   C4'
      C4'   O4'
      C4'   C3'
      O4'   C1'
      C1'    C5
      C1'   C2'
      C2'   C3'
      C3'   O3'
      O3'    +P
      C2'   O2'
      O2'   H2'
      C1'   H1'
      C2'  H2''
      C3'   H3'
      C4'   H4'
      C5'   H5'
  [ impropers ]
       C4    C5    N3    O4
       C2    N3    N1    O2
      C13   O30   O31   C12

[ 1MA ]
; protonated 1-methyladenosine     adjusted
  [ atoms ]
       N9   NG2R51 -0.0000   1
       C8   CG2R53  0.4500   1
       H8    HGR52  0.1200   1
       N7   NG2R50 -0.7400   1
       C5   CG2RC0  0.1400   1
       C6   CG2R64  0.5400   1
       N6    NG2P1 -0.7000   1
      H61     HGP2  0.4000   1
      H62     HGP2  0.4000   1
       N1    NG2P1 -0.2400   1
       C2   CG2R64  0.2300   1
       H2    HGR62  0.2200   1
       N3   NG2R62 -0.5800   1
       C4   CG2RC0  0.5600   1
      CM1    CG334 -0.0700   1
      H11     HGA3  0.0900   1
      H12     HGA3  0.0900   1
      H13     HGA3  0.0900   1
        P        P  1.5000   2
      O1P      ON3 -0.7800   2
      O2P      ON3 -0.7800   2
      O5'      ON2 -0.5700   2
      C5'     CN8B -0.0800   2
      H5'      HN8  0.0900   2
     H5''      HN8  0.0900   2
      C4'      CN7  0.1600   3
      H4'      HN7  0.0900   3
      O4'     ON6B -0.5000   3
      C1'     CN7B  0.1600   3
      H1'      HN7  0.0900   3
      C2'     CN7B  0.1400   4
     H2''      HN7  0.0900   4
      O2'      ON5 -0.6600   4
      H2'      HN5  0.4300   4
      C3'      CN7  0.0100   5
      H3'      HN7  0.0900   5
      O3'      ON2 -0.5700   5
  [ bonds ]
       N9    C8
       N9    C4
       C8    H8
       C8    N7
       N7    C5
       C5    C6
       C5    C4
       C6    N6
       C6    N1
       N6   H61
       N6   H62
       N1    C2
       N1   CM1
       C2    H2
       C2    N3
       N3    C4
      CM1   H11
      CM1   H12
      CM1   H13
        P   O1P
        P   O2P
        P   O5'
      O5'   C5'
      C5'  H5''
      C5'   C4'
      C4'   O4'
      C4'   C3'
      O4'   C1'
      C1'    N9
      C1'   C2'
      C2'   C3'
      C3'   O3'
      O3'    +P
      C2'   O2'
      O2'   H2'
      C1'   H1'
      C2'  H2''
      C3'   H3'
      C4'   H4'
      C5'   H5'
  [ impropers ]
       C6    C5    N1    N6
       N6   H62   H61    C6

[ 1MG ]
; 1-methylguanosine
  [ atoms ]
       N9   NG2R51  0.0500   1
       C8   CG2R53  0.2500   1
       H8    HGR52  0.1300   1
       N7   NG2R50 -0.6200   1
       C5   CG2RC0 -0.0100   1
       C6   CG2R63  0.6200   1
       O6    OG2D4 -0.5000   1
       N1   NG2R61 -0.2100   1
       C2   CG2R64  0.7300   1
       N2    NG2S3 -0.6400   1
      H21     HGP4  0.3200   1
      H22     HGP4  0.3200   1
       N3   NG2R62 -0.7700   1
       C4   CG2RC0  0.2900   1
      CM1    CG331 -0.2300   1
      H11     HGA3  0.0900   1
      H12     HGA3  0.0900   1
      H13     HGA3  0.0900   1
        P        P  1.5000   2
      O1P      ON3 -0.7800   2
      O2P      ON3 -0.7800   2
      O5'      ON2 -0.5700   2
      C5'     CN8B -0.0800   2
      H5'      HN8  0.0900   2
     H5''      HN8  0.0900   2
      C4'      CN7  0.1600   3
      H4'      HN7  0.0900   3
      O4'     ON6B -0.5000   3
      C1'     CN7B  0.1600   3
      H1'      HN7  0.0900   3
      C2'     CN7B  0.1400   4
     H2''      HN7  0.0900   4
      O2'      ON5 -0.6600   4
      H2'      HN5  0.4300   4
      C3'      CN7  0.0100   5
      H3'      HN7  0.0900   5
      O3'      ON2 -0.5700   5
  [ bonds ]
       N9    C8
       N9    C4
       C8    N7
       C8    H8
       N7    C5
       C5    C6
       C5    C4
       C6    O6
       C6    N1
       N1    C2
       N1   CM1
       C2    N2
       C2    N3
       N2   H21
       N2   H22
       N3    C4
      CM1   H11
      CM1   H12
      CM1   H13
        P   O1P
        P   O2P
        P   O5'
      O5'   C5'
      C5'  H5''
      C5'   C4'
      C4'   O4'
      C4'   C3'
      O4'   C1'
      C1'    N9
      C1'   C2'
      C2'   C3'
      C3'   O3'
      O3'    +P
      C2'   O2'
      O2'   H2'
      C1'   H1'
      C2'  H2''
      C3'   H3'
      C4'   H4'
      C5'   H5'
  [ impropers ]
       C6    C5    N1    O6
       C2    N1    N3    N2
       N2   H22   H21    C2

[ 1MI ]
; 1-methylinosine
  [ atoms ]
       N9   NG2R51  0.0000   1
       C8   CG2R53  0.3600   1
       H8    HGR52  0.1000   1
       N7   NG2R50 -0.7000   1
       C5   CG2RC0  0.0800   1
       C6   CG2R63  0.6600   1
       O6    OG2D4 -0.5300   1
       N1   NG2R61 -0.3600   1
       C2   CG2R64  0.6800   1
       H2    HGR62  0.0500   1
       N3   NG2R62 -0.8100   1
       C4   CG2RC0  0.3400   1
      C1M    CG331 -0.1400   1
      H11     HGA3  0.0900   1
      H12     HGA3  0.0900   1
      H13     HGA3  0.0900   1
        P        P  1.5000   2
      O1P      ON3 -0.7800   2
      O2P      ON3 -0.7800   2
      O5'      ON2 -0.5700   2
      C5'     CN8B -0.0800   2
      H5'      HN8  0.0900   2
     H5''      HN8  0.0900   2
      C4'      CN7  0.1600   3
      H4'      HN7  0.0900   3
      O4'     ON6B -0.5000   3
      C1'     CN7B  0.1600   3
      H1'      HN7  0.0900   3
      C2'     CN7B  0.1400   4
     H2''      HN7  0.0900   4
      O2'      ON5 -0.6600   4
      H2'      HN5  0.4300   4
      C3'      CN7  0.0100   5
      H3'      HN7  0.0900   5
      O3'      ON2 -0.5700   5
  [ bonds ]
       N9    C8
       N9    C4
       C8    N7
       C8    H8
       N7    C5
       C5    C6
       C5    C4
       C6    O6
       C6    N1
       N1    C2
       N1   C1M
       C2    N3
       C2    H2
       N3    C4
      C1M   H11
      C1M   H12
      C1M   H13
        P   O1P
        P   O2P
        P   O5'
      O5'   C5'
      C5'  H5''
      C5'   C4'
      C4'   O4'
      C4'   C3'
      O4'   C1'
      C1'    N9
      C1'   C2'
      C2'   C3'
      C3'   O3'
      O3'    +P
      C2'   O2'
      O2'   H2'
      C1'   H1'
      C2'  H2''
      C3'   H3'
      C4'   H4'
      C5'   H5'
  [ impropers ]
       C6    C5    N1    O6

[ 1MP ]
; 1-methylpseudouridine
  [ atoms ]
       C5   CG2R62 -0.1900   1
       C4   CG2R63  0.4800   1
       O4    OG2D4 -0.4600   1
       N3   NG2R61 -0.4900   1
       H3     HGP1  0.3500   1
       C2   CG2R63  0.5200   1
       O2    OG2D4 -0.4700   1
       N1   NG2R61 -0.2700   1
       C6   CG2R62  0.1700   1
       H6    HGR62  0.1600   1
       C1    CG331 -0.0700   1
      H11     HGA3  0.0900   1
      H12     HGA3  0.0900   1
      H13     HGA3  0.0900   1
        P        P  1.5000   2
      O1P      ON3 -0.7800   2
      O2P      ON3 -0.7800   2
      O5'      ON2 -0.5700   2
      C5'     CN8B -0.0800   2
      H5'      HN8  0.0900   2
     H5''      HN8  0.0900   2
      C1'     CN7B  0.1200   3
      H1'      HN7  0.0900   3
      C4'      CN7  0.1600   3
      O4'     ON6B -0.4600   3
      H4'      HN7  0.0900   3
      C2'     CN7B  0.1400   4
     H2''      HN7  0.0900   4
      O2'      ON5 -0.6600   4
      H2'      HN5  0.4300   4
      C3'      CN7  0.0100   5
      H3'      HN7  0.0900   5
      O3'      ON2 -0.5700   5
  [ bonds ]
       C5    C4
       C5    C6
       C4    O4
       C4    N3
       N3    C2
       N3    H3
       C2    O2
       C2    N1
       N1    C6
       N1    C1
       C6    H6
       C1   H11
       C1   H12
       C1   H13
        P   O1P
        P   O2P
        P   O5'
      O5'   C5'
      C5'  H5''
      C5'   C4'
      C4'   O4'
      C4'   C3'
      O4'   C1'
      C1'    C5
      C1'   C2'
      C2'   C3'
      C3'   O3'
      O3'    +P
      C2'   O2'
      O2'   H2'
      C1'   H1'
      C2'  H2''
      C3'   H3'
      C4'   H4'
      C5'   H5'
  [ impropers ]
       C4    C5    N3    O4
       C2    N3    N1    O2

[ 1PC ]
; 1H-pseudoisocytositidine
  [ atoms ]
       N1   NG2R61 -0.3600   1
       H1     HGP1  0.3000   1
       C2   CG2R64  0.6400   1
       N2    NG2S3 -0.6600   1
      H21     HGP4  0.3100   1
      H22     HGP4  0.3100   1
       N3   NG2R62 -0.7700   1
       C4   CG2R63  0.5300   1
       O4    OG2D4 -0.4700   1
       C5   CG2R62 -0.1300   1
       C6   CG2R62  0.1700   1
       H6    HGR62  0.1300   1
        P        P  1.5000   2
      O1P      ON3 -0.7800   2
      O2P      ON3 -0.7800   2
      O5'      ON2 -0.5700   2
      C5'     CN8B -0.0800   2
      H5'      HN8  0.0900   2
     H5''      HN8  0.0900   2
      C1'     CN7B  0.1200   3
      H1'      HN7  0.0900   3
      C4'      CN7  0.1600   3
      O4'     ON6B -0.4600   3
      H4'      HN7  0.0900   3
      C2'     CN7B  0.1400   4
     H2''      HN7  0.0900   4
      O2'      ON5 -0.6600   4
      H2'      HN5  0.4300   4
      C3'      CN7  0.0100   5
      H3'      HN7  0.0900   5
      O3'      ON2 -0.5700   5
  [ bonds ]
       N1    C2
       N1    H1
       N1    C6
       C2    N3
       C2    N2
       N2   H21
       N2   H22
       N3    C4
       C4    O4
       C4    C5
       C5    C6
       C6    H6
        P   O1P
        P   O2P
        P   O5'
      O5'   C5'
      C5'  H5''
      C5'   C4'
      C4'   O4'
      C4'   C3'
      O4'   C1'
      C1'    C5
      C1'   C2'
      C2'   C3'
      C3'   O3'
      O3'    +P
      C2'   O2'
      O2'   H2'
      C1'   H1'
      C2'  H2''
      C3'   H3'
      C4'   H4'
      C5'   H5'
  [ impropers ]
       C2    N1    N3    N2
       N2   H22   H21    C2
       C4    C5    N3    O4

[ 26A ]
; 2-methylthio-N6-hydroxynorvalyl carbamoyladenosine
  [ atoms ]
       N9   NG2R51 -0.0100   1
       C8   CG2R53  0.3700   1
       H8    HGR52  0.1000   1
       N7   NG2R50 -0.8400   1
       C5   CG2RC0  0.2800   1
       C6   CG2R64  0.4300   1
       N1   NG2R62 -0.5800   1
       C2   CG2R64  0.6300   1
       N3   NG2R62 -0.7600   1
       C4   CG2RC0  0.4800   1
       S2    SG311 -0.2800   1
      C2M    CG331 -0.0900   1
      H21     HGA3  0.0900   1
      H22     HGA3  0.0900   1
      H23     HGA3  0.0900   1
       N6    NG2S1 -0.4300   1
       H6     HGP1  0.3200   1
      C10    CG2O6  0.6000   1
      O10    OG2D1 -0.5000   1
      N11    NG2S1 -0.4800   1
      H11     HGP1  0.3100   1
      C12    CG311  0.0900   1
      H12     HGA1  0.0900   1
      C13    CG2O3  0.5200   2
      ODA    OG2D2 -0.7600   2
      ODB    OG2D2 -0.7600   2
      C14    CG311  0.1400   3
      H14     HGA1  0.0900   3
      O14    OG311 -0.6500   3
     H14O     HGP1  0.4200   3
      C15    CG321 -0.1800   3
     H151     HGA2  0.0900   3
     H152     HGA2  0.0900   3
      C16    CG331 -0.2700   3
     H161     HGA3  0.0900   3
     H162     HGA3  0.0900   3
     H163     HGA3  0.0900   3
        P        P  1.5000   4
      O1P      ON3 -0.7800   4
      O2P      ON3 -0.7800   4
      O5'      ON2 -0.5700   4
      C5'     CN8B -0.0800   4
      H5'      HN8  0.0900   4
     H5''      HN8  0.0900   4
      C4'      CN7  0.1600   5
      H4'      HN7  0.0900   5
      O4'     ON6B -0.5000   5
      C1'     CN7B  0.1600   5
      H1'      HN7  0.0900   5
      C2'     CN7B  0.1400   6
     H2''      HN7  0.0900   6
      O2'      ON5 -0.6600   6
      H2'      HN5  0.4300   6
      C3'      CN7  0.0100   7
      H3'      HN7  0.0900   7
      O3'      ON2 -0.5700   7
  [ bonds ]
       N9    C8
       N9    C4
       C8    N7
       C8    H8
       N7    C5
       C5    C6
       C5    C4
       C6    N6
       C6    N1
       N6   C10
       N6    H6
       N1    C2
       C2    N3
       C2    S2
       N3    C4
      C10   N11
      C10   O10
      N11   C12
      N11   H11
      C12   C14
      C12   C13
      C12   H12
      C14   C15
      C14   O14
      C14   H14
      C15   C16
      C15  H151
      C15  H152
      C16  H161
      C16  H162
      C16  H163
      C13   ODA
      C13   ODB
      O14  H14O
       S2   C2M
      C2M   H21
      C2M   H22
      C2M   H23
        P   O1P
        P   O2P
        P   O5'
      O5'   C5'
      C5'  H5''
      C5'   C4'
      C4'   O4'
      C4'   C3'
      O4'   C1'
      C1'    N9
      C1'   C2'
      C2'   C3'
      C3'   O3'
      O3'    +P
      C2'   O2'
      O2'   H2'
      C1'   H1'
      C2'  H2''
      C3'   H3'
      C4'   H4'
      C5'   H5'
  [ impropers ]
      C10    N6   N11   O10
      C13   ODB   ODA   C12
       C6    C5    N1    N6

[ 27G ]
; N2,7-dimethylguanosine
  [ atoms ]
       N9   NG2R52 -0.1100   1
       C8   CG2R53  0.4100   1
       H8    HGR53  0.1500   1
       N7   NG2R52 -0.4000   1
       C5   CG2RC0  0.1300   1
       C6   CG2R63  0.5900   1
       O6    OG2D4 -0.4600   1
       N1   NG2R61 -0.2800   1
       H1     HGP1  0.2500   1
       C2   CG2R64  0.7300   1
       N3   NG2R62 -0.5700   1
       C4   CG2RC0  0.1400   1
       C7    CG334  0.1500   1
      H71     HGA3  0.0900   1
      H72     HGA3  0.0900   1
      H73     HGA3  0.0900   1
       N2    NG311 -0.5200   2
       H2   HGPAM1  0.3700   2
      C10    CG331 -0.1200   2
      H11     HGA3  0.0900   2
      H12     HGA3  0.0900   2
      H13     HGA3  0.0900   2
        P        P  1.5000   3
      O1P      ON3 -0.7800   3
      O2P      ON3 -0.7800   3
      O5'      ON2 -0.5700   3
      C5'     CN8B -0.0800   3
      H5'      HN8  0.0900   3
     H5''      HN8  0.0900   3
      C4'      CN7  0.1600   4
      H4'      HN7  0.0900   4
      O4'     ON6B -0.5000   4
      C1'     CN7B  0.1600   4
      H1'      HN7  0.0900   4
      C2'     CN7B  0.1400   5
     H2''      HN7  0.0900   5
      O2'      ON5 -0.6600   5
      H2'      HN5  0.4300   5
      C3'      CN7  0.0100   6
      H3'      HN7  0.0900   6
      O3'      ON2 -0.5700   6
  [ bonds ]
       N9    C8
       N9    C4
       C8    N7
       C8    H8
       N7    C5
       N7    C7
       C5    C6
       C5    C4
       C6    O6
       C6    N1
       N1    C2
       N1    H1
       C2    N2
       C2    N3
       N2    H2
       N2   C10
       N3    C4
      C10   H11
      C10   H12
      C10   H13
       C7   H71
       C7   H72
       C7   H73
        P   O1P
        P   O2P
        P   O5'
      O5'   C5'
      C5'  H5''
      C5'   C4'
      C4'   O4'
      C4'   C3'
      O4'   C1'
      C1'    N9
      C1'   C2'
      C2'   C3'
      C3'   O3'
      O3'    +P
      C2'   O2'
      O2'   H2'
      C1'   H1'
      C2'  H2''
      C3'   H3'
      C4'   H4'
      C5'   H5'
  [ impropers ]
       C6    C5    N1    O6
       C2    N1    N3    N2

[ 2MA ]
; 2-methyladenosine
  [ atoms ]
       N9   NG2R51  0.0400   1
       C8   CG2R53  0.4300   1
       H8    HGR52  0.0600   1
       N7   NG2R50 -0.8400   1
       C5   CG2RC0  0.2900   1
       C6   CG2R64  0.5700   1
       N6    NG2S3 -0.7600   1
      H61     HGP4  0.3600   1
      H62     HGP4  0.3600   1
       N1   NG2R62 -0.7800   1
       C2   CG2R64  0.3800   1
       N3   NG2R62 -0.8300   1
       C4   CG2RC0  0.5400   1
      CM2    CG331 -0.0900   1
      H21     HGA3  0.0900   1
      H22     HGA3  0.0900   1
      H23     HGA3  0.0900   1
        P        P  1.5000   2
      O1P      ON3 -0.7800   2
      O2P      ON3 -0.7800   2
      O5'      ON2 -0.5700   2
      C5'     CN8B -0.0800   2
      H5'      HN8  0.0900   2
     H5''      HN8  0.0900   2
      C4'      CN7  0.1600   3
      H4'      HN7  0.0900   3
      O4'     ON6B -0.5000   3
      C1'     CN7B  0.1600   3
      H1'      HN7  0.0900   3
      C2'     CN7B  0.1400   4
     H2''      HN7  0.0900   4
      O2'      ON5 -0.6600   4
      H2'      HN5  0.4300   4
      C3'      CN7  0.0100   5
      H3'      HN7  0.0900   5
      O3'      ON2 -0.5700   5
  [ bonds ]
       N9    C8
       N9    C4
       C8    N7
       C8    H8
       N7    C5
       C5    C6
       C5    C4
       C6    N6
       C6    N1
       N6   H61
       N6   H62
       N1    C2
       C2    N3
       C2   CM2
       N3    C4
      CM2   H21
      CM2   H22
      CM2   H23
        P   O1P
        P   O2P
        P   O5'
      O5'   C5'
      C5'  H5''
      C5'   C4'
      C4'   O4'
      C4'   C3'
      O4'   C1'
      C1'    N9
      C1'   C2'
      C2'   C3'
      C3'   O3'
      O3'    +P
      C2'   O2'
      O2'   H2'
      C1'   H1'
      C2'  H2''
      C3'   H3'
      C4'   H4'
      C5'   H5'
  [ impropers ]
       N6   H61   H62    C6
       C6    C5    N1    N6

[ 2MG ]
; N2-methylguanosine
  [ atoms ]
       N9   NG2R51 -0.0200   1
       C8   CG2R53  0.2700   1
       H8    HGR52  0.1400   1
       N7   NG2R50 -0.6200   1
       C5   CG2RC0  0.0300   1
       C6   CG2R63  0.5200   1
       O6    OG2D4 -0.5000   1
       N1   NG2R61 -0.4300   1
       H1     HGP1  0.3200   1
       C4   CG2RC0  0.2900   1
       C2   CG2R64  0.6800   2
       N2    NG311 -0.4700   2
       H2   HGPAM1  0.3200   2
       N3   NG2R62 -0.7700   2
      CM2    CG331 -0.0300   2
      H21     HGA3  0.0900   2
      H22     HGA3  0.0900   2
      H23     HGA3  0.0900   2
        P        P  1.5000   3
      O1P      ON3 -0.7800   3
      O2P      ON3 -0.7800   3
      O5'      ON2 -0.5700   3
      C5'     CN8B -0.0800   3
      H5'      HN8  0.0900   3
     H5''      HN8  0.0900   3
      C4'      CN7  0.1600   4
      H4'      HN7  0.0900   4
      O4'     ON6B -0.5000   4
      C1'     CN7B  0.1600   4
      H1'      HN7  0.0900   4
      C2'     CN7B  0.1400   5
     H2''      HN7  0.0900   5
      O2'      ON5 -0.6600   5
      H2'      HN5  0.4300   5
      C3'      CN7  0.0100   6
      H3'      HN7  0.0900   6
      O3'      ON2 -0.5700   6
  [ bonds ]
       N9    C8
       N9    C4
       C8    N7
       C8    H8
       N7    C5
       C5    C6
       C5    C4
       C6    O6
       C6    N1
       N1    C2
       N1    H1
       C2    N2
       C2    N3
       N2    H2
       N2   CM2
       N3    C4
      CM2   H21
      CM2   H22
      CM2   H23
        P   O1P
        P   O2P
        P   O5'
      O5'   C5'
      C5'  H5''
      C5'   C4'
      C4'   O4'
      C4'   C3'
      O4'   C1'
      C1'    N9
      C1'   C2'
      C2'   C3'
      C3'   O3'
      O3'    +P
      C2'   O2'
      O2'   H2'
      C1'   H1'
      C2'  H2''
      C3'   H3'
      C4'   H4'
      C5'   H5'
  [ impropers ]
       C6    C5    N1    O6
       C2    N1    N3    N2

[ 2MU ]
; 5,2'-O-dimethyluridine, MMU
  [ atoms ]
       N1     NN2B -0.3400   1
       C2     CN1T  0.5100   1
       O2      ON1 -0.4100   1
       N3     NN2U -0.4600   1
       H3      HN2  0.3600   1
       C4      CN1  0.5000   1
       O4      ON1 -0.4500   1
       C5     CN3T -0.1500   1
       C6      CN3  0.1700   1
       H6      HN3  0.1700   1
      C5M      CN9 -0.1100   1
      H51      HN9  0.0700   1
      H52      HN9  0.0700   1
      H53      HN9  0.0700   1
        P        P  1.5000   2
      O1P      ON3 -0.7800   2
      O2P      ON3 -0.7800   2
      O5'      ON2 -0.5700   2
      C5'     CN8B -0.0800   2
      H5'      HN8  0.0900   2
     H5''      HN8  0.0900   2
      C4'      CN7  0.1600   3
      H4'      HN7  0.0900   3
      O4'     ON6B -0.5000   3
      C1'     CN7B  0.1600   3
      H1'      HN7  0.0900   3
      C2'     CN7B  0.0800   4
     H2''      HN7  0.0900   4
      O2'    OG301 -0.3400   4
      CM2    CG331 -0.1000   4
      HM1     HGA3  0.0900   4
      HM2     HGA3  0.0900   4
      HM3     HGA3  0.0900   4
      C3'      CN7  0.0100   5
      H3'      HN7  0.0900   5
      O3'      ON2 -0.5700   5
  [ bonds ]
       N1    C2
       N1    C6
       C6    H6
       C2    O2
       C4    O4
       C2    N3
       N3    H3
       N3    C4
       C4    C5
       C5    C6
       C5   C5M
      C5M   H51
      C5M   H52
      C5M   H53
        P   O1P
        P   O2P
        P   O5'
      O5'   C5'
      C5'  H5''
      C5'   C4'
      C4'   O4'
      C4'   C3'
      O4'   C1'
      C1'    N1
      C1'   C2'
      C2'   C3'
      C3'   O3'
      O3'    +P
      C2'   O2'
      CM2   O2'
      CM2   HM1
      HM2   CM2
      HM3   CM2
      C1'   H1'
      C2'  H2''
      C3'   H3'
      C4'   H4'
      C5'   H5'
  [ impropers ]
       C2    N1    N3    O2
       C4    C5    N3    O4
       C5    C4    C6   C5M

[ 2SC ]
; 2-thiocytidine
  [ atoms ]
       N1   NG2R61 -0.2100   1
       C2   CG2R63  0.3100   1
       S2    SG2D1 -0.1800   1
       N3   NG2R62 -0.7700   1
       C4   CG2R64  0.4800   1
       N4    NG2S3 -0.6900   1
      H41     HGP4  0.3600   1
      H42     HGP4  0.3600   1
       C5   CG2R61 -0.1300   1
       H5    HGR62  0.1400   1
       C6   CG2R61  0.1100   1
       H6    HGR62  0.2200   1
        P        P  1.5000   2
      O1P      ON3 -0.7800   2
      O2P      ON3 -0.7800   2
      O5'      ON2 -0.5700   2
      C5'     CN8B -0.0800   2
      H5'      HN8  0.0900   2
     H5''      HN8  0.0900   2
      C4'      CN7  0.1600   3
      H4'      HN7  0.0900   3
      O4'     ON6B -0.5000   3
      C1'     CN7B  0.1600   3
      H1'      HN7  0.0900   3
      C2'     CN7B  0.1400   4
     H2''      HN7  0.0900   4
      O2'      ON5 -0.6600   4
      H2'      HN5  0.4300   4
      C3'      CN7  0.0100   5
      H3'      HN7  0.0900   5
      O3'      ON2 -0.5700   5
  [ bonds ]
       N1    C2
       N1    C6
       C2    S2
       C2    N3
       N3    C4
       C4    C5
       C4    N4
       N4   H41
       N4   H42
       C5    H5
       C5    C6
       C6    H6
        P   O1P
        P   O2P
        P   O5'
      O5'   C5'
      C5'  H5''
      C5'   C4'
      C4'   O4'
      C4'   C3'
      O4'   C1'
      C1'    N1
      C1'   C2'
      C2'   C3'
      C3'   O3'
      O3'    +P
      C2'   O2'
      O2'   H2'
      C1'   H1'
      C2'  H2''
      C3'   H3'
      C4'   H4'
      C5'   H5'
  [ impropers ]
       C2    N1    N3    S2
       C4    C5    N3    N4
       N4   H41   H42    C4

[ 2SU ]
; 2-thiouridine
  [ atoms ]
       N1   NG2R61 -0.2600   1
       C2   CG2R63  0.3100   1
       S2    SG2D1 -0.2200   1
       N3   NG2R61 -0.5600   1
       H3     HGP1  0.4000   1
       C4   CG2R63  0.4100   1
       O4    OG2D4 -0.4300   1
       C5   CG2R62 -0.2500   1
       H5    HGR62  0.2000   1
       C6   CG2R62  0.2000   1
       H6    HGR62  0.2000   1
        P        P  1.5000   2
      O1P      ON3 -0.7800   2
      O2P      ON3 -0.7800   2
      O5'      ON2 -0.5700   2
      C5'     CN8B -0.0800   2
      H5'      HN8  0.0900   2
     H5''      HN8  0.0900   2
      C4'      CN7  0.1600   3
      H4'      HN7  0.0900   3
      O4'     ON6B -0.5000   3
      C1'     CN7B  0.1600   3
      H1'      HN7  0.0900   3
      C2'     CN7B  0.1400   4
     H2''      HN7  0.0900   4
      O2'      ON5 -0.6600   4
      H2'      HN5  0.4300   4
      C3'      CN7  0.0100   5
      H3'      HN7  0.0900   5
      O3'      ON2 -0.5700   5
  [ bonds ]
       N1    C2
       N1    C6
       C2    S2
       C2    N3
       N3    C4
       N3    H3
       C4    O4
       C4    C5
       C5    C6
       C5    H5
       C6    H6
        P   O1P
        P   O2P
        P   O5'
      O5'   C5'
      C5'  H5''
      C5'   C4'
      C4'   O4'
      C4'   C3'
      O4'   C1'
      C1'    N1
      C1'   C2'
      C2'   C3'
      C3'   O3'
      O3'    +P
      C2'   O2'
      O2'   H2'
      C1'   H1'
      C2'  H2''
      C3'   H3'
      C4'   H4'
      C5'   H5'
  [ impropers ]
       C2    N1    N3    S2
       C4    C5    N3    O4

[ 3AU ]
; 3-(3-amino-3-carboxypropyl)uridine
  [ atoms ]
       N1   NG2R61 -0.2100   1
       C2   CG2R63  0.5200   1
       O2    OG2D4 -0.4400   1
       N3   NG2R61 -0.3200   1
       C4   CG2R63  0.5000   1
       O4    OG2D4 -0.4800   1
       C5   CG2R62 -0.2200   1
       H5    HGR62  0.0900   1
       C6   CG2R62  0.3100   1
       H6    HGR62  0.1100   1
      C10    CG321 -0.0400   1
     H101     HGA2  0.0900   1
     H102     HGA2  0.0900   1
      C11    CG321 -0.1800   2
     H111     HGA2  0.0900   2
     H112     HGA2  0.0900   2
      C12    CG314  0.1700   3
      H12     HGA1  0.1100   3
      N14    NG3P3 -0.3400   3
     H141     HGP2  0.3000   3
     H142     HGP2  0.3000   3
     H143     HGP2  0.3000   3
      C13    CG2O3  0.3200   3
      O30    OG2D2 -0.5800   3
      O31    OG2D2 -0.5800   3
        P        P  1.5000   4
      O1P      ON3 -0.7800   4
      O2P      ON3 -0.7800   4
      O5'      ON2 -0.5700   4
      C5'     CN8B -0.0800   4
      H5'      HN8  0.0900   4
     H5''      HN8  0.0900   4
      C4'      CN7  0.1600   5
      H4'      HN7  0.0900   5
      O4'     ON6B -0.5000   5
      C1'     CN7B  0.1600   5
      H1'      HN7  0.0900   5
      C2'     CN7B  0.1400   6
     H2''      HN7  0.0900   6
      O2'      ON5 -0.6600   6
      H2'      HN5  0.4300   6
      C3'      CN7  0.0100   7
      H3'      HN7  0.0900   7
      O3'      ON2 -0.5700   7
  [ bonds ]
       N1    C2
       N1    C6
       C2    O2
       C2    N3
       N3    C4
       N3   C10
       C4    O4
       C4    C5
       C5    C6
       C5    H5
       C6    H6
      C10   C11
      C10  H101
      C10  H102
      C11   C12
      C11  H111
      C11  H112
      C12   H12
      C12   N14
      C12   C13
      N14  H141
      N14  H142
      N14  H143
      C13   O30
      C13   O31
        P   O1P
        P   O2P
        P   O5'
      O5'   C5'
      C5'  H5''
      C5'   C4'
      C4'   O4'
      C4'   C3'
      O4'   C1'
      C1'    N1
      C1'   C2'
      C2'   C3'
      C3'   O3'
      O3'    +P
      C2'   O2'
      O2'   H2'
      C1'   H1'
      C2'  H2''
      C3'   H3'
      C4'   H4'
      C5'   H5'
  [ impropers ]
       C2    N1    N3    O2
       C4    C5    N3    O4
      C13   O30   O31   C12

[ 3MC ]
; protonated N3-methylcytidine
  [ atoms ]
       N1   NG2R61 -0.1100   1
       C2   CG2R63  0.5500   1
       O2    OG2D4 -0.3300   1
       N3    NG2P1 -0.3500   1
       C4   CG2R64  0.6800   1
       N4    NG2P1 -0.7600   1
      H41     HGP2  0.3900   1
      H42     HGP2  0.3900   1
       C5   CG2R62 -0.1800   1
       H5    HGR62  0.0900   1
       C6   CG2R62  0.1600   1
       H6    HGR62  0.2000   1
      CN3    CG334  0.0000   1
      H31     HGA3  0.0900   1
      H32     HGA3  0.0900   1
      H33     HGA3  0.0900   1
        P        P  1.5000   2
      O1P      ON3 -0.7800   2
      O2P      ON3 -0.7800   2
      O5'      ON2 -0.5700   2
      C5'     CN8B -0.0800   2
      H5'      HN8  0.0900   2
     H5''      HN8  0.0900   2
      C4'      CN7  0.1600   3
      H4'      HN7  0.0900   3
      O4'     ON6B -0.5000   3
      C1'     CN7B  0.1600   3
      H1'      HN7  0.0900   3
      C2'     CN7B  0.1400   4
     H2''      HN7  0.0900   4
      O2'      ON5 -0.6600   4
      H2'      HN5  0.4300   4
      C3'      CN7  0.0100   5
      H3'      HN7  0.0900   5
      O3'      ON2 -0.5700   5
  [ bonds ]
       N1    C2
       N1    C6
       C2    O2
       C2    N3
       N3    C4
       N3   CN3
      CN3   H31
      CN3   H32
      CN3   H33
       C4    N4
       C4    C5
       N4   H41
       N4   H42
       C5    C6
       C5    H5
       C6    H6
        P   O1P
        P   O2P
        P   O5'
      O5'   C5'
      C5'  H5''
      C5'   C4'
      C4'   O4'
      C4'   C3'
      O4'   C1'
      C1'    N1
      C1'   C2'
      C2'   C3'
      C3'   O3'
      O3'    +P
      C2'   O2'
      O2'   H2'
      C1'   H1'
      C2'  H2''
      C3'   H3'
      C4'   H4'
      C5'   H5'
  [ impropers ]
       C2    N1    N3    O2
       C4    C5    N3    N4
       N4   H41   H42    C4

[ 3MP ]
; 3-methylpseudouridine
  [ atoms ]
       C5   CG2R62 -0.2000   1
       C4   CG2R63  0.6300   1
       O4    OG2D4 -0.4700   1
       N3   NG2R61 -0.4000   1
       C2   CG2R63  0.5300   1
       O2    OG2D4 -0.4700   1
       N1   NG2R61 -0.3200   1
       H1     HGP1  0.3100   1
       C6   CG2R62  0.0300   1
       H6    HGR62  0.1900   1
       C3    CG331 -0.1000   1
      H31     HGA3  0.0900   1
      H32     HGA3  0.0900   1
      H33     HGA3  0.0900   1
        P        P  1.5000   2
      O1P      ON3 -0.7800   2
      O2P      ON3 -0.7800   2
      O5'      ON2 -0.5700   2
      C5'     CN8B -0.0800   2
      H5'      HN8  0.0900   2
     H5''      HN8  0.0900   2
      C1'     CN7B  0.1200   3
      H1'      HN7  0.0900   3
      C4'      CN7  0.1600   3
      O4'     ON6B -0.4600   3
      H4'      HN7  0.0900   3
      C2'     CN7B  0.1400   3
     H2''      HN7  0.0900   3
      O2'      ON5 -0.6600   3
      H2'      HN5  0.4300   3
      C3'      CN7  0.0100   4
      H3'      HN7  0.0900   4
      O3'      ON2 -0.5700   4
  [ bonds ]
       C5    C4
       C5    C6
       C4    O4
       C4    N3
       N3    C2
       N3    C3
       C2    O2
       C2    N1
       N1    C6
       N1    H1
       C6    H6
       C3   H31
       C3   H32
       C3   H33
        P   O1P
        P   O2P
        P   O5'
      O5'   C5'
      C5'  H5''
      C5'   C4'
      C4'   O4'
      C4'   C3'
      O4'   C1'
      C1'    C5
      C1'   C2'
      C2'   C3'
      C3'   O3'
      O3'    +P
      C2'   O2'
      O2'   H2'
      C1'   H1'
      C2'  H2''
      C3'   H3'
      C4'   H4'
      C5'   H5'
  [ impropers ]
       C4    C5    N3    O4
       C2    N3    N1    O2

[ 3MU ]
; 3-methyluridine, UR3
  [ atoms ]
       N1   NG2R61 -0.2000   1
       C2   CG2R63  0.5200   1
       O2    OG2D4 -0.4400   1
       N3   NG2R61 -0.3200   1
       C4   CG2R63  0.5000   1
       O4    OG2D4 -0.4800   1
       C5   CG2R62 -0.2200   1
       H5    HGR62  0.0900   1
       C6   CG2R62  0.3100   1
       H6    HGR62  0.1100   1
      C3U    CG331 -0.1400   1
      H31     HGA3  0.0900   1
      H32     HGA3  0.0900   1
      H33     HGA3  0.0900   1
        P        P  1.5000   2
      O1P      ON3 -0.7800   2
      O2P      ON3 -0.7800   2
      O5'      ON2 -0.5700   2
      C5'     CN8B -0.0800   2
      H5'      HN8  0.0900   2
     H5''      HN8  0.0900   2
      C4'      CN7  0.1600   3
      H4'      HN7  0.0900   3
      O4'     ON6B -0.5000   3
      C1'     CN7B  0.1600   3
      H1'      HN7  0.0900   3
      C2'     CN7B  0.1400   4
     H2''      HN7  0.0900   4
      O2'      ON5 -0.6600   4
      H2'      HN5  0.4300   4
      C3'      CN7  0.0100   5
      H3'      HN7  0.0900   5
      O3'      ON2 -0.5700   5
  [ bonds ]
       N1    C2
       N1    C6
       C2    O2
       C2    N3
       N3    C4
       N3   C3U
       C4    O4
       C4    C5
       C5    C6
       C5    H5
       C6    H6
      C3U   H31
      C3U   H32
      C3U   H33
        P   O1P
        P   O2P
        P   O5'
      O5'   C5'
      C5'  H5''
      C5'   C4'
      C4'   O4'
      C4'   C3'
      O4'   C1'
      C1'    N1
      C1'   C2'
      C2'   C3'
      C3'   O3'
      O3'    +P
      C2'   O2'
      O2'   H2'
      C1'   H1'
      C2'  H2''
      C3'   H3'
      C4'   H4'
      C5'   H5'
  [ impropers ]
       C2    N1    N3    O2
       C4    C5    N3    O4

[ 3PC ]
; 3H-pseudoisocytositidine
  [ atoms ]
       N1   NG2R62 -0.7800   1
       C2   CG2R64  0.6300   1
       N2    NG2S3 -0.5600   1
      H21     HGP4  0.3100   1
      H22     HGP4  0.3100   1
       N3   NG2R61 -0.5100   1
       H3     HGP1  0.3500   1
       C4   CG2R63  0.4600   1
       O4    OG2D4 -0.4800   1
       C5   CG2R62 -0.1600   1
       C6   CG2R62  0.2800   1
       H6    HGR62  0.1500   1
        P        P  1.5000   2
      O1P      ON3 -0.7800   2
      O2P      ON3 -0.7800   2
      O5'      ON2 -0.5700   2
      C5'     CN8B -0.0800   2
      H5'      HN8  0.0900   2
     H5''      HN8  0.0900   2
      C1'     CN7B  0.1200   3
      H1'      HN7  0.0900   3
      C4'      CN7  0.1600   3
      O4'     ON6B -0.4600   3
      H4'      HN7  0.0900   3
      C2'     CN7B  0.1400   4
     H2''      HN7  0.0900   4
      O2'      ON5 -0.6600   4
      H2'      HN5  0.4300   4
      C3'      CN7  0.0100   5
      H3'      HN7  0.0900   5
      O3'      ON2 -0.5700   5
  [ bonds ]
       N1    C2
       N1    C6
       C2    N2
       C2    N3
       N2   H21
       N2   H22
       N3    H3
       N3    C4
       C4    O4
       C4    C5
       C5    C6
       C6    H6
        P   O1P
        P   O2P
        P   O5'
      O5'   C5'
      C5'  H5''
      C5'   C4'
      C4'   O4'
      C4'   C3'
      O4'   C1'
      C1'    C5
      C1'   C2'
      C2'   C3'
      C3'   O3'
      O3'    +P
      C2'   O2'
      O2'   H2'
      C1'   H1'
      C2'  H2''
      C3'   H3'
      C4'   H4'
      C5'   H5'
  [ impropers ]
       C2    N3    N1    N2
       N2   H22   H21    C2
       C4    C5    N3    O4

[ 4AC ]
; N4-acetylcytidine    ! adjusted
  [ atoms ]
       N1   NG2R61 -0.1100   1
       C2   CG2R63  0.5200   1
       O2    OG2D4 -0.5400   1
       N3   NG2R62 -0.7900   1
       C4   CG2R64  0.6500   1
       N4    NG2S1 -0.6300   1
       H4     HGP1  0.3700   1
       C5   CG2R62 -0.0800   1
       H5    HGR62  0.1200   1
       C6   CG2R62  0.1400   1
       H6    HGR62  0.2000   1
       C7    CG2O1  0.5900   1
       O7    OG2D1 -0.5000   1
       C8    CG331 -0.2100   1
      H81     HGA3  0.0900   1
      H82     HGA3  0.0900   1
      H83     HGA3  0.0900   1
        P        P  1.5000   2
      O1P      ON3 -0.7800   2
      O2P      ON3 -0.7800   2
      O5'      ON2 -0.5700   2
      C5'     CN8B -0.0800   2
      H5'      HN8  0.0900   2
     H5''      HN8  0.0900   2
      C4'      CN7  0.1600   3
      H4'      HN7  0.0900   3
      O4'     ON6B -0.5000   3
      C1'     CN7B  0.1600   3
      H1'      HN7  0.0900   3
      C2'     CN7B  0.1400   4
     H2''      HN7  0.0900   4
      O2'      ON5 -0.6600   4
      H2'      HN5  0.4300   4
      C3'      CN7  0.0100   5
      H3'      HN7  0.0900   5
      O3'      ON2 -0.5700   5
  [ bonds ]
       N1    C2
       N1    C6
       C2    O2
       C2    N3
       N3    C4
       C4    C5
       C4    N4
       N4    H4
       N4    C7
       C7    C8
       C7    O7
       C8   H81
       C8   H82
       C8   H83
       C5    C6
       C5    H5
       C6    H6
        P   O1P
        P   O2P
        P   O5'
      O5'   C5'
      C5'  H5''
      C5'   C4'
      C4'   O4'
      C4'   C3'
      O4'   C1'
      C1'    N1
      C1'   C2'
      C2'   C3'
      C3'   O3'
      O3'    +P
      C2'   O2'
      O2'   H2'
      C1'   H1'
      C2'  H2''
      C3'   H3'
      C4'   H4'
      C5'   H5'
  [ impropers ]
       C2    N1    N3    O2
       C4    C5    N3    N4
       C7    C8    N4    O7

[ 4MC ]
; N4-methylcytidine
  [ atoms ]
       N1   NG2R61 -0.1200   1
       C2   CG2R63  0.5200   1
       O2    OG2D4 -0.4900   1
       N3   NG2R62 -0.6700   1
       C4   CG2R64  0.6400   1
       N4    NG311 -0.5200   1
       H4   HGPAM1  0.3200   1
       C5   CG2R62 -0.0500   1
       H5    HGR62  0.0200   1
       C6   CG2R62  0.0600   1
       H6    HGR62  0.1600   1
      CM4    CG331 -0.1400   1
      H41     HGA3  0.0900   1
      H42     HGA3  0.0900   1
      H43     HGA3  0.0900   1
        P        P  1.5000   2
      O1P      ON3 -0.7800   2
      O2P      ON3 -0.7800   2
      O5'      ON2 -0.5700   2
      C5'     CN8B -0.0800   2
      H5'      HN8  0.0900   2
     H5''      HN8  0.0900   2
      C4'      CN7  0.1600   3
      H4'      HN7  0.0900   3
      O4'     ON6B -0.5000   3
      C1'     CN7B  0.1600   3
      H1'      HN7  0.0900   3
      C2'     CN7B  0.1400   4
     H2''      HN7  0.0900   4
      O2'      ON5 -0.6600   4
      H2'      HN5  0.4300   4
      C3'      CN7  0.0100   5
      H3'      HN7  0.0900   5
      O3'      ON2 -0.5700   5
  [ bonds ]
       N1    C2
       N1    C6
       C2    O2
       C2    N3
       N3    C4
       C4    C5
       C4    N4
       N4    H4
       N4   CM4
      CM4   H41
      CM4   H42
      CM4   H43
       C5    H5
       C5    C6
       C6    H6
        P   O1P
        P   O2P
        P   O5'
      O5'   C5'
      C5'  H5''
      C5'   C4'
      C4'   O4'
      C4'   C3'
      O4'   C1'
      C1'    N1
      C1'   C2'
      C2'   C3'
      C3'   O3'
      O3'    +P
      C2'   O2'
      O2'   H2'
      C1'   H1'
      C2'  H2''
      C3'   H3'
      C4'   H4'
      C5'   H5'
  [ impropers ]
       C2    N1    N3    O2
       C4    C5    N3    N4

[ 4OC ]
; N4,2'-O-dimethylcytidine, M4C
  [ atoms ]
       N1   NG2R61 -0.1200   1
       C2   CG2R63  0.5200   1
       O2    OG2D4 -0.4900   1
       N3   NG2R62 -0.6700   1
       C4   CG2R64  0.6400   1
       N4    NG311 -0.5200   1
       H4   HGPAM1  0.3200   1
       C5   CG2R62 -0.0500   1
       H5    HGR62  0.0200   1
       C6   CG2R62  0.0600   1
       H6    HGR62  0.1600   1
      CM4    CG331 -0.1400   1
      H41     HGA3  0.0900   1
      H42     HGA3  0.0900   1
      H43     HGA3  0.0900   1
        P        P  1.5000   2
      O1P      ON3 -0.7800   2
      O2P      ON3 -0.7800   2
      O5'      ON2 -0.5700   2
      C5'     CN8B -0.0800   2
      H5'      HN8  0.0900   2
     H5''      HN8  0.0900   2
      C4'      CN7  0.1600   3
      H4'      HN7  0.0900   3
      O4'     ON6B -0.5000   3
      C1'     CN7B  0.1600   3
      H1'      HN7  0.0900   3
      C2'     CN7B  0.0800   4
     H2''      HN7  0.0900   4
      O2'    OG301 -0.3400   4
      CM2    CG331 -0.1000   4
      HM1     HGA3  0.0900   4
      HM2     HGA3  0.0900   4
      HM3     HGA3  0.0900   4
      C3'      CN7  0.0100   5
      H3'      HN7  0.0900   5
      O3'      ON2 -0.5700   5
  [ bonds ]
       N1    C2
       N1    C6
       C2    O2
       C2    N3
       N3    C4
       C4    C5
       C4    N4
       N4    H4
       N4   CM4
      CM4   H41
      CM4   H42
      CM4   H43
       C5    H5
       C5    C6
       C6    H6
        P   O1P
        P   O2P
        P   O5'
      O5'   C5'
      C5'  H5''
      C5'   C4'
      C4'   O4'
      C4'   C3'
      O4'   C1'
      C1'    N1
      C1'   C2'
      C2'   C3'
      C3'   O3'
      O3'    +P
      C2'   O2'
      CM2   O2'
      CM2   HM1
      HM2   CM2
      HM3   CM2
      C1'   H1'
      C2'  H2''
      C3'   H3'
      C4'   H4'
      C5'   H5'
  [ impropers ]
       C2    N1    N3    O2
       C4    C5    N3    N4

[ 4SU ]
; 4-thiouridine
  [ atoms ]
       N1   NG2R61 -0.2000   1
       C2   CG2R63  0.4400   1
       O2    OG2D4 -0.3900   1
       N3   NG2R61 -0.6400   1
       H3     HGP1  0.4200   1
       C4   CG2R63  0.3300   1
       S4    SG2D1 -0.2500   1
       C5   CG2R62 -0.2000   1
       H5    HGR62  0.1300   1
       C6   CG2R62  0.1500   1
       H6    HGR62  0.2100   1
        P        P  1.5000   2
      O1P      ON3 -0.7800   2
      O2P      ON3 -0.7800   2
      O5'      ON2 -0.5700   2
      C5'     CN8B -0.0800   2
      H5'      HN8  0.0900   2
     H5''      HN8  0.0900   2
      C4'      CN7  0.1600   3
      H4'      HN7  0.0900   3
      O4'     ON6B -0.5000   3
      C1'     CN7B  0.1600   3
      H1'      HN7  0.0900   3
      C2'     CN7B  0.1400   4
     H2''      HN7  0.0900   4
      O2'      ON5 -0.6600   4
      H2'      HN5  0.4300   4
      C3'      CN7  0.0100   5
      H3'      HN7  0.0900   5
      O3'      ON2 -0.5700   5
  [ bonds ]
       N1    C2
       N1    C6
       C2    O2
       C2    N3
       N3    C4
       N3    H3
       C4    S4
       C4    C5
       C5    C6
       C5    H5
       C6    H6
        P   O1P
        P   O2P
        P   O5'
      O5'   C5'
      C5'  H5''
      C5'   C4'
      C4'   O4'
      C4'   C3'
      O4'   C1'
      C1'    N1
      C1'   C2'
      C2'   C3'
      C3'   O3'
      O3'    +P
      C2'   O2'
      O2'   H2'
      C1'   H1'
      C2'  H2''
      C3'   H3'
      C4'   H4'
      C5'   H5'
  [ impropers ]
       C2    N1    N3    O2
       C4    C5    N3    S4

[ 52U ]
; 5-methyl-2-thiouridine
  [ atoms ]
       N1   NG2R61 -0.2600   1
       C2   CG2R63  0.2900   1
       S2    SG2D1 -0.2200   1
       N3   NG2R61 -0.5600   1
       H3     HGP1  0.4000   1
       C4   CG2R63  0.3900   1
       O4    OG2D4 -0.4100   1
       C5   CG2R62 -0.1300   1
       C6   CG2R62  0.1800   1
       H6    HGR62  0.2200   1
      C5M    CG331 -0.1700   1
      H51     HGA3  0.0900   1
      H52     HGA3  0.0900   1
      H53     HGA3  0.0900   1
        P        P  1.5000   2
      O1P      ON3 -0.7800   2
      O2P      ON3 -0.7800   2
      O5'      ON2 -0.5700   2
      C5'     CN8B -0.0800   2
      H5'      HN8  0.0900   2
     H5''      HN8  0.0900   2
      C4'      CN7  0.1600   3
      H4'      HN7  0.0900   3
      O4'     ON6B -0.5000   3
      C1'     CN7B  0.1600   3
      H1'      HN7  0.0900   3
      C2'     CN7B  0.1400   4
     H2''      HN7  0.0900   4
      O2'      ON5 -0.6600   4
      H2'      HN5  0.4300   4
      C3'      CN7  0.0100   5
      H3'      HN7  0.0900   5
      O3'      ON2 -0.5700   5
  [ bonds ]
       N1    C2
       N1    C6
       C2    S2
       C2    N3
       N3    C4
       N3    H3
       C4    O4
       C4    C5
       C5    C6
       C5   C5M
       C6    H6
      C5M   H51
      C5M   H52
      C5M   H53
        P   O1P
        P   O2P
        P   O5'
      O5'   C5'
      C5'  H5''
      C5'   C4'
      C4'   O4'
      C4'   C3'
      O4'   C1'
      C1'    N1
      C1'   C2'
      C2'   C3'
      C3'   O3'
      O3'    +P
      C2'   O2'
      O2'   H2'
      C1'   H1'
      C2'  H2''
      C3'   H3'
      C4'   H4'
      C5'   H5'
  [ impropers ]
       C2    N1    N3    S2
       C4    C5    N3    O4

[ 5AU ]
; 5-methylaminomethyluridine
  [ atoms ]
       N1   NG2R61 -0.3400   1
       C2   CG2R63  0.5100   1
       O2    OG2D4 -0.4100   1
       N3   NG2R61 -0.4600   1
       H3     HGP1  0.3600   1
       C4   CG2R63  0.5000   1
       O4    OG2D4 -0.4500   1
       C5   CG2R62 -0.0500   1
       C6   CG2R62  0.1700   1
       H6    HGR62  0.1700   1
        C    CG324  0.2000   2
      HC1     HGA2  0.0900   2
      HC2     HGA2  0.0900   2
        N    NG3P2 -0.5200   2
      HN1     HGP2  0.3800   2
      HN2     HGP2  0.3800   2
       CA    CG334  0.1100   2
      HA1     HGA3  0.0900   2
      HA2     HGA3  0.0900   2
      HA3     HGA3  0.0900   2
        P        P  1.5000   3
      O1P      ON3 -0.7800   3
      O2P      ON3 -0.7800   3
      O5'      ON2 -0.5700   3
      C5'     CN8B -0.0800   3
      H5'      HN8  0.0900   3
     H5''      HN8  0.0900   3
      C4'      CN7  0.1600   4
      H4'      HN7  0.0900   4
      O4'     ON6B -0.5000   4
      C1'     CN7B  0.1600   4
      H1'      HN7  0.0900   4
      C2'     CN7B  0.1400   5
     H2''      HN7  0.0900   5
      O2'      ON5 -0.6600   5
      H2'      HN5  0.4300   5
      C3'      CN7  0.0100   6
      H3'      HN7  0.0900   6
      O3'      ON2 -0.5700   6
  [ bonds ]
       N1    C2
       N1    C6
       C2    O2
       C2    N3
       N3    C4
       N3    H3
       C4    O4
       C4    C5
       C5    C6
       C5     C
       C6    H6
        C     N
        C   HC1
        C   HC2
        N    CA
        N   HN2
        N   HN1
       CA   HA1
       CA   HA2
       CA   HA3
        P   O1P
        P   O2P
        P   O5'
      O5'   C5'
      C5'  H5''
      C5'   C4'
      C4'   O4'
      C4'   C3'
      O4'   C1'
      C1'    N1
      C1'   C2'
      C2'   C3'
      C3'   O3'
      O3'    +P
      C2'   O2'
      O2'   H2'
      C1'   H1'
      C2'  H2''
      C3'   H3'
      C4'   H4'
      C5'   H5'
  [ impropers ]
       C2    N1    N3    O2
       C4    C5    N3    O4

[ 5CU ]
; 5-carboxymethyluridine
  [ atoms ]
       N1   NG2R61 -0.3400   1
       C2   CG2R63  0.5100   1
       O2    OG2D4 -0.4100   1
       N3   NG2R61 -0.4600   1
       H3     HGP1  0.3600   1
       C4   CG2R63  0.5000   1
       O4    OG2D4 -0.4500   1
       C5   CG2R62 -0.0500   1
       C6   CG2R62  0.1700   1
       H6    HGR62  0.1700   1
       C7    CG321 -0.1800   2
      H71     HGA2  0.0900   2
      H72     HGA2  0.0900   2
       C8    CG2O3  0.5200   3
      O81    OG2D2 -0.7600   3
      O82    OG2D2 -0.7600   3
        P        P  1.5000   4
      O1P      ON3 -0.7800   4
      O2P      ON3 -0.7800   4
      O5'      ON2 -0.5700   4
      C5'     CN8B -0.0800   4
      H5'      HN8  0.0900   4
     H5''      HN8  0.0900   4
      C4'      CN7  0.1600   5
      H4'      HN7  0.0900   5
      O4'     ON6B -0.5000   5
      C1'     CN7B  0.1600   5
      H1'      HN7  0.0900   5
      C2'     CN7B  0.1400   6
     H2''      HN7  0.0900   6
      O2'      ON5 -0.6600   6
      H2'      HN5  0.4300   6
      C3'      CN7  0.0100   7
      H3'      HN7  0.0900   7
      O3'      ON2 -0.5700   7
  [ bonds ]
       N1    C2
       N1    C6
       C2    O2
       C2    N3
       N3    C4
       N3    H3
       C4    O4
       C4    C5
       C5    C6
       C5    C7
       C6    H6
       C7   H71
       C7   H72
       C7    C8
       C8   O81
       C8   O82
        P   O1P
        P   O2P
        P   O5'
      O5'   C5'
      C5'  H5''
      C5'   C4'
      C4'   O4'
      C4'   C3'
      O4'   C1'
      C1'    N1
      C1'   C2'
      C2'   C3'
      C3'   O3'
      O3'    +P
      C2'   O2'
      O2'   H2'
      C1'   H1'
      C2'  H2''
      C3'   H3'
      C4'   H4'
      C5'   H5'
  [ impropers ]
       C2    N1    N3    O2
       C4    C5    N3    O4
       C8   O82   O81    C7

[ 5DU ]
; 5-carboxymethylaminomethyluridine
  [ atoms ]
       N1   NG2R61 -0.3400   1
       C2   CG2R63  0.5100   1
       O2    OG2D4 -0.4100   1
       N3   NG2R61 -0.4600   1
       H3     HGP1  0.3600   1
       C4   CG2R63  0.5000   1
       O4    OG2D4 -0.4500   1
       C5   CG2R62 -0.0500   1
       C6   CG2R62  0.1700   1
       H6    HGR62  0.1700   1
       C7    CG324  0.0400   2
      H71     HGA2  0.0900   2
      H72     HGA2  0.0900   2
       N8    NG3P2 -0.3400   2
      H81     HGP2  0.3400   2
      H82     HGP2  0.3400   2
       C9    CG324 -0.0100   2
      H91     HGA2  0.0900   2
      H92     HGA2  0.0900   2
      C10    CG2O3  0.5900   2
      O11    OG2D2 -0.6600   2
      O12    OG2D2 -0.6600   2
        P        P  1.5000   3
      O1P      ON3 -0.7800   3
      O2P      ON3 -0.7800   3
      O5'      ON2 -0.5700   3
      C5'     CN8B -0.0800   3
      H5'      HN8  0.0900   3
     H5''      HN8  0.0900   3
      C4'      CN7  0.1600   4
      H4'      HN7  0.0900   4
      O4'     ON6B -0.5000   4
      C1'     CN7B  0.1600   4
      H1'      HN7  0.0900   4
      C2'     CN7B  0.1400   5
     H2''      HN7  0.0900   5
      O2'      ON5 -0.6600   5
      H2'      HN5  0.4300   5
      C3'      CN7  0.0100   6
      H3'      HN7  0.0900   6
      O3'      ON2 -0.5700   6
  [ bonds ]
       N1    C2
       N1    C6
       C2    O2
       C2    N3
       N3    C4
       N3    H3
       C4    O4
       C4    C5
       C5    C6
       C5    C7
       C6    H6
       C7   H71
       C7   H72
       C7    N8
       N8   H82
       N8    C9
       N8   H81
       C9   H91
       C9   H92
       C9   C10
      C10   O11
      C10   O12
        P   O1P
        P   O2P
        P   O5'
      O5'   C5'
      C5'  H5''
      C5'   C4'
      C4'   O4'
      C4'   C3'
      O4'   C1'
      C1'    N1
      C1'   C2'
      C2'   C3'
      C3'   O3'
      O3'    +P
      C2'   O2'
      O2'   H2'
      C1'   H1'
      C2'  H2''
      C3'   H3'
      C4'   H4'
      C5'   H5'
  [ impropers ]
       C2    N1    N3    O2
       C4    C5    N3    O4
      C10   O11   O12    C9

[ 5FC ]
; 5-formylcytidine, RSQ
  [ atoms ]
       N1   NG2R61 -0.0800   1
       C2   CG2R63  0.6200   1
       O2    OG2D4 -0.4700   1
       N3   NG2R62 -0.8300   1
       C4   CG2R64  0.6100   1
       N4    NG2S3 -0.7500   1
      H41     HGP4  0.3700   1
      H42     HGP4  0.3700   1
       C5   CG2R62  0.0400   1
       C6   CG2R62  0.1500   1
       H6    HGR62  0.1700   1
       C7    CG2O4  0.1700   1
       H7    HGR52  0.0800   1
       O7    OG2D1 -0.4500   1
        P        P  1.5000   2
      O1P      ON3 -0.7800   2
      O2P      ON3 -0.7800   2
      O5'      ON2 -0.5700   2
      C5'     CN8B -0.0800   2
      H5'      HN8  0.0900   2
     H5''      HN8  0.0900   2
      C4'      CN7  0.1600   3
      H4'      HN7  0.0900   3
      O4'     ON6B -0.5000   3
      C1'     CN7B  0.1600   3
      H1'      HN7  0.0900   3
      C2'     CN7B  0.1400   4
     H2''      HN7  0.0900   4
      O2'      ON5 -0.6600   4
      H2'      HN5  0.4300   4
      C3'      CN7  0.0100   5
      H3'      HN7  0.0900   5
      O3'      ON2 -0.5700   5
  [ bonds ]
       N1    C2
       N1    C6
       C2    O2
       C2    N3
       N3    C4
       C4    C5
       C4    N4
       N4   H41
       N4   H42
       C5    C7
       C5    C6
       C6    H6
       C7    H7
       C7    O7
        P   O1P
        P   O2P
        P   O5'
      O5'   C5'
      C5'  H5''
      C5'   C4'
      C4'   O4'
      C4'   C3'
      O4'   C1'
      C1'    N1
      C1'   C2'
      C2'   C3'
      C3'   O3'
      O3'    +P
      C2'   O2'
      O2'   H2'
      C1'   H1'
      C2'  H2''
      C3'   H3'
      C4'   H4'
      C5'   H5'
  [ impropers ]
       C2    N1    N3    O2
       C4    C5    N3    N4
       N4   H41   H42    C4
       C7    C5    O7    H7

[ 5HU ]
; 5-hydroxyuridine     ! adjusted
  [ atoms ]
       N1   NG2R61 -0.2500   1
       C2   CG2R63  0.5200   1
       O2    OG2D4 -0.4300   1
       N3   NG2R61 -0.4800   1
       H3     HGP1  0.3000   1
       C4   CG2R63  0.5500   1
       O4    OG2D4 -0.4600   1
       C5   CG2R62  0.1400   1
       O5    OG311 -0.6000   1
      HO5     HGP1  0.3900   1
       C6   CG2R62  0.1700   1
       H6    HGR62  0.1500   1
        P        P  1.5000   2
      O1P      ON3 -0.7800   2
      O2P      ON3 -0.7800   2
      O5'      ON2 -0.5700   2
      C5'     CN8B -0.0800   2
      H5'      HN8  0.0900   2
     H5''      HN8  0.0900   2
      C4'      CN7  0.1600   3
      H4'      HN7  0.0900   3
      O4'     ON6B -0.5000   3
      C1'     CN7B  0.1600   3
      H1'      HN7  0.0900   3
      C2'     CN7B  0.1400   4
     H2''      HN7  0.0900   4
      O2'      ON5 -0.6600   4
      H2'      HN5  0.4300   4
      C3'      CN7  0.0100   5
      H3'      HN7  0.0900   5
      O3'      ON2 -0.5700   5
  [ bonds ]
       N1    C2
       N1    C6
       C2    O2
       C2    N3
       N3    C4
       N3    H3
       C4    O4
       C4    C5
       C5    C6
       C5    O5
       O5   HO5
       C6    H6
        P   O1P
        P   O2P
        P   O5'
      O5'   C5'
      C5'  H5''
      C5'   C4'
      C4'   O4'
      C4'   C3'
      O4'   C1'
      C1'    N1
      C1'   C2'
      C2'   C3'
      C3'   O3'
      O3'    +P
      C2'   O2'
      O2'   H2'
      C1'   H1'
      C2'  H2''
      C3'   H3'
      C4'   H4'
      C5'   H5'
  [ impropers ]
       C2    N1    N3    O2
       C4    C5    N3    O4

[ 5MC ]
; 5-Methylcytidine
  [ atoms ]
       N1   NG2R61 -0.1200   1
       C2   CG2R63  0.5000   1
       O2    OG2D4 -0.4500   1
       N3   NG2R62 -0.7900   1
       C4   CG2R64  0.6200   1
       N4    NG2S3 -0.6500   1
      H41     HGP4  0.3200   1
      H42     HGP4  0.3200   1
       C5   CG2R62  0.0400   1
       C6   CG2R62  0.0200   1
       H6    HGR62  0.1900   1
      CM5    CG331 -0.2100   1
      H51     HGA3  0.0700   1
      H52     HGA3  0.0700   1
      H53     HGA3  0.0700   1
        P        P  1.5000   2
      O1P      ON3 -0.7800   2
      O2P      ON3 -0.7800   2
      O5'      ON2 -0.5700   2
      C5'     CN8B -0.0800   2
      H5'      HN8  0.0900   2
     H5''      HN8  0.0900   2
      C4'      CN7  0.1600   3
      H4'      HN7  0.0900   3
      O4'     ON6B -0.5000   3
      C1'     CN7B  0.1600   3
      H1'      HN7  0.0900   3
      C2'     CN7B  0.1400   4
     H2''      HN7  0.0900   4
      O2'      ON5 -0.6600   4
      H2'      HN5  0.4300   4
      C3'      CN7  0.0100   5
      H3'      HN7  0.0900   5
      O3'      ON2 -0.5700   5
  [ bonds ]
       N1    C2
       N1    C6
       C2    O2
       C2    N3
       N3    C4
       C4    C5
       C4    N4
       N4   H41
       N4   H42
       C5    C6
       C5   CM5
      CM5   H51
      CM5   H52
      CM5   H53
       C6    H6
        P   O1P
        P   O2P
        P   O5'
      O5'   C5'
      C5'  H5''
      C5'   C4'
      C4'   O4'
      C4'   C3'
      O4'   C1'
      C1'    N1
      C1'   C2'
      C2'   C3'
      C3'   O3'
      O3'    +P
      C2'   O2'
      O2'   H2'
      C1'   H1'
      C2'  H2''
      C3'   H3'
      C4'   H4'
      C5'   H5'
  [ impropers ]
       C2    N1    N3    O2
       C4    C5    N3    N4
       N4   H41   H42    C4

[ 5MU ]
; 5-Methyluridine, 38T
  [ atoms ]
       N1     NN2B -0.3400   1
       C2     CN1T  0.5100   1
       O2      ON1 -0.4100   1
       N3     NN2U -0.4600   1
       H3      HN2  0.3600   1
       C4      CN1  0.5000   1
       O4      ON1 -0.4500   1
       C5     CN3T -0.1500   1
       C6      CN3  0.1700   1
       H6      HN3  0.1700   1
      C5M      CN9 -0.1100   1
      H51      HN9  0.0700   1
      H52      HN9  0.0700   1
      H53      HN9  0.0700   1
        P        P  1.5000   2
      O1P      ON3 -0.7800   2
      O2P      ON3 -0.7800   2
      O5'      ON2 -0.5700   2
      C5'     CN8B -0.0800   2
      H5'      HN8  0.0900   2
     H5''      HN8  0.0900   2
      C4'      CN7  0.1600   3
      H4'      HN7  0.0900   3
      O4'     ON6B -0.5000   3
      C1'     CN7B  0.1600   3
      H1'      HN7  0.0900   3
      C2'     CN7B  0.1400   4
     H2''      HN7  0.0900   4
      O2'      ON5 -0.6600   4
      H2'      HN5  0.4300   4
      C3'      CN7  0.0100   5
      H3'      HN7  0.0900   5
      O3'      ON2 -0.5700   5
  [ bonds ]
       N1    C2
       N1    C6
       C6    H6
       C2    O2
       C4    O4
       C2    N3
       N3    H3
       N3    C4
       C4    C5
       C5    C6
       C5   C5M
      C5M   H51
      C5M   H52
      C5M   H53
        P   O1P
        P   O2P
        P   O5'
      O5'   C5'
      C5'  H5''
      C5'   C4'
      C4'   O4'
      C4'   C3'
      O4'   C1'
      C1'    N1
      C1'   C2'
      C2'   C3'
      C3'   O3'
      O3'    +P
      C2'   O2'
      O2'   H2'
      C1'   H1'
      C2'  H2''
      C3'   H3'
      C4'   H4'
      C5'   H5'
  [ impropers ]
       C2    N1    N3    O2
       C4    C5    N3    O4
       C5    C4    C6   C5M

[ 5TU ]
; 5-taurinomethyluridine, 5-{[(2-sulfoethyl)amino]methyl}uridine, TM2
  [ atoms ]
       N1   NG2R61 -0.3400   1
       C2   CG2R63  0.5100   1
       O2    OG2D4 -0.4100   1
       N3   NG2R61 -0.4600   1
       H3     HGP1  0.3600   1
       C4   CG2R63  0.5000   1
       O4    OG2D4 -0.4500   1
       C5   CG2R62 -0.0500   1
       C6   CG2R62  0.1700   1
       H6    HGR62  0.1700   1
       C7    CG324  0.1400   2
      H71     HGA2  0.0900   2
      H72     HGA2  0.0900   2
       N8    NG3P2 -0.3000   2
      H81     HGP2  0.3300   2
      H82     HGP2  0.3300   2
       C9    CG324  0.1400   2
      H91     HGA2  0.0900   2
      H92     HGA2  0.0900   2
      C10    CG321 -0.2600   3
     H101     HGA2  0.0900   3
     H102     HGA2  0.0900   3
      S11    SG3O1  0.7300   3
      O11    OG2P1 -0.5500   3
      O12    OG2P1 -0.5500   3
      O13    OG2P1 -0.5500   3
        P        P  1.5000   4
      O1P      ON3 -0.7800   4
      O2P      ON3 -0.7800   4
      O5'      ON2 -0.5700   4
      C5'     CN8B -0.0800   4
      H5'      HN8  0.0900   4
     H5''      HN8  0.0900   4
      C4'      CN7  0.1600   5
      H4'      HN7  0.0900   5
      O4'     ON6B -0.5000   5
      C1'     CN7B  0.1600   5
      H1'      HN7  0.0900   5
      C2'     CN7B  0.1400   6
     H2''      HN7  0.0900   6
      O2'      ON5 -0.6600   6
      H2'      HN5  0.4300   6
      C3'      CN7  0.0100   7
      H3'      HN7  0.0900   7
      O3'      ON2 -0.5700   7
  [ bonds ]
       N1    C2
       N1    C6
       C2    O2
       C2    N3
       N3    C4
       N3    H3
       C4    O4
       C4    C5
       C5    C6
       C5    C7
       C6    H6
       C7   H71
       C7   H72
       C7    N8
       C9   C10
       C9   H91
       C9   H92
       C9    N8
      C10  H101
      C10  H102
      C10   S11
       N8   H81
       N8   H82
      S11   O11
      S11   O12
      S11   O13
        P   O1P
        P   O2P
        P   O5'
      O5'   C5'
      C5'  H5''
      C5'   C4'
      C4'   O4'
      C4'   C3'
      O4'   C1'
      C1'    N1
      C1'   C2'
      C2'   C3'
      C3'   O3'
      O3'    +P
      C2'   O2'
      O2'   H2'
      C1'   H1'
      C2'  H2''
      C3'   H3'
      C4'   H4'
      C5'   H5'
  [ impropers ]
       C2    N1    N3    O2
       C4    C5    N3    O4

[ 66A ]
; N6-methyl-N6-threonylcarbamoyladenosine, AET
  [ atoms ]
       N9   NG2R51 -0.0100   1
       C8   CG2R53  0.3900   1
       H8    HGR52  0.0900   1
       N7   NG2R50 -0.8100   1
       C5   CG2RC0  0.3500   1
       C6   CG2R64  0.6000   1
       N1   NG2R62 -0.6800   1
       C2   CG2R64  0.3900   1
       H2    HGR62  0.1400   1
       N3   NG2R62 -0.8200   1
       C4   CG2RC0  0.5700   1
       N6    NG2S0 -0.4900   1
      CM6    CG331 -0.0800   1
      H61     HGA3  0.0900   1
      H62     HGA3  0.0900   1
      H63     HGA3  0.0900   1
      C10    CG2O6  0.4900   1
      O10    OG2D1 -0.4800   1
      N11    NG2S1 -0.4400   1
      H11     HGP1  0.3000   1
      C12    CG311  0.1300   1
      H12     HGA1  0.0900   1
      C13    CG2O3  0.5200   2
      ODA    OG2D2 -0.7600   2
      ODB    OG2D2 -0.7600   2
      C14    CG311  0.1400   3
      H14     HGA1  0.0900   3
      O14    OG311 -0.6500   3
     H14O     HGP1  0.4200   3
      C15    CG331 -0.2700   3
     H151     HGA3  0.0900   3
     H152     HGA3  0.0900   3
     H153     HGA3  0.0900   3
        P        P  1.5000   4
      O1P      ON3 -0.7800   4
      O2P      ON3 -0.7800   4
      O5'      ON2 -0.5700   4
      C5'     CN8B -0.0800   4
      H5'      HN8  0.0900   4
     H5''      HN8  0.0900   4
      C4'      CN7  0.1600   5
      H4'      HN7  0.0900   5
      O4'     ON6B -0.5000   5
      C1'     CN7B  0.1600   5
      H1'      HN7  0.0900   5
      C2'     CN7B  0.1400   6
     H2''      HN7  0.0900   6
      O2'      ON5 -0.6600   6
      H2'      HN5  0.4300   6
      C3'      CN7  0.0100   7
      H3'      HN7  0.0900   7
      O3'      ON2 -0.5700   7
  [ bonds ]
       N9    C8
       N9    C4
       C8    N7
       C8    H8
       N7    C5
       C5    C6
       C5    C4
       C6    N6
       C6    N1
       N6   C10
       N6   CM6
       N1    C2
       C2    N3
       C2    H2
       N3    C4
      C10   O10
      C10   N11
      N11   C12
      N11   H11
      C12   C13
      C12   C14
      C12   H12
      C13   ODA
      C13   ODB
      C14   O14
      C14   C15
      C14   H14
      O14  H14O
      C15  H151
      C15  H152
      C15  H153
      CM6   H61
      CM6   H62
      CM6   H63
        P   O1P
        P   O2P
        P   O5'
      O5'   C5'
      C5'  H5''
      C5'   C4'
      C4'   O4'
      C4'   C3'
      O4'   C1'
      C1'    N9
      C1'   C2'
      C2'   C3'
      C3'   O3'
      O3'    +P
      C2'   O2'
      O2'   H2'
      C1'   H1'
      C2'  H2''
      C3'   H3'
      C4'   H4'
      C5'   H5'
  [ impropers ]
      C10    N6   N11   O10
      C13   ODB   ODA   C12
       C6    C5    N1    N6

[ 6AA ]
; N6-acetyladenosine
  [ atoms ]
       N9   NG2R51 -0.0100   1
       C8   CG2R53  0.3900   1
       H8    HGR52  0.0900   1
       N7   NG2R50 -0.8100   1
       C5   CG2RC0  0.3500   1
       C6   CG2R64  0.7000   1
       N6    NG2S1 -0.6800   1
       H6     HGP1  0.3200   1
       N1   NG2R62 -0.6800   1
       C2   CG2R64  0.3900   1
       H2    HGR62  0.1400   1
       N3   NG2R62 -0.8200   1
       C4   CG2RC0  0.5800   1
      C10    CG2O1  0.4700   1
      O10    OG2D1 -0.4400   1
      C11    CG331 -0.2600   1
      H11     HGA3  0.0900   1
      H12     HGA3  0.0900   1
      H13     HGA3  0.0900   1
        P        P  1.5000   2
      O1P      ON3 -0.7800   2
      O2P      ON3 -0.7800   2
      O5'      ON2 -0.5700   2
      C5'     CN8B -0.0800   2
      H5'      HN8  0.0900   2
     H5''      HN8  0.0900   2
      C4'      CN7  0.1600   3
      H4'      HN7  0.0900   3
      O4'     ON6B -0.5000   3
      C1'     CN7B  0.1600   3
      H1'      HN7  0.0900   3
      C2'     CN7B  0.1400   4
     H2''      HN7  0.0900   4
      O2'      ON5 -0.6600   4
      H2'      HN5  0.4300   4
      C3'      CN7  0.0100   5
      H3'      HN7  0.0900   5
      O3'      ON2 -0.5700   5
  [ bonds ]
       N9    C8
       N9    C4
       C8    N7
       C8    H8
       N7    C5
       C5    C6
       C5    C4
       C6    N6
       C6    N1
       N6   C10
       N6    H6
       N1    C2
       C2    N3
       C2    H2
       N3    C4
      C10   C11
      C10   O10
      C11   H11
      C11   H12
      C11   H13
        P   O1P
        P   O2P
        P   O5'
      O5'   C5'
      C5'  H5''
      C5'   C4'
      C4'   O4'
      C4'   C3'
      O4'   C1'
      C1'    N9
      C1'   C2'
      C2'   C3'
      C3'   O3'
      O3'    +P
      C2'   O2'
      O2'   H2'
      C1'   H1'
      C2'  H2''
      C3'   H3'
      C4'   H4'
      C5'   H5'
  [ impropers ]
      C10   C11    N6   O10
       C6    C5    N1    N6

[ 6GA ]
; N6-glycinylcarbamoyladenosine
  [ atoms ]
       N9   NG2R51 -0.0100   1
       C8   CG2R53  0.3900   1
       H8    HGR52  0.0900   1
       N7   NG2R50 -0.8100   1
       C5   CG2RC0  0.3500   1
       C6   CG2R64  0.6600   1
       N6    NG2S1 -0.6800   1
       H6     HGP1  0.3200   1
       N1   NG2R62 -0.6800   1
       C2   CG2R64  0.3900   1
       H2    HGR62  0.1400   1
       N3   NG2R62 -0.8200   1
       C4   CG2RC0  0.5700   1
      C10    CG2O6  0.6000   1
      O10    OG2D1 -0.5000   1
      N11    NG2S1 -0.4800   1
      H11     HGP1  0.2900   1
      C12    CG321  0.0000   1
     H121     HGA2  0.0900   1
     H122     HGA2  0.0900   1
      C13    CG2O3  0.5200   2
      ODA    OG2D2 -0.7600   2
      ODB    OG2D2 -0.7600   2
        P        P  1.5000   3
      O1P      ON3 -0.7800   3
      O2P      ON3 -0.7800   3
      O5'      ON2 -0.5700   3
      C5'     CN8B -0.0800   3
      H5'      HN8  0.0900   3
     H5''      HN8  0.0900   3
      C4'      CN7  0.1600   4
      H4'      HN7  0.0900   4
      O4'     ON6B -0.5000   4
      C1'     CN7B  0.1600   4
      H1'      HN7  0.0900   4
      C2'     CN7B  0.1400   5
     H2''      HN7  0.0900   5
      O2'      ON5 -0.6600   5
      H2'      HN5  0.4300   5
      C3'      CN7  0.0100   6
      H3'      HN7  0.0900   6
      O3'      ON2 -0.5700   6
  [ bonds ]
       N9    C8
       N9    C4
       C8    N7
       C8    H8
       N7    C5
       C5    C6
       C5    C4
       C6    N6
       C6    N1
       N6   C10
       N6    H6
       N1    C2
       C2    N3
       C2    H2
       N3    C4
      C10   N11
      C10   O10
      N11   C12
      N11   H11
      C12   C13
      C12  H121
      C12  H122
      C13   ODA
      C13   ODB
        P   O1P
        P   O2P
        P   O5'
      O5'   C5'
      C5'  H5''
      C5'   C4'
      C4'   O4'
      C4'   C3'
      O4'   C1'
      C1'    N9
      C1'   C2'
      C2'   C3'
      C3'   O3'
      O3'    +P
      C2'   O2'
      O2'   H2'
      C1'   H1'
      C2'  H2''
      C3'   H3'
      C4'   H4'
      C5'   H5'
  [ impropers ]
      C10    N6   N11   O10
      C13   ODB   ODA   C12
       C6    C5    N1    N6

[ 6IA ]
; N6-isopentenyladenosine
  [ atoms ]
       N9   NG2R51 -0.0100   1
       C8   CG2R53  0.4300   1
       H8    HGR52  0.0800   1
       N7   NG2R50 -0.8500   1
       C5   CG2RC0  0.3200   1
       C6   CG2R64  0.4500   1
       N6    NG311 -0.4500   1
       H6   HGPAM1  0.3300   1
       N1   NG2R62 -0.7800   1
       C2   CG2R64  0.4900   1
       H2    HGR62  0.1400   1
       N3   NG2R62 -0.8600   1
       C4   CG2RC0  0.5200   1
      C12    CG321  0.0100   1
     H121     HGA2  0.0900   1
     H122     HGA2  0.0900   1
      C13    CG2D1 -0.1500   2
      H13     HGA4  0.1500   2
      C14    CG2D1  0.0000   3
      C15    CG331 -0.2700   3
     H151     HGA3  0.0900   3
     H152     HGA3  0.0900   3
     H153     HGA3  0.0900   3
      C16    CG331 -0.2700   4
     H161     HGA3  0.0900   4
     H162     HGA3  0.0900   4
     H163     HGA3  0.0900   4
        P        P  1.5000   5
      O1P      ON3 -0.7800   5
      O2P      ON3 -0.7800   5
      O5'      ON2 -0.5700   5
      C5'     CN8B -0.0800   5
      H5'      HN8  0.0900   5
     H5''      HN8  0.0900   5
      C4'      CN7  0.1600   6
      H4'      HN7  0.0900   6
      O4'     ON6B -0.5000   6
      C1'     CN7B  0.1600   6
      H1'      HN7  0.0900   6
      C2'     CN7B  0.1400   7
     H2''      HN7  0.0900   7
      O2'      ON5 -0.6600   7
      H2'      HN5  0.4300   7
      C3'      CN7  0.0100   8
      H3'      HN7  0.0900   8
      O3'      ON2 -0.5700   8
  [ bonds ]
       N9    C8
       N9    C4
       C8    N7
       C8    H8
       N7    C5
       C5    C6
       C5    C4
       C6    N6
       C6    N1
       N6   C12
       N6    H6
       N1    C2
       C2    N3
       C2    H2
       N3    C4
      C12   C13
      C12  H121
      C12  H122
      C13   C14
      C13   H13
      C14   C15
      C14   C16
      C15  H151
      C15  H152
      C15  H153
      C16  H161
      C16  H162
      C16  H163
        P   O1P
        P   O2P
        P   O5'
      O5'   C5'
      C5'  H5''
      C5'   C4'
      C4'   O4'
      C4'   C3'
      O4'   C1'
      C1'    N9
      C1'   C2'
      C2'   C3'
      C3'   O3'
      O3'    +P
      C2'   O2'
      O2'   H2'
      C1'   H1'
      C2'  H2''
      C3'   H3'
      C4'   H4'
      C5'   H5'
  [ impropers ]
       C6    C5    N1    N6

[ 6MA ]
; N6-methyladenosine
  [ atoms ]
       N9   NG2R51 -0.0100   1
       C8   CG2R53  0.4300   1
       H8    HGR52  0.0800   1
       N7   NG2R50 -0.8500   1
       C5   CG2RC0  0.3200   1
       C6   CG2R64  0.4500   1
       N6    NG311 -0.4500   1
       H6   HGPAM1  0.3300   1
       N1   NG2R62 -0.7800   1
       C2   CG2R64  0.4900   1
       H2    HGR62  0.1400   1
       N3   NG2R62 -0.8600   1
       C4   CG2RC0  0.5200   1
      CM6    CG331 -0.0800   1
      H61     HGA3  0.0900   1
      H62     HGA3  0.0900   1
      H63     HGA3  0.0900   1
        P        P  1.5000   2
      O1P      ON3 -0.7800   2
      O2P      ON3 -0.7800   2
      O5'      ON2 -0.5700   2
      C5'     CN8B -0.0800   2
      H5'      HN8  0.0900   2
     H5''      HN8  0.0900   2
      C4'      CN7  0.1600   3
      H4'      HN7  0.0900   3
      O4'     ON6B -0.5000   3
      C1'     CN7B  0.1600   3
      H1'      HN7  0.0900   3
      C2'     CN7B  0.1400   4
     H2''      HN7  0.0900   4
      O2'      ON5 -0.6600   4
      H2'      HN5  0.4300   4
      C3'      CN7  0.0100   5
      H3'      HN7  0.0900   5
      O3'      ON2 -0.5700   5
  [ bonds ]
       N9    C8
       N9    C4
       C8    N7
       C8    H8
       N7    C5
       C5    C6
       C5    C4
       C6    N6
       C6    N1
       N6   CM6
       N6    H6
       N1    C2
       C2    N3
       C2    H2
       N3    C4
      CM6   H61
      CM6   H62
      CM6   H63
        P   O1P
        P   O2P
        P   O5'
      O5'   C5'
      C5'  H5''
      C5'   C4'
      C4'   O4'
      C4'   C3'
      O4'   C1'
      C1'    N9
      C1'   C2'
      C2'   C3'
      C3'   O3'
      O3'    +P
      C2'   O2'
      O2'   H2'
      C1'   H1'
      C2'  H2''
      C3'   H3'
      C4'   H4'
      C5'   H5'
  [ impropers ]
       C6    C5    N1    N6

[ 70U ]
; 5-methoxycarbonylmethyl-2-thiouridine, SMU
  [ atoms ]
       N1   NG2R61 -0.2600   1
       C2   CG2R63  0.2900   1
       S2    SG2D1 -0.2200   1
       N3   NG2R61 -0.5600   1
       H3     HGP1  0.4000   1
       C4   CG2R63  0.3900   1
       O4    OG2D4 -0.4100   1
       C5   CG2R62 -0.0300   1
       C6   CG2R62  0.1800   1
       H6    HGR62  0.2200   1
      C5M    CG321 -0.2200   2
      H51     HGA2  0.0900   2
      H52     HGA2  0.0900   2
       C8    CG2O2  0.9000   2
       O9    OG302 -0.4900   2
       O8    OG2D1 -0.6300   2
       C9    CG331 -0.0100   2
      H91     HGA3  0.0900   2
      H92     HGA3  0.0900   2
      H93     HGA3  0.0900   2
        P        P  1.5000   3
      O1P      ON3 -0.7800   3
      O2P      ON3 -0.7800   3
      O5'      ON2 -0.5700   3
      C5'     CN8B -0.0800   3
      H5'      HN8  0.0900   3
     H5''      HN8  0.0900   3
      C4'      CN7  0.1600   4
      H4'      HN7  0.0900   4
      O4'     ON6B -0.5000   4
      C1'     CN7B  0.1600   4
      H1'      HN7  0.0900   4
      C2'     CN7B  0.1400   5
     H2''      HN7  0.0900   5
      O2'      ON5 -0.6600   5
      H2'      HN5  0.4300   5
      C3'      CN7  0.0100   6
      H3'      HN7  0.0900   6
      O3'      ON2 -0.5700   6
  [ bonds ]
       N1    C2
       N1    C6
       C2    S2
       C2    N3
       N3    C4
       N3    H3
       C4    O4
       C4    C5
       C5    C6
       C5   C5M
       C6    H6
      C5M    C8
      C5M   H51
      C5M   H52
       C8    O8
       C8    O9
       O9    C9
       C9   H91
       C9   H92
       C9   H93
        P   O1P
        P   O2P
        P   O5'
      O5'   C5'
      C5'  H5''
      C5'   C4'
      C4'   O4'
      C4'   C3'
      O4'   C1'
      C1'    N1
      C1'   C2'
      C2'   C3'
      C3'   O3'
      O3'    +P
      C2'   O2'
      O2'   H2'
      C1'   H1'
      C2'  H2''
      C3'   H3'
      C4'   H4'
      C5'   H5'
  [ impropers ]
       C2    N1    N3    S2
       C4    C5    N3    O4
       C8   C5M    O8    O9

[ 7MG ]
; 7-methylguanosine             adjusted
  [ atoms ]
       N9   NG2R52 -0.0600   1
       C8   CG2R53  0.3800   1
       H8    HGR53  0.1500   1
       N7   NG2R52 -0.3400   1
       C5   CG2RC0  0.0400   1
       C6   CG2R63  0.5700   1
       O6    OG2D4 -0.4400   1
       N1   NG2R61 -0.2900   1
       H1     HGP1  0.2700   1
       C2   CG2R64  0.6300   1
       N2    NG2S3 -0.6700   1
      H21     HGP4  0.3500   1
      H22     HGP4  0.3500   1
       N3   NG2R62 -0.5700   1
       C4   CG2RC0  0.2700   1
      CM7    CG334  0.0900   1
      H71     HGA3  0.0900   1
      H72     HGA3  0.0900   1
      H73     HGA3  0.0900   1
        P        P  1.5000   2
      O1P      ON3 -0.7800   2
      O2P      ON3 -0.7800   2
      O5'      ON2 -0.5700   2
      C5'     CN8B -0.0800   2
      H5'      HN8  0.0900   2
     H5''      HN8  0.0900   2
      C4'      CN7  0.1600   3
      H4'      HN7  0.0900   3
      O4'     ON6B -0.5000   3
      C1'     CN7B  0.1600   3
      H1'      HN7  0.0900   3
      C2'     CN7B  0.1400   4
     H2''      HN7  0.0900   4
      O2'      ON5 -0.6600   4
      H2'      HN5  0.4300   4
      C3'      CN7  0.0100   5
      H3'      HN7  0.0900   5
      O3'      ON2 -0.5700   5
  [ bonds ]
       N9    C8
       N9    C4
       C8    N7
       C8    H8
       N7    C5
       N7   CM7
       C5    C6
       C5    C4
       C6    O6
       C6    N1
       N1    C2
       N1    H1
       C2    N2
       C2    N3
       N2   H21
       N2   H22
       N3    C4
      CM7   H71
      CM7   H72
      CM7   H73
        P   O1P
        P   O2P
        P   O5'
      O5'   C5'
      C5'  H5''
      C5'   C4'
      C4'   O4'
      C4'   C3'
      O4'   C1'
      C1'    N9
      C1'   C2'
      C2'   C3'
      C3'   O3'
      O3'    +P
      C2'   O2'
      O2'   H2'
      C1'   H1'
      C2'  H2''
      C3'   H3'
      C4'   H4'
      C5'   H5'
  [ impropers ]
       C6    C5    N1    O6
       C2    N1    N3    N2
       N2   H22   H21    C2

[ 8MA ]
; 8-methyladenosine
  [ atoms ]
       N9   NG2R51 -0.0500   1
       C8   CG2R53  0.4000   1
       N7   NG2R50 -0.7100   1
       C5   CG2RC0  0.2800   1
       C6   CG2R64  0.4600   1
       N6    NG2S3 -0.7700   1
      H61     HGP4  0.3800   1
      H62     HGP4  0.3800   1
       N1   NG2R62 -0.7400   1
       C2   CG2R64  0.5000   1
       H2    HGR62  0.1300   1
       N3   NG2R62 -0.7500   1
       C4   CG2RC0  0.4300   1
      C8M    CG331 -0.2100   2
      H81     HGA3  0.0900   2
      H82     HGA3  0.0900   2
      H83     HGA3  0.0900   2
        P        P  1.5000   3
      O1P      ON3 -0.7800   3
      O2P      ON3 -0.7800   3
      O5'      ON2 -0.5700   3
      C5'     CN8B -0.0800   3
      H5'      HN8  0.0900   3
     H5''      HN8  0.0900   3
      C4'      CN7  0.1600   4
      H4'      HN7  0.0900   4
      O4'     ON6B -0.5000   4
      C1'     CN7B  0.1600   4
      H1'      HN7  0.0900   4
      C2'     CN7B  0.1400   5
     H2''      HN7  0.0900   5
      O2'      ON5 -0.6600   5
      H2'      HN5  0.4300   5
      C3'      CN7  0.0100   6
      H3'      HN7  0.0900   6
      O3'      ON2 -0.5700   6
  [ bonds ]
       N9    C8
       N9    C4
       C8    N7
       C8   C8M
       N7    C5
       C5    C6
       C5    C4
       C6    N6
       C6    N1
       N6   H61
       N6   H62
       N1    C2
       C2    N3
       C2    H2
       N3    C4
      C8M   H81
      C8M   H82
      C8M   H83
        P   O1P
        P   O2P
        P   O5'
      O5'   C5'
      C5'  H5''
      C5'   C4'
      C4'   O4'
      C4'   C3'
      O4'   C1'
      C1'    N9
      C1'   C2'
      C2'   C3'
      C3'   O3'
      O3'    +P
      C2'   O2'
      O2'   H2'
      C1'   H1'
      C2'  H2''
      C3'   H3'
      C4'   H4'
      C5'   H5'
  [ impropers ]
       N6   H61   H62    C6
       C6    C5    N1    N6

[ BCU ]
; 5-carbamoylmethyluridine
  [ atoms ]
       N1   NG2R61 -0.3400   1
       C2   CG2R63  0.5100   1
       O2    OG2D4 -0.4100   1
       N3   NG2R61 -0.4600   1
       H3     HGP1  0.3600   1
       C4   CG2R63  0.5000   1
       O4    OG2D4 -0.4500   1
       C5   CG2R62 -0.0500   1
       C6   CG2R62  0.1700   1
       H6    HGR62  0.1700   1
       C7    CG321 -0.1800   2
      H71     HGA2  0.0900   2
      H72     HGA2  0.0900   2
       C8    CG2O1  0.5500   2
       O8    OG2D1 -0.5500   2
       N8    NG2S2 -0.6200   2
      H81     HGP1  0.3000   2
      H82     HGP1  0.3200   2
        P        P  1.5000   3
      O1P      ON3 -0.7800   3
      O2P      ON3 -0.7800   3
      O5'      ON2 -0.5700   3
      C5'     CN8B -0.0800   3
      H5'      HN8  0.0900   3
     H5''      HN8  0.0900   3
      C4'      CN7  0.1600   4
      H4'      HN7  0.0900   4
      O4'     ON6B -0.5000   4
      C1'     CN7B  0.1600   4
      H1'      HN7  0.0900   4
      C2'     CN7B  0.1400   5
     H2''      HN7  0.0900   5
      O2'      ON5 -0.6600   5
      H2'      HN5  0.4300   5
      C3'      CN7  0.0100   6
      H3'      HN7  0.0900   6
      O3'      ON2 -0.5700   6
  [ bonds ]
       N1    C2
       N1    C6
       C2    O2
       C2    N3
       N3    C4
       N3    H3
       C4    O4
       C4    C5
       C5    C6
       C5    C7
       C6    H6
       C7   H71
       C7   H72
       C7    C8
       C8    N8
       C8    O8
       N8   H81
       N8   H82
        P   O1P
        P   O2P
        P   O5'
      O5'   C5'
      C5'  H5''
      C5'   C4'
      C4'   O4'
      C4'   C3'
      O4'   C1'
      C1'    N1
      C1'   C2'
      C2'   C3'
      C3'   O3'
      O3'    +P
      C2'   O2'
      O2'   H2'
      C1'   H1'
      C2'  H2''
      C3'   H3'
      C4'   H4'
      C5'   H5'
  [ impropers ]
       C2    N1    N3    O2
       C4    C5    N3    O4
       C8    C7    N8    O8

[ BGQG ]
; b-galactosyl-queuosine
  [ atoms ]
       N9   NG2R51  0.0400   1
       C8   CG2R51  0.0600   1
       H8    HGR52  0.0800   1
       C7   CG2R51 -0.1400   1
       C5   CG2RC0 -0.0600   1
       C6   CG2R63  0.4200   1
       O6    OG2D4 -0.5200   1
       N1   NG2R61 -0.3800   1
       H1     HGP1  0.3000   1
       C2   CG2R64  0.6500   1
       N2    NG2S3 -0.6000   1
      H21     HGP4  0.3000   1
      H22     HGP4  0.3000   1
       N3   NG2R62 -0.7700   1
       C4   CG2RC0  0.3200   1
      C10    CG324  0.1800   2
     H101     HGA2  0.0900   2
     H102     HGA2  0.0900   2
      N11    NG3P2 -0.3500   2
     H111     HGP2  0.2800   2
     H112     HGP2  0.2800   2
      C12   CG3C53  0.3400   2
      H12     HGA1  0.0900   2
      C15   CG2R51 -0.2000   3
      H15    HGR51  0.2600   3
      C16   CG2R51 -0.2400   3
      H16    HGR51  0.1800   3
      C14   CG3C51  0.1400   4
      H14     HGA1  0.0900   4
      O14    OG311 -0.6500   4
     H14O     HGP1  0.4200   4
      C13   CG3C51  0.1400   5
      H13     HGA1  0.0900   5
      O17    OG301 -0.4100   5
      C17   CC3162  0.2900   5
      H17     HCA1  0.0900   5
      C21   CC3163  0.1100   5
     H211     HCA1  0.0900   5
      O22   OC3C61 -0.4000   5
      C18   CC3161  0.1400   6
      H18     HCA1  0.0900   6
      O18    OC311 -0.6500   6
     H18O     HCP1  0.4200   6
      C19   CC3161  0.1400   7
      H19     HCA1  0.0900   7
      O19    OC311 -0.6500   7
     H19O     HCP1  0.4200   7
      C20   CC3161  0.1400   8
      H20     HCA1  0.0900   8
      O20    OC311 -0.6500   8
     H20O     HCP1  0.4200   8
      C23    CC321  0.0500   9
     H231     HCA2  0.0900   9
     H232     HCA2  0.0900   9
      O24    OC311 -0.6500   9
     H24O     HCP1  0.4200   9
       CM    CG331 -0.2700  10
      HM1     HGA3  0.0900  10
      HM2     HGA3  0.0900  10
      HM3     HGA3  0.0900  10
  [ bonds ]
       CM   HM1
       CM   HM2
       CM   HM3
       N9    C8
       N9    C4
       C8    H8
       C8    C7
       C7    C5
       C7   C10
       C5    C6
       C5    C4
       C6    O6
       C6    N1
       N1    H1
       N1    C2
       C2    N2
       C2    N3
       N2   H21
       N2   H22
       N3    C4
      C10  H101
      C10  H102
      C10   N11
      N11  H111
      N11  H112
      N11   C12
      C12   H12
      C12   C16
      C12   C13
      C14   O14
      C14   H14
      C14   C15
      C14   C13
      O14  H14O
      C15   H15
      C15   C16
      C16   H16
      O22   C17
      O22   C21
      C17   H17
      C17   O17
      C17   C18
      O17   C13
      C13   H13
      C21  H211
      C21   C20
      C21   C23
      C18   O18
      C18   H18
      C18   C19
      O18  H18O
      C19   O19
      C19   H19
      C19   C20
      O19  H19O
      C20   O20
      C20   H20
      O20  H20O
      C23   O24
      C23  H231
      C23  H232
      O24  H24O
       CM    N9
  [ impropers ]
       C6    C5    N1    O6
       C2    N1    N3    N2
       N2   H22   H21    C2

[ BMQG ]
; b-mannosyl-queuosine
  [ atoms ]
       N9   NG2R51  0.0400   1
       C8   CG2R51  0.0600   1
       H8    HGR52  0.0800   1
       C7   CG2R51 -0.1400   1
       C5   CG2RC0 -0.0600   1
       C6   CG2R63  0.4200   1
       O6    OG2D4 -0.5200   1
       N1   NG2R61 -0.3800   1
       H1     HGP1  0.3000   1
       C2   CG2R64  0.6500   1
       N2    NG2S3 -0.6000   1
      H21     HGP4  0.3000   1
      H22     HGP4  0.3000   1
       N3   NG2R62 -0.7700   1
       C4   CG2RC0  0.3200   1
      C10    CG324  0.1800   2
     H101     HGA2  0.0900   2
     H102     HGA2  0.0900   2
      N11    NG3P2 -0.3500   2
     H111     HGP2  0.2800   2
     H112     HGP2  0.2800   2
      C12   CG3C53  0.3400   2
      H12     HGA1  0.0900   2
      C15   CG2R51 -0.2000   3
      H15    HGR51  0.2600   3
      C16   CG2R51 -0.2400   3
      H16    HGR51  0.1800   3
      C14   CG3C51  0.1400   4
      H14     HGA1  0.0900   4
      O14    OG311 -0.6500   4
     H14O     HGP1  0.4200   4
      C13   CG3C51  0.1400   5
      H13     HGA1  0.0900   5
      O17    OG301 -0.4100   5
      C17   CC3162  0.2900   5
      H17     HCA1  0.0900   5
      C21   CC3163  0.1100   5
     H211     HCA1  0.0900   5
      O22   OC3C61 -0.4000   5
      C18   CC3161  0.1400   6
      H18     HCA1  0.0900   6
      O18    OC311 -0.6500   6
     H18O     HCP1  0.4200   6
      C19   CC3161  0.1400   7
      H19     HCA1  0.0900   7
      O19    OC311 -0.6500   7
     H19O     HCP1  0.4200   7
      C20   CC3161  0.1400   8
      H20     HCA1  0.0900   8
      O20    OC311 -0.6500   8
     H20O     HCP1  0.4200   8
      C23    CC321  0.0500   9
     H231     HCA2  0.0900   9
     H232     HCA2  0.0900   9
      O24    OC311 -0.6500   9
     H24O     HCP1  0.4200   9
       CM    CG331 -0.2700  10
      HM1     HGA3  0.0900  10
      HM2     HGA3  0.0900  10
      HM3     HGA3  0.0900  10
  [ bonds ]
       CM   HM1
       CM   HM2
       CM   HM3
       N9    C8
       N9    C4
       C8    H8
       C8    C7
       C7    C5
       C7   C10
       C5    C6
       C5    C4
       C6    O6
       C6    N1
       N1    H1
       N1    C2
       C2    N2
       C2    N3
       N2   H21
       N2   H22
       N3    C4
      C10  H101
      C10  H102
      C10   N11
      N11  H111
      N11  H112
      N11   C12
      C12   H12
      C12   C16
      C12   C13
      C14   O14
      C14   H14
      C14   C15
      C14   C13
      O14  H14O
      C15   H15
      C15   C16
      C16   H16
      O22   C17
      O22   C21
      C17   H17
      C17   O17
      C17   C18
      O17   C13
      C13   H13
      C21  H211
      C21   C20
      C21   C23
      C18   O18
      C18   H18
      C18   C19
      O18  H18O
      C19   O19
      C19   H19
      C19   C20
      O19  H19O
      C20   O20
      C20   H20
      O20  H20O
      C23   O24
      C23  H231
      C23  H232
      O24  H24O
       CM    N9
  [ impropers ]
       C6    C5    N1    O6
       C2    N1    N3    N2
       N2   H22   H21    C2

[ BUG ]
; undermodified hydroxywybutosine
  [ atoms ]
       N9   NG2R51  0.0200   1
       C8   CG2R53  0.3800   1
       H8    HGR52  0.0800   1
       N7   NG2R50 -0.6800   1
       C5   CG2RC0  0.0100   1
       C6   CG2R63  0.6900   1
       O6    OG2D4 -0.5100   1
       N1   NG2RC0 -0.1000   1
       C2   CG2RC0  0.4500   1
       N2   NG2R50 -0.6900   1
       N3   NG2R61 -0.3400   1
       C4   CG2RC0  0.3000   1
      C12   CG2R51 -0.2600   1
      C11   CG2R51  0.4100   1
       C3    CG331 -0.0400   2
      H31     HGA3  0.0900   2
      H32     HGA3  0.0900   2
      H33     HGA3  0.0900   2
      C10    CG331 -0.3000   3
     H101     HGA3  0.0900   3
     H102     HGA3  0.0900   3
     H103     HGA3  0.0900   3
      C13    CG321 -0.1400   4
     H131     HGA2  0.0900   4
     H132     HGA2  0.0900   4
      C14    CG311  0.1400   5
      H14     HGA1  0.0900   5
      O14    OG311 -0.6500   5
     H14O     HGP1  0.4200   5
      C15    CG314  0.1700   6
      H15     HGA1  0.1100   6
      N16    NG3P3 -0.3400   6
     H161     HGP2  0.3000   6
     H162     HGP2  0.3000   6
     H163     HGP2  0.3000   6
      C17    CG2O3  0.3200   6
      O18    OG2D2 -0.5800   6
      O17    OG2D2 -0.5800   6
        P        P  1.5000   7
      O1P      ON3 -0.7800   7
      O2P      ON3 -0.7800   7
      O5'      ON2 -0.5700   7
      C5'     CN8B -0.0800   7
      H5'      HN8  0.0900   7
     H5''      HN8  0.0900   7
      C4'      CN7  0.1600   8
      H4'      HN7  0.0900   8
      O4'     ON6B -0.5000   8
      C1'     CN7B  0.1600   8
      H1'      HN7  0.0900   8
      C2'     CN7B  0.1400   9
     H2''      HN7  0.0900   9
      O2'      ON5 -0.6600   9
      H2'      HN5  0.4300   9
      C3'      CN7  0.0100  10
      H3'      HN7  0.0900  10
      O3'      ON2 -0.5700  10
  [ bonds ]
       N9    C8
       N9    C4
       C8    H8
       C8    N7
       N7    C5
       C5    C6
       C5    C4
       C6    O6
       C6    N1
       N1    C2
       N1   C12
       C2    N2
       C2    N3
       N2   C11
       N3    C4
       N3    C3
      C12   C11
      C12   C13
      C11   C10
       C3   H31
       C3   H32
       C3   H33
      C10  H101
      C10  H102
      C10  H103
      C13  H131
      C13  H132
      C13   C14
      C14   H14
      C14   O14
      C14   C15
      O14  H14O
      C15   H15
      C15   C17
      C15   N16
      C17   O18
      C17   O17
      N16  H161
      N16  H162
      N16  H163
        P   O1P
        P   O2P
        P   O5'
      O5'   C5'
      C5'  H5''
      C5'   C4'
      C4'   O4'
      C4'   C3'
      O4'   C1'
      C1'    N9
      C1'   C2'
      C2'   C3'
      C3'   O3'
      O3'    +P
      C2'   O2'
      O2'   H2'
      C1'   H1'
      C2'  H2''
      C3'   H3'
      C4'   H4'
      C5'   H5'
  [ impropers ]
       C6    C5    N1    O6
      C17   O17   O18   C15

[ CMU ]
; 5-(carboxyhydroxymethyl)uridine methyl ester
  [ atoms ]
       N1   NG2R61 -0.3400   1
       C2   CG2R63  0.5100   1
       O2    OG2D4 -0.4100   1
       N3   NG2R61 -0.4600   1
       H3     HGP1  0.3600   1
       C4   CG2R63  0.5000   1
       O4    OG2D4 -0.4500   1
       C5   CG2R62 -0.0500   1
       C6   CG2R62  0.1700   1
       H6    HGR62  0.1700   1
       C7    CG311  0.1400   2
       H7     HGA1  0.0900   2
       O7    OG311 -0.6500   2
      H7O     HGP1  0.4200   2
       C8    CG2O2  0.8600   3
       O8    OG2D1 -0.6300   3
       O9    OG302 -0.4900   3
      C10    CG331 -0.0100   3
     H101     HGA3  0.0900   3
     H102     HGA3  0.0900   3
     H103     HGA3  0.0900   3
        P        P  1.5000   4
      O1P      ON3 -0.7800   4
      O2P      ON3 -0.7800   4
      O5'      ON2 -0.5700   4
      C5'     CN8B -0.0800   4
      H5'      HN8  0.0900   4
     H5''      HN8  0.0900   4
      C4'      CN7  0.1600   5
      H4'      HN7  0.0900   5
      O4'     ON6B -0.5000   5
      C1'     CN7B  0.1600   5
      H1'      HN7  0.0900   5
      C2'     CN7B  0.1400   6
     H2''      HN7  0.0900   6
      O2'      ON5 -0.6600   6
      H2'      HN5  0.4300   6
      C3'      CN7  0.0100   7
      H3'      HN7  0.0900   7
      O3'      ON2 -0.5700   7
  [ bonds ]
       N1    C2
       N1    C6
       C2    O2
       C2    N3
       N3    C4
       N3    H3
       C4    O4
       C4    C5
       C5    C6
       C5    C7
       C6    H6
       C7    H7
       C7    C8
       C7    O7
       C8    O8
       C8    O9
       O7   H7O
       O9   C10
      C10  H101
      C10  H102
      C10  H103
        P   O1P
        P   O2P
        P   O5'
      O5'   C5'
      C5'  H5''
      C5'   C4'
      C4'   O4'
      C4'   C3'
      O4'   C1'
      C1'    N1
      C1'   C2'
      C2'   C3'
      C3'   O3'
      O3'    +P
      C2'   O2'
      O2'   H2'
      C1'   H1'
      C2'  H2''
      C3'   H3'
      C4'   H4'
      C5'   H5'
  [ impropers ]
       C2    N1    N3    O2
       C4    C5    N3    O4
       C8    C7    O8    O9

[ CYU ]
; 5-cyanomethyl-uridine
  [ atoms ]
       N1   NG2R61 -0.3400   1
       C2   CG2R63  0.5100   1
       O2    OG2D4 -0.4100   1
       N3   NG2R61 -0.4600   1
       H3     HGP1  0.3600   1
       C4   CG2R63  0.5000   1
       O4    OG2D4 -0.4500   1
       C5   CG2R62 -0.0500   1
       C6   CG2R62  0.1700   1
       H6    HGR62  0.1700   1
       C7    CG321 -0.0800   2
      H71     HGA2  0.0900   2
      H72     HGA2  0.0900   2
       C8    CG1N1  0.3600   2
       N9    NG1T1 -0.4600   2
        P        P  1.5000   3
      O1P      ON3 -0.7800   3
      O2P      ON3 -0.7800   3
      O5'      ON2 -0.5700   3
      C5'     CN8B -0.0800   3
      H5'      HN8  0.0900   3
     H5''      HN8  0.0900   3
      C4'      CN7  0.1600   4
      H4'      HN7  0.0900   4
      O4'     ON6B -0.5000   4
      C1'     CN7B  0.1600   4
      H1'      HN7  0.0900   4
      C2'     CN7B  0.1400   5
     H2''      HN7  0.0900   5
      O2'      ON5 -0.6600   5
      H2'      HN5  0.4300   5
      C3'      CN7  0.0100   6
      H3'      HN7  0.0900   6
      O3'      ON2 -0.5700   6
  [ bonds ]
       N1    C2
       N1    C6
       C2    O2
       C2    N3
       N3    H3
       N3    C4
       C4    O4
       C4    C5
       C5    C6
       C5    C7
       C6    H6
       C7    C8
       C7   H71
       C7   H72
       C8    N9
        P   O1P
        P   O2P
        P   O5'
      O5'   C5'
      C5'  H5''
      C5'   C4'
      C4'   O4'
      C4'   C3'
      O4'   C1'
      C1'    N1
      C1'   C2'
      C2'   C3'
      C3'   O3'
      O3'    +P
      C2'   O2'
      O2'   H2'
      C1'   H1'
      C2'  H2''
      C3'   H3'
      C4'   H4'
      C5'   H5'
  [ impropers ]
       C2    N1    N3    O2
       C4    C5    N3    O4

[ DAG ]
; 7-aminomethyl-7-deazaguanosine, PQ1
  [ atoms ]
       N9   NG2R51  0.0400   1
       C8   CG2R51  0.0600   1
       H8    HGR52  0.0800   1
       C7   CG2R51 -0.1400   1
       C5   CG2RC0 -0.0600   1
       C6   CG2R63  0.4200   1
       O6    OG2D4 -0.5200   1
       N1   NG2R61 -0.3800   1
       H1     HGP1  0.3000   1
       C2   CG2R64  0.6500   1
       N2    NG2S3 -0.6000   1
      H21     HGP4  0.3000   1
      H22     HGP4  0.3000   1
       N3   NG2R62 -0.7700   1
       C4   CG2RC0  0.3200   1
      C10    CG324  0.2100   2
     H101     HGA2  0.0500   2
     H102     HGA2  0.0500   2
      N11    NG3P3 -0.3000   2
     H111     HGP2  0.3300   2
     H112     HGP2  0.3300   2
     H113     HGP2  0.3300   2
        P        P  1.5000   3
      O1P      ON3 -0.7800   3
      O2P      ON3 -0.7800   3
      O5'      ON2 -0.5700   3
      C5'     CN8B -0.0800   3
      H5'      HN8  0.0900   3
     H5''      HN8  0.0900   3
      C4'      CN7  0.1600   4
      H4'      HN7  0.0900   4
      O4'     ON6B -0.5000   4
      C1'     CN7B  0.1600   4
      H1'      HN7  0.0900   4
      C2'     CN7B  0.1400   5
     H2''      HN7  0.0900   5
      O2'      ON5 -0.6600   5
      H2'      HN5  0.4300   5
      C3'      CN7  0.0100   6
      H3'      HN7  0.0900   6
      O3'      ON2 -0.5700   6
  [ bonds ]
       N9    C8
       N9    C4
       C8    C7
       C8    H8
       C7    C5
       C7   C10
       C5    C6
       C5    C4
       C6    O6
       C6    N1
       N1    C2
       N1    H1
       C2    N2
       C2    N3
       N2   H21
       N2   H22
       N3    C4
      C10   N11
      C10  H101
      C10  H102
      N11  H111
      N11  H112
      N11  H113
        P   O1P
        P   O2P
        P   O5'
      O5'   C5'
      C5'  H5''
      C5'   C4'
      C4'   O4'
      C4'   C3'
      O4'   C1'
      C1'    N9
      C1'   C2'
      C2'   C3'
      C3'   O3'
      O3'    +P
      C2'   O2'
      O2'   H2'
      C1'   H1'
      C2'  H2''
      C3'   H3'
      C4'   H4'
      C5'   H5'
  [ impropers ]
       C6    C5    N1    O6
       C2    N1    N3    N2
       N2   H22   H21    C2

[ DCG ]
; 7-cyano-7-deazaguanosine
  [ atoms ]
       N9   NG2R51  0.1800   1
       C8   CG2R51 -0.0900   1
       H8    HGR52  0.1900   1
       C7   CG2R51 -0.1000   1
       C5   CG2RC0 -0.1100   1
       C6   CG2R63  0.5700   1
       O6    OG2D4 -0.5100   1
       N1   NG2R61 -0.3500   1
       H1     HGP1  0.2600   1
       C2   CG2R64  0.7700   1
       N2    NG2S3 -0.6000   1
      H21     HGP4  0.2900   1
      H22     HGP4  0.2900   1
       N3   NG2R62 -0.7300   1
       C4   CG2RC0  0.1400   1
      C10    CG1N1  0.2400   1
      N10    NG1T1 -0.4400   1
        P        P  1.5000   2
      O1P      ON3 -0.7800   2
      O2P      ON3 -0.7800   2
      O5'      ON2 -0.5700   2
      C5'     CN8B -0.0800   2
      H5'      HN8  0.0900   2
     H5''      HN8  0.0900   2
      C4'      CN7  0.1600   3
      H4'      HN7  0.0900   3
      O4'     ON6B -0.5000   3
      C1'     CN7B  0.1600   3
      H1'      HN7  0.0900   3
      C2'     CN7B  0.1400   4
     H2''      HN7  0.0900   4
      O2'      ON5 -0.6600   4
      H2'      HN5  0.4300   4
      C3'      CN7  0.0100   5
      H3'      HN7  0.0900   5
      O3'      ON2 -0.5700   5
  [ bonds ]
       N9    C8
       N9    C4
       C8    C7
       C8    H8
       C7    C5
       C7   C10
       C5    C6
       C5    C4
       C6    O6
       C6    N1
       N1    C2
       N1    H1
       C2    N2
       C2    N3
       N2   H21
       N2   H22
       N3    C4
      C10   N10
        P   O1P
        P   O2P
        P   O5'
      O5'   C5'
      C5'  H5''
      C5'   C4'
      C4'   O4'
      C4'   C3'
      O4'   C1'
      C1'    N9
      C1'   C2'
      C2'   C3'
      C3'   O3'
      O3'    +P
      C2'   O2'
      O2'   H2'
      C1'   H1'
      C2'  H2''
      C3'   H3'
      C4'   H4'
      C5'   H5'
  [ impropers ]
       C6    C5    N1    O6
       C2    N1    N3    N2
       N2   H22   H21    C2

[ DWG ]
; 4-demethylwyosine             12/19
  [ atoms ]
       N9   NG2R51  0.0200   1
       C8   CG2R53  0.3700   1
       H8    HGR52  0.0900   1
       N7   NG2R50 -0.6700   1
       C5   CG2RC0  0.0000   1
       C6   CG2R63  0.6900   1
       O6    OG2D4 -0.5000   1
       N1   NG2RC0 -0.1100   1
       C2   CG2RC0  0.4400   1
       N2   NG2R50 -0.7000   1
       N3   NG2R61 -0.4200   1
       H3     HGP1  0.3400   1
       C4   CG2RC0  0.2900   1
      C12   CG2R51 -0.4200   1
      H12    HGR52  0.2100   1
      C11   CG2R51  0.4000   1
      C10    CG331 -0.3000   2
     H101     HGA3  0.0900   2
     H102     HGA3  0.0900   2
     H103     HGA3  0.0900   2
        P        P  1.5000   3
      O1P      ON3 -0.7800   3
      O2P      ON3 -0.7800   3
      O5'      ON2 -0.5700   3
      C5'     CN8B -0.0800   3
      H5'      HN8  0.0900   3
     H5''      HN8  0.0900   3
      C4'      CN7  0.1600   4
      H4'      HN7  0.0900   4
      O4'     ON6B -0.5000   4
      C1'     CN7B  0.1600   4
      H1'      HN7  0.0900   4
      C2'     CN7B  0.1400   5
     H2''      HN7  0.0900   5
      O2'      ON5 -0.6600   5
      H2'      HN5  0.4300   5
      C3'      CN7  0.0100   6
      H3'      HN7  0.0900   6
      O3'      ON2 -0.5700   6
  [ bonds ]
       N9    C8
       N9    C4
       C8    N7
       C8    H8
       N7    C5
       C5    C6
       C5    C4
       C6    O6
       C6    N1
       N1    C2
       N1   C12
       C2    N2
       C2    N3
       N2   C11
       N3    C4
       N3    H3
      C10   C11
      C10  H101
      C10  H102
      C10  H103
      C11   C12
      C12   H12
        P   O1P
        P   O2P
        P   O5'
      O5'   C5'
      C5'  H5''
      C5'   C4'
      C4'   O4'
      C4'   C3'
      O4'   C1'
      C1'    N9
      C1'   C2'
      C2'   C3'
      C3'   O3'
      O3'    +P
      C2'   O2'
      O2'   H2'
      C1'   H1'
      C2'  H2''
      C3'   H3'
      C4'   H4'
      C5'   H5'
  [ impropers ]
       C6    C5    N1    O6

[ EQG ]
; epoxyqueuosine
  [ atoms ]
       N9   NG2R51  0.0400   1
       C8   CG2R51  0.0600   1
       H8    HGR52  0.0800   1
       C7   CG2R51 -0.1400   1
       C5   CG2RC0 -0.0600   1
       C6   CG2R63  0.4200   1
       O6    OG2D4 -0.5200   1
       N1   NG2R61 -0.3800   1
       H1     HGP1  0.3000   1
       C2   CG2R64  0.6500   1
       N2    NG2S3 -0.6000   1
      H21     HGP4  0.3000   1
      H22     HGP4  0.3000   1
       N3   NG2R62 -0.7700   1
       C4   CG2RC0  0.3200   1
      C10    CG324  0.1700   2
     H101     HGA2  0.0900   2
     H102     HGA2  0.0900   2
      N11    NG3P2 -0.3600   2
     H111     HGP2  0.2900   2
     H112     HGP2  0.2900   2
      C12   CG3C53  0.3400   2
      H12     HGA1  0.0900   2
      C15   CG3RC1  0.1500   3
      H15     HGA1  0.0900   3
      O15   OG3C31 -0.2500   3
      C16   CG3RC1 -0.0800   3
      H16     HGA1  0.0900   3
      C13   CG3C51  0.1400   4
      H13     HGA1  0.0900   4
      O13    OG311 -0.6500   4
     H13O     HGP1  0.4200   4
      C14   CG3C51  0.1400   5
      H14     HGA1  0.0900   5
      O14    OG311 -0.6500   5
     H14O     HGP1  0.4200   5
        P        P  1.5000   6
      O1P      ON3 -0.7800   6
      O2P      ON3 -0.7800   6
      O5'      ON2 -0.5700   6
      C5'     CN8B -0.0800   6
      H5'      HN8  0.0900   6
     H5''      HN8  0.0900   6
      C4'      CN7  0.1600   7
      H4'      HN7  0.0900   7
      O4'     ON6B -0.5000   7
      C1'     CN7B  0.1600   7
      H1'      HN7  0.0900   7
      C2'     CN7B  0.1400   8
     H2''      HN7  0.0900   8
      O2'      ON5 -0.6600   8
      H2'      HN5  0.4300   8
      C3'      CN7  0.0100   9
      H3'      HN7  0.0900   9
      O3'      ON2 -0.5700   9
  [ bonds ]
       N9    C8
       N9    C4
       C8    H8
       C8    C7
       C7    C5
       C7   C10
       C5    C6
       C5    C4
       C6    O6
       C6    N1
       N1    H1
       N1    C2
       C2    N2
       C2    N3
       N2   H21
       N2   H22
       N3    C4
      C10  H101
      C10  H102
      C10   N11
      N11  H111
      N11  H112
      N11   C12
      C12   H12
      C12   C13
      C12   C16
      C13   O13
      C13   H13
      C13   C14
      O13  H13O
      C14   O14
      C14   H14
      C14   C15
      O14  H14O
      O15   C15
      O15   C16
      C15   H15
      C15   C16
      C16   H16
        P   O1P
        P   O2P
        P   O5'
      O5'   C5'
      C5'  H5''
      C5'   C4'
      C4'   O4'
      C4'   C3'
      O4'   C1'
      C1'    N9
      C1'   C2'
      C2'   C3'
      C3'   O3'
      O3'    +P
      C2'   O2'
      O2'   H2'
      C1'   H1'
      C2'  H2''
      C3'   H3'
      C4'   H4'
      C5'   H5'
  [ impropers ]
       C6    C5    N1    O6
       C2    N1    N3    N2
       N2   H22   H21    C2

[ GAU ]
; geranylated 5-methylaminomethyl-2-thiouridine
  [ atoms ]
       N1   NG2R61 -0.2500   1
       C2   CG2R64  0.4100   1
       S2    SG311 -0.1400   1
       N3   NG2R62 -0.5600   1
       C4   CG2R63  0.5300   1
       O4    OG2D4 -0.5300   1
       C5   CG2R62 -0.0400   1
       C6   CG2R62  0.2400   1
       H6    HGR62  0.1400   1
      C20    CG321  0.0200   1
     H201     HGA2  0.0900   1
     H202     HGA2  0.0900   1
       C7    CG324  0.2000   2
      H71     HGA2  0.0900   2
      H72     HGA2  0.0900   2
       N8    NG3P2 -0.5200   2
      H81     HGP2  0.3800   2
      H82     HGP2  0.3800   2
       C9    CG334  0.1100   2
      H91     HGA3  0.0900   2
      H92     HGA3  0.0900   2
      H93     HGA3  0.0900   2
      C21    CG2D1 -0.1500   3
      H21     HGA4  0.1500   3
      C22    CG2D1 -0.0000   3
      C23    CG331 -0.2700   4
     H231     HGA3  0.0900   4
     H232     HGA3  0.0900   4
     H233     HGA3  0.0900   4
      C24    CG321 -0.1800   5
     H241     HGA2  0.0900   5
     H242     HGA2  0.0900   5
      C25    CG321 -0.1800   6
     H251     HGA2  0.0900   6
     H252     HGA2  0.0900   6
      C26    CG2D1 -0.1500   7
      H26     HGA4  0.1500   7
      C27    CG2D1 -0.0000   7
      C28    CG331 -0.2700   8
     H281     HGA3  0.0900   8
     H282     HGA3  0.0900   8
     H283     HGA3  0.0900   8
      C29    CG331 -0.2700   9
     H291     HGA3  0.0900   9
     H292     HGA3  0.0900   9
     H293     HGA3  0.0900   9
        P        P  1.5000  10
      O1P      ON3 -0.7800  10
      O2P      ON3 -0.7800  10
      O5'      ON2 -0.5700  10
      C5'     CN8B -0.0800  10
      H5'      HN8  0.0900  10
     H5''      HN8  0.0900  10
      C4'      CN7  0.1600  11
      H4'      HN7  0.0900  11
      O4'     ON6B -0.5000  11
      C1'     CN7B  0.1600  11
      H1'      HN7  0.0900  11
      C2'     CN7B  0.1400  12
     H2''      HN7  0.0900  12
      O2'      ON5 -0.6600  12
      H2'      HN5  0.4300  12
      C3'      CN7  0.0100  13
      H3'      HN7  0.0900  13
      O3'      ON2 -0.5700  13
  [ bonds ]
       N1    C2
       N1    C6
       C2    S2
       C2    N3
       S2   C20
       N3    C4
       C4    O4
       C4    C5
       C5    C6
       C5    C7
       C6    H6
       C7   H71
       C7   H72
       C7    N8
       N8   H81
       N8   H82
       N8    C9
       C9   H91
       C9   H92
       C9   H93
      C20  H201
      C20  H202
      C20   C21
      C21   H21
      C21   C22
      C22   C23
      C22   C24
      C23  H231
      C23  H232
      C23  H233
      C24  H241
      C24  H242
      C24   C25
      C25  H251
      C25  H252
      C25   C26
      C26   H26
      C26   C27
      C27   C28
      C27   C29
      C28  H281
      C28  H282
      C28  H283
      C29  H291
      C29  H292
      C29  H293
        P   O1P
        P   O2P
        P   O5'
      O5'   C5'
      C5'  H5''
      C5'   C4'
      C4'   O4'
      C4'   C3'
      O4'   C1'
      C1'    N1
      C1'   C2'
      C2'   C3'
      C3'   O3'
      O3'    +P
      C2'   O2'
      O2'   H2'
      C1'   H1'
      C2'  H2''
      C3'   H3'
      C4'   H4'
      C5'   H5'
  [ impropers ]
       C4    C5    N3    O4

[ GCU ]
; geranylated 5-carboxymethylaminomethyl-2-thiouridine
  [ atoms ]
       N1   NG2R61 -0.2500   1
       C2   CG2R64  0.4100   1
       S2    SG311 -0.1400   1
       N3   NG2R62 -0.5600   1
       C4   CG2R63  0.5300   1
       O4    OG2D4 -0.5300   1
       C5   CG2R62 -0.0400   1
       C6   CG2R62  0.2400   1
       H6    HGR62  0.1400   1
      C20    CG321  0.0200   1
     H201     HGA2  0.0900   1
     H202     HGA2  0.0900   1
       C7    CG324  0.0400   2
      H71     HGA2  0.0900   2
      H72     HGA2  0.0900   2
       N8    NG3P2 -0.3400   2
      H81     HGP2  0.3400   2
      H82     HGP2  0.3400   2
       C9    CG324 -0.0100   2
      H91     HGA2  0.0900   2
      H92     HGA2  0.0900   2
      C10    CG2O3  0.5900   2
      O11    OG2D2 -0.6600   2
      O12    OG2D2 -0.6600   2
      C21    CG2D1 -0.1500   3
      H21     HGA4  0.1500   3
      C22    CG2D1 -0.0000   3
      C23    CG331 -0.2700   4
     H231     HGA3  0.0900   4
     H232     HGA3  0.0900   4
     H233     HGA3  0.0900   4
      C24    CG321 -0.1800   5
     H241     HGA2  0.0900   5
     H242     HGA2  0.0900   5
      C25    CG321 -0.1800   6
     H251     HGA2  0.0900   6
     H252     HGA2  0.0900   6
      C26    CG2D1 -0.1500   7
      H26     HGA4  0.1500   7
      C27    CG2D1 -0.0000   7
      C28    CG331 -0.2700   8
     H281     HGA3  0.0900   8
     H282     HGA3  0.0900   8
     H283     HGA3  0.0900   8
      C29    CG331 -0.2700   9
     H291     HGA3  0.0900   9
     H292     HGA3  0.0900   9
     H293     HGA3  0.0900   9
        P        P  1.5000  10
      O1P      ON3 -0.7800  10
      O2P      ON3 -0.7800  10
      O5'      ON2 -0.5700  10
      C5'     CN8B -0.0800  10
      H5'      HN8  0.0900  10
     H5''      HN8  0.0900  10
      C4'      CN7  0.1600  11
      H4'      HN7  0.0900  11
      O4'     ON6B -0.5000  11
      C1'     CN7B  0.1600  11
      H1'      HN7  0.0900  11
      C2'     CN7B  0.1400  12
     H2''      HN7  0.0900  12
      O2'      ON5 -0.6600  12
      H2'      HN5  0.4300  12
      C3'      CN7  0.0100  13
      H3'      HN7  0.0900  13
      O3'      ON2 -0.5700  13
  [ bonds ]
       N1    C2
       N1    C6
       C2    S2
       C2    N3
       S2   C20
       N3    C4
       C4    O4
       C4    C5
       C5    C6
       C5    C7
       C6    H6
       C7   H71
       C7   H72
       C7    N8
       N8   H81
       N8   H82
       N8    C9
       C9   H91
       C9   H92
       C9   C10
      C10   O11
      C10   O12
      C20  H201
      C20  H202
      C20   C21
      C21   H21
      C21   C22
      C22   C23
      C22   C24
      C23  H231
      C23  H232
      C23  H233
      C24  H241
      C24  H242
      C24   C25
      C25  H251
      C25  H252
      C25   C26
      C26   H26
      C26   C27
      C27   C28
      C27   C29
      C28  H281
      C28  H282
      C28  H283
      C29  H291
      C29  H292
      C29  H293
        P   O1P
        P   O2P
        P   O5'
      O5'   C5'
      C5'  H5''
      C5'   C4'
      C4'   O4'
      C4'   C3'
      O4'   C1'
      C1'    N1
      C1'   C2'
      C2'   C3'
      C3'   O3'
      O3'    +P
      C2'   O2'
      O2'   H2'
      C1'   H1'
      C2'  H2''
      C3'   H3'
      C4'   H4'
      C5'   H5'
  [ impropers ]
       C4    C5    N3    O4
      C10   O11   O12    C9

[ GQG ]
; b-galactosyl-queuosine
  [ atoms ]
       N9   NG2R51  0.0400   1
       C8   CG2R51  0.0600   1
       H8    HGR52  0.0800   1
       C7   CG2R51 -0.1400   1
       C5   CG2RC0 -0.0600   1
       C6   CG2R63  0.4200   1
       O6    OG2D4 -0.5200   1
       N1   NG2R61 -0.3800   1
       H1     HGP1  0.3000   1
       C2   CG2R64  0.6500   1
       N2    NG2S3 -0.6000   1
      H21     HGP4  0.3000   1
      H22     HGP4  0.3000   1
       N3   NG2R62 -0.7700   1
       C4   CG2RC0  0.3200   1
      C10    CG324  0.1800   2
     H101     HGA2  0.0900   2
     H102     HGA2  0.0900   2
      N11    NG3P2 -0.3500   2
     H111     HGP2  0.2800   2
     H112     HGP2  0.2800   2
      C12   CG3C53  0.3400   2
      H12     HGA1  0.0900   2
      C15   CG2R51 -0.2000   3
      H15    HGR51  0.2600   3
      C16   CG2R51 -0.2400   3
      H16    HGR51  0.1800   3
      C14   CG3C51  0.1400   4
      H14     HGA1  0.0900   4
      O14    OG311 -0.6500   4
     H14O     HGP1  0.4200   4
      C13   CG3C51  0.1400   5
      H13     HGA1  0.0900   5
      O17    OG301 -0.4100   5
      C17   CC3162  0.2900   5
      H17     HCA1  0.0900   5
      C21   CC3163  0.1100   5
     H211     HCA1  0.0900   5
      O22   OC3C61 -0.4000   5
      C18   CC3161  0.1400   6
      H18     HCA1  0.0900   6
      O18    OC311 -0.6500   6
     H18O     HCP1  0.4200   6
      C19   CC3161  0.1400   7
      H19     HCA1  0.0900   7
      O19    OC311 -0.6500   7
     H19O     HCP1  0.4200   7
      C20   CC3161  0.1400   8
      H20     HCA1  0.0900   8
      O20    OC311 -0.6500   8
     H20O     HCP1  0.4200   8
      C23    CC321  0.0500   9
     H231     HCA2  0.0900   9
     H232     HCA2  0.0900   9
      O24    OC311 -0.6500   9
     H24O     HCP1  0.4200   9
        P        P  1.5000  10
      O1P      ON3 -0.7800  10
      O2P      ON3 -0.7800  10
      O5'      ON2 -0.5700  10
      C5'     CN8B -0.0800  10
      H5'      HN8  0.0900  10
     H5''      HN8  0.0900  10
      C4'      CN7  0.1600  11
      H4'      HN7  0.0900  11
      O4'     ON6B -0.5000  11
      C1'     CN7B  0.1600  11
      H1'      HN7  0.0900  11
      C2'     CN7B  0.1400  12
     H2''      HN7  0.0900  12
      O2'      ON5 -0.6600  12
      H2'      HN5  0.4300  12
      C3'      CN7  0.0100  13
      H3'      HN7  0.0900  13
      O3'      ON2 -0.5700  13
  [ bonds ]
       N9    C8
       N9    C4
       C8    H8
       C8    C7
       C7    C5
       C7   C10
       C5    C6
       C5    C4
       C6    O6
       C6    N1
       N1    H1
       N1    C2
       C2    N2
       C2    N3
       N2   H21
       N2   H22
       N3    C4
      C10  H101
      C10  H102
      C10   N11
      N11  H111
      N11  H112
      N11   C12
      C12   H12
      C12   C16
      C12   C13
      C14   O14
      C14   H14
      C14   C15
      C14   C13
      O14  H14O
      C15   H15
      C15   C16
      C16   H16
      O22   C17
      O22   C21
      C17   H17
      C17   O17
      C17   C18
      O17   C13
      C13   H13
      C21  H211
      C21   C20
      C21   C23
      C18   O18
      C18   H18
      C18   C19
      O18  H18O
      C19   O19
      C19   H19
      C19   C20
      O19  H19O
      C20   O20
      C20   H20
      O20  H20O
      C23   O24
      C23  H231
      C23  H232
      O24  H24O
        P   O1P
        P   O2P
        P   O5'
      O5'   C5'
      C5'  H5''
      C5'   C4'
      C4'   O4'
      C4'   C3'
      O4'   C1'
      C1'    N9
      C1'   C2'
      C2'   C3'
      C3'   O3'
      O3'    +P
      C2'   O2'
      O2'   H2'
      C1'   H1'
      C2'  H2''
      C3'   H3'
      C4'   H4'
      C5'   H5'
  [ impropers ]
       C6    C5    N1    O6
       C2    N1    N3    N2
       N2   H22   H21    C2

[ H2U ]
; Dihydrouridine, DHU, D
  [ atoms ]
       N1    NG2S0 -0.1900   1
       C2    CG2O6  0.3200   1
       O2    OG2D1 -0.4200   1
       N3    NG2S1 -0.4000   1
       H3     HGP1  0.3200   1
       C4    CG2O1  0.5500   1
       O4    OG2D1 -0.4900   1
       C5    CG321 -0.1400   1
      H51     HGA2  0.0900   1
      H52     HGA2  0.0900   1
       C6    CG321  0.0900   1
      H61     HGA2  0.0900   1
      H62     HGA2  0.0900   1
        P        P  1.5000   2
      O1P      ON3 -0.7800   2
      O2P      ON3 -0.7800   2
      O5'      ON2 -0.5700   2
      C5'     CN8B -0.0800   2
      H5'      HN8  0.0900   2
     H5''      HN8  0.0900   2
      C4'      CN7  0.1600   3
      H4'      HN7  0.0900   3
      O4'     ON6B -0.5000   3
      C1'     CN7B  0.1600   3
      H1'      HN7  0.0900   3
      C2'     CN7B  0.1400   4
     H2''      HN7  0.0900   4
      O2'      ON5 -0.6600   4
      H2'      HN5  0.4300   4
      C3'      CN7  0.0100   5
      H3'      HN7  0.0900   5
      O3'      ON2 -0.5700   5
  [ bonds ]
       N1    C2
       N1    C6
       C2    O2
       C2    N3
       N3    C4
       N3    H3
       C4    O4
       C4    C5
       C5    C6
       C5   H51
       C5   H52
       C6   H61
       C6   H62
        P   O1P
        P   O2P
        P   O5'
      O5'   C5'
      C5'  H5''
      C5'   C4'
      C4'   O4'
      C4'   C3'
      O4'   C1'
      C1'    N1
      C1'   C2'
      C2'   C3'
      C3'   O3'
      O3'    +P
      C2'   O2'
      O2'   H2'
      C1'   H1'
      C2'  H2''
      C3'   H3'
      C4'   H4'
      C5'   H5'
  [ impropers ]
       C2    N1    N3    O2
       C4    C5    N3    O4

[ HCU ]
; 5-(carboxyhydroxymethyl)uridine
  [ atoms ]
       N1   NG2R61 -0.3400   1
       C2   CG2R63  0.5100   1
       O2    OG2D4 -0.4100   1
       N3   NG2R61 -0.4600   1
       H3     HGP1  0.3600   1
       C4   CG2R63  0.5000   1
       O4    OG2D4 -0.4500   1
       C5   CG2R62 -0.0500   1
       C6   CG2R62  0.1700   1
       H6    HGR62  0.1700   1
       C7    CG311  0.1400   2
       H7     HGA1  0.0900   2
       O7    OG311 -0.6500   2
      H7O     HGP1  0.4200   2
       C8    CG2O3  0.5200   3
      O81    OG2D2 -0.7600   3
      O82    OG2D2 -0.7600   3
        P        P  1.5000   4
      O1P      ON3 -0.7800   4
      O2P      ON3 -0.7800   4
      O5'      ON2 -0.5700   4
      C5'     CN8B -0.0800   4
      H5'      HN8  0.0900   4
     H5''      HN8  0.0900   4
      C4'      CN7  0.1600   5
      H4'      HN7  0.0900   5
      O4'     ON6B -0.5000   5
      C1'     CN7B  0.1600   5
      H1'      HN7  0.0900   5
      C2'     CN7B  0.1400   6
     H2''      HN7  0.0900   6
      O2'      ON5 -0.6600   6
      H2'      HN5  0.4300   6
      C3'      CN7  0.0100   7
      H3'      HN7  0.0900   7
      O3'      ON2 -0.5700   7
  [ bonds ]
       N1    C2
       N1    C6
       C2    O2
       C2    N3
       N3    C4
       N3    H3
       C4    O4
       C4    C5
       C5    C6
       C5    C7
       C6    H6
       C7    H7
       C7    O7
       C7    C8
       O7   H7O
       C8   O81
       C8   O82
        P   O1P
        P   O2P
        P   O5'
      O5'   C5'
      C5'  H5''
      C5'   C4'
      C4'   O4'
      C4'   C3'
      O4'   C1'
      C1'    N1
      C1'   C2'
      C2'   C3'
      C3'   O3'
      O3'    +P
      C2'   O2'
      O2'   H2'
      C1'   H1'
      C2'  H2''
      C3'   H3'
      C4'   H4'
      C5'   H5'
  [ impropers ]
       C2    N1    N3    O2
       C4    C5    N3    O4
       C8   O82   O81    C7

[ HIA ]
; N6-(cis-hydroxyisopentenyl)adenosine
  [ atoms ]
       N9   NG2R51 -0.0100   1
       C8   CG2R53  0.4300   1
       H8    HGR52  0.0800   1
       N7   NG2R50 -0.8500   1
       C5   CG2RC0  0.3200   1
       C6   CG2R64  0.4500   1
       N6    NG311 -0.4500   1
       H6   HGPAM1  0.3300   1
       N1   NG2R62 -0.7800   1
       C2   CG2R64  0.4900   1
       H2    HGR62  0.1400   1
       N3   NG2R62 -0.8600   1
       C4   CG2RC0  0.5200   1
      C12    CG321  0.0100   1
     H121     HGA2  0.0900   1
     H122     HGA2  0.0900   1
      C13    CG2D1 -0.1500   2
      H13     HGA4  0.1500   2
      C14    CG2D1  0.0000   3
      C15    CG331 -0.2700   3
     H151     HGA3  0.0900   3
     H152     HGA3  0.0900   3
     H153     HGA3  0.0900   3
      C16    CG321  0.0500   4
     H161     HGA2  0.0900   4
     H162     HGA2  0.0900   4
      O16    OG311 -0.6500   4
     H16O     HGP1  0.4200   4
        P        P  1.5000   5
      O1P      ON3 -0.7800   5
      O2P      ON3 -0.7800   5
      O5'      ON2 -0.5700   5
      C5'     CN8B -0.0800   5
      H5'      HN8  0.0900   5
     H5''      HN8  0.0900   5
      C4'      CN7  0.1600   6
      H4'      HN7  0.0900   6
      O4'     ON6B -0.5000   6
      C1'     CN7B  0.1600   6
      H1'      HN7  0.0900   6
      C2'     CN7B  0.1400   7
     H2''      HN7  0.0900   7
      O2'      ON5 -0.6600   7
      H2'      HN5  0.4300   7
      C3'      CN7  0.0100   8
      H3'      HN7  0.0900   8
      O3'      ON2 -0.5700   8
  [ bonds ]
       N9    C8
       N9    C4
       C8    N7
       C8    H8
       N7    C5
       C5    C6
       C5    C4
       C6    N6
       C6    N1
       N6   C12
       N6    H6
       N1    C2
       C2    N3
       C2    H2
       N3    C4
      C12   C13
      C12  H121
      C12  H122
      C13   C14
      C13   H13
      C14   C15
      C14   C16
      C15  H151
      C15  H152
      C15  H153
      C16   O16
      C16  H161
      C16  H162
      O16  H16O
        P   O1P
        P   O2P
        P   O5'
      O5'   C5'
      C5'  H5''
      C5'   C4'
      C4'   O4'
      C4'   C3'
      O4'   C1'
      C1'    N9
      C1'   C2'
      C2'   C3'
      C3'   O3'
      O3'    +P
      C2'   O2'
      O2'   H2'
      C1'   H1'
      C2'  H2''
      C3'   H3'
      C4'   H4'
      C5'   H5'
  [ impropers ]
       C6    C5    N1    N6

[ HMC ]
; 5-hydroxymethylcytidine, 5-(hydroxymethyl)cytidine, 5HM
  [ atoms ]
       N1   NG2R61 -0.1200   1
       C2   CG2R63  0.5000   1
       O2    OG2D4 -0.4500   1
       N3   NG2R62 -0.7900   1
       C4   CG2R64  0.6200   1
       N4    NG2S3 -0.6500   1
      H41     HGP4  0.3200   1
      H42     HGP4  0.3200   1
       C5   CG2R62  0.0400   1
       C6   CG2R62  0.0200   1
       H6    HGR62  0.1900   1
       C7    CG321  0.0500   2
      H71     HGA2  0.0900   2
      H72     HGA2  0.0900   2
       O7    OG311 -0.6500   2
      H7O     HGP1  0.4200   2
        P        P  1.5000   3
      O1P      ON3 -0.7800   3
      O2P      ON3 -0.7800   3
      O5'      ON2 -0.5700   3
      C5'     CN8B -0.0800   3
      H5'      HN8  0.0900   3
     H5''      HN8  0.0900   3
      C4'      CN7  0.1600   4
      H4'      HN7  0.0900   4
      O4'     ON6B -0.5000   4
      C1'     CN7B  0.1600   4
      H1'      HN7  0.0900   4
      C2'     CN7B  0.1400   5
     H2''      HN7  0.0900   5
      O2'      ON5 -0.6600   5
      H2'      HN5  0.4300   5
      C3'      CN7  0.0100   6
      H3'      HN7  0.0900   6
      O3'      ON2 -0.5700   6
  [ bonds ]
       N1    C2
       N1    C6
       C2    O2
       C2    N3
       N3    C4
       C4    C5
       C4    N4
       N4   H41
       N4   H42
       C5    C7
       C5    C6
       C6    H6
       C7   H71
       C7   H72
       C7    O7
       O7   H7O
        P   O1P
        P   O2P
        P   O5'
      O5'   C5'
      C5'  H5''
      C5'   C4'
      C4'   O4'
      C4'   C3'
      O4'   C1'
      C1'    N1
      C1'   C2'
      C2'   C3'
      C3'   O3'
      O3'    +P
      C2'   O2'
      O2'   H2'
      C1'   H1'
      C2'  H2''
      C3'   H3'
      C4'   H4'
      C5'   H5'
  [ impropers ]
       C2    N1    N3    O2
       C4    C5    N3    N4
       N4   H41   H42    C4

[ HNA ]
; N6-hydroxynorvalylcarbamoyladenosine
  [ atoms ]
       N9   NG2R51 -0.0300   1
       C8   CG2R53  0.3400   1
       H8    HGR52  0.1200   1
       N7   NG2R50 -0.7500   1
       C5   CG2RC0  0.2800   1
       C6   CG2R64  0.7000   1
       N6    NG2S1 -0.5800   1
       H6     HGP1  0.3300   1
       N1   NG2R62 -0.7400   1
       C2   CG2R64  0.4900   1
       H2    HGR62  0.1200   1
       N3   NG2R62 -0.7800   1
       C4   CG2RC0  0.4100   1
      C10    CG2O6  0.6000   1
      O10    OG2D1 -0.5000   1
      N11    NG2S1 -0.4800   1
      H11     HGP1  0.2900   1
      C12    CG311  0.0900   1
      H12     HGA1  0.0900   1
      C13    CG2O3  0.5200   2
      ODA    OG2D2 -0.7600   2
      ODB    OG2D2 -0.7600   2
      C14    CG311  0.1400   3
      H14     HGA1  0.0900   3
      O14    OG311 -0.6500   3
     H14O     HGP1  0.4200   3
      C15    CG321 -0.1800   3
     H151     HGA2  0.0900   3
     H152     HGA2  0.0900   3
      C16    CG331 -0.2700   3
     H161     HGA3  0.0900   3
     H162     HGA3  0.0900   3
     H163     HGA3  0.0900   3
        P        P  1.5000   4
      O1P      ON3 -0.7800   4
      O2P      ON3 -0.7800   4
      O5'      ON2 -0.5700   4
      C5'     CN8B -0.0800   4
      H5'      HN8  0.0900   4
     H5''      HN8  0.0900   4
      C4'      CN7  0.1600   5
      H4'      HN7  0.0900   5
      O4'     ON6B -0.5000   5
      C1'     CN7B  0.1600   5
      H1'      HN7  0.0900   5
      C2'     CN7B  0.1400   6
     H2''      HN7  0.0900   6
      O2'      ON5 -0.6600   6
      H2'      HN5  0.4300   6
      C3'      CN7  0.0100   7
      H3'      HN7  0.0900   7
      O3'      ON2 -0.5700   7
  [ bonds ]
       N9    C8
       N9    C4
       C8    N7
       C8    H8
       N7    C5
       C5    C6
       C5    C4
       C6    N6
       C6    N1
       N6   C10
       N6    H6
       N1    C2
       C2    N3
       C2    H2
       N3    C4
      C10   N11
      C10   O10
      N11   C12
      N11   H11
      C12   C14
      C12   C13
      C12   H12
      C14   C15
      C14   O14
      C14   H14
      C15   C16
      C15  H151
      C15  H152
      C16  H161
      C16  H162
      C16  H163
      C13   ODA
      C13   ODB
      O14  H14O
        P   O1P
        P   O2P
        P   O5'
      O5'   C5'
      C5'  H5''
      C5'   C4'
      C4'   O4'
      C4'   C3'
      O4'   C1'
      C1'    N9
      C1'   C2'
      C2'   C3'
      C3'   O3'
      O3'    +P
      C2'   O2'
      O2'   H2'
      C1'   H1'
      C2'  H2''
      C3'   H3'
      C4'   H4'
      C5'   H5'
  [ impropers ]
      C10    N6   N11   O10
      C13   ODB   ODA   C12
       C6    C5    N1    N6

[ HWG ]
; hydroxywybutosine
  [ atoms ]
       N9   NG2R51  0.0200   1
       C8   CG2R53  0.3800   1
       H8    HGR52  0.0800   1
       N7   NG2R50 -0.6800   1
       C5   CG2RC0  0.0100   1
       C6   CG2R63  0.6900   1
       O6    OG2D4 -0.5100   1
       N1   NG2RC0 -0.1000   1
       C2   CG2RC0  0.4500   1
       N2   NG2R50 -0.6900   1
       N3   NG2R61 -0.3400   1
       C4   CG2RC0  0.3000   1
      C12   CG2R51 -0.2600   1
      C11   CG2R51  0.4100   1
       C3    CG331 -0.0400   2
      H31     HGA3  0.0900   2
      H32     HGA3  0.0900   2
      H33     HGA3  0.0900   2
      C10    CG331 -0.3000   3
     H101     HGA3  0.0900   3
     H102     HGA3  0.0900   3
     H103     HGA3  0.0900   3
      C13    CG321 -0.1400   4
     H131     HGA2  0.0900   4
     H132     HGA2  0.0900   4
      C14    CG311  0.1400   5
      H14     HGA1  0.0900   5
      O14    OG311 -0.6500   5
     H14O     HGP1  0.4200   5
      C15    CG311  0.1000   6
      H15     HGA1  0.0900   6
      N20    NG2S1 -0.3800   6
      H20     HGP1  0.3200   6
      C21    CG2O6  0.2000   6
      O22    OG2D1 -0.3900   6
      O23    OG302 -0.3200   6
      C24    CG331  0.0700   6
     H241     HGA3  0.0900   6
     H242     HGA3  0.0900   6
     H243     HGA3  0.0900   6
      C16    CG2O2  0.9000   7
      O17    OG2D1 -0.6300   7
      O18    OG302 -0.4900   7
      C19    CG331 -0.0100   7
     H191     HGA3  0.0900   7
     H192     HGA3  0.0900   7
     H193     HGA3  0.0900   7
        P        P  1.5000   8
      O1P      ON3 -0.7800   8
      O2P      ON3 -0.7800   8
      O5'      ON2 -0.5700   8
      C5'     CN8B -0.0800   8
      H5'      HN8  0.0900   8
     H5''      HN8  0.0900   8
      C4'      CN7  0.1600   9
      H4'      HN7  0.0900   9
      O4'     ON6B -0.5000   9
      C1'     CN7B  0.1600   9
      H1'      HN7  0.0900   9
      C2'     CN7B  0.1400  10
     H2''      HN7  0.0900  10
      O2'      ON5 -0.6600  10
      H2'      HN5  0.4300  10
      C3'      CN7  0.0100  11
      H3'      HN7  0.0900  11
      O3'      ON2 -0.5700  11
  [ bonds ]
       N9    C8
       N9    C4
       C8    H8
       C8    N7
       N7    C5
       C5    C6
       C5    C4
       C6    O6
       C6    N1
       N1    C2
       N1   C12
       C2    N2
       C2    N3
       N2   C11
       N3    C4
       N3    C3
      C12   C11
      C12   C13
      C11   C10
       C3   H31
       C3   H32
       C3   H33
      C10  H101
      C10  H102
      C10  H103
      C13  H131
      C13  H132
      C13   C14
      C14   H14
      C14   O14
      C14   C15
      O14  H14O
      C15   H15
      C15   N20
      C15   C16
      N20   H20
      N20   C21
      C21   O22
      C21   O23
      O23   C24
      C24  H241
      C24  H242
      C24  H243
      C16   O17
      C16   O18
      O18   C19
      C19  H191
      C19  H192
      C19  H193
        P   O1P
        P   O2P
        P   O5'
      O5'   C5'
      C5'  H5''
      C5'   C4'
      C4'   O4'
      C4'   C3'
      O4'   C1'
      C1'    N9
      C1'   C2'
      C2'   C3'
      C3'   O3'
      O3'    +P
      C2'   O2'
      O2'   H2'
      C1'   H1'
      C2'  H2''
      C3'   H3'
      C4'   H4'
      C5'   H5'
  [ impropers ]
       C6    C5    N1    O6
      C16   C15   O17   O18
      C21   N20   O22   O23

[ IAU ]
; 5-(isopentenylaminomethyl)uridine
  [ atoms ]
       N1   NG2R61 -0.3400   1
       C2   CG2R63  0.5100   1
       O2    OG2D4 -0.4100   1
       N3   NG2R61 -0.4600   1
       H3     HGP1  0.3600   1
       C4   CG2R63  0.5000   1
       O4    OG2D4 -0.4500   1
       C5   CG2R62 -0.0500   1
       C6   CG2R62  0.1700   1
       H6    HGR62  0.1700   1
       C7    CG324  0.2000   2
      H71     HGA2  0.0900   2
      H72     HGA2  0.0900   2
       N8    NG3P2 -0.5200   2
      H82     HGP2  0.3800   2
      H81     HGP2  0.3800   2
       C9    CG324  0.2000   2
      H91     HGA2  0.0900   2
      H92     HGA2  0.0900   2
      C10    CG2D1 -0.1500   3
      H10     HGA4  0.1500   3
      C11    CG2D1  0.0000   4
      C12    CG331 -0.2700   4
     H121     HGA3  0.0900   4
     H122     HGA3  0.0900   4
     H123     HGA3  0.0900   4
      C13    CG331 -0.2700   5
     H131     HGA3  0.0900   5
     H132     HGA3  0.0900   5
     H133     HGA3  0.0900   5
        P        P  1.5000   6
      O1P      ON3 -0.7800   6
      O2P      ON3 -0.7800   6
      O5'      ON2 -0.5700   6
      C5'     CN8B -0.0800   6
      H5'      HN8  0.0900   6
     H5''      HN8  0.0900   6
      C4'      CN7  0.1600   7
      H4'      HN7  0.0900   7
      O4'     ON6B -0.5000   7
      C1'     CN7B  0.1600   7
      H1'      HN7  0.0900   7
      C2'     CN7B  0.1400   8
     H2''      HN7  0.0900   8
      O2'      ON5 -0.6600   8
      H2'      HN5  0.4300   8
      C3'      CN7  0.0100   9
      H3'      HN7  0.0900   9
      O3'      ON2 -0.5700   9
  [ bonds ]
       N1    C2
       N1    C6
       C2    O2
       C2    N3
       N3    C4
       N3    H3
       C4    O4
       C4    C5
       C5    C6
       C5    C7
       C6    H6
       C7   H71
       C7   H72
       C7    N8
       C9   C10
       C9   H91
       C9   H92
       C9    N8
      C10   H10
      C10   C11
       N8   H81
       N8   H82
      C11   C12
      C11   C13
      C12  H121
      C12  H122
      C12  H123
      C13  H131
      C13  H132
      C13  H133
        P   O1P
        P   O2P
        P   O5'
      O5'   C5'
      C5'  H5''
      C5'   C4'
      C4'   O4'
      C4'   C3'
      O4'   C1'
      C1'    N1
      C1'   C2'
      C2'   C3'
      C3'   O3'
      O3'    +P
      C2'   O2'
      O2'   H2'
      C1'   H1'
      C2'  H2''
      C3'   H3'
      C4'   H4'
      C5'   H5'
  [ impropers ]
       C2    N1    N3    O2
       C4    C5    N3    O4

[ IMG ]
; wyosine               12/19
  [ atoms ]
       N9   NG2R51  0.0200   1
       C8   CG2R53  0.3800   1
       H8    HGR52  0.0800   1
       N7   NG2R50 -0.6800   1
       C5   CG2RC0  0.0100   1
       C6   CG2R63  0.6900   1
       O6    OG2D4 -0.5100   1
       N1   NG2RC0 -0.1000   1
       C2   CG2RC0  0.4500   1
       N2   NG2R50 -0.6900   1
       N3   NG2R61 -0.3400   1
       C4   CG2RC0  0.3000   1
      C12   CG2R51 -0.4300   1
      H12    HGR52  0.2100   1
      C11   CG2R51  0.4100   1
       C3    CG331 -0.0400   2
      H31     HGA3  0.0900   2
      H32     HGA3  0.0900   2
      H33     HGA3  0.0900   2
      C10    CG331 -0.3000   3
     H101     HGA3  0.0900   3
     H102     HGA3  0.0900   3
     H103     HGA3  0.0900   3
        P        P  1.5000   4
      O1P      ON3 -0.7800   4
      O2P      ON3 -0.7800   4
      O5'      ON2 -0.5700   4
      C5'     CN8B -0.0800   4
      H5'      HN8  0.0900   4
     H5''      HN8  0.0900   4
      C4'      CN7  0.1600   5
      H4'      HN7  0.0900   5
      O4'     ON6B -0.5000   5
      C1'     CN7B  0.1600   5
      H1'      HN7  0.0900   5
      C2'     CN7B  0.1400   6
     H2''      HN7  0.0900   6
      O2'      ON5 -0.6600   6
      H2'      HN5  0.4300   6
      C3'      CN7  0.0100   7
      H3'      HN7  0.0900   7
      O3'      ON2 -0.5700   7
  [ bonds ]
       N9    C8
       N9    C4
       C8    N7
       C8    H8
       N7    C5
       C5    C6
       C5    C4
       C6    O6
       C6    N1
       N1    C2
       N1   C12
       C2    N2
       C2    N3
       N2   C11
       N3    C4
       N3    C3
      C12   C11
      C12   H12
      C11   C10
      C10  H101
      C10  H102
      C10  H103
       C3   H31
       C3   H32
       C3   H33
        P   O1P
        P   O2P
        P   O5'
      O5'   C5'
      C5'  H5''
      C5'   C4'
      C4'   O4'
      C4'   C3'
      O4'   C1'
      C1'    N9
      C1'   C2'
      C2'   C3'
      C3'   O3'
      O3'    +P
      C2'   O2'
      O2'   H2'
      C1'   H1'
      C2'  H2''
      C3'   H3'
      C4'   H4'
      C5'   H5'
  [ impropers ]
       C6    C5    N1    O6

[ INO ]
; inosine
  [ atoms ]
       N9   NG2R51 -0.0100   1
       C8   CG2R53  0.2600   1
       H8    HGR52  0.1500   1
       N7   NG2R50 -0.6100   1
       C5   CG2RC0  0.0100   1
       C6   CG2R63  0.5500   1
       O6    OG2D4 -0.5100   1
       N1   NG2R61 -0.3200   1
       H1     HGP1  0.2500   1
       C2   CG2R64  0.5100   1
       H2    HGR62  0.1000   1
       N3   NG2R62 -0.6400   1
       C4   CG2RC0  0.2600   1
        P        P  1.5000   2
      O1P      ON3 -0.7800   2
      O2P      ON3 -0.7800   2
      O5'      ON2 -0.5700   2
      C5'     CN8B -0.0800   2
      H5'      HN8  0.0900   2
     H5''      HN8  0.0900   2
      C4'      CN7  0.1600   3
      H4'      HN7  0.0900   3
      O4'     ON6B -0.5000   3
      C1'     CN7B  0.1600   3
      H1'      HN7  0.0900   3
      C2'     CN7B  0.1400   4
     H2''      HN7  0.0900   4
      O2'      ON5 -0.6600   4
      H2'      HN5  0.4300   4
      C3'      CN7  0.0100   5
      H3'      HN7  0.0900   5
      O3'      ON2 -0.5700   5
  [ bonds ]
       N9    C8
       N9    C4
       C8    N7
       C8    H8
       N7    C5
       C5    C6
       C5    C4
       C6    O6
       C6    N1
       N1    C2
       N1    H1
       C2    N3
       C2    H2
       N3    C4
        P   O1P
        P   O2P
        P   O5'
      O5'   C5'
      C5'  H5''
      C5'   C4'
      C4'   O4'
      C4'   C3'
      O4'   C1'
      C1'    N9
      C1'   C2'
      C2'   C3'
      C3'   O3'
      O3'    +P
      C2'   O2'
      O2'   H2'
      C1'   H1'
      C2'  H2''
      C3'   H3'
      C4'   H4'
      C5'   H5'
  [ impropers ]
       C6    C5    N1    O6

[ ISU ]
; 5-(isopentenylaminomethyl)-2-thiouridine
  [ atoms ]
       N1   NG2R61 -0.2600   1
       C2   CG2R63  0.2900   1
       S2    SG2D1 -0.2200   1
       N3   NG2R61 -0.5600   1
       H3     HGP1  0.4000   1
       C4   CG2R63  0.3900   1
       O4    OG2D4 -0.4100   1
       C5   CG2R62 -0.0300   1
       C6   CG2R62  0.1800   1
       H6    HGR62  0.2200   1
       C7    CG324  0.2000   2
      H71     HGA2  0.0900   2
      H72     HGA2  0.0900   2
       N8    NG3P2 -0.5200   2
      H82     HGP2  0.3800   2
      H81     HGP2  0.3800   2
       C9    CG324  0.2000   2
      H91     HGA2  0.0900   2
      H92     HGA2  0.0900   2
      C10    CG2D1 -0.1500   3
      H10     HGA4  0.1500   3
      C11    CG2D1  0.0000   4
      C12    CG331 -0.2700   4
     H121     HGA3  0.0900   4
     H122     HGA3  0.0900   4
     H123     HGA3  0.0900   4
      C13    CG331 -0.2700   5
     H131     HGA3  0.0900   5
     H132     HGA3  0.0900   5
     H133     HGA3  0.0900   5
        P        P  1.5000   6
      O1P      ON3 -0.7800   6
      O2P      ON3 -0.7800   6
      O5'      ON2 -0.5700   6
      C5'     CN8B -0.0800   6
      H5'      HN8  0.0900   6
     H5''      HN8  0.0900   6
      C4'      CN7  0.1600   7
      H4'      HN7  0.0900   7
      O4'     ON6B -0.5000   7
      C1'     CN7B  0.1600   7
      H1'      HN7  0.0900   7
      C2'     CN7B  0.1400   8
     H2''      HN7  0.0900   8
      O2'      ON5 -0.6600   8
      H2'      HN5  0.4300   8
      C3'      CN7  0.0100   9
      H3'      HN7  0.0900   9
      O3'      ON2 -0.5700   9
  [ bonds ]
       N1    C2
       N1    C6
       C2    S2
       C2    N3
       N3    C4
       N3    H3
       C4    O4
       C4    C5
       C5    C6
       C5    C7
       C6    H6
       C7   H71
       C7   H72
       C7    N8
       C9   C10
       C9   H91
       C9   H92
       C9    N8
      C10   H10
      C10   C11
       N8   H81
       N8   H82
      C11   C12
      C11   C13
      C12  H121
      C12  H122
      C12  H123
      C13  H131
      C13  H132
      C13  H133
        P   O1P
        P   O2P
        P   O5'
      O5'   C5'
      C5'  H5''
      C5'   C4'
      C4'   O4'
      C4'   C3'
      O4'   C1'
      C1'    N1
      C1'   C2'
      C2'   C3'
      C3'   O3'
      O3'    +P
      C2'   O2'
      O2'   H2'
      C1'   H1'
      C2'  H2''
      C3'   H3'
      C4'   H4'
      C5'   H5'
  [ impropers ]
       C2    N1    N3    S2
       C4    C5    N3    O4

[ IWG ]
; isowyosine
  [ atoms ]
       N9   NG2R51  0.0200   1
       C8   CG2R53  0.3700   1
       H8    HGR52  0.0900   1
       N7   NG2R50 -0.6700   1
       C5   CG2RC0  0.0000   1
       C6   CG2R63  0.6900   1
       O6    OG2D4 -0.5000   1
       N1   NG2RC0 -0.1100   1
       C2   CG2RC0  0.4400   1
       N2   NG2R50 -0.7000   1
       N3   NG2R61 -0.4200   1
       H3     HGP1  0.3400   1
       C4   CG2RC0  0.2900   1
      C12   CG2R51 -0.2500   1
      C11   CG2R51  0.4000   1
      C10    CG331 -0.3000   2
     H101     HGA3  0.0900   2
     H102     HGA3  0.0900   2
     H103     HGA3  0.0900   2
      C13    CG331 -0.2300   3
     H131     HGA3  0.0900   3
     H132     HGA3  0.0900   3
     H133     HGA3  0.0900   3
        P        P  1.5000   4
      O1P      ON3 -0.7800   4
      O2P      ON3 -0.7800   4
      O5'      ON2 -0.5700   4
      C5'     CN8B -0.0800   4
      H5'      HN8  0.0900   4
     H5''      HN8  0.0900   4
      C4'      CN7  0.1600   5
      H4'      HN7  0.0900   5
      O4'     ON6B -0.5000   5
      C1'     CN7B  0.1600   5
      H1'      HN7  0.0900   5
      C2'     CN7B  0.1400   6
     H2''      HN7  0.0900   6
      O2'      ON5 -0.6600   6
      H2'      HN5  0.4300   6
      C3'      CN7  0.0100   7
      H3'      HN7  0.0900   7
      O3'      ON2 -0.5700   7
  [ bonds ]
       N9    C8
       N9    C4
       C8    N7
       C8    H8
       N7    C5
       C5    C6
       C5    C4
       C6    O6
       C6    N1
       N1    C2
       N1   C12
       C2    N2
       C2    N3
       N2   C11
       N3    C4
       N3    H3
      C10   C11
      C10  H101
      C10  H102
      C10  H103
      C11   C12
      C12   C13
      C13  H131
      C13  H132
      C13  H133
        P   O1P
        P   O2P
        P   O5'
      O5'   C5'
      C5'  H5''
      C5'   C4'
      C4'   O4'
      C4'   C3'
      O4'   C1'
      C1'    N9
      C1'   C2'
      C2'   C3'
      C3'   O3'
      O3'    +P
      C2'   O2'
      O2'   H2'
      C1'   H1'
      C2'  H2''
      C3'   H3'
      C4'   H4'
      C5'   H5'
  [ impropers ]
       C6    C5    N1    O6

[ K2C ]
; lysidine
  [ atoms ]
       N1    NG2P1 -0.2400   1
       C2   CG2R64  0.7700   1
       N2    NG2P1 -0.6000   1
       H2     HGP2  0.4900   1
       N3    NG2P1 -0.8100   1
       H3     HGP2  0.4400   1
       C4   CG2R64  0.5700   1
       N4    NG2D1 -0.6800   1
       H4     HGP1  0.3400   1
       C5   CG2R61 -0.2400   1
       H5    HGR61  0.2100   1
       C6   CG2R61  0.1300   1
       H6    HGR62  0.2000   1
       C7    CG324  0.2400   1
      H71     HGA2  0.0900   1
      H72     HGA2  0.0900   1
       C8    CG321 -0.1800   2
      H81     HGA2  0.0900   2
      H82     HGA2  0.0900   2
       C9    CG321 -0.1800   3
      H91     HGA2  0.0900   3
      H92     HGA2  0.0900   3
      C10    CG321 -0.1800   4
     H101     HGA2  0.0900   4
     H102     HGA2  0.0900   4
      C12    CG314  0.1700   5
      H12     HGA1  0.1100   5
      N14    NG3P3 -0.3400   5
     H141     HGP2  0.3000   5
     H142     HGP2  0.3000   5
     H143     HGP2  0.3000   5
      C13    CG2O3  0.3200   5
      O30    OG2D2 -0.5800   5
      O31    OG2D2 -0.5800   5
        P        P  1.5000   6
      O1P      ON3 -0.7800   6
      O2P      ON3 -0.7800   6
      O5'      ON2 -0.5700   6
      C5'     CN8B -0.0800   6
      H5'      HN8  0.0900   6
     H5''      HN8  0.0900   6
      C4'      CN7  0.1600   7
      H4'      HN7  0.0900   7
      O4'     ON6B -0.5000   7
      C1'     CN7B  0.1600   7
      H1'      HN7  0.0900   7
      C2'     CN7B  0.1400   8
     H2''      HN7  0.0900   8
      O2'      ON5 -0.6600   8
      H2'      HN5  0.4300   8
      C3'      CN7  0.0100   9
      H3'      HN7  0.0900   9
      O3'      ON2 -0.5700   9
  [ bonds ]
       N1    C2
       N1    C6
       C2    N3
       C2    N2
       N3    C4
       C4    N4
       C4    C5
       N3    H3
       N4    H4
       C5    H5
       C5    C6
       C6    H6
       N2    H2
       N2    C7
       C7   H71
       C7   H72
       C7    C8
       C8   H81
       C8   H82
       C8    C9
       C9   H91
       C9   H92
       C9   C10
      C10  H101
      C10  H102
      C10   C12
      C12   H12
      C12   C13
      C12   N14
      C13   O30
      C13   O31
      N14  H141
      N14  H142
      N14  H143
        P   O1P
        P   O2P
        P   O5'
      O5'   C5'
      C5'  H5''
      C5'   C4'
      C4'   O4'
      C4'   C3'
      O4'   C1'
      C1'    N1
      C1'   C2'
      C2'   C3'
      C3'   O3'
      O3'    +P
      C2'   O2'
      O2'   H2'
      C1'   H1'
      C2'  H2''
      C3'   H3'
      C4'   H4'
      C5'   H5'
  [ impropers ]
       C2    N1    N3    N2
       C4    C5    N4    N3
      C13   O30   O31   C12

[ M1G ]
; 1,2'-O-dimethylguanosine
  [ atoms ]
       N9   NG2R51  0.0500   1
       C8   CG2R53  0.2500   1
       H8    HGR52  0.1300   1
       N7   NG2R50 -0.6200   1
       C5   CG2RC0 -0.0100   1
       C6   CG2R63  0.6200   1
       O6    OG2D4 -0.5000   1
       N1   NG2R61 -0.2100   1
       C2   CG2R64  0.7300   1
       N2    NG2S3 -0.6400   1
      H21     HGP4  0.3200   1
      H22     HGP4  0.3200   1
       N3   NG2R62 -0.7700   1
       C4   CG2RC0  0.2900   1
      CM1    CG331 -0.2300   1
      H11     HGA3  0.0900   1
      H12     HGA3  0.0900   1
      H13     HGA3  0.0900   1
        P        P  1.5000   2
      O1P      ON3 -0.7800   2
      O2P      ON3 -0.7800   2
      O5'      ON2 -0.5700   2
      C5'     CN8B -0.0800   2
      H5'      HN8  0.0900   2
     H5''      HN8  0.0900   2
      C4'      CN7  0.1600   3
      H4'      HN7  0.0900   3
      O4'     ON6B -0.5000   3
      C1'     CN7B  0.1600   3
      H1'      HN7  0.0900   3
      C2'     CN7B  0.0800   4
     H2''      HN7  0.0900   4
      O2'    OG301 -0.3400   4
      CM2    CG331 -0.1000   4
      HM1     HGA3  0.0900   4
      HM2     HGA3  0.0900   4
      HM3     HGA3  0.0900   4
      C3'      CN7  0.0100   5
      H3'      HN7  0.0900   5
      O3'      ON2 -0.5700   5
  [ bonds ]
       N9    C8
       N9    C4
       C8    N7
       C8    H8
       N7    C5
       C5    C6
       C5    C4
       C6    O6
       C6    N1
       N1    C2
       N1   CM1
       C2    N2
       C2    N3
       N2   H21
       N2   H22
       N3    C4
      CM1   H11
      CM1   H12
      CM1   H13
        P   O1P
        P   O2P
        P   O5'
      O5'   C5'
      C5'  H5''
      C5'   C4'
      C4'   O4'
      C4'   C3'
      O4'   C1'
      C1'    N9
      C1'   C2'
      C2'   C3'
      C3'   O3'
      O3'    +P
      C2'   O2'
      CM2   O2'
      CM2   HM1
      HM2   CM2
      HM3   CM2
      C1'   H1'
      C2'  H2''
      C3'   H3'
      C4'   H4'
      C5'   H5'
  [ impropers ]
       C6    C5    N1    O6
       C2    N1    N3    N2
       N2   H22   H21    C2

[ M2A ]
; protonated 1,2'-O-dimethyladenosine
  [ atoms ]
       N9   NG2R51  0.0000   1
       C8   CG2R53  0.3500   1
       H8    HGR52  0.1400   1
       N7   NG2R50 -0.6600   1
       C5   CG2RC0  0.1000   1
       C6   CG2R64  0.6200   1
       N6    NG2P1 -0.8100   1
      H61     HGP2  0.4000   1
      H62     HGP2  0.4000   1
       N1    NG2P1 -0.1400   1
       C2   CG2R64  0.2800   1
       H2    HGR62  0.1700   1
       N3   NG2R62 -0.6000   1
       C4   CG2RC0  0.5500   1
      CM1    CG334 -0.0700   1
      H11     HGA3  0.0900   1
      H12     HGA3  0.0900   1
      H13     HGA3  0.0900   1
        P        P  1.5000   2
      O1P      ON3 -0.7800   2
      O2P      ON3 -0.7800   2
      O5'      ON2 -0.5700   2
      C5'     CN8B -0.0800   2
      H5'      HN8  0.0900   2
     H5''      HN8  0.0900   2
      C4'      CN7  0.1600   3
      H4'      HN7  0.0900   3
      O4'     ON6B -0.5000   3
      C1'     CN7B  0.1600   3
      H1'      HN7  0.0900   3
      C2'     CN7B  0.0800   4
     H2''      HN7  0.0900   4
      O2'    OG301 -0.3400   4
      CM2    CG331 -0.1000   4
      HM1     HGA3  0.0900   4
      HM2     HGA3  0.0900   4
      HM3     HGA3  0.0900   4
      C3'      CN7  0.0100   5
      H3'      HN7  0.0900   5
      O3'      ON2 -0.5700   5
  [ bonds ]
       N9    C8
       N9    C4
       C8    H8
       C8    N7
       N7    C5
       C5    C6
       C5    C4
       C6    N6
       C6    N1
       N6   H61
       N6   H62
       N1    C2
       N1   CM1
       C2    H2
       C2    N3
       N3    C4
      CM1   H11
      CM1   H12
      CM1   H13
        P   O1P
        P   O2P
        P   O5'
      O5'   C5'
      C5'  H5''
      C5'   C4'
      C4'   O4'
      C4'   C3'
      O4'   C1'
      C1'    N9
      C1'   C2'
      C2'   C3'
      C3'   O3'
      O3'    +P
      C2'   O2'
      CM2   O2'
      CM2   HM1
      HM2   CM2
      HM3   CM2
      C1'   H1'
      C2'  H2''
      C3'   H3'
      C4'   H4'
      C5'   H5'
  [ impropers ]
       C6    C5    N1    N6
       N6   H62   H61    C6

[ M2G ]
; N2,N2-dimethylguanosine, DMG      12/19
  [ atoms ]
       N9   NG2R51 -0.0100   1
       C8   CG2R53  0.3300   1
       H8    HGR52  0.1000   1
       N7   NG2R50 -0.6500   1
       C5   CG2RC0  0.0100   1
       C6   CG2R63  0.4900   1
       O6    OG2D4 -0.5000   1
       N1   NG2R61 -0.4500   1
       H1     HGP1  0.3300   1
       C4   CG2RC0  0.3400   1
       C2   CG2R64  0.7100   2
       N2    NG301 -0.3600   2
       N3   NG2R62 -0.6200   2
      CM1    CG331 -0.1300   2
      H11     HGA3  0.0900   2
      H12     HGA3  0.0900   2
      H13     HGA3  0.0900   2
      CM2    CG331 -0.1300   2
      H21     HGA3  0.0900   2
      H22     HGA3  0.0900   2
      H23     HGA3  0.0900   2
        P        P  1.5000   3
      O1P      ON3 -0.7800   3
      O2P      ON3 -0.7800   3
      O5'      ON2 -0.5700   3
      C5'     CN8B -0.0800   3
      H5'      HN8  0.0900   3
     H5''      HN8  0.0900   3
      C4'      CN7  0.1600   4
      H4'      HN7  0.0900   4
      O4'     ON6B -0.5000   4
      C1'     CN7B  0.1600   4
      H1'      HN7  0.0900   4
      C2'     CN7B  0.1400   5
     H2''      HN7  0.0900   5
      O2'      ON5 -0.6600   5
      H2'      HN5  0.4300   5
      C3'      CN7  0.0100   6
      H3'      HN7  0.0900   6
      O3'      ON2 -0.5700   6
  [ bonds ]
       N9    C8
       N9    C4
       C8    N7
       C8    H8
       N7    C5
       C5    C6
       C5    C4
       C6    O6
       C6    N1
       N1    C2
       N1    H1
       C2    N2
       C2    N3
       N2   CM2
       N2   CM1
       N3    C4
      CM2   H21
      CM2   H22
      CM2   H23
      CM1   H11
      CM1   H12
      CM1   H13
        P   O1P
        P   O2P
        P   O5'
      O5'   C5'
      C5'  H5''
      C5'   C4'
      C4'   O4'
      C4'   C3'
      O4'   C1'
      C1'    N9
      C1'   C2'
      C2'   C3'
      C3'   O3'
      O3'    +P
      C2'   O2'
      O2'   H2'
      C1'   H1'
      C2'  H2''
      C3'   H3'
      C4'   H4'
      C5'   H5'
  [ impropers ]
       C6    C5    N1    O6
       C2    N1    N3    N2

[ M3U ]
; 3,2'-O-dimethyluridine
  [ atoms ]
       N1   NG2R61 -0.2000   1
       C2   CG2R63  0.5200   1
       O2    OG2D4 -0.4400   1
       N3   NG2R61 -0.3200   1
       C4   CG2R63  0.5000   1
       O4    OG2D4 -0.4800   1
       C5   CG2R62 -0.2200   1
       H5    HGR62  0.0900   1
       C6   CG2R62  0.3100   1
       H6    HGR62  0.1100   1
      C3U    CG331 -0.1400   1
      H31     HGA3  0.0900   1
      H32     HGA3  0.0900   1
      H33     HGA3  0.0900   1
        P        P  1.5000   2
      O1P      ON3 -0.7800   2
      O2P      ON3 -0.7800   2
      O5'      ON2 -0.5700   2
      C5'     CN8B -0.0800   2
      H5'      HN8  0.0900   2
     H5''      HN8  0.0900   2
      C4'      CN7  0.1600   3
      H4'      HN7  0.0900   3
      O4'     ON6B -0.5000   3
      C1'     CN7B  0.1600   3
      H1'      HN7  0.0900   3
      C2'     CN7B  0.0800   4
     H2''      HN7  0.0900   4
      O2'    OG301 -0.3400   4
      CM2    CG331 -0.1000   4
      HM1     HGA3  0.0900   4
      HM2     HGA3  0.0900   4
      HM3     HGA3  0.0900   4
      C3'      CN7  0.0100   5
      H3'      HN7  0.0900   5
      O3'      ON2 -0.5700   5
  [ bonds ]
       N1    C2
       N1    C6
       C2    O2
       C2    N3
       N3    C4
       N3   C3U
       C4    O4
       C4    C5
       C5    C6
       C5    H5
       C6    H6
      C3U   H31
      C3U   H32
      C3U   H33
        P   O1P
        P   O2P
        P   O5'
      O5'   C5'
      C5'  H5''
      C5'   C4'
      C4'   O4'
      C4'   C3'
      O4'   C1'
      C1'    N1
      C1'   C2'
      C2'   C3'
      C3'   O3'
      O3'    +P
      C2'   O2'
      CM2   O2'
      CM2   HM1
      HM2   CM2
      HM3   CM2
      C1'   H1'
      C2'  H2''
      C3'   H3'
      C4'   H4'
      C5'   H5'
  [ impropers ]
       C2    N1    N3    O2
       C4    C5    N3    O4

[ M6A ]
; N6,N6-dimethyladenosine, MA6, DMA
  [ atoms ]
       N9   NG2R51 -0.0100   1
       C8   CG2R53  0.3100   1
       H8    HGR52  0.0900   1
       N7   NG2R50 -0.6700   1
       C5   CG2RC0  0.4100   1
       C6   CG2R64  0.5200   1
       N6    NG301 -0.5300   1
       N1   NG2R62 -0.6900   1
       C2   CG2R64  0.5700   1
       H2    HGR62  0.0800   1
       N3   NG2R62 -0.8700   1
       C4   CG2RC0  0.4300   1
       C9    CG331 -0.0900   1
      H91     HGA3  0.0900   1
      H92     HGA3  0.0900   1
      H93     HGA3  0.0900   1
      C10    CG331 -0.0900   1
     H101     HGA3  0.0900   1
     H102     HGA3  0.0900   1
     H103     HGA3  0.0900   1
        P        P  1.5000   2
      O1P      ON3 -0.7800   2
      O2P      ON3 -0.7800   2
      O5'      ON2 -0.5700   2
      C5'     CN8B -0.0800   2
      H5'      HN8  0.0900   2
     H5''      HN8  0.0900   2
      C4'      CN7  0.1600   3
      H4'      HN7  0.0900   3
      O4'     ON6B -0.5000   3
      C1'     CN7B  0.1600   3
      H1'      HN7  0.0900   3
      C2'     CN7B  0.1400   4
     H2''      HN7  0.0900   4
      O2'      ON5 -0.6600   4
      H2'      HN5  0.4300   4
      C3'      CN7  0.0100   5
      H3'      HN7  0.0900   5
      O3'      ON2 -0.5700   5
  [ bonds ]
       N9    C8
       N9    C4
       C8    N7
       C8    H8
       N7    C5
       C5    C6
       C5    C4
       C6    N6
       C6    N1
       N6   C10
       N6    C9
       N1    C2
       C2    N3
       C2    H2
       N3    C4
      C10  H101
      C10  H102
      C10  H103
       C9   H91
       C9   H92
       C9   H93
        P   O1P
        P   O2P
        P   O5'
      O5'   C5'
      C5'  H5''
      C5'   C4'
      C4'   O4'
      C4'   C3'
      O4'   C1'
      C1'    N9
      C1'   C2'
      C2'   C3'
      C3'   O3'
      O3'    +P
      C2'   O2'
      O2'   H2'
      C1'   H1'
      C2'  H2''
      C3'   H3'
      C4'   H4'
      C5'   H5'
  [ impropers ]
       C6    C5    N1    N6

[ M7G ]
; N2,7,2'-O-trimethylguanosine
  [ atoms ]
       N9   NG2R52 -0.1100   1
       C8   CG2R53  0.4100   1
       H8    HGR53  0.1500   1
       N7   NG2R52 -0.4000   1
       C5   CG2RC0  0.1300   1
       C6   CG2R63  0.5900   1
       O6    OG2D4 -0.4600   1
       N1   NG2R61 -0.2800   1
       H1     HGP1  0.2500   1
       C2   CG2R64  0.7300   1
       N3   NG2R62 -0.5700   1
       C4   CG2RC0  0.1400   1
       C7    CG334  0.1500   1
      H71     HGA3  0.0900   1
      H72     HGA3  0.0900   1
      H73     HGA3  0.0900   1
       N2    NG311 -0.5200   2
       H2   HGPAM1  0.3700   2
      C10    CG331 -0.1200   2
      H11     HGA3  0.0900   2
      H12     HGA3  0.0900   2
      H13     HGA3  0.0900   2
        P        P  1.5000   3
      O1P      ON3 -0.7800   3
      O2P      ON3 -0.7800   3
      O5'      ON2 -0.5700   3
      C5'     CN8B -0.0800   3
      H5'      HN8  0.0900   3
     H5''      HN8  0.0900   3
      C4'      CN7  0.1600   4
      H4'      HN7  0.0900   4
      O4'     ON6B -0.5000   4
      C1'     CN7B  0.1600   4
      H1'      HN7  0.0900   4
      C2'     CN7B  0.0800   5
     H2''      HN7  0.0900   5
      O2'    OG301 -0.3400   5
      CM2    CG331 -0.1000   5
      HM1     HGA3  0.0900   5
      HM2     HGA3  0.0900   5
      HM3     HGA3  0.0900   5
      C3'      CN7  0.0100   6
      H3'      HN7  0.0900   6
      O3'      ON2 -0.5700   6
  [ bonds ]
       N9    C8
       N9    C4
       C8    N7
       C8    H8
       N7    C5
       N7    C7
       C5    C6
       C5    C4
       C6    O6
       C6    N1
       N1    C2
       N1    H1
       C2    N2
       C2    N3
       N2    H2
       N2   C10
       N3    C4
      C10   H11
      C10   H12
      C10   H13
       C7   H71
       C7   H72
       C7   H73
        P   O1P
        P   O2P
        P   O5'
      O5'   C5'
      C5'  H5''
      C5'   C4'
      C4'   O4'
      C4'   C3'
      O4'   C1'
      C1'    N9
      C1'   C2'
      C2'   C3'
      C3'   O3'
      O3'    +P
      C2'   O2'
      CM2   O2'
      CM2   HM1
      HM2   CM2
      HM3   CM2
      C1'   H1'
      C2'  H2''
      C3'   H3'
      C4'   H4'
      C5'   H5'
  [ impropers ]
       C6    C5    N1    O6
       C2    N1    N3    N2

[ MAC ]
; N4-acetyl-2'-O-methylcytidine
  [ atoms ]
       N1   NG2R61 -0.1100   1
       C2   CG2R63  0.5200   1
       O2    OG2D4 -0.5400   1
       N3   NG2R62 -0.7900   1
       C4   CG2R64  0.6500   1
       N4    NG2S1 -0.6300   1
       H4     HGP1  0.3700   1
       C5   CG2R62 -0.0800   1
       H5    HGR62  0.1200   1
       C6   CG2R62  0.1400   1
       H6    HGR62  0.2000   1
       C7    CG2O1  0.5900   1
       O7    OG2D1 -0.5000   1
       C8    CG331 -0.2100   1
      H81     HGA3  0.0900   1
      H82     HGA3  0.0900   1
      H83     HGA3  0.0900   1
        P        P  1.5000   2
      O1P      ON3 -0.7800   2
      O2P      ON3 -0.7800   2
      O5'      ON2 -0.5700   2
      C5'     CN8B -0.0800   2
      H5'      HN8  0.0900   2
     H5''      HN8  0.0900   2
      C4'      CN7  0.1600   3
      H4'      HN7  0.0900   3
      O4'     ON6B -0.5000   3
      C1'     CN7B  0.1600   3
      H1'      HN7  0.0900   3
      C2'     CN7B  0.0800   4
     H2''      HN7  0.0900   4
      O2'    OG301 -0.3400   4
      CM2    CG331 -0.1000   4
      HM1     HGA3  0.0900   4
      HM2     HGA3  0.0900   4
      HM3     HGA3  0.0900   4
      C3'      CN7  0.0100   5
      H3'      HN7  0.0900   5
      O3'      ON2 -0.5700   5
  [ bonds ]
       N1    C2
       N1    C6
       C2    O2
       C2    N3
       N3    C4
       C4    C5
       C4    N4
       N4    H4
       N4    C7
       C7    C8
       C7    O7
       C8   H81
       C8   H82
       C8   H83
       C5    C6
       C5    H5
       C6    H6
        P   O1P
        P   O2P
        P   O5'
      O5'   C5'
      C5'  H5''
      C5'   C4'
      C4'   O4'
      C4'   C3'
      O4'   C1'
      C1'    N1
      C1'   C2'
      C2'   C3'
      C3'   O3'
      O3'    +P
      C2'   O2'
      CM2   O2'
      CM2   HM1
      HM2   CM2
      HM3   CM2
      C1'   H1'
      C2'  H2''
      C3'   H3'
      C4'   H4'
      C5'   H5'
  [ impropers ]
       C2    N1    N3    O2
       C4    C5    N3    N4
       C7    C8    N4    O7

[ MAU ]
; 5-carboxymethylaminomethyl-2'-O-methyluridine
  [ atoms ]
       N1   NG2R61 -0.3400   1
       C2   CG2R63  0.5100   1
       O2    OG2D4 -0.4100   1
       N3   NG2R61 -0.4600   1
       H3     HGP1  0.3600   1
       C4   CG2R63  0.5000   1
       O4    OG2D4 -0.4500   1
       C5   CG2R62 -0.0500   1
       C6   CG2R62  0.1700   1
       H6    HGR62  0.1700   1
       C7    CG324  0.0400   2
      H71     HGA2  0.0900   2
      H72     HGA2  0.0900   2
       N8    NG3P2 -0.3400   2
      H81     HGP2  0.3400   2
      H82     HGP2  0.3400   2
       C9    CG324 -0.0100   2
      H91     HGA2  0.0900   2
      H92     HGA2  0.0900   2
      C10    CG2O3  0.5900   2
      O11    OG2D2 -0.6600   2
      O12    OG2D2 -0.6600   2
        P        P  1.5000   3
      O1P      ON3 -0.7800   3
      O2P      ON3 -0.7800   3
      O5'      ON2 -0.5700   3
      C5'     CN8B -0.0800   3
      H5'      HN8  0.0900   3
     H5''      HN8  0.0900   3
      C4'      CN7  0.1600   4
      H4'      HN7  0.0900   4
      O4'     ON6B -0.5000   4
      C1'     CN7B  0.1600   4
      H1'      HN7  0.0900   4
      C2'     CN7B  0.0800   5
     H2''      HN7  0.0900   5
      O2'    OG301 -0.3400   5
      CM2    CG331 -0.1000   5
      HM1     HGA3  0.0900   5
      HM2     HGA3  0.0900   5
      HM3     HGA3  0.0900   5
      C3'      CN7  0.0100   6
      H3'      HN7  0.0900   6
      O3'      ON2 -0.5700   6
  [ bonds ]
       N1    C2
       N1    C6
       C2    O2
       C2    N3
       N3    C4
       N3    H3
       C4    O4
       C4    C5
       C5    C6
       C5    C7
       C6    H6
       C7   H71
       C7   H72
       C7    N8
       N8   H82
       N8    C9
       N8   H81
       C9   H91
       C9   H92
       C9   C10
      C10   O11
      C10   O12
        P   O1P
        P   O2P
        P   O5'
      O5'   C5'
      C5'  H5''
      C5'   C4'
      C4'   O4'
      C4'   C3'
      O4'   C1'
      C1'    N1
      C1'   C2'
      C2'   C3'
      C3'   O3'
      O3'    +P
      C2'   O2'
      CM2   O2'
      CM2   HM1
      HM2   CM2
      HM3   CM2
      C1'   H1'
      C2'  H2''
      C3'   H3'
      C4'   H4'
      C5'   H5'
  [ impropers ]
       C2    N1    N3    O2
       C4    C5    N3    O4
      C10   O11   O12    C9

[ MCU ]
; 5-carbamoylmethyl-2'-O-methyluridine
  [ atoms ]
       N1   NG2R61 -0.3400   1
       C2   CG2R63  0.5100   1
       O2    OG2D4 -0.4100   1
       N3   NG2R61 -0.4600   1
       H3     HGP1  0.3600   1
       C4   CG2R63  0.5000   1
       O4    OG2D4 -0.4500   1
       C5   CG2R62 -0.0500   1
       C6   CG2R62  0.1700   1
       H6    HGR62  0.1700   1
       C7    CG321 -0.1800   2
      H71     HGA2  0.0900   2
      H72     HGA2  0.0900   2
       C8    CG2O1  0.5500   2
       O8    OG2D1 -0.5500   2
       N8    NG2S2 -0.6200   2
      H81     HGP1  0.3000   2
      H82     HGP1  0.3200   2
        P        P  1.5000   3
      O1P      ON3 -0.7800   3
      O2P      ON3 -0.7800   3
      O5'      ON2 -0.5700   3
      C5'     CN8B -0.0800   3
      H5'      HN8  0.0900   3
     H5''      HN8  0.0900   3
      C4'      CN7  0.1600   4
      H4'      HN7  0.0900   4
      O4'     ON6B -0.5000   4
      C1'     CN7B  0.1600   4
      H1'      HN7  0.0900   4
      C2'     CN7B  0.0800   5
     H2''      HN7  0.0900   5
      O2'    OG301 -0.3400   5
      CM2    CG331 -0.1000   5
      HM1     HGA3  0.0900   5
      HM2     HGA3  0.0900   5
      HM3     HGA3  0.0900   5
      C3'      CN7  0.0100   6
      H3'      HN7  0.0900   6
      O3'      ON2 -0.5700   6
  [ bonds ]
       N1    C2
       N1    C6
       C2    O2
       C2    N3
       N3    C4
       N3    H3
       C4    O4
       C4    C5
       C5    C6
       C5    C7
       C6    H6
       C7   H71
       C7   H72
       C7    C8
       C8    N8
       C8    O8
       N8   H81
       N8   H82
        P   O1P
        P   O2P
        P   O5'
      O5'   C5'
      C5'  H5''
      C5'   C4'
      C4'   O4'
      C4'   C3'
      O4'   C1'
      C1'    N1
      C1'   C2'
      C2'   C3'
      C3'   O3'
      O3'    +P
      C2'   O2'
      CM2   O2'
      CM2   HM1
      HM2   CM2
      HM3   CM2
      C1'   H1'
      C2'  H2''
      C3'   H3'
      C4'   H4'
      C5'   H5'
  [ impropers ]
       C2    N1    N3    O2
       C4    C5    N3    O4
       C8    C7    N8    O8

[ MDU ]
; 5-methyldihydrouridine, DMU
  [ atoms ]
       N1    NG2S0 -0.1900   1
       C2    CG2O6  0.3200   1
       O2    OG2D1 -0.4200   1
       N3    NG2S1 -0.4000   1
       H3     HGP1  0.3200   1
       C4    CG2O1  0.5500   1
       O4    OG2D1 -0.4900   1
       C5    CG311 -0.0500   1
       H5     HGA1  0.0900   1
       C6    CG321  0.0900   1
      H61     HGA2  0.0900   1
      H62     HGA2  0.0900   1
      C5M    CG331 -0.2700   2
      H51     HGA3  0.0900   2
      H52     HGA3  0.0900   2
      H53     HGA3  0.0900   2
        P        P  1.5000   3
      O1P      ON3 -0.7800   3
      O2P      ON3 -0.7800   3
      O5'      ON2 -0.5700   3
      C5'     CN8B -0.0800   3
      H5'      HN8  0.0900   3
     H5''      HN8  0.0900   3
      C4'      CN7  0.1600   4
      H4'      HN7  0.0900   4
      O4'     ON6B -0.5000   4
      C1'     CN7B  0.1600   4
      H1'      HN7  0.0900   4
      C2'     CN7B  0.1400   5
     H2''      HN7  0.0900   5
      O2'      ON5 -0.6600   5
      H2'      HN5  0.4300   5
      C3'      CN7  0.0100   6
      H3'      HN7  0.0900   6
      O3'      ON2 -0.5700   6
  [ bonds ]
       N1    C2
       N1    C6
       C2    O2
       C2    N3
       N3    C4
       N3    H3
       C4    O4
       C4    C5
       C5    C6
       C5    H5
       C5   C5M
       C6   H61
       C6   H62
      C5M   H51
      C5M   H52
      C5M   H53
        P   O1P
        P   O2P
        P   O5'
      O5'   C5'
      C5'  H5''
      C5'   C4'
      C4'   O4'
      C4'   C3'
      O4'   C1'
      C1'    N1
      C1'   C2'
      C2'   C3'
      C3'   O3'
      O3'    +P
      C2'   O2'
      O2'   H2'
      C1'   H1'
      C2'  H2''
      C3'   H3'
      C4'   H4'
      C5'   H5'
  [ impropers ]
       C2    N1    N3    O2
       C4    C5    N3    O4

[ MEU ]
; 5-methoxycarbonylmethyl-2'-O-methyluridine
  [ atoms ]
       N1   NG2R61 -0.3400   1
       C2   CG2R63  0.5100   1
       O2    OG2D4 -0.4100   1
       N3   NG2R61 -0.4600   1
       H3     HGP1  0.3600   1
       C4   CG2R63  0.5000   1
       O4    OG2D4 -0.4500   1
       C5   CG2R62 -0.0500   1
       C6   CG2R62  0.1700   1
       H6    HGR62  0.1700   1
       C7    CG321 -0.2200   2
      H71     HGA2  0.0900   2
      H72     HGA2  0.0900   2
       C8    CG2O2  0.9000   2
       O9    OG302 -0.4900   2
       O8    OG2D1 -0.6300   2
      C10    CG331 -0.0100   2
     H101     HGA3  0.0900   2
     H102     HGA3  0.0900   2
     H103     HGA3  0.0900   2
        P        P  1.5000   3
      O1P      ON3 -0.7800   3
      O2P      ON3 -0.7800   3
      O5'      ON2 -0.5700   3
      C5'     CN8B -0.0800   3
      H5'      HN8  0.0900   3
     H5''      HN8  0.0900   3
      C4'      CN7  0.1600   4
      H4'      HN7  0.0900   4
      O4'     ON6B -0.5000   4
      C1'     CN7B  0.1600   4
      H1'      HN7  0.0900   4
      C2'     CN7B  0.0800   5
     H2''      HN7  0.0900   5
      O2'    OG301 -0.3400   5
      CM2    CG331 -0.1000   5
      HM1     HGA3  0.0900   5
      HM2     HGA3  0.0900   5
      HM3     HGA3  0.0900   5
      C3'      CN7  0.0100   6
      H3'      HN7  0.0900   6
      O3'      ON2 -0.5700   6
  [ bonds ]
       N1    C2
       N1    C6
       C2    O2
       C2    N3
       N3    C4
       N3    H3
       C4    O4
       C4    C5
       C5    C6
       C5    C7
       C6    H6
       C7   H71
       C7   H72
       C7    C8
       C8    O9
       C8    O8
       O9   C10
      C10  H101
      C10  H102
      C10  H103
        P   O1P
        P   O2P
        P   O5'
      O5'   C5'
      C5'  H5''
      C5'   C4'
      C4'   O4'
      C4'   C3'
      O4'   C1'
      C1'    N1
      C1'   C2'
      C2'   C3'
      C3'   O3'
      O3'    +P
      C2'   O2'
      CM2   O2'
      CM2   HM1
      HM2   CM2
      HM3   CM2
      C1'   H1'
      C2'  H2''
      C3'   H3'
      C4'   H4'
      C5'   H5'
  [ impropers ]
       C2    N1    N3    O2
       C4    C5    N3    O4
       C8    C7    O8    O9

[ MFC ]
; 5-formyl-2'-O-methylcytidine
  [ atoms ]
       N1   NG2R61 -0.0800   1
       C2   CG2R63  0.6200   1
       O2    OG2D4 -0.4700   1
       N3   NG2R62 -0.8300   1
       C4   CG2R64  0.6100   1
       N4    NG2S3 -0.7500   1
      H41     HGP4  0.3700   1
      H42     HGP4  0.3700   1
       C5   CG2R62  0.0400   1
       C6   CG2R62  0.1500   1
       H6    HGR62  0.1700   1
       C7    CG2O4  0.1700   1
       H7    HGR52  0.0800   1
       O7    OG2D1 -0.4500   1
        P        P  1.5000   2
      O1P      ON3 -0.7800   2
      O2P      ON3 -0.7800   2
      O5'      ON2 -0.5700   2
      C5'     CN8B -0.0800   2
      H5'      HN8  0.0900   2
     H5''      HN8  0.0900   2
      C4'      CN7  0.1600   3
      H4'      HN7  0.0900   3
      O4'     ON6B -0.5000   3
      C1'     CN7B  0.1600   3
      H1'      HN7  0.0900   3
      C2'     CN7B  0.0800   4
     H2''      HN7  0.0900   4
      O2'    OG301 -0.3400   4
      CM2    CG331 -0.1000   4
      HM1     HGA3  0.0900   4
      HM2     HGA3  0.0900   4
      HM3     HGA3  0.0900   4
      C3'      CN7  0.0100   5
      H3'      HN7  0.0900   5
      O3'      ON2 -0.5700   5
  [ bonds ]
       N1    C2
       N1    C6
       C2    O2
       C2    N3
       N3    C4
       C4    C5
       C4    N4
       N4   H41
       N4   H42
       C5    C7
       C5    C6
       C6    H6
       C7    H7
       C7    O7
        P   O1P
        P   O2P
        P   O5'
      O5'   C5'
      C5'  H5''
      C5'   C4'
      C4'   O4'
      C4'   C3'
      O4'   C1'
      C1'    N1
      C1'   C2'
      C2'   C3'
      C3'   O3'
      O3'    +P
      C2'   O2'
      CM2   O2'
      CM2   HM1
      HM2   CM2
      HM3   CM2
      C1'   H1'
      C2'  H2''
      C3'   H3'
      C4'   H4'
      C5'   H5'
  [ impropers ]
       C2    N1    N3    O2
       C4    C5    N3    N4
       N4   H41   H42    C4
       C7    C5    O7    H7

[ MIA ]
; 2-methylthio-N6-isopentenyladenosine, SPA
  [ atoms ]
       N9   NG2R51 -0.0100   1
       C8   CG2R53  0.3700   1
       H8    HGR52  0.1000   1
       N7   NG2R50 -0.8400   1
       C5   CG2RC0  0.2800   1
       C6   CG2R64  0.3800   1
       N6    NG311 -0.4800   1
       H6   HGPAM1  0.3600   1
       N1   NG2R62 -0.5800   1
       C2   CG2R64  0.6300   1
       N3   NG2R62 -0.7600   1
       C4   CG2RC0  0.4800   1
      C12    CG321 -0.0000   1
     H101     HGA2  0.0900   1
     H102     HGA2  0.0900   1
      S10    SG311 -0.2800   1
      C11    CG331 -0.1000   1
      H11     HGA3  0.0900   1
      H12     HGA3  0.0900   1
      H13     HGA3  0.0900   1
      C13    CG2D1 -0.1500   2
     H130     HGA4  0.1500   2
      C14    CG2D1  0.0000   3
      C15    CG331 -0.2700   3
     H151     HGA3  0.0900   3
     H152     HGA3  0.0900   3
     H153     HGA3  0.0900   3
      C16    CG331 -0.2700   4
     H161     HGA3  0.0900   4
     H162     HGA3  0.0900   4
     H163     HGA3  0.0900   4
        P        P  1.5000   5
      O1P      ON3 -0.7800   5
      O2P      ON3 -0.7800   5
      O5'      ON2 -0.5700   5
      C5'     CN8B -0.0800   5
      H5'      HN8  0.0900   5
     H5''      HN8  0.0900   5
      C4'      CN7  0.1600   6
      H4'      HN7  0.0900   6
      O4'     ON6B -0.5000   6
      C1'     CN7B  0.1600   6
      H1'      HN7  0.0900   6
      C2'     CN7B  0.1400   7
     H2''      HN7  0.0900   7
      O2'      ON5 -0.6600   7
      H2'      HN5  0.4300   7
      C3'      CN7  0.0100   8
      H3'      HN7  0.0900   8
      O3'      ON2 -0.5700   8
  [ bonds ]
       N9    C8
       N9    C4
       C8    N7
       C8    H8
       N7    C5
       C5    C6
       C5    C4
       C6    N6
       C6    N1
       N6    H6
       N6   C12
       N1    C2
       C2    N3
       C2   S10
       N3    C4
      S10   C11
      C11   H11
      C11   H12
      C11   H13
      C12   C13
      C12  H101
      C12  H102
      C13   C14
      C13  H130
      C14   C15
      C14   C16
      C15  H151
      C15  H152
      C15  H153
      C16  H161
      C16  H162
      C16  H163
        P   O1P
        P   O2P
        P   O5'
      O5'   C5'
      C5'  H5''
      C5'   C4'
      C4'   O4'
      C4'   C3'
      O4'   C1'
      C1'    N9
      C1'   C2'
      C2'   C3'
      C3'   O3'
      O3'    +P
      C2'   O2'
      O2'   H2'
      C1'   H1'
      C2'  H2''
      C3'   H3'
      C4'   H4'
      C5'   H5'
  [ impropers ]
       C6    C5    N1    N6

[ MIU ]
; 5-(isopentenylaminomethyl)-2'-O-methyluridine
  [ atoms ]
       N1   NG2R61 -0.3400   1
       C2   CG2R63  0.5100   1
       O2    OG2D4 -0.4100   1
       N3   NG2R61 -0.4600   1
       H3     HGP1  0.3600   1
       C4   CG2R63  0.5000   1
       O4    OG2D4 -0.4500   1
       C5   CG2R62 -0.0500   1
       C6   CG2R62  0.1700   1
       H6    HGR62  0.1700   1
       C7    CG324  0.2000   2
      H71     HGA2  0.0900   2
      H72     HGA2  0.0900   2
       N8    NG3P2 -0.5200   2
      H82     HGP2  0.3800   2
      H81     HGP2  0.3800   2
       C9    CG324  0.2000   2
      H91     HGA2  0.0900   2
      H92     HGA2  0.0900   2
      C10    CG2D1 -0.1500   3
      H10     HGA4  0.1500   3
      C11    CG2D1  0.0000   4
      C12    CG331 -0.2700   4
     H121     HGA3  0.0900   4
     H122     HGA3  0.0900   4
     H123     HGA3  0.0900   4
      C13    CG331 -0.2700   5
     H131     HGA3  0.0900   5
     H132     HGA3  0.0900   5
     H133     HGA3  0.0900   5
        P        P  1.5000   6
      O1P      ON3 -0.7800   6
      O2P      ON3 -0.7800   6
      O5'      ON2 -0.5700   6
      C5'     CN8B -0.0800   6
      H5'      HN8  0.0900   6
     H5''      HN8  0.0900   6
      C4'      CN7  0.1600   7
      H4'      HN7  0.0900   7
      O4'     ON6B -0.5000   7
      C1'     CN7B  0.1600   7
      H1'      HN7  0.0900   7
      C2'     CN7B  0.0800   8
     H2''      HN7  0.0900   8
      O2'    OG301 -0.3400   8
      CM2    CG331 -0.1000   8
      HM1     HGA3  0.0900   8
      HM2     HGA3  0.0900   8
      HM3     HGA3  0.0900   8
      C3'      CN7  0.0100   9
      H3'      HN7  0.0900   9
      O3'      ON2 -0.5700   9
  [ bonds ]
       N1    C2
       N1    C6
       C2    O2
       C2    N3
       N3    C4
       N3    H3
       C4    O4
       C4    C5
       C5    C6
       C5    C7
       C6    H6
       C7   H71
       C7   H72
       C7    N8
       C9   C10
       C9   H91
       C9   H92
       C9    N8
      C10   H10
      C10   C11
       N8   H81
       N8   H82
      C11   C12
      C11   C13
      C12  H121
      C12  H122
      C12  H123
      C13  H131
      C13  H132
      C13  H133
        P   O1P
        P   O2P
        P   O5'
      O5'   C5'
      C5'  H5''
      C5'   C4'
      C4'   O4'
      C4'   C3'
      O4'   C1'
      C1'    N1
      C1'   C2'
      C2'   C3'
      C3'   O3'
      O3'    +P
      C2'   O2'
      CM2   O2'
      CM2   HM1
      HM2   CM2
      HM3   CM2
      C1'   H1'
      C2'  H2''
      C3'   H3'
      C4'   H4'
      C5'   H5'
  [ impropers ]
       C2    N1    N3    O2
       C4    C5    N3    O4

[ MMA ]
; N6,2'-O-dimethyladenosine
  [ atoms ]
       N9   NG2R51 -0.0100   1
       C8   CG2R53  0.4300   1
       H8    HGR52  0.0800   1
       N7   NG2R50 -0.8500   1
       C5   CG2RC0  0.3200   1
       C6   CG2R64  0.4500   1
       N6    NG311 -0.4500   1
       H6   HGPAM1  0.3300   1
       N1   NG2R62 -0.7800   1
       C2   CG2R64  0.4900   1
       H2    HGR62  0.1400   1
       N3   NG2R62 -0.8600   1
       C4   CG2RC0  0.5200   1
      CM6    CG331 -0.0800   1
      H61     HGA3  0.0900   1
      H62     HGA3  0.0900   1
      H63     HGA3  0.0900   1
        P        P  1.5000   2
      O1P      ON3 -0.7800   2
      O2P      ON3 -0.7800   2
      O5'      ON2 -0.5700   2
      C5'     CN8B -0.0800   2
      H5'      HN8  0.0900   2
     H5''      HN8  0.0900   2
      C4'      CN7  0.1600   3
      H4'      HN7  0.0900   3
      O4'     ON6B -0.5000   3
      C1'     CN7B  0.1600   3
      H1'      HN7  0.0900   3
      C2'     CN7B  0.0800   4
     H2''      HN7  0.0900   4
      O2'    OG301 -0.3400   4
      CM2    CG331 -0.1000   4
      HM1     HGA3  0.0900   4
      HM2     HGA3  0.0900   4
      HM3     HGA3  0.0900   4
      C3'      CN7  0.0100   5
      H3'      HN7  0.0900   5
      O3'      ON2 -0.5700   5
  [ bonds ]
       N9    C8
       N9    C4
       C8    N7
       C8    H8
       N7    C5
       C5    C6
       C5    C4
       C6    N6
       C6    N1
       N6   CM6
       N6    H6
       N1    C2
       C2    N3
       C2    H2
       N3    C4
      CM6   H61
      CM6   H62
      CM6   H63
        P   O1P
        P   O2P
        P   O5'
      O5'   C5'
      C5'  H5''
      C5'   C4'
      C4'   O4'
      C4'   C3'
      O4'   C1'
      C1'    N9
      C1'   C2'
      C2'   C3'
      C3'   O3'
      O3'    +P
      C2'   O2'
      CM2   O2'
      CM2   HM1
      HM2   CM2
      HM3   CM2
      C1'   H1'
      C2'  H2''
      C3'   H3'
      C4'   H4'
      C5'   H5'
  [ impropers ]
       C6    C5    N1    N6

[ MMC ]
; 5,2'-O-dimethylcytidine
  [ atoms ]
       N1   NG2R61 -0.1200   1
       C2   CG2R63  0.5000   1
       O2    OG2D4 -0.4500   1
       N3   NG2R62 -0.7900   1
       C4   CG2R64  0.6200   1
       N4    NG2S3 -0.6500   1
      H41     HGP4  0.3200   1
      H42     HGP4  0.3200   1
       C5   CG2R62  0.0400   1
       C6   CG2R62  0.0200   1
       H6    HGR62  0.1900   1
      CM5    CG331 -0.2100   1
      H51     HGA3  0.0700   1
      H52     HGA3  0.0700   1
      H53     HGA3  0.0700   1
        P        P  1.5000   2
      O1P      ON3 -0.7800   2
      O2P      ON3 -0.7800   2
      O5'      ON2 -0.5700   2
      C5'     CN8B -0.0800   2
      H5'      HN8  0.0900   2
     H5''      HN8  0.0900   2
      C4'      CN7  0.1600   3
      H4'      HN7  0.0900   3
      O4'     ON6B -0.5000   3
      C1'     CN7B  0.1600   3
      H1'      HN7  0.0900   3
      C2'     CN7B  0.0800   4
     H2''      HN7  0.0900   4
      O2'    OG301 -0.3400   4
      CM2    CG331 -0.1000   4
      HM1     HGA3  0.0900   4
      HM2     HGA3  0.0900   4
      HM3     HGA3  0.0900   4
      C3'      CN7  0.0100   5
      H3'      HN7  0.0900   5
      O3'      ON2 -0.5700   5
  [ bonds ]
       N1    C2
       N1    C6
       C2    O2
       C2    N3
       N3    C4
       C4    C5
       C4    N4
       N4   H41
       N4   H42
       C5    C6
       C5   CM5
      CM5   H51
      CM5   H52
      CM5   H53
       C6    H6
        P   O1P
        P   O2P
        P   O5'
      O5'   C5'
      C5'  H5''
      C5'   C4'
      C4'   O4'
      C4'   C3'
      O4'   C1'
      C1'    N1
      C1'   C2'
      C2'   C3'
      C3'   O3'
      O3'    +P
      C2'   O2'
      CM2   O2'
      CM2   HM1
      HM2   CM2
      HM3   CM2
      C1'   H1'
      C2'  H2''
      C3'   H3'
      C4'   H4'
      C5'   H5'
  [ impropers ]
       C2    N1    N3    O2
       C4    C5    N3    N4
       N4   H41   H42    C4

[ MMG ]
; N2,2'-O-dimethylguanosine
  [ atoms ]
       N9   NG2R51 -0.0200   1
       C8   CG2R53  0.2700   1
       H8    HGR52  0.1400   1
       N7   NG2R50 -0.6200   1
       C5   CG2RC0  0.0300   1
       C6   CG2R63  0.5200   1
       O6    OG2D4 -0.5000   1
       N1   NG2R61 -0.4300   1
       H1     HGP1  0.3200   1
       C4   CG2RC0  0.2900   1
       C2   CG2R64  0.6800   2
       N2    NG311 -0.4700   2
       H2   HGPAM1  0.3200   2
       N3   NG2R62 -0.7700   2
      CM2    CG331 -0.0300   2
      H21     HGA3  0.0900   2
      H22     HGA3  0.0900   2
      H23     HGA3  0.0900   2
        P        P  1.5000   3
      O1P      ON3 -0.7800   3
      O2P      ON3 -0.7800   3
      O5'      ON2 -0.5700   3
      C5'     CN8B -0.0800   3
      H5'      HN8  0.0900   3
     H5''      HN8  0.0900   3
      C4'      CN7  0.1600   4
      H4'      HN7  0.0900   4
      O4'     ON6B -0.5000   4
      C1'     CN7B  0.1600   4
      H1'      HN7  0.0900   4
      C2'     CN7B  0.0800   5
     H2''      HN7  0.0900   5
      O2'    OG301 -0.3400   5
      C2M    CG331 -0.1000   5
      HM1     HGA3  0.0900   5
      HM2     HGA3  0.0900   5
      HM3     HGA3  0.0900   5
      C3'      CN7  0.0100   6
      H3'      HN7  0.0900   6
      O3'      ON2 -0.5700   6
  [ bonds ]
       N9    C8
       N9    C4
       C8    N7
       C8    H8
       N7    C5
       C5    C6
       C5    C4
       C6    O6
       C6    N1
       N1    C2
       N1    H1
       C2    N2
       C2    N3
       N2    H2
       N2   CM2
       N3    C4
      CM2   H21
      CM2   H22
      CM2   H23
        P   O1P
        P   O2P
        P   O5'
      O5'   C5'
      C5'  H5''
      C5'   C4'
      C4'   O4'
      C4'   C3'
      O4'   C1'
      C1'    N9
      C1'   C2'
      C2'   C3'
      C3'   O3'
      O3'    +P
      C2'   O2'
      C2M   O2'
      C2M   HM1
      HM2   C2M
      HM3   C2M
      C1'   H1'
      C2'  H2''
      C3'   H3'
      C4'   H4'
      C5'   H5'
  [ impropers ]
       C6    C5    N1    O6
       C2    N1    N3    N2

[ MMI ]
; 1,2'-O-dimethylinosine
  [ atoms ]
       N9   NG2R51  0.0100   1
       C8   CG2R53  0.3600   1
       H8    HGR52  0.1000   1
       N7   NG2R50 -0.7000   1
       C5   CG2RC0  0.0800   1
       C6   CG2R63  0.6600   1
       O6    OG2D4 -0.5300   1
       N1   NG2R61 -0.3600   1
       C2   CG2R64  0.6800   1
       H2    HGR62  0.0500   1
       N3   NG2R62 -0.8000   1
       C4   CG2RC0  0.3300   1
      C10    CG331 -0.1500   1
      H11     HGA3  0.0900   1
      H12     HGA3  0.0900   1
      H13     HGA3  0.0900   1
        P        P  1.5000   2
      O1P      ON3 -0.7800   2
      O2P      ON3 -0.7800   2
      O5'      ON2 -0.5700   2
      C5'     CN8B -0.0800   2
      H5'      HN8  0.0900   2
     H5''      HN8  0.0900   2
      C4'      CN7  0.1600   3
      H4'      HN7  0.0900   3
      O4'     ON6B -0.5000   3
      C1'     CN7B  0.1600   3
      H1'      HN7  0.0900   3
      C2'     CN7B  0.0800   4
     H2''      HN7  0.0900   4
      O2'    OG301 -0.3400   4
      CM2    CG331 -0.1000   4
      HM1     HGA3  0.0900   4
      HM2     HGA3  0.0900   4
      HM3     HGA3  0.0900   4
      C3'      CN7  0.0100   5
      H3'      HN7  0.0900   5
      O3'      ON2 -0.5700   5
  [ bonds ]
       N9    C8
       N9    C4
       C8    N7
       C8    H8
       N7    C5
       C5    C6
       C5    C4
       C6    O6
       C6    N1
       N1    C2
       N1   C10
       C2    N3
       C2    H2
       N3    C4
      C10   H11
      C10   H12
      C10   H13
        P   O1P
        P   O2P
        P   O5'
      O5'   C5'
      C5'  H5''
      C5'   C4'
      C4'   O4'
      C4'   C3'
      O4'   C1'
      C1'    N9
      C1'   C2'
      C2'   C3'
      C3'   O3'
      O3'    +P
      C2'   O2'
      CM2   O2'
      CM2   HM1
      HM2   CM2
      HM3   CM2
      C1'   H1'
      C2'  H2''
      C3'   H3'
      C4'   H4'
      C5'   H5'
  [ impropers ]
       C6    C5    N1    O6

[ MOU ]
; 5-methoxyuridine     ! adjusted
  [ atoms ]
       N1   NG2R61 -0.2900   1
       C2   CG2R63  0.5300   1
       O2    OG2D4 -0.4400   1
       N3   NG2R61 -0.4700   1
       H3     HGP1  0.3300   1
       C4   CG2R63  0.4600   1
       O4    OG2D4 -0.4600   1
       C5   CG2R62  0.1900   1
       C6   CG2R62  0.1700   1
       H6    HGR62  0.1600   1
       O7    OG301 -0.4300   1
       C8    CG331 -0.0200   1
      H81     HGA3  0.0900   1
      H82     HGA3  0.0900   1
      H83     HGA3  0.0900   1
        P        P  1.5000   2
      O1P      ON3 -0.7800   2
      O2P      ON3 -0.7800   2
      O5'      ON2 -0.5700   2
      C5'     CN8B -0.0800   2
      H5'      HN8  0.0900   2
     H5''      HN8  0.0900   2
      C4'      CN7  0.1600   3
      H4'      HN7  0.0900   3
      O4'     ON6B -0.5000   3
      C1'     CN7B  0.1600   3
      H1'      HN7  0.0900   3
      C2'     CN7B  0.1400   4
     H2''      HN7  0.0900   4
      O2'      ON5 -0.6600   4
      H2'      HN5  0.4300   4
      C3'      CN7  0.0100   5
      H3'      HN7  0.0900   5
      O3'      ON2 -0.5700   5
  [ bonds ]
       N1    C2
       N1    C6
       C2    O2
       C2    N3
       N3    C4
       N3    H3
       C4    O4
       C4    C5
       C5    C6
       C5    O7
       C6    H6
       O7    C8
       C8   H81
       C8   H82
       C8   H83
        P   O1P
        P   O2P
        P   O5'
      O5'   C5'
      C5'  H5''
      C5'   C4'
      C4'   O4'
      C4'   C3'
      O4'   C1'
      C1'    N1
      C1'   C2'
      C2'   C3'
      C3'   O3'
      O3'    +P
      C2'   O2'
      O2'   H2'
      C1'   H1'
      C2'  H2''
      C3'   H3'
      C4'   H4'
      C5'   H5'
  [ impropers ]
       C2    N1    N3    O2
       C4    C5    N3    O4

[ MQG ]
; b-mannosyl-queuosine
  [ atoms ]
       N9   NG2R51  0.0400   1
       C8   CG2R51  0.0600   1
       H8    HGR52  0.0800   1
       C7   CG2R51 -0.1400   1
       C5   CG2RC0 -0.0600   1
       C6   CG2R63  0.4200   1
       O6    OG2D4 -0.5200   1
       N1   NG2R61 -0.3800   1
       H1     HGP1  0.3000   1
       C2   CG2R64  0.6500   1
       N2    NG2S3 -0.6000   1
      H21     HGP4  0.3000   1
      H22     HGP4  0.3000   1
       N3   NG2R62 -0.7700   1
       C4   CG2RC0  0.3200   1
      C10    CG324  0.1800   2
     H101     HGA2  0.0900   2
     H102     HGA2  0.0900   2
      N11    NG3P2 -0.3500   2
     H111     HGP2  0.2800   2
     H112     HGP2  0.2800   2
      C12   CG3C53  0.3400   2
      H12     HGA1  0.0900   2
      C15   CG2R51 -0.2000   3
      H15    HGR51  0.2600   3
      C16   CG2R51 -0.2400   3
      H16    HGR51  0.1800   3
      C14   CG3C51  0.1400   4
      H14     HGA1  0.0900   4
      O14    OG311 -0.6500   4
     H14O     HGP1  0.4200   4
      C13   CG3C51  0.1400   5
      H13     HGA1  0.0900   5
      O17    OG301 -0.4100   5
      C17   CC3162  0.2900   5
      H17     HCA1  0.0900   5
      C21   CC3163  0.1100   5
     H211     HCA1  0.0900   5
      O22   OC3C61 -0.4000   5
      C18   CC3161  0.1400   6
      H18     HCA1  0.0900   6
      O18    OC311 -0.6500   6
     H18O     HCP1  0.4200   6
      C19   CC3161  0.1400   7
      H19     HCA1  0.0900   7
      O19    OC311 -0.6500   7
     H19O     HCP1  0.4200   7
      C20   CC3161  0.1400   8
      H20     HCA1  0.0900   8
      O20    OC311 -0.6500   8
     H20O     HCP1  0.4200   8
      C23    CC321  0.0500   9
     H231     HCA2  0.0900   9
     H232     HCA2  0.0900   9
      O24    OC311 -0.6500   9
     H24O     HCP1  0.4200   9
        P        P  1.5000  10
      O1P      ON3 -0.7800  10
      O2P      ON3 -0.7800  10
      O5'      ON2 -0.5700  10
      C5'     CN8B -0.0800  10
      H5'      HN8  0.0900  10
     H5''      HN8  0.0900  10
      C4'      CN7  0.1600  11
      H4'      HN7  0.0900  11
      O4'     ON6B -0.5000  11
      C1'     CN7B  0.1600  11
      H1'      HN7  0.0900  11
      C2'     CN7B  0.1400  12
     H2''      HN7  0.0900  12
      O2'      ON5 -0.6600  12
      H2'      HN5  0.4300  12
      C3'      CN7  0.0100  13
      H3'      HN7  0.0900  13
      O3'      ON2 -0.5700  13
  [ bonds ]
       N9    C8
       N9    C4
       C8    H8
       C8    C7
       C7    C5
       C7   C10
       C5    C6
       C5    C4
       C6    O6
       C6    N1
       N1    H1
       N1    C2
       C2    N2
       C2    N3
       N2   H21
       N2   H22
       N3    C4
      C10  H101
      C10  H102
      C10   N11
      N11  H111
      N11  H112
      N11   C12
      C12   H12
      C12   C16
      C12   C13
      C14   O14
      C14   H14
      C14   C15
      C14   C13
      O14  H14O
      C15   H15
      C15   C16
      C16   H16
      O22   C17
      O22   C21
      C17   H17
      C17   O17
      C17   C18
      O17   C13
      C13   H13
      C21  H211
      C21   C20
      C21   C23
      C18   O18
      C18   H18
      C18   C19
      O18  H18O
      C19   O19
      C19   H19
      C19   C20
      O19  H19O
      C20   O20
      C20   H20
      O20  H20O
      C23   O24
      C23  H231
      C23  H232
      O24  H24O
        P   O1P
        P   O2P
        P   O5'
      O5'   C5'
      C5'  H5''
      C5'   C4'
      C4'   O4'
      C4'   C3'
      O4'   C1'
      C1'    N9
      C1'   C2'
      C2'   C3'
      C3'   O3'
      O3'    +P
      C2'   O2'
      O2'   H2'
      C1'   H1'
      C2'  H2''
      C3'   H3'
      C4'   H4'
      C5'   H5'
  [ impropers ]
       C6    C5    N1    O6
       C2    N1    N3    N2
       N2   H22   H21    C2

[ MSU ]
; 2-thio-2'-O-methyluridine
  [ atoms ]
       N1   NG2R61 -0.2600   1
       C2   CG2R63  0.3100   1
       S2    SG2D1 -0.2200   1
       N3   NG2R61 -0.5600   1
       H3     HGP1  0.4000   1
       C4   CG2R63  0.4100   1
       O4    OG2D4 -0.4300   1
       C5   CG2R62 -0.2500   1
       H5    HGR62  0.2000   1
       C6   CG2R62  0.2000   1
       H6    HGR62  0.2000   1
        P        P  1.5000   2
      O1P      ON3 -0.7800   2
      O2P      ON3 -0.7800   2
      O5'      ON2 -0.5700   2
      C5'     CN8B -0.0800   2
      H5'      HN8  0.0900   2
     H5''      HN8  0.0900   2
      C4'      CN7  0.1600   3
      H4'      HN7  0.0900   3
      O4'     ON6B -0.5000   3
      C1'     CN7B  0.1600   3
      H1'      HN7  0.0900   3
      C2'     CN7B  0.0800   4
     H2''      HN7  0.0900   4
      O2'    OG301 -0.3400   4
      CM2    CG331 -0.1000   4
      HM1     HGA3  0.0900   4
      HM2     HGA3  0.0900   4
      HM3     HGA3  0.0900   4
      C3'      CN7  0.0100   5
      H3'      HN7  0.0900   5
      O3'      ON2 -0.5700   5
  [ bonds ]
       N1    C2
       N1    C6
       C2    S2
       C2    N3
       N3    C4
       N3    H3
       C4    O4
       C4    C5
       C5    C6
       C5    H5
       C6    H6
        P   O1P
        P   O2P
        P   O5'
      O5'   C5'
      C5'  H5''
      C5'   C4'
      C4'   O4'
      C4'   C3'
      O4'   C1'
      C1'    N1
      C1'   C2'
      C2'   C3'
      C3'   O3'
      O3'    +P
      C2'   O2'
      CM2   O2'
      CM2   HM1
      HM2   CM2
      HM3   CM2
      C1'   H1'
      C2'  H2''
      C3'   H3'
      C4'   H4'
      C5'   H5'
  [ impropers ]
       C2    N1    N3    S2
       C4    C5    N3    O4

[ MTA ]
; N6,N6,2'-O-trimethyladenosine
  [ atoms ]
       N9   NG2R51 -0.0100   1
       C8   CG2R53  0.3100   1
       H8    HGR52  0.0900   1
       N7   NG2R50 -0.6700   1
       C5   CG2RC0  0.4100   1
       C6   CG2R64  0.5200   1
       N6    NG301 -0.5300   1
       N1   NG2R62 -0.6900   1
       C2   CG2R64  0.5700   1
       H2    HGR62  0.0800   1
       N3   NG2R62 -0.8700   1
       C4   CG2RC0  0.4300   1
       C9    CG331 -0.0900   1
      H91     HGA3  0.0900   1
      H92     HGA3  0.0900   1
      H93     HGA3  0.0900   1
      C10    CG331 -0.0900   1
     H101     HGA3  0.0900   1
     H102     HGA3  0.0900   1
     H103     HGA3  0.0900   1
        P        P  1.5000   2
      O1P      ON3 -0.7800   2
      O2P      ON3 -0.7800   2
      O5'      ON2 -0.5700   2
      C5'     CN8B -0.0800   2
      H5'      HN8  0.0900   2
     H5''      HN8  0.0900   2
      C4'      CN7  0.1600   3
      H4'      HN7  0.0900   3
      O4'     ON6B -0.5000   3
      C1'     CN7B  0.1600   3
      H1'      HN7  0.0900   3
      C2'     CN7B  0.0800   4
     H2''      HN7  0.0900   4
      O2'    OG301 -0.3400   4
      CM2    CG331 -0.1000   4
      HM1     HGA3  0.0900   4
      HM2     HGA3  0.0900   4
      HM3     HGA3  0.0900   4
      C3'      CN7  0.0100   5
      H3'      HN7  0.0900   5
      O3'      ON2 -0.5700   5
  [ bonds ]
       N9    C8
       N9    C4
       C8    N7
       C8    H8
       N7    C5
       C5    C6
       C5    C4
       C6    N6
       C6    N1
       N6   C10
       N6    C9
       N1    C2
       C2    N3
       C2    H2
       N3    C4
      C10  H101
      C10  H102
      C10  H103
       C9   H91
       C9   H92
       C9   H93
        P   O1P
        P   O2P
        P   O5'
      O5'   C5'
      C5'  H5''
      C5'   C4'
      C4'   O4'
      C4'   C3'
      O4'   C1'
      C1'    N9
      C1'   C2'
      C2'   C3'
      C3'   O3'
      O3'    +P
      C2'   O2'
      CM2   O2'
      CM2   HM1
      HM2   CM2
      HM3   CM2
      C1'   H1'
      C2'  H2''
      C3'   H3'
      C4'   H4'
      C5'   H5'
  [ impropers ]
       C6    C5    N1    N6

[ MTG ]
; N2,N2,2'-O-trimethylguanosine
  [ atoms ]
       N9   NG2R51 -0.0100   1
       C8   CG2R53  0.3300   1
       H8    HGR52  0.1000   1
       N7   NG2R50 -0.6500   1
       C5   CG2RC0  0.0100   1
       C6   CG2R63  0.4900   1
       O6    OG2D4 -0.5000   1
       N1   NG2R61 -0.4500   1
       H1     HGP1  0.3300   1
       C4   CG2RC0  0.3400   1
       C2   CG2R64  0.7100   2
       N2    NG301 -0.3600   2
       N3   NG2R62 -0.6200   2
      CM1    CG331 -0.1300   2
      H11     HGA3  0.0900   2
      H12     HGA3  0.0900   2
      H13     HGA3  0.0900   2
      CM2    CG331 -0.1300   2
      H21     HGA3  0.0900   2
      H22     HGA3  0.0900   2
      H23     HGA3  0.0900   2
        P        P  1.5000   3
      O1P      ON3 -0.7800   3
      O2P      ON3 -0.7800   3
      O5'      ON2 -0.5700   3
      C5'     CN8B -0.0800   3
      H5'      HN8  0.0900   3
     H5''      HN8  0.0900   3
      C4'      CN7  0.1600   4
      H4'      HN7  0.0900   4
      O4'     ON6B -0.5000   4
      C1'     CN7B  0.1600   4
      H1'      HN7  0.0900   4
      C2'     CN7B  0.0800   5
     H2''      HN7  0.0900   5
      O2'    OG301 -0.3400   5
      C2M    CG331 -0.1000   5
      HM1     HGA3  0.0900   5
      HM2     HGA3  0.0900   5
      HM3     HGA3  0.0900   5
      C3'      CN7  0.0100   6
      H3'      HN7  0.0900   6
      O3'      ON2 -0.5700   6
  [ bonds ]
       N9    C8
       N9    C4
       C8    N7
       C8    H8
       N7    C5
       C5    C6
       C5    C4
       C6    O6
       C6    N1
       N1    C2
       N1    H1
       C2    N2
       C2    N3
       N2   CM2
       N2   CM1
       N3    C4
      CM2   H21
      CM2   H22
      CM2   H23
      CM1   H11
      CM1   H12
      CM1   H13
        P   O1P
        P   O2P
        P   O5'
      O5'   C5'
      C5'  H5''
      C5'   C4'
      C4'   O4'
      C4'   C3'
      O4'   C1'
      C1'    N9
      C1'   C2'
      C2'   C3'
      C3'   O3'
      O3'    +P
      C2'   O2'
      C2M   O2'
      C2M   HM1
      HM2   C2M
      HM3   C2M
      C1'   H1'
      C2'  H2''
      C3'   H3'
      C4'   H4'
      C5'   H5'
  [ impropers ]
       C6    C5    N1    O6
       C2    N1    N3    N2

[ MWG ]
; methylwyosine
  [ atoms ]
       N9   NG2R51  0.0200   1
       C8   CG2R53  0.3800   1
       H8    HGR52  0.0800   1
       N7   NG2R50 -0.6800   1
       C5   CG2RC0  0.0100   1
       C6   CG2R63  0.6900   1
       O6    OG2D4 -0.5100   1
       N1   NG2RC0 -0.1000   1
       C2   CG2RC0  0.4500   1
       N2   NG2R50 -0.6900   1
       N3   NG2R61 -0.3400   1
       C4   CG2RC0  0.3000   1
      C12   CG2R51 -0.2600   1
      C11   CG2R51  0.4100   1
       C3    CG331 -0.0400   2
      H31     HGA3  0.0900   2
      H32     HGA3  0.0900   2
      H33     HGA3  0.0900   2
      C10    CG331 -0.3000   3
     H101     HGA3  0.0900   3
     H102     HGA3  0.0900   3
     H103     HGA3  0.0900   3
      C13    CG331 -0.2300   4
     H131     HGA3  0.0900   4
     H132     HGA3  0.0900   4
     H133     HGA3  0.0900   4
        P        P  1.5000   5
      O1P      ON3 -0.7800   5
      O2P      ON3 -0.7800   5
      O5'      ON2 -0.5700   5
      C5'     CN8B -0.0800   5
      H5'      HN8  0.0900   5
     H5''      HN8  0.0900   5
      C4'      CN7  0.1600   6
      H4'      HN7  0.0900   6
      O4'     ON6B -0.5000   6
      C1'     CN7B  0.1600   6
      H1'      HN7  0.0900   6
      C2'     CN7B  0.1400   7
     H2''      HN7  0.0900   7
      O2'      ON5 -0.6600   7
      H2'      HN5  0.4300   7
      C3'      CN7  0.0100   8
      H3'      HN7  0.0900   8
      O3'      ON2 -0.5700   8
  [ bonds ]
       N9    C8
       N9    C4
       C8    N7
       C8    H8
       N7    C5
       C5    C6
       C5    C4
       C6    O6
       C6    N1
       N1    C2
       N1   C12
       C2    N2
       C2    N3
       N2   C11
       N3    C4
       N3    C3
      C12   C11
      C12   C13
      C11   C10
      C10  H101
      C10  H102
      C10  H103
       C3   H31
       C3   H32
       C3   H33
      C13  H131
      C13  H132
      C13  H133
        P   O1P
        P   O2P
        P   O5'
      O5'   C5'
      C5'  H5''
      C5'   C4'
      C4'   O4'
      C4'   C3'
      O4'   C1'
      C1'    N9
      C1'   C2'
      C2'   C3'
      C3'   O3'
      O3'    +P
      C2'   O2'
      O2'   H2'
      C1'   H1'
      C2'  H2''
      C3'   H3'
      C4'   H4'
      C5'   H5'
  [ impropers ]
       C6    C5    N1    O6

[ N2G ]
; N2,N2,7-trimethylguanosine
  [ atoms ]
       N9   NG2R52 -0.0900   1
       C8   CG2R53  0.4100   1
       H8    HGR53  0.1300   1
       N7   NG2R52 -0.3900   1
       C5   CG2RC0  0.1300   1
       C6   CG2R63  0.5800   1
       O6    OG2D4 -0.4600   1
       N1   NG2R61 -0.3100   1
       H1     HGP1  0.2300   1
       C2   CG2R64  0.7300   1
       N3   NG2R62 -0.5300   1
       C4   CG2RC0  0.2000   1
       C7    CG334  0.1000   1
      H71     HGA3  0.0900   1
      H72     HGA3  0.0900   1
      H73     HGA3  0.0900   1
       N2    NG301 -0.3000   2
      C10    CG331 -0.1200   2
      H11     HGA3  0.0900   2
      H12     HGA3  0.0900   2
      H13     HGA3  0.0900   2
      C20    CG331 -0.1200   2
      H21     HGA3  0.0900   2
      H22     HGA3  0.0900   2
      H23     HGA3  0.0900   2
        P        P  1.5000   3
      O1P      ON3 -0.7800   3
      O2P      ON3 -0.7800   3
      O5'      ON2 -0.5700   3
      C5'     CN8B -0.0800   3
      H5'      HN8  0.0900   3
     H5''      HN8  0.0900   3
      C4'      CN7  0.1600   4
      H4'      HN7  0.0900   4
      O4'     ON6B -0.5000   4
      C1'     CN7B  0.1600   4
      H1'      HN7  0.0900   4
      C2'     CN7B  0.1400   5
     H2''      HN7  0.0900   5
      O2'      ON5 -0.6600   5
      H2'      HN5  0.4300   5
      C3'      CN7  0.0100   6
      H3'      HN7  0.0900   6
      O3'      ON2 -0.5700   6
  [ bonds ]
       N9    C8
       N9    C4
       C8    N7
       C8    H8
       N7    C5
       N7    C7
       C5    C6
       C5    C4
       C6    O6
       C6    N1
       N1    C2
       N1    H1
       C2    N2
       C2    N3
       N2   C20
       N2   C10
       N3    C4
      C20   H21
      C20   H22
      C20   H23
      C10   H11
      C10   H12
      C10   H13
       C7   H71
       C7   H72
       C7   H73
        P   O1P
        P   O2P
        P   O5'
      O5'   C5'
      C5'  H5''
      C5'   C4'
      C4'   O4'
      C4'   C3'
      O4'   C1'
      C1'    N9
      C1'   C2'
      C2'   C3'
      C3'   O3'
      O3'    +P
      C2'   O2'
      O2'   H2'
      C1'   H1'
      C2'  H2''
      C3'   H3'
      C4'   H4'
      C5'   H5'
  [ impropers ]
       C6    C5    N1    O6
       C2    N1    N3    N2

[ OAU ]
; uridine 5-oxyacetic acid   ! adjusted    5-(CARBOXYMETHOXY) URIDINE
  [ atoms ]
       N1   NG2R61 -0.3000   1
       C2   CG2R63  0.5700   1
       O2    OG2D4 -0.4900   1
       N3   NG2R61 -0.4700   1
       H3     HGP1  0.3300   1
       C4   CG2R63  0.4900   1
       O4    OG2D4 -0.4900   1
       C5   CG2R62  0.1700   1
       C6   CG2R62  0.2100   1
       H6    HGR62  0.1600   1
       O7    OG301 -0.4300   1
       C8    CG321  0.0700   1
      H81     HGA2  0.0900   1
      H82     HGA2  0.0900   1
       C9    CG2O3  0.5200   2
      O91    OG2D2 -0.7600   2
      O92    OG2D2 -0.7600   2
        P        P  1.5000   3
      O1P      ON3 -0.7800   3
      O2P      ON3 -0.7800   3
      O5'      ON2 -0.5700   3
      C5'     CN8B -0.0800   3
      H5'      HN8  0.0900   3
     H5''      HN8  0.0900   3
      C4'      CN7  0.1600   4
      H4'      HN7  0.0900   4
      O4'     ON6B -0.5000   4
      C1'     CN7B  0.1600   4
      H1'      HN7  0.0900   4
      C2'     CN7B  0.1400   5
     H2''      HN7  0.0900   5
      O2'      ON5 -0.6600   5
      H2'      HN5  0.4300   5
      C3'      CN7  0.0100   6
      H3'      HN7  0.0900   6
      O3'      ON2 -0.5700   6
  [ bonds ]
       N1    C2
       N1    C6
       C2    O2
       C2    N3
       N3    C4
       N3    H3
       C4    O4
       C4    C5
       C5    C6
       C5    O7
       C6    H6
       O7    C8
       C8   H81
       C8   H82
       C8    C9
       C9   O91
       C9   O92
        P   O1P
        P   O2P
        P   O5'
      O5'   C5'
      C5'  H5''
      C5'   C4'
      C4'   O4'
      C4'   C3'
      O4'   C1'
      C1'    N1
      C1'   C2'
      C2'   C3'
      C3'   O3'
      O3'    +P
      C2'   O2'
      O2'   H2'
      C1'   H1'
      C2'  H2''
      C3'   H3'
      C4'   H4'
      C5'   H5'
  [ impropers ]
       C2    N1    N3    O2
       C4    C5    N3    O4
       C9   O92   O91    C8

[ OCU ]
; 5-methoxycarbonylmethyluridine
  [ atoms ]
       N1   NG2R61 -0.3400   1
       C2   CG2R63  0.5100   1
       O2    OG2D4 -0.4100   1
       N3   NG2R61 -0.4600   1
       H3     HGP1  0.3600   1
       C4   CG2R63  0.5000   1
       O4    OG2D4 -0.4500   1
       C5   CG2R62 -0.0500   1
       C6   CG2R62  0.1700   1
       H6    HGR62  0.1700   1
       C7    CG321 -0.2200   2
      H71     HGA2  0.0900   2
      H72     HGA2  0.0900   2
       C8    CG2O2  0.9000   2
       O9    OG302 -0.4900   2
       O8    OG2D1 -0.6300   2
      C10    CG331 -0.0100   2
     H101     HGA3  0.0900   2
     H102     HGA3  0.0900   2
     H103     HGA3  0.0900   2
        P        P  1.5000   3
      O1P      ON3 -0.7800   3
      O2P      ON3 -0.7800   3
      O5'      ON2 -0.5700   3
      C5'     CN8B -0.0800   3
      H5'      HN8  0.0900   3
     H5''      HN8  0.0900   3
      C4'      CN7  0.1600   4
      H4'      HN7  0.0900   4
      O4'     ON6B -0.5000   4
      C1'     CN7B  0.1600   4
      H1'      HN7  0.0900   4
      C2'     CN7B  0.1400   5
     H2''      HN7  0.0900   5
      O2'      ON5 -0.6600   5
      H2'      HN5  0.4300   5
      C3'      CN7  0.0100   6
      H3'      HN7  0.0900   6
      O3'      ON2 -0.5700   6
  [ bonds ]
       N1    C2
       N1    C6
       C2    O2
       C2    N3
       N3    C4
       N3    H3
       C4    O4
       C4    C5
       C5    C6
       C5    C7
       C6    H6
       C7   H71
       C7   H72
       C7    C8
       C8    O9
       C8    O8
       O9   C10
      C10  H101
      C10  H102
      C10  H103
        P   O1P
        P   O2P
        P   O5'
      O5'   C5'
      C5'  H5''
      C5'   C4'
      C4'   O4'
      C4'   C3'
      O4'   C1'
      C1'    N1
      C1'   C2'
      C2'   C3'
      C3'   O3'
      O3'    +P
      C2'   O2'
      O2'   H2'
      C1'   H1'
      C2'  H2''
      C3'   H3'
      C4'   H4'
      C5'   H5'
  [ impropers ]
       C2    N1    N3    O2
       C4    C5    N3    O4
       C8    C7    O8    O9

[ OEU ]
; uridine 5-oxyacetic acid methyl ester    ! adjusted
  [ atoms ]
       N1   NG2R61 -0.3000   1
       C2   CG2R63  0.5700   1
       O2    OG2D4 -0.4900   1
       N3   NG2R61 -0.4700   1
       H3     HGP1  0.3300   1
       C4   CG2R63  0.4900   1
       O4    OG2D4 -0.4900   1
       C5   CG2R62  0.1700   1
       C6   CG2R62  0.2100   1
       H6    HGR62  0.1600   1
       O7    OG301 -0.4300   1
       C8    CG321  0.0700   1
      H81     HGA2  0.0900   1
      H82     HGA2  0.0900   1
       C9    CG2O2  0.8600   2
       O9    OG2D1 -0.6300   2
      O10    OG302 -0.4900   2
      C11    CG331 -0.0100   2
     H111     HGA3  0.0900   2
     H112     HGA3  0.0900   2
     H113     HGA3  0.0900   2
        P        P  1.5000   3
      O1P      ON3 -0.7800   3
      O2P      ON3 -0.7800   3
      O5'      ON2 -0.5700   3
      C5'     CN8B -0.0800   3
      H5'      HN8  0.0900   3
     H5''      HN8  0.0900   3
      C4'      CN7  0.1600   4
      H4'      HN7  0.0900   4
      O4'     ON6B -0.5000   4
      C1'     CN7B  0.1600   4
      H1'      HN7  0.0900   4
      C2'     CN7B  0.1400   5
     H2''      HN7  0.0900   5
      O2'      ON5 -0.6600   5
      H2'      HN5  0.4300   5
      C3'      CN7  0.0100   6
      H3'      HN7  0.0900   6
      O3'      ON2 -0.5700   6
  [ bonds ]
       N1    C2
       N1    C6
       C2    O2
       C2    N3
       N3    C4
       N3    H3
       C4    O4
       C4    C5
       C5    C6
       C5    O7
       C6    H6
       O7    C8
       C8   H81
       C8   H82
       C8    C9
       C9    O9
       C9   O10
      O10   C11
      C11  H111
      C11  H112
      C11  H113
        P   O1P
        P   O2P
        P   O5'
      O5'   C5'
      C5'  H5''
      C5'   C4'
      C4'   O4'
      C4'   C3'
      O4'   C1'
      C1'    N1
      C1'   C2'
      C2'   C3'
      C3'   O3'
      O3'    +P
      C2'   O2'
      O2'   H2'
      C1'   H1'
      C2'  H2''
      C3'   H3'
      C4'   H4'
      C5'   H5'
  [ impropers ]
       C2    N1    N3    O2
       C4    C5    N3    O4
       C9    C8    O9   O10

[ OMA ]
; 2'-O-methyladenosine, MRA
  [ atoms ]
       N9      NN2 -0.0500   1
       C8      CN4  0.3400   1
       H8      HN3  0.1200   1
       N7      NN4 -0.7100   1
       C5      CN5  0.2800   1
       C6      CN2  0.4600   1
       N6      NN1 -0.7700   1
      H61      HN1  0.3800   1
      H62      HN1  0.3800   1
       N1     NN3A -0.7400   1
       C2      CN4  0.5000   1
       H2      HN3  0.1300   1
       N3     NN3A -0.7500   1
       C4      CN5  0.4300   1
        P        P  1.5000   2
      O1P      ON3 -0.7800   2
      O2P      ON3 -0.7800   2
      O5'      ON2 -0.5700   2
      C5'     CN8B -0.0800   2
      H5'      HN8  0.0900   2
     H5''      HN8  0.0900   2
      C4'      CN7  0.1600   3
      H4'      HN7  0.0900   3
      O4'     ON6B -0.5000   3
      C1'     CN7B  0.1600   3
      H1'      HN7  0.0900   3
      C2'     CN7B  0.0800   4
     H2''      HN7  0.0900   4
      O2'    OG301 -0.3400   4
      CM2    CG331 -0.1000   4
      HM1     HGA3  0.0900   4
      HM2     HGA3  0.0900   4
      HM3     HGA3  0.0900   4
      C3'      CN7  0.0100   5
      H3'      HN7  0.0900   5
      O3'      ON2 -0.5700   5
  [ bonds ]
       N9    C8
       N9    C4
       C4    N3
       C4    C5
       N1    C6
       C2    N1
       C6    N6
       C8    H8
       C2    H2
       C2    N3
       N6   H61
       N6   H62
       C6    C5
       C5    N7
       N7    C8
        P   O1P
        P   O2P
        P   O5'
      O5'   C5'
      C5'  H5''
      C5'   C4'
      C4'   O4'
      C4'   C3'
      O4'   C1'
      C1'    N9
      C1'   C2'
      C2'   C3'
      C3'   O3'
      O3'    +P
      C2'   O2'
      CM2   O2'
      CM2   HM1
      HM2   CM2
      HM3   CM2
      C1'   H1'
      C2'  H2''
      C3'   H3'
      C4'   H4'
      C5'   H5'
  [ impropers ]
       N6    C6   H61   H62
       C6    N1    C5    N6

[ OMC ]
; 2'-O-methylcytidine, MRC
  [ atoms ]
       N1      NN2 -0.1300   1
       C2      CN1  0.5200   1
       O2     ON1C -0.4900   1
       N3      NN3 -0.6600   1
       C4      CN2  0.6500   1
       N4      NN1 -0.7500   1
      H41      HN1  0.3700   1
      H42      HN1  0.3300   1
       C5      CN3 -0.1300   1
       H5      HN3  0.0700   1
       C6      CN3  0.0500   1
       H6      HN3  0.1700   1
        P        P  1.5000   2
      O1P      ON3 -0.7800   2
      O2P      ON3 -0.7800   2
      O5'      ON2 -0.5700   2
      C5'     CN8B -0.0800   2
      H5'      HN8  0.0900   2
     H5''      HN8  0.0900   2
      C4'      CN7  0.1600   3
      H4'      HN7  0.0900   3
      O4'     ON6B -0.5000   3
      C1'     CN7B  0.1600   3
      H1'      HN7  0.0900   3
      C2'     CN7B  0.0800   4
     H2''      HN7  0.0900   4
      O2'    OG301 -0.3400   4
      CM2    CG331 -0.1000   4
      HM1     HGA3  0.0900   4
      HM2     HGA3  0.0900   4
      HM3     HGA3  0.0900   4
      C3'      CN7  0.0100   5
      H3'      HN7  0.0900   5
      O3'      ON2 -0.5700   5
  [ bonds ]
       N1    C2
       N1    C6
       C2    O2
       C2    N3
       N3    C4
       C4    C5
       C4    N4
       N4   H41
       N4   H42
       C5    H5
       C5    C6
       C6    H6
        P   O1P
        P   O2P
        P   O5'
      O5'   C5'
      C5'  H5''
      C5'   C4'
      C4'   O4'
      C4'   C3'
      O4'   C1'
      C1'    N1
      C1'   C2'
      C2'   C3'
      C3'   O3'
      O3'    +P
      C2'   O2'
      CM2   O2'
      CM2   HM1
      HM2   CM2
      HM3   CM2
      C1'   H1'
      C2'  H2''
      C3'   H3'
      C4'   H4'
      C5'   H5'
  [ impropers ]
       C2    N1    N3    O2
       C4    N3    C5    N4
       N4    C4   H41   H42

[ OMG ]
; 2'-O-methylguanosine, MRG
  [ atoms ]
       N9     NN2B -0.0200   1
       C8      CN4  0.2500   1
       H8      HN3  0.1600   1
       N7      NN4 -0.6000   1
       C5     CN5G  0.0000   1
       C6      CN1  0.5400   1
       O6      ON1 -0.5100   1
       N1     NN2G -0.3400   1
       H1      HN2  0.2600   1
       C2      CN2  0.7500   1
       N2      NN1 -0.6800   1
      H21      HN1  0.3200   1
      H22      HN1  0.3500   1
       N3     NN3G -0.7400   1
       C4      CN5  0.2600   1
        P        P  1.5000   2
      O1P      ON3 -0.7800   2
      O2P      ON3 -0.7800   2
      O5'      ON2 -0.5700   2
      C5'     CN8B -0.0800   2
      H5'      HN8  0.0900   2
     H5''      HN8  0.0900   2
      C4'      CN7  0.1600   3
      H4'      HN7  0.0900   3
      O4'     ON6B -0.5000   3
      C1'     CN7B  0.1600   3
      H1'      HN7  0.0900   3
      C2'     CN7B  0.0800   4
     H2''      HN7  0.0900   4
      O2'    OG301 -0.3400   4
      CM2    CG331 -0.1000   4
      HM1     HGA3  0.0900   4
      HM2     HGA3  0.0900   4
      HM3     HGA3  0.0900   4
      C3'      CN7  0.0100   5
      H3'      HN7  0.0900   5
      O3'      ON2 -0.5700   5
  [ bonds ]
       N9    C8
       N9    C4
       C4    N3
       C4    C5
       C5    N7
       C2    N2
       C2    N1
       C2    N3
       N2   H21
       N2   H22
       N1    H1
       N1    C6
       C6    C5
       C6    O6
       N7    C8
       C8    H8
        P   O1P
        P   O2P
        P   O5'
      O5'   C5'
      C5'  H5''
      C5'   C4'
      C4'   O4'
      C4'   C3'
      O4'   C1'
      C1'    N9
      C1'   C2'
      C2'   C3'
      C3'   O3'
      O3'    +P
      C2'   O2'
      CM2   O2'
      CM2   HM1
      HM2   CM2
      HM3   CM2
      C1'   H1'
      C2'  H2''
      C3'   H3'
      C4'   H4'
      C5'   H5'
  [ impropers ]
       C2    N3    N1    N2
       C6    N1    C5    O6
       N2   H21    C2   H22

[ OMI ]
; 2'-O-methylinosine, MRI
  [ atoms ]
       N9   NG2R51 -0.0100   1
       C8   CG2R53  0.2600   1
       H8    HGR52  0.1500   1
       N7   NG2R50 -0.6100   1
       C5   CG2RC0  0.0100   1
       C6   CG2R63  0.5500   1
       O6    OG2D4 -0.5100   1
       N1   NG2R61 -0.3200   1
       H1     HGP1  0.2500   1
       C2   CG2R64  0.5100   1
       H2    HGR62  0.1000   1
       N3   NG2R62 -0.6400   1
       C4   CG2RC0  0.2600   1
        P        P  1.5000   2
      O1P      ON3 -0.7800   2
      O2P      ON3 -0.7800   2
      O5'      ON2 -0.5700   2
      C5'     CN8B -0.0800   2
      H5'      HN8  0.0900   2
     H5''      HN8  0.0900   2
      C4'      CN7  0.1600   3
      H4'      HN7  0.0900   3
      O4'     ON6B -0.5000   3
      C1'     CN7B  0.1600   3
      H1'      HN7  0.0900   3
      C2'     CN7B  0.0800   4
     H2''      HN7  0.0900   4
      O2'    OG301 -0.3400   4
      CM2    CG331 -0.1000   4
      HM1     HGA3  0.0900   4
      HM2     HGA3  0.0900   4
      HM3     HGA3  0.0900   4
      C3'      CN7  0.0100   5
      H3'      HN7  0.0900   5
      O3'      ON2 -0.5700   5
  [ bonds ]
       N9    C8
       N9    C4
       C8    N7
       C8    H8
       N7    C5
       C5    C6
       C5    C4
       C6    O6
       C6    N1
       N1    C2
       N1    H1
       C2    N3
       C2    H2
       N3    C4
        P   O1P
        P   O2P
        P   O5'
      O5'   C5'
      C5'  H5''
      C5'   C4'
      C4'   O4'
      C4'   C3'
      O4'   C1'
      C1'    N9
      C1'   C2'
      C2'   C3'
      C3'   O3'
      O3'    +P
      C2'   O2'
      CM2   O2'
      CM2   HM1
      HM2   CM2
      HM3   CM2
      C1'   H1'
      C2'  H2''
      C3'   H3'
      C4'   H4'
      C5'   H5'
  [ impropers ]
       C6    C5    N1    O6

[ OMP ]
; 2'-O-methylpseudouridine, MRP
  [ atoms ]
       C5   CG2R62 -0.1700   1
       C4   CG2R63  0.5300   1
       O4    OG2D4 -0.4600   1
       N3   NG2R61 -0.5100   1
       H3     HGP1  0.3700   1
       C2   CG2R63  0.4500   1
       O2    OG2D4 -0.4600   1
       N1   NG2R61 -0.3600   1
       H1     HGP1  0.3300   1
       C6   CG2R62  0.1000   1
       H6    HGR62  0.1800   1
        P        P  1.5000   2
      O1P      ON3 -0.7800   2
      O2P      ON3 -0.7800   2
      O5'      ON2 -0.5700   2
      C5'     CN8B -0.0800   2
      H5'      HN8  0.0900   2
     H5''      HN8  0.0900   2
      C1'     CN7B  0.1200   3
      H1'      HN7  0.0900   3
      C4'      CN7  0.1600   3
      O4'     ON6B -0.4600   3
      H4'      HN7  0.0900   3
      C2'     CN7B  0.0800   4
     H2''      HN7  0.0900   4
      O2'    OG301 -0.3400   4
      CM2    CG331 -0.1000   4
      HM1     HGA3  0.0900   4
      HM2     HGA3  0.0900   4
      HM3     HGA3  0.0900   4
      C3'      CN7  0.0100   5
      H3'      HN7  0.0900   5
      O3'      ON2 -0.5700   5
  [ bonds ]
       C5    C4
       C5    C6
       C4    O4
       C4    N3
       N3    C2
       N3    H3
       C2    O2
       C2    N1
       N1    C6
       N1    H1
       C6    H6
        P   O1P
        P   O2P
        P   O5'
      O5'   C5'
      C5'  H5''
      C5'   C4'
      C4'   O4'
      C4'   C3'
      O4'   C1'
      C1'    C5
      C1'   C2'
      C2'   C3'
      C3'   O3'
      O3'    +P
      C2'   O2'
      CM2   O2'
      CM2   HM1
      HM2   CM2
      HM3   CM2
      C1'   H1'
      C2'  H2''
      C3'   H3'
      C4'   H4'
      C5'   H5'
  [ impropers ]
       C2    N1    N3    O2
       C4    C5    N3    O4

[ OMU ]
; 2'-O-methyluridine, MRU
  [ atoms ]
       N1     NN2B -0.3400   1
       C2     CN1T  0.5500   1
       O2      ON1 -0.4500   1
       N3     NN2U -0.4600   1
       H3      HN2  0.3600   1
       C4      CN1  0.5300   1
       O4      ON1 -0.4800   1
       C5      CN3 -0.1500   1
       H5      HN3  0.1000   1
       C6      CN3  0.2000   1
       H6      HN3  0.1400   1
        P        P  1.5000   2
      O1P      ON3 -0.7800   2
      O2P      ON3 -0.7800   2
      O5'      ON2 -0.5700   2
      C5'     CN8B -0.0800   2
      H5'      HN8  0.0900   2
     H5''      HN8  0.0900   2
      C4'      CN7  0.1600   3
      H4'      HN7  0.0900   3
      O4'     ON6B -0.5000   3
      C1'     CN7B  0.1600   3
      H1'      HN7  0.0900   3
      C2'     CN7B  0.0800   4
     H2''      HN7  0.0900   4
      O2'    OG301 -0.3400   4
      CM2    CG331 -0.1000   4
      HM1     HGA3  0.0900   4
      HM2     HGA3  0.0900   4
      HM3     HGA3  0.0900   4
      C3'      CN7  0.0100   5
      H3'      HN7  0.0900   5
      O3'      ON2 -0.5700   5
  [ bonds ]
       N1    C2
       N1    C6
       C2    O2
       C2    N3
       N3    C4
       N3    H3
       C4    O4
       C4    C5
       C5    C6
       C5    H5
       C6    H6
        P   O1P
        P   O2P
        P   O5'
      O5'   C5'
      C5'  H5''
      C5'   C4'
      C4'   O4'
      C4'   C3'
      O4'   C1'
      C1'    N1
      C1'   C2'
      C2'   C3'
      C3'   O3'
      O3'    +P
      C2'   O2'
      CM2   O2'
      CM2   HM1
      HM2   CM2
      HM3   CM2
      C1'   H1'
      C2'  H2''
      C3'   H3'
      C4'   H4'
      C5'   H5'
  [ impropers ]
       C2    N1    N3    O2
       C4    N3    C5    O4

[ PBG ]
; peroxywybutosine
  [ atoms ]
       N9   NG2R51  0.0200   1
       C8   CG2R53  0.3800   1
       H8    HGR52  0.0800   1
       N7   NG2R50 -0.6800   1
       C5   CG2RC0  0.0100   1
       C6   CG2R63  0.6900   1
       O6    OG2D4 -0.5100   1
       N1   NG2RC0 -0.1000   1
       C2   CG2RC0  0.4500   1
       N2   NG2R50 -0.6900   1
       N3   NG2R61 -0.3400   1
       C4   CG2RC0  0.3000   1
      C12   CG2R51 -0.2600   1
      C11   CG2R51  0.4100   1
       C3    CG331 -0.0400   2
      H31     HGA3  0.0900   2
      H32     HGA3  0.0900   2
      H33     HGA3  0.0900   2
      C10    CG331 -0.3000   3
     H101     HGA3  0.0900   3
     H102     HGA3  0.0900   3
     H103     HGA3  0.0900   3
      C13    CG321 -0.1400   4
     H131     HGA2  0.0900   4
     H132     HGA2  0.0900   4
      C14    CG311  0.1700   5
      H14     HGA1  0.0900   5
      O14    OG301 -0.2500   5
      O15    OG311 -0.4400   5
     H15O     HGP1  0.4300   5
      C16    CG311  0.1000   6
      H16     HGA1  0.0900   6
      N20    NG2S1 -0.3800   6
      H20     HGP1  0.3200   6
      C21    CG2O6  0.2000   6
      O22    OG2D1 -0.3900   6
      O23    OG302 -0.3200   6
      C24    CG331  0.0700   6
     H241     HGA3  0.0900   6
     H242     HGA3  0.0900   6
     H243     HGA3  0.0900   6
      C17    CG2O2  0.9000   7
      O17    OG2D1 -0.6300   7
      O18    OG302 -0.4900   7
      C19    CG331 -0.0100   7
     H191     HGA3  0.0900   7
     H192     HGA3  0.0900   7
     H193     HGA3  0.0900   7
        P        P  1.5000   8
      O1P      ON3 -0.7800   8
      O2P      ON3 -0.7800   8
      O5'      ON2 -0.5700   8
      C5'     CN8B -0.0800   8
      H5'      HN8  0.0900   8
     H5''      HN8  0.0900   8
      C4'      CN7  0.1600   9
      H4'      HN7  0.0900   9
      O4'     ON6B -0.5000   9
      C1'     CN7B  0.1600   9
      H1'      HN7  0.0900   9
      C2'     CN7B  0.1400  10
     H2''      HN7  0.0900  10
      O2'      ON5 -0.6600  10
      H2'      HN5  0.4300  10
      C3'      CN7  0.0100  11
      H3'      HN7  0.0900  11
      O3'      ON2 -0.5700  11
  [ bonds ]
       N9    C8
       N9    C4
       C8    H8
       C8    N7
       N7    C5
       C5    C6
       C5    C4
       C6    O6
       C6    N1
       N1    C2
       N1   C12
       C2    N2
       C2    N3
       N2   C11
       N3    C4
       N3    C3
      C12   C11
      C12   C13
      C11   C10
       C3   H31
       C3   H32
       C3   H33
      C10  H101
      C10  H102
      C10  H103
      C13  H131
      C13  H132
      C13   C14
      O15  H15O
      O15   O14
      O14   C14
      C14   H14
      C14   C16
      C16   H16
      C16   N20
      C16   C17
      N20   H20
      N20   C21
      C21   O22
      C21   O23
      O23   C24
      C24  H241
      C24  H242
      C24  H243
      C17   O17
      C17   O18
      O18   C19
      C19  H191
      C19  H192
      C19  H193
        P   O1P
        P   O2P
        P   O5'
      O5'   C5'
      C5'  H5''
      C5'   C4'
      C4'   O4'
      C4'   C3'
      O4'   C1'
      C1'    N9
      C1'   C2'
      C2'   C3'
      C3'   O3'
      O3'    +P
      C2'   O2'
      O2'   H2'
      C1'   H1'
      C2'  H2''
      C3'   H3'
      C4'   H4'
      C5'   H5'
  [ impropers ]
       C6    C5    N1    O6
      C17   C16   O17   O18
      C21   N20   O22   O23

[ PSU ]
; Pseudouridine
  [ atoms ]
       C5   CG2R62 -0.1700   1
       C4   CG2R63  0.5300   1
       O4    OG2D4 -0.4600   1
       N3   NG2R61 -0.5100   1
       H3     HGP1  0.3700   1
       C2   CG2R63  0.4500   1
       O2    OG2D4 -0.4600   1
       N1   NG2R61 -0.3600   1
       H1     HGP1  0.3300   1
       C6   CG2R62  0.1000   1
       H6    HGR62  0.1800   1
        P        P  1.5000   2
      O1P      ON3 -0.7800   2
      O2P      ON3 -0.7800   2
      O5'      ON2 -0.5700   2
      C5'     CN8B -0.0800   2
      H5'      HN8  0.0900   2
     H5''      HN8  0.0900   2
      C1'     CN7B  0.1200   3
      H1'      HN7  0.0900   3
      C4'      CN7  0.1600   3
      O4'     ON6B -0.4600   3
      H4'      HN7  0.0900   3
      C2'     CN7B  0.1400   4
     H2''      HN7  0.0900   4
      O2'      ON5 -0.6600   4
      H2'      HN5  0.4300   4
      C3'      CN7  0.0100   5
      H3'      HN7  0.0900   5
      O3'      ON2 -0.5700   5
  [ bonds ]
       C5    C4
       C5    C6
       C4    O4
       C4    N3
       N3    C2
       N3    H3
       C2    O2
       C2    N1
       N1    C6
       N1    H1
       C6    H6
        P   O1P
        P   O2P
        P   O5'
      O5'   C5'
      C5'  H5''
      C5'   C4'
      C4'   O4'
      C4'   C3'
      O4'   C1'
      C1'    C5
      C1'   C2'
      C2'   C3'
      C3'   O3'
      O3'    +P
      C2'   O2'
      O2'   H2'
      C1'   H1'
      C2'  H2''
      C3'   H3'
      C4'   H4'
      C5'   H5'
  [ impropers ]
       C2    N1    N3    O2
       C4    C5    N3    O4

[ QUG ]
; queuosine, QUO
  [ atoms ]
       N9   NG2R51  0.0400   1
       C8   CG2R51  0.0600   1
       H8    HGR52  0.0800   1
       C7   CG2R51 -0.1400   1
       C5   CG2RC0 -0.0600   1
       C6   CG2R63  0.4200   1
       O6    OG2D4 -0.5200   1
       N1   NG2R61 -0.3800   1
       H1     HGP1  0.3000   1
       C2   CG2R64  0.6500   1
       N2    NG2S3 -0.6000   1
      H21     HGP4  0.3000   1
      H22     HGP4  0.3000   1
       N3   NG2R62 -0.7700   1
       C4   CG2RC0  0.3200   1
      C10    CG324  0.1800   2
     H101     HGA2  0.0900   2
     H102     HGA2  0.0900   2
      N11    NG3P2 -0.3500   2
     H111     HGP2  0.2800   2
     H112     HGP2  0.2800   2
      C12   CG3C53  0.3400   2
      H12     HGA1  0.0900   2
      C15   CG2R51 -0.2000   3
      H15    HGR51  0.2600   3
      C16   CG2R51 -0.2400   3
      H16    HGR51  0.1800   3
      C13   CG3C51  0.1400   4
      H13     HGA1  0.0900   4
      O13    OG311 -0.6500   4
     H13O     HGP1  0.4200   4
      C14   CG3C51  0.1400   5
      H14     HGA1  0.0900   5
      O14    OG311 -0.6500   5
     H14O     HGP1  0.4200   5
        P        P  1.5000   6
      O1P      ON3 -0.7800   6
      O2P      ON3 -0.7800   6
      O5'      ON2 -0.5700   6
      C5'     CN8B -0.0800   6
      H5'      HN8  0.0900   6
     H5''      HN8  0.0900   6
      C4'      CN7  0.1600   7
      H4'      HN7  0.0900   7
      O4'     ON6B -0.5000   7
      C1'     CN7B  0.1600   7
      H1'      HN7  0.0900   7
      C2'     CN7B  0.1400   8
     H2''      HN7  0.0900   8
      O2'      ON5 -0.6600   8
      H2'      HN5  0.4300   8
      C3'      CN7  0.0100   9
      H3'      HN7  0.0900   9
      O3'      ON2 -0.5700   9
  [ bonds ]
       N9    C8
       N9    C4
       C8    H8
       C8    C7
       C7    C5
       C7   C10
       C5    C6
       C5    C4
       C6    O6
       C6    N1
       N1    H1
       N1    C2
       C2    N2
       C2    N3
       N2   H21
       N2   H22
       N3    C4
      C10  H101
      C10  H102
      C10   N11
      N11  H111
      N11  H112
      N11   C12
      C12   H12
      C12   C13
      C12   C16
      C13   O13
      C13   H13
      C13   C14
      O13  H13O
      C14   O14
      C14   H14
      C14   C15
      O14  H14O
      C15   H15
      C15   C16
      C16   H16
        P   O1P
        P   O2P
        P   O5'
      O5'   C5'
      C5'  H5''
      C5'   C4'
      C4'   O4'
      C4'   C3'
      O4'   C1'
      C1'    N9
      C1'   C2'
      C2'   C3'
      C3'   O3'
      O3'    +P
      C2'   O2'
      O2'   H2'
      C1'   H1'
      C2'  H2''
      C3'   H3'
      C4'   H4'
      C5'   H5'
  [ impropers ]
       C6    C5    N1    O6
       C2    N1    N3    N2
       N2   H22   H21    C2

[ R2C ]
; agmatidine, AG9
  [ atoms ]
       N1    NG2P1 -0.2400   1
       C2   CG2R64  0.7700   1
       N2    NG2P1 -0.6000   1
       H2     HGP2  0.4900   1
       N3    NG2P1 -0.8100   1
       H3     HGP2  0.4400   1
       C4   CG2R64  0.5700   1
       N4    NG2D1 -0.6800   1
       H4     HGP1  0.3400   1
       C5   CG2R61 -0.2400   1
       H5    HGR61  0.2100   1
       C6   CG2R61  0.1300   1
       H6    HGR62  0.2000   1
       C7    CG324  0.2400   1
      H71     HGA2  0.0900   1
      H72     HGA2  0.0900   1
       CB    CG321 -0.1800   2
      HB1     HGA2  0.0900   2
      HB2     HGA2  0.0900   2
       CG    CG321 -0.1800   3
      HG1     HGA2  0.0900   3
      HG2     HGA2  0.0900   3
       CD    CG324  0.2100   4
      HD1     HGA2  0.0900   4
      HD2     HGA2  0.0900   4
       NE    NG2P1 -0.7100   4
       HE     HGP2  0.4400   4
       CZ    CG2N1  0.6400   4
      NH1    NG2P1 -0.8000   4
      H11     HGP2  0.4600   4
      H12     HGP2  0.4600   4
      NH2    NG2P1 -0.8000   4
      H21     HGP2  0.4600   4
      H22     HGP2  0.4600   4
        P        P  1.5000   5
      O1P      ON3 -0.7800   5
      O2P      ON3 -0.7800   5
      O5'      ON2 -0.5700   5
      C5'     CN8B -0.0800   5
      H5'      HN8  0.0900   5
     H5''      HN8  0.0900   5
      C4'      CN7  0.1600   6
      H4'      HN7  0.0900   6
      O4'     ON6B -0.5000   6
      C1'     CN7B  0.1600   6
      H1'      HN7  0.0900   6
      C2'     CN7B  0.1400   7
     H2''      HN7  0.0900   7
      O2'      ON5 -0.6600   7
      H2'      HN5  0.4300   7
      C3'      CN7  0.0100   8
      H3'      HN7  0.0900   8
      O3'      ON2 -0.5700   8
  [ bonds ]
       N1    C2
       N1    C6
       C2    N3
       C2    N2
       N3    C4
       C4    N4
       C4    C5
       N4    H4
       C5    H5
       C5    C6
       C6    H6
       N3    H3
       N2    H2
       N2    C7
       C7   H71
       C7   H72
       C7    CB
       CB   HB1
       CB   HB2
       CB    CG
       CG   HG1
       CG   HG2
       CG    CD
       CD   HD1
       CD   HD2
       CD    NE
       NE    HE
       NE    CZ
       CZ   NH1
       CZ   NH2
      NH1   H11
      NH1   H12
      NH2   H21
      NH2   H22
        P   O1P
        P   O2P
        P   O5'
      O5'   C5'
      C5'  H5''
      C5'   C4'
      C4'   O4'
      C4'   C3'
      O4'   C1'
      C1'    N1
      C1'   C2'
      C2'   C3'
      C3'   O3'
      O3'    +P
      C2'   O2'
      O2'   H2'
      C1'   H1'
      C2'  H2''
      C3'   H3'
      C4'   H4'
      C5'   H5'
  [ impropers ]
       C2    N1    N3    N2
       C4    C5    N4    N3
       CZ    NE   NH1   NH2

[ RCG ]
; archaeosine
  [ atoms ]
       N9   NG2R51  0.0400   1
       C4   CG2RC0  0.3200   1
       C5   CG2RC0 -0.0600   1
       C6   CG2R63  0.4200   1
       O6    OG2D4 -0.5200   1
       N1   NG2R61 -0.3800   1
       H1     HGP1  0.3000   1
       C2   CG2R64  0.6500   1
       N2    NG2S3 -0.6000   1
      H21     HGP4  0.3000   1
      H22     HGP4  0.3000   1
       N3   NG2R62 -0.7700   1
       C7   CG2R51  0.0600   2
       C8   CG2R51 -0.2100   2
       H8    HGR52  0.2400   2
      C10    CG2N2  0.6100   2
      N11    NG2P1 -0.4300   2
     H111     HGP2  0.2900   2
     H112     HGP2  0.2900   2
      N12    NG2P1 -0.4300   2
     H121     HGP2  0.2900   2
     H122     HGP2  0.2900   2
        P        P  1.5000   3
      O1P      ON3 -0.7800   3
      O2P      ON3 -0.7800   3
      O5'      ON2 -0.5700   3
      C5'     CN8B -0.0800   3
      H5'      HN8  0.0900   3
     H5''      HN8  0.0900   3
      C4'      CN7  0.1600   4
      H4'      HN7  0.0900   4
      O4'     ON6B -0.5000   4
      C1'     CN7B  0.1600   4
      H1'      HN7  0.0900   4
      C2'     CN7B  0.1400   5
     H2''      HN7  0.0900   5
      O2'      ON5 -0.6600   5
      H2'      HN5  0.4300   5
      C3'      CN7  0.0100   6
      H3'      HN7  0.0900   6
      O3'      ON2 -0.5700   6
  [ bonds ]
       N9    C8
       N9    C4
       C8    C7
       C8    H8
       C7    C5
       C7   C10
       C5    C6
       C5    C4
       C6    O6
       C6    N1
       N1    C2
       N1    H1
       C2    N2
       C2    N3
       N2   H21
       N2   H22
       N3    C4
      C10   N11
      C10   N12
      N11  H111
      N11  H112
      N12  H121
      N12  H122
        P   O1P
        P   O2P
        P   O5'
      O5'   C5'
      C5'  H5''
      C5'   C4'
      C4'   O4'
      C4'   C3'
      O4'   C1'
      C1'    N9
      C1'   C2'
      C2'   C3'
      C3'   O3'
      O3'    +P
      C2'   O2'
      O2'   H2'
      C1'   H1'
      C2'  H2''
      C3'   H3'
      C4'   H4'
      C5'   H5'
  [ impropers ]
       C6    C5    N1    O6
       C2    N1    N3    N2
       N2   H22   H21    C2
      C10   N12   N11    C7

[ RIA ]
; 2'-O-ribosyladenosine(phosphate), 2RA
  [ atoms ]
       N9      NN2 -0.0500   1
       C8      CN4  0.3400   1
       H8      HN3  0.1200   1
       N7      NN4 -0.7100   1
       C5      CN5  0.2800   1
       C6      CN2  0.4600   1
       N6      NN1 -0.7700   1
      H61      HN1  0.3800   1
      H62      HN1  0.3800   1
       N1     NN3A -0.7400   1
       C2      CN4  0.5000   1
       H2      HN3  0.1300   1
       N3     NN3A -0.7500   1
       C4      CN5  0.4300   1
        P        P  1.5000   2
      O1P      ON3 -0.7800   2
      O2P      ON3 -0.7800   2
      O5'      ON2 -0.5700   2
      C5'     CN8B -0.0800   2
      H5'      HN8  0.0900   2
     H5''      HN8  0.0900   2
      C4'      CN7  0.1600   3
      H4'      HN7  0.0900   3
      O4'     ON6B -0.5000   3
      C1'     CN7B  0.1600   3
      H1'      HN7  0.0900   3
      C3'      CN7  0.0100   4
      H3'      HN7  0.0900   4
      O3'      ON2 -0.5700   4
      C2'     CN7B  0.0900   5
      H2'      HN7  0.0900   5
      O2'    OC301 -0.3600   5
      C1A   CC3152  0.2900   5
      H1A     HCA1  0.0900   5
      O4A   OC3C51 -0.4000   5
      C4A   CC3153  0.1100   5
      H4A     HCA1  0.0900   5
      C2A   CC3151  0.1400   6
      H2A     HCA1  0.0900   6
      O2A    OC311 -0.6500   6
     H2OA     HCP1  0.4200   6
      C3A   CC3151  0.1400   7
      H3A     HCA1  0.0900   7
      O3A    OC311 -0.6500   7
     H3OA     HCP1  0.4200   7
      C5A    CC321 -0.0800   8
     H51A     HCA2  0.0900   8
     H52A     HCA2  0.0900   8
      O5A    OC30P -0.6200   8
       PA       PC  1.5000   8
      O1X    OC312 -0.6800   8
       HX     HCP1  0.3400   8
      O2X    OC2DP -0.8200   8
      O3X    OC2DP -0.8200   8
  [ bonds ]
       N1    C6
       C2    N3
       C4    C5
       N7    C8
       N9    C4
       C2    N1
       C6    N6
       N9    C8
       C4    N3
       N6   H61
       N6   H62
       C6    C5
       C5    N7
       C8    H8
       C2    H2
        P   O1P
        P   O2P
        P   O5'
      O5'   C5'
      C5'  H5''
      C5'   C4'
      C4'   O4'
      C4'   C3'
      O4'   C1'
      C1'    N9
      C1'   C2'
      C2'   C3'
      C3'   O3'
      O3'    +P
      C2'   O2'
      O2'   C1A
      C1'   H1'
      C2'   H2'
      C3'   H3'
      C4'   H4'
      C5'   H5'
       HX   O1X
      O1X    PA
     H51A   C5A
     H52A   C5A
      C5A   O5A
      C5A   C4A
       PA   O5A
       PA   O3X
       PA   O2X
      H4A   C4A
      H3A   C3A
      C4A   C3A
      C4A   O4A
      O3A   C3A
      O3A  H3OA
      C3A   C2A
     H2OA   O2A
      O4A   C1A
      C2A   O2A
      C2A   C1A
      C2A   H2A
      C1A   H1A
  [ impropers ]
       N6    C6   H61   H62
       C6    N1    C5    N6

[ RIG ]
; 2'-O-ribosylguanosine(phosphate), 2RG
  [ atoms ]
       N9     NN2B -0.0200   1
       C8      CN4  0.2500   1
       H8      HN3  0.1600   1
       N7      NN4 -0.6000   1
       C5     CN5G  0.0000   1
       C6      CN1  0.5400   1
       O6      ON1 -0.5100   1
       N1     NN2G -0.3400   1
       H1      HN2  0.2600   1
       C2      CN2  0.7500   1
       N2      NN1 -0.6800   1
      H21      HN1  0.3200   1
      H22      HN1  0.3500   1
       N3     NN3G -0.7400   1
       C4      CN5  0.2600   1
        P        P  1.5000   2
      O1P      ON3 -0.7800   2
      O2P      ON3 -0.7800   2
      O5'      ON2 -0.5700   2
      C5'     CN8B -0.0800   2
      H5'      HN8  0.0900   2
     H5''      HN8  0.0900   2
      C4'      CN7  0.1600   3
      H4'      HN7  0.0900   3
      O4'     ON6B -0.5000   3
      C1'     CN7B  0.1600   3
      H1'      HN7  0.0900   3
      C3'      CN7  0.0100   4
      H3'      HN7  0.0900   4
      O3'      ON2 -0.5700   4
      C2'     CN7B  0.0900   5
      H2'      HN7  0.0900   5
      O2'    OC301 -0.3600   5
      C1A   CC3152  0.2900   5
      H1A     HCA1  0.0900   5
      O4A   OC3C51 -0.4000   5
      C4A   CC3153  0.1100   5
      H4A     HCA1  0.0900   5
      C2A   CC3151  0.1400   6
      H2A     HCA1  0.0900   6
      O2A    OC311 -0.6500   6
     H2OA     HCP1  0.4200   6
      C3A   CC3151  0.1400   7
      H3A     HCA1  0.0900   7
      O3A    OC311 -0.6500   7
     H3OA     HCP1  0.4200   7
      C5A    CC321 -0.0800   8
     H51A     HCA2  0.0900   8
     H52A     HCA2  0.0900   8
      O5A    OC30P -0.6200   8
       PA       PC  1.5000   8
      O1X    OC312 -0.6800   8
       HX     HCP1  0.3400   8
      O2X    OC2DP -0.8200   8
      O3X    OC2DP -0.8200   8
  [ bonds ]
       N9    C8
       N9    C4
       C8    N7
       C8    H8
       N7    C5
       C5    C6
       C5    C4
       C6    O6
       C6    N1
       N1    C2
       N1    H1
       C2    N2
       C2    N3
       N2   H21
       N2   H22
       N3    C4
        P   O1P
        P   O2P
        P   O5'
      O5'   C5'
      C5'  H5''
      C5'   C4'
      C4'   O4'
      C4'   C3'
      O4'   C1'
      C1'    N9
      C1'   C2'
      C2'   C3'
      C3'   O3'
      O3'    +P
      C2'   O2'
      O2'   C1A
      C1'   H1'
      C2'   H2'
      C3'   H3'
      C4'   H4'
      C5'   H5'
       HX   O1X
      O1X    PA
     H51A   C5A
     H52A   C5A
      C5A   O5A
      C5A   C4A
       PA   O5A
       PA   O3X
       PA   O2X
      H4A   C4A
      H3A   C3A
      C4A   C3A
      C4A   O4A
      O3A   C3A
      O3A  H3OA
      C3A   C2A
     H2OA   O2A
      O4A   C1A
      C2A   O2A
      C2A   C1A
      C2A   H2A
      C1A   H1A
  [ impropers ]
       C2    N3    N1    N2
       C6    N1    C5    O6
       N2   H21    C2   H22

[ SAU ]
; 5-aminomethyl-2-thiouridine
  [ atoms ]
       N1   NG2R61 -0.2600   1
       C2   CG2R63  0.2900   1
       S2    SG2D1 -0.2200   1
       N3   NG2R61 -0.5600   1
       H3     HGP1  0.4000   1
       C4   CG2R63  0.3900   1
       O4    OG2D4 -0.4100   1
       C5   CG2R62 -0.0300   1
       C6   CG2R62  0.1800   1
       H6    HGR62  0.2200   1
       C7    CG324  0.2100   2
      H71     HGA2  0.0500   2
      H72     HGA2  0.0500   2
       N8    NG3P3 -0.3000   2
      H81     HGP2  0.3300   2
      H82     HGP2  0.3300   2
      H83     HGP2  0.3300   2
        P        P  1.5000   3
      O1P      ON3 -0.7800   3
      O2P      ON3 -0.7800   3
      O5'      ON2 -0.5700   3
      C5'     CN8B -0.0800   3
      H5'      HN8  0.0900   3
     H5''      HN8  0.0900   3
      C4'      CN7  0.1600   4
      H4'      HN7  0.0900   4
      O4'     ON6B -0.5000   4
      C1'     CN7B  0.1600   4
      H1'      HN7  0.0900   4
      C2'     CN7B  0.1400   5
     H2''      HN7  0.0900   5
      O2'      ON5 -0.6600   5
      H2'      HN5  0.4300   5
      C3'      CN7  0.0100   6
      H3'      HN7  0.0900   6
      O3'      ON2 -0.5700   6
  [ bonds ]
       N1    C2
       N1    C6
       C2    S2
       C2    N3
       N3    C4
       N3    H3
       C4    O4
       C4    C5
       C5    C6
       C5    C7
       C6    H6
       C7    N8
       C7   H71
       C7   H72
       N8   H81
       N8   H82
       N8   H83
        P   O1P
        P   O2P
        P   O5'
      O5'   C5'
      C5'  H5''
      C5'   C4'
      C4'   O4'
      C4'   C3'
      O4'   C1'
      C1'    N1
      C1'   C2'
      C2'   C3'
      C3'   O3'
      O3'    +P
      C2'   O2'
      O2'   H2'
      C1'   H1'
      C2'  H2''
      C3'   H3'
      C4'   H4'
      C5'   H5'
  [ impropers ]
       C2    N1    N3    S2
       C4    C5    N3    O4

[ SCU ]
; 5-carboxymethylaminomethyl-2-thiouridine
  [ atoms ]
       N1   NG2R61 -0.2600   1
       C2   CG2R63  0.2900   1
       S2    SG2D1 -0.2200   1
       N3   NG2R61 -0.5600   1
       H3     HGP1  0.4000   1
       C4   CG2R63  0.3900   1
       O4    OG2D4 -0.4100   1
       C5   CG2R62 -0.0300   1
       C6   CG2R62  0.1800   1
       H6    HGR62  0.2200   1
       C7    CG324  0.0400   2
      H71     HGA2  0.0900   2
      H72     HGA2  0.0900   2
       N8    NG3P2 -0.3400   2
      H81     HGP2  0.3400   2
      H82     HGP2  0.3400   2
       C9    CG324 -0.0100   2
      H91     HGA2  0.0900   2
      H92     HGA2  0.0900   2
      C10    CG2O3  0.5900   2
      O11    OG2D2 -0.6600   2
      O12    OG2D2 -0.6600   2
        P        P  1.5000   3
      O1P      ON3 -0.7800   3
      O2P      ON3 -0.7800   3
      O5'      ON2 -0.5700   3
      C5'     CN8B -0.0800   3
      H5'      HN8  0.0900   3
     H5''      HN8  0.0900   3
      C4'      CN7  0.1600   4
      H4'      HN7  0.0900   4
      O4'     ON6B -0.5000   4
      C1'     CN7B  0.1600   4
      H1'      HN7  0.0900   4
      C2'     CN7B  0.1400   5
     H2''      HN7  0.0900   5
      O2'      ON5 -0.6600   5
      H2'      HN5  0.4300   5
      C3'      CN7  0.0100   6
      H3'      HN7  0.0900   6
      O3'      ON2 -0.5700   6
  [ bonds ]
       N1    C2
       N1    C6
       C2    S2
       C2    N3
       N3    C4
       N3    H3
       C4    O4
       C4    C5
       C5    C6
       C5    C7
       C6    H6
       C7   H71
       C7   H72
       C7    N8
       N8   H82
       N8    C9
       N8   H81
       C9   H91
       C9   H92
       C9   C10
      C10   O11
      C10   O12
        P   O1P
        P   O2P
        P   O5'
      O5'   C5'
      C5'  H5''
      C5'   C4'
      C4'   O4'
      C4'   C3'
      O4'   C1'
      C1'    N1
      C1'   C2'
      C2'   C3'
      C3'   O3'
      O3'    +P
      C2'   O2'
      O2'   H2'
      C1'   H1'
      C2'  H2''
      C3'   H3'
      C4'   H4'
      C5'   H5'
  [ impropers ]
       C2    N1    N3    S2
       C4    C5    N3    O4
      C10   O11   O12    C9

[ SEU ]
; 5-methylaminomethyl-2-selenouridine
  [ atoms ]
       N1   NG2R61 -0.2600   1
       C2   CG2R63  0.2500   1
      SE2    SEGD1 -0.1600   1
       N3   NG2R61 -0.5600   1
       H3     HGP1  0.4000   1
       C4   CG2R63  0.3900   1
       O4    OG2D4 -0.4100   1
       C5   CG2R62 -0.0500   1
       C6   CG2R62  0.1800   1
       H6    HGR62  0.2200   1
        C    CG324  0.2000   2
      HC1     HGA2  0.0900   2
      HC2     HGA2  0.0900   2
        N    NG3P2 -0.5200   2
      HN1     HGP2  0.3800   2
      HN2     HGP2  0.3800   2
       CA    CG334  0.1100   2
      HA1     HGA3  0.0900   2
      HA2     HGA3  0.0900   2
      HA3     HGA3  0.0900   2
        P        P  1.5000   3
      O1P      ON3 -0.7800   3
      O2P      ON3 -0.7800   3
      O5'      ON2 -0.5700   3
      C5'     CN8B -0.0800   3
      H5'      HN8  0.0900   3
     H5''      HN8  0.0900   3
      C4'      CN7  0.1600   4
      H4'      HN7  0.0900   4
      O4'     ON6B -0.5000   4
      C1'     CN7B  0.1600   4
      H1'      HN7  0.0900   4
      C2'     CN7B  0.1400   5
     H2''      HN7  0.0900   5
      O2'      ON5 -0.6600   5
      H2'      HN5  0.4300   5
      C3'      CN7  0.0100   6
      H3'      HN7  0.0900   6
      O3'      ON2 -0.5700   6
  [ bonds ]
       N1    C2
       N1    C6
       C2   SE2
       C2    N3
       N3    C4
       N3    H3
       C4    O4
       C4    C5
       C5    C6
       C5     C
       C6    H6
        C     N
        C   HC1
        C   HC2
        N    CA
        N   HN2
        N   HN1
       CA   HA1
       CA   HA2
       CA   HA3
        P   O1P
        P   O2P
        P   O5'
      O5'   C5'
      C5'  H5''
      C5'   C4'
      C4'   O4'
      C4'   C3'
      O4'   C1'
      C1'    N1
      C1'   C2'
      C2'   C3'
      C3'   O3'
      O3'    +P
      C2'   O2'
      O2'   H2'
      C1'   H1'
      C2'  H2''
      C3'   H3'
      C4'   H4'
      C5'   H5'
  [ impropers ]
       C2    N1    N3   SE2
       C4    C5    N3    O4

[ SIA ]
; 2-methylthio-N6-(cis-hydroxyisopentenyl) adenosine
  [ atoms ]
       N9   NG2R51 -0.0100   1
       C8   CG2R53  0.3700   1
       H8    HGR52  0.1000   1
       N7   NG2R50 -0.8400   1
       C5   CG2RC0  0.2800   1
       C6   CG2R64  0.3800   1
       N6    NG311 -0.4800   1
       H6   HGPAM1  0.3600   1
       N1   NG2R62 -0.5800   1
       C2   CG2R64  0.6300   1
       N3   NG2R62 -0.7600   1
       C4   CG2RC0  0.4800   1
      C12    CG321 -0.0000   1
     H121     HGA2  0.0900   1
     H122     HGA2  0.0900   1
       S2    SG311 -0.2800   1
      C11    CG331 -0.1000   1
      H11     HGA3  0.0900   1
      H12     HGA3  0.0900   1
      H13     HGA3  0.0900   1
      C13    CG2D1 -0.1500   2
     H130     HGA4  0.1500   2
      C14    CG2D1  0.0000   3
      C15    CG331 -0.2700   3
     H151     HGA3  0.0900   3
     H152     HGA3  0.0900   3
     H153     HGA3  0.0900   3
      C16    CG321  0.0500   4
     H161     HGA2  0.0900   4
     H162     HGA2  0.0900   4
      O16    OG311 -0.6500   4
     H16O     HGP1  0.4200   4
        P        P  1.5000   5
      O1P      ON3 -0.7800   5
      O2P      ON3 -0.7800   5
      O5'      ON2 -0.5700   5
      C5'     CN8B -0.0800   5
      H5'      HN8  0.0900   5
     H5''      HN8  0.0900   5
      C4'      CN7  0.1600   6
      H4'      HN7  0.0900   6
      O4'     ON6B -0.5000   6
      C1'     CN7B  0.1600   6
      H1'      HN7  0.0900   6
      C2'     CN7B  0.1400   7
     H2''      HN7  0.0900   7
      O2'      ON5 -0.6600   7
      H2'      HN5  0.4300   7
      C3'      CN7  0.0100   8
      H3'      HN7  0.0900   8
      O3'      ON2 -0.5700   8
  [ bonds ]
       N9    C8
       N9    C4
       C8    N7
       C8    H8
       N7    C5
       C5    C6
       C5    C4
       C6    N6
       C6    N1
       N6   C12
       N6    H6
       N1    C2
       C2    N3
       C2    S2
       N3    C4
      C12  H121
      C12   C13
      C12  H122
      C13  H130
      C13   C14
      C14   C15
      C14   C16
      C15  H151
      C15  H152
      C15  H153
      C16   O16
      C16  H162
      C16  H161
      O16  H16O
       S2   C11
      C11   H13
      C11   H12
      C11   H11
        P   O1P
        P   O2P
        P   O5'
      O5'   C5'
      C5'  H5''
      C5'   C4'
      C4'   O4'
      C4'   C3'
      O4'   C1'
      C1'    N9
      C1'   C2'
      C2'   C3'
      C3'   O3'
      O3'    +P
      C2'   O2'
      O2'   H2'
      C1'   H1'
      C2'  H2''
      C3'   H3'
      C4'   H4'
      C5'   H5'
  [ impropers ]
       C6    C5    N1    N6

[ SMA ]
; 2-methylthio-N6-methyladenosine
  [ atoms ]
       N9   NG2R51 -0.0200   1
       C8   CG2R53  0.3700   1
       H8    HGR52  0.1000   1
       N7   NG2R50 -0.8400   1
       C5   CG2RC0  0.2800   1
       C6   CG2R64  0.3800   1
       N6    NG311 -0.4800   1
       H6   HGPAM1  0.3600   1
       N1   NG2R62 -0.5800   1
       C2   CG2R64  0.6300   1
       N3   NG2R62 -0.7600   1
       C4   CG2RC0  0.4800   1
      C10    CG331 -0.0900   1
      H11     HGA3  0.0900   1
      H12     HGA3  0.0900   1
      H13     HGA3  0.0900   1
       S2    SG311 -0.2800   1
      C20    CG331 -0.0900   1
      H21     HGA3  0.0900   1
      H22     HGA3  0.0900   1
      H23     HGA3  0.0900   1
        P        P  1.5000   2
      O1P      ON3 -0.7800   2
      O2P      ON3 -0.7800   2
      O5'      ON2 -0.5700   2
      C5'     CN8B -0.0800   2
      H5'      HN8  0.0900   2
     H5''      HN8  0.0900   2
      C4'      CN7  0.1600   3
      H4'      HN7  0.0900   3
      O4'     ON6B -0.5000   3
      C1'     CN7B  0.1600   3
      H1'      HN7  0.0900   3
      C2'     CN7B  0.1400   4
     H2''      HN7  0.0900   4
      O2'      ON5 -0.6600   4
      H2'      HN5  0.4300   4
      C3'      CN7  0.0100   5
      H3'      HN7  0.0900   5
      O3'      ON2 -0.5700   5
  [ bonds ]
       N9    C8
       N9    C4
       C8    N7
       C8    H8
       N7    C5
       C5    C6
       C5    C4
       C6    N6
       C6    N1
       N6   C10
       N6    H6
       N1    C2
       C2    N3
       C2    S2
       N3    C4
      C10   H11
      C10   H12
      C10   H13
       S2   C20
      C20   H21
      C20   H22
      C20   H23
        P   O1P
        P   O2P
        P   O5'
      O5'   C5'
      C5'  H5''
      C5'   C4'
      C4'   O4'
      C4'   C3'
      O4'   C1'
      C1'    N9
      C1'   C2'
      C2'   C3'
      C3'   O3'
      O3'    +P
      C2'   O2'
      O2'   H2'
      C1'   H1'
      C2'  H2''
      C3'   H3'
      C4'   H4'
      C5'   H5'
  [ impropers ]
       C6    C5    N1    N6

[ STU ]
; 5-taurinomethyl-2-thiouridine
  [ atoms ]
       N1   NG2R61 -0.2600   1
       C2   CG2R63  0.2900   1
       S2    SG2D1 -0.2200   1
       N3   NG2R61 -0.5600   1
       H3     HGP1  0.4000   1
       C4   CG2R63  0.3900   1
       O4    OG2D4 -0.4100   1
       C5   CG2R62 -0.0300   1
       C6   CG2R62  0.1800   1
       H6    HGR62  0.2200   1
       C7    CG324  0.1400   2
      H71     HGA2  0.0900   2
      H72     HGA2  0.0900   2
       N8    NG3P2 -0.3000   2
      H81     HGP2  0.3300   2
      H82     HGP2  0.3300   2
       C9    CG324  0.1400   2
      H91     HGA2  0.0900   2
      H92     HGA2  0.0900   2
      C10    CG321 -0.2600   3
     H101     HGA2  0.0900   3
     H102     HGA2  0.0900   3
      S11    SG3O1  0.7300   3
      O11    OG2P1 -0.5500   3
      O12    OG2P1 -0.5500   3
      O13    OG2P1 -0.5500   3
        P        P  1.5000   4
      O1P      ON3 -0.7800   4
      O2P      ON3 -0.7800   4
      O5'      ON2 -0.5700   4
      C5'     CN8B -0.0800   4
      H5'      HN8  0.0900   4
     H5''      HN8  0.0900   4
      C4'      CN7  0.1600   5
      H4'      HN7  0.0900   5
      O4'     ON6B -0.5000   5
      C1'     CN7B  0.1600   5
      H1'      HN7  0.0900   5
      C2'     CN7B  0.1400   6
     H2''      HN7  0.0900   6
      O2'      ON5 -0.6600   6
      H2'      HN5  0.4300   6
      C3'      CN7  0.0100   7
      H3'      HN7  0.0900   7
      O3'      ON2 -0.5700   7
  [ bonds ]
       N1    C2
       N1    C6
       C2    S2
       C2    N3
       N3    C4
       N3    H3
       C4    O4
       C4    C5
       C5    C6
       C5    C7
       C6    H6
       C7   H71
       C7   H72
       C7    N8
       C9   C10
       C9   H91
       C9   H92
       C9    N8
      C10  H101
      C10  H102
      C10   S11
       N8   H81
       N8   H82
      S11   O11
      S11   O12
      S11   O13
        P   O1P
        P   O2P
        P   O5'
      O5'   C5'
      C5'  H5''
      C5'   C4'
      C4'   O4'
      C4'   C3'
      O4'   C1'
      C1'    N1
      C1'   C2'
      C2'   C3'
      C3'   O3'
      O3'    +P
      C2'   O2'
      O2'   H2'
      C1'   H1'
      C2'  H2''
      C3'   H3'
      C4'   H4'
      C5'   H5'
  [ impropers ]
       C2    N1    N3    S2
       C4    C5    N3    O4

[ T6A ]
; N6-threonylcarbamoyladenosine, 6TA
  [ atoms ]
       N9   NG2R51 -0.0100   1
       C8   CG2R53  0.3900   1
       H8    HGR52  0.0900   1
       N7   NG2R50 -0.8100   1
       C5   CG2RC0  0.3500   1
       C6   CG2R64  0.6600   1
       N6    NG2S1 -0.6800   1
       H6     HGP1  0.3200   1
       N1   NG2R62 -0.6800   1
       C2   CG2R64  0.3900   1
       H2    HGR62  0.1400   1
       N3   NG2R62 -0.8200   1
       C4   CG2RC0  0.5700   1
      C10    CG2O6  0.6000   1
      O10    OG2D1 -0.5000   1
      N11    NG2S1 -0.4800   1
      H11     HGP1  0.2900   1
      C12    CG311  0.0900   1
      H12     HGA1  0.0900   1
      C13    CG2O3  0.5200   2
      ODA    OG2D2 -0.7600   2
      ODB    OG2D2 -0.7600   2
      C14    CG311  0.1400   3
      H14     HGA1  0.0900   3
      O14    OG311 -0.6500   3
     H14O     HGP1  0.4200   3
      C15    CG331 -0.2700   3
     H151     HGA3  0.0900   3
     H152     HGA3  0.0900   3
     H153     HGA3  0.0900   3
        P        P  1.5000   4
      O1P      ON3 -0.7800   4
      O2P      ON3 -0.7800   4
      O5'      ON2 -0.5700   4
      C5'     CN8B -0.0800   4
      H5'      HN8  0.0900   4
     H5''      HN8  0.0900   4
      C4'      CN7  0.1600   5
      H4'      HN7  0.0900   5
      O4'     ON6B -0.5000   5
      C1'     CN7B  0.1600   5
      H1'      HN7  0.0900   5
      C2'     CN7B  0.1400   6
     H2''      HN7  0.0900   6
      O2'      ON5 -0.6600   6
      H2'      HN5  0.4300   6
      C3'      CN7  0.0100   7
      H3'      HN7  0.0900   7
      O3'      ON2 -0.5700   7
  [ bonds ]
       N9    C8
       N9    C4
       C8    N7
       C8    H8
       N7    C5
       C5    C6
       C5    C4
       C6    N6
       C6    N1
       N6   C10
       N6    H6
       N1    C2
       C2    N3
       C2    H2
       N3    C4
      C10   O10
      C10   N11
      N11   C12
      N11   H11
      C12   C13
      C12   C14
      C12   H12
      C13   ODA
      C13   ODB
      C14   O14
      C14   C15
      C14   H14
      O14  H14O
      C15  H151
      C15  H152
      C15  H153
        P   O1P
        P   O2P
        P   O5'
      O5'   C5'
      C5'  H5''
      C5'   C4'
      C4'   O4'
      C4'   C3'
      O4'   C1'
      C1'    N9
      C1'   C2'
      C2'   C3'
      C3'   O3'
      O3'    +P
      C2'   O2'
      O2'   H2'
      C1'   H1'
      C2'  H2''
      C3'   H3'
      C4'   H4'
      C5'   H5'
  [ impropers ]
      C10    N6   N11   O10
      C13   ODB   ODA   C12
       C6    C5    N1    N6

[ TMC ]
; N4,N4,2'-O-trimethylcytidine
  [ atoms ]
       N1   NG2R61 -0.0300   1
       C2   CG2R63  0.5700   1
       O2    OG2D4 -0.5200   1
       N3   NG2R62 -0.7400   1
       C4   CG2R64  0.6000   1
       N4    NG301 -0.3700   1
       C5   CG2R62 -0.1800   1
       H5    HGR62  0.0300   1
       C6   CG2R62  0.1100   1
       H6    HGR62  0.1300   1
       C7    CG331 -0.0700   1
      H71     HGA3  0.0900   1
      H72     HGA3  0.0900   1
      H73     HGA3  0.0900   1
       C8    CG331 -0.0700   1
      H81     HGA3  0.0900   1
      H82     HGA3  0.0900   1
      H83     HGA3  0.0900   1
        P        P  1.5000   2
      O1P      ON3 -0.7800   2
      O2P      ON3 -0.7800   2
      O5'      ON2 -0.5700   2
      C5'     CN8B -0.0800   2
      H5'      HN8  0.0900   2
     H5''      HN8  0.0900   2
      C4'      CN7  0.1600   3
      H4'      HN7  0.0900   3
      O4'     ON6B -0.5000   3
      C1'     CN7B  0.1600   3
      H1'      HN7  0.0900   3
      C2'     CN7B  0.0800   4
     H2''      HN7  0.0900   4
      O2'    OG301 -0.3400   4
      CM2    CG331 -0.1000   4
      HM1     HGA3  0.0900   4
      HM2     HGA3  0.0900   4
      HM3     HGA3  0.0900   4
      C3'      CN7  0.0100   5
      H3'      HN7  0.0900   5
      O3'      ON2 -0.5700   5
  [ bonds ]
       N1    C2
       N1    C6
       C2    O2
       C2    N3
       N3    C4
       C4    C5
       C4    N4
       N4    C7
       N4    C8
       C7   H71
       C7   H72
       C7   H73
       C8   H81
       C8   H82
       C8   H83
       C5    C6
       C5    H5
       C6    H6
        P   O1P
        P   O2P
        P   O5'
      O5'   C5'
      C5'  H5''
      C5'   C4'
      C4'   O4'
      C4'   C3'
      O4'   C1'
      C1'    N1
      C1'   C2'
      C2'   C3'
      C3'   O3'
      O3'    +P
      C2'   O2'
      CM2   O2'
      CM2   HM1
      HM2   CM2
      HM3   CM2
      C1'   H1'
      C2'  H2''
      C3'   H3'
      C4'   H4'
      C5'   H5'
  [ impropers ]
       C2    N1    N3    O2
       C4    C5    N3    N4

[ U8U ]
; 5-methylaminomethyl-2-thiouridine, ESU
  [ atoms ]
       N1   NG2R61 -0.2600   1
       C2   CG2R63  0.2900   1
       S2    SG2D1 -0.2200   1
       N3   NG2R61 -0.5600   1
       H3     HGP1  0.4000   1
       C4   CG2R63  0.3900   1
       O4    OG2D4 -0.4100   1
       C5   CG2R62 -0.0300   1
       C6   CG2R62  0.1800   1
       H6    HGR62  0.2200   1
        C    CG324  0.2000   2
      HC1     HGA2  0.0900   2
      HC2     HGA2  0.0900   2
        N    NG3P2 -0.5200   2
      HN1     HGP2  0.3800   2
      HN2     HGP2  0.3800   2
       CA    CG334  0.1100   2
      HA1     HGA3  0.0900   2
      HA2     HGA3  0.0900   2
      HA3     HGA3  0.0900   2
        P        P  1.5000   3
      O1P      ON3 -0.7800   3
      O2P      ON3 -0.7800   3
      O5'      ON2 -0.5700   3
      C5'     CN8B -0.0800   3
      H5'      HN8  0.0900   3
     H5''      HN8  0.0900   3
      C4'      CN7  0.1600   4
      H4'      HN7  0.0900   4
      O4'     ON6B -0.5000   4
      C1'     CN7B  0.1600   4
      H1'      HN7  0.0900   4
      C2'     CN7B  0.1400   5
     H2''      HN7  0.0900   5
      O2'      ON5 -0.6600   5
      H2'      HN5  0.4300   5
      C3'      CN7  0.0100   6
      H3'      HN7  0.0900   6
      O3'      ON2 -0.5700   6
  [ bonds ]
       N1    C2
       N1    C6
       C2    S2
       C2    N3
       N3    C4
       N3    H3
       C4    O4
       C4    C5
       C5    C6
       C5     C
       C6    H6
        C     N
        C   HC1
        C   HC2
        N    CA
        N   HN2
        N   HN1
       CA   HA1
       CA   HA2
       CA   HA3
        P   O1P
        P   O2P
        P   O5'
      O5'   C5'
      C5'  H5''
      C5'   C4'
      C4'   O4'
      C4'   C3'
      O4'   C1'
      C1'    N1
      C1'   C2'
      C2'   C3'
      C3'   O3'
      O3'    +P
      C2'   O2'
      O2'   H2'
      C1'   H1'
      C2'  H2''
      C3'   H3'
      C4'   H4'
      C5'   H5'
  [ impropers ]
       C2    N1    N3    S2
       C4    C5    N3    O4

[ YYG ]
; wybutosine, WBG, YG
  [ atoms ]
       N9   NG2R51  0.0200   1
       C8   CG2R53  0.3800   1
       H8    HGR52  0.0800   1
       N7   NG2R50 -0.6800   1
       C5   CG2RC0  0.0100   1
       C6   CG2R63  0.6900   1
       O6    OG2D4 -0.5100   1
       N1   NG2RC0 -0.1000   1
       C2   CG2RC0  0.4500   1
       N2   NG2R50 -0.6900   1
       N3   NG2R61 -0.3400   1
       C4   CG2RC0  0.3000   1
      C12   CG2R51 -0.2600   1
      C11   CG2R51  0.4100   1
       C3    CG331 -0.0400   2
      H31     HGA3  0.0900   2
      H32     HGA3  0.0900   2
      H33     HGA3  0.0900   2
      C10    CG331 -0.3000   3
     H101     HGA3  0.0900   3
     H102     HGA3  0.0900   3
     H103     HGA3  0.0900   3
      C13    CG321 -0.1400   4
     H131     HGA2  0.0900   4
     H132     HGA2  0.0900   4
      C14    CG321 -0.1800   5
     H141     HGA2  0.0900   5
     H142     HGA2  0.0900   5
      C15    CG311  0.1000   6
      H15     HGA1  0.0900   6
      N20    NG2S1 -0.3800   6
      H20     HGP1  0.3200   6
      C21    CG2O6  0.2000   6
      O22    OG2D1 -0.3900   6
      O23    OG302 -0.3200   6
      C24    CG331  0.0700   6
     H241     HGA3  0.0900   6
     H242     HGA3  0.0900   6
     H243     HGA3  0.0900   6
      C16    CG2O2  0.9000   7
      O17    OG2D1 -0.6300   7
      O18    OG302 -0.4900   7
      C19    CG331 -0.0100   7
     H191     HGA3  0.0900   7
     H192     HGA3  0.0900   7
     H193     HGA3  0.0900   7
        P        P  1.5000   8
      O1P      ON3 -0.7800   8
      O2P      ON3 -0.7800   8
      O5'      ON2 -0.5700   8
      C5'     CN8B -0.0800   8
      H5'      HN8  0.0900   8
     H5''      HN8  0.0900   8
      C4'      CN7  0.1600   9
      H4'      HN7  0.0900   9
      O4'     ON6B -0.5000   9
      C1'     CN7B  0.1600   9
      H1'      HN7  0.0900   9
      C2'     CN7B  0.1400  10
     H2''      HN7  0.0900  10
      O2'      ON5 -0.6600  10
      H2'      HN5  0.4300  10
      C3'      CN7  0.0100  11
      H3'      HN7  0.0900  11
      O3'      ON2 -0.5700  11
  [ bonds ]
       N9    C8
       N9    C4
       C8    H8
       C8    N7
       N7    C5
       C5    C6
       C5    C4
       C6    O6
       C6    N1
       N1    C2
       N1   C12
       C2    N2
       C2    N3
       N2   C11
       N3    C4
       N3    C3
      C12   C11
      C12   C13
      C11   C10
       C3   H31
       C3   H32
       C3   H33
      C10  H101
      C10  H102
      C10  H103
      C13  H131
      C13  H132
      C13   C14
      C14  H141
      C14  H142
      C14   C15
      C15   H15
      C15   N20
      C15   C16
      N20   H20
      N20   C21
      C21   O22
      C21   O23
      O23   C24
      C24  H241
      C24  H242
      C24  H243
      C16   O17
      C16   O18
      O18   C19
      C19  H191
      C19  H192
      C19  H193
        P   O1P
        P   O2P
        P   O5'
      O5'   C5'
      C5'  H5''
      C5'   C4'
      C4'   O4'
      C4'   C3'
      O4'   C1'
      C1'    N9
      C1'   C2'
      C2'   C3'
      C3'   O3'
      O3'    +P
      C2'   O2'
      O2'   H2'
      C1'   H1'
      C2'  H2''
      C3'   H3'
      C4'   H4'
      C5'   H5'
  [ impropers ]
       C6    C5    N1    O6
      C16   C15   O17   O18
      C21   N20   O22   O23

; residue topologies from file toppar_c36_jul21/top_all36_na.rtf

[ ADE ]
; H61  H62!
  [ atoms ]
        P        P  1.5000   0
      O1P      ON3 -0.7800   0
      O2P      ON3 -0.7800   0
      O5'      ON2 -0.5700   0
      C5'     CN8B -0.0800   0
      H5'      HN8  0.0900   0
     H5''      HN8  0.0900   0
      C4'      CN7  0.1600   1
      H4'      HN7  0.0900   1
      O4'     ON6B -0.5000   1
      C1'     CN7B  0.1600   1
      H1'      HN7  0.0900   1
       N9      NN2 -0.0500   2
       C5      CN5  0.2800   2
       N7      NN4 -0.7100   2
       C8      CN4  0.3400   2
       H8      HN3  0.1200   2
       N1     NN3A -0.7400   2
       C2      CN4  0.5000   2
       H2      HN3  0.1300   2
       N3     NN3A -0.7500   2
       C4      CN5  0.4300   2
       C6      CN2  0.4600   2
       N6      NN1 -0.7700   2
      H61      HN1  0.3800   2
      H62      HN1  0.3800   2
      C2'     CN7B  0.1400   3
     H2''      HN7  0.0900   3
      O2'      ON5 -0.6600   3
      H2'      HN5  0.4300   3
      C3'      CN7  0.0100   4
      H3'      HN7  0.0900   4
      O3'      ON2 -0.5700   4
  [ bonds ]
        P   O1P
        P   O2P
        P   O5'
      O5'   C5'
      C5'   C4'
      C4'   O4'
      C4'   C3'
      O4'   C1'
      C1'    N9
      C1'   C2'
       N9    C4
       N9    C8
       C4    N3
       C2    N1
       C6    N6
       N6   H61
       N6   H62
       C6    C5
       C5    N7
      C2'   C3'
      C2'   O2'
      O2'   H2'
      C3'   O3'
      O3'    +P
      C1'   H1'
      C2'  H2''
      C3'   H3'
      C4'   H4'
      C5'   H5'
      C5'  H5''
       C8    H8
       C2    H2
       N1    C6
       C2    N3
       C4    C5
       N7    C8
  [ impropers ]
       N6    C6   H61   H62
       C6    N1    C5    N6

[ CYT ]
; 
  [ atoms ]
        P        P  1.5000   0
      O1P      ON3 -0.7800   0
      O2P      ON3 -0.7800   0
      O5'      ON2 -0.5700   0
      C5'     CN8B -0.0800   0
      H5'      HN8  0.0900   0
     H5''      HN8  0.0900   0
      C4'      CN7  0.1600   1
      H4'      HN7  0.0900   1
      O4'     ON6B -0.5000   1
      C1'     CN7B  0.1600   1
      H1'      HN7  0.0900   1
       N1      NN2 -0.1300   2
       C6      CN3  0.0500   2
       H6      HN3  0.1700   2
       C5      CN3 -0.1300   2
       H5      HN3  0.0700   2
       C2      CN1  0.5200   2
       O2     ON1C -0.4900   2
       N3      NN3 -0.6600   2
       C4      CN2  0.6500   2
       N4      NN1 -0.7500   2
      H41      HN1  0.3700   2
      H42      HN1  0.3300   2
      C2'     CN7B  0.1400   3
     H2''      HN7  0.0900   3
      O2'      ON5 -0.6600   3
      H2'      HN5  0.4300   3
      C3'      CN7  0.0100   4
      H3'      HN7  0.0900   4
      O3'      ON2 -0.5700   4
  [ bonds ]
        P   O1P
        P   O2P
        P   O5'
      O5'   C5'
      C5'   C4'
      C4'   O4'
      C4'   C3'
      O4'   C1'
      C1'    N1
      C1'   C2'
       N1    C2
       N1    C6
       C2    N3
       C4    N4
       N4   H41
       N4   H42
       C4    C5
      C2'   C3'
      C3'   O3'
      O3'    +P
      C2'   O2'
      O2'   H2'
      C1'   H1'
      C2'  H2''
      C3'   H3'
      C4'   H4'
      C5'   H5'
      C5'  H5''
       C5    H5
       C6    H6
       C2    O2
       C5    C6
       N3    C4
  [ impropers ]
       C2    N1    N3    O2
       C4    N3    C5    N4
       N4    C4   H41   H42

[ D5MC ]
; 
  [ atoms ]
        P       P2  1.5000   0
      O1P      ON3 -0.7800   0
      O2P      ON3 -0.7800   0
      O5'      ON2 -0.5700   0
      C5'     CN8B -0.0800   0
      H5'      HN8  0.0900   0
     H5''      HN8  0.0900   0
      C4'      CN7  0.1600   1
      H4'      HN7  0.0900   1
      O4'      ON6 -0.5000   1
      C1'     CN7B  0.1600   1
      H1'      HN7  0.0900   1
       N1      NN2 -0.1300   2
       C6      CN3  0.0500   2
       H6      HN3  0.1700   2
       C5     CN3D -0.1100   2
       C2      CN1  0.5200   2
       O2     ON1C -0.4900   2
       N3      NN3 -0.6600   2
       C4      CN2  0.6500   2
       N4      NN1 -0.7500   2
      H41      HN1  0.3700   2
      H42      HN1  0.3300   2
      C5M      CN9 -0.2200   2
     H5M1      HN9  0.0900   2
     H5M2      HN9  0.0900   2
     H5M3      HN9  0.0900   2
      C2'      CN8 -0.1800   3
     H2''      HN8  0.0900   3
      H2'      HN8  0.0900   3
      C3'      CN7  0.0100   4
      H3'      HN7  0.0900   4
      O3'      ON2 -0.5700   4
  [ bonds ]
        P   O1P
        P   O2P
        P   O5'
      O5'   C5'
      C5'   C4'
      C4'   O4'
      C4'   C3'
      O4'   C1'
      C1'    N1
      C1'   C2'
       N1    C2
       N1    C6
       C2    N3
       C4    N4
       N4   H41
       N4   H42
       C4    C5
      C2'   C3'
      C3'   O3'
      O3'    +P
      C1'   H1'
      C2'  H2''
      C3'   H3'
      C4'   H4'
      C5'   H5'
      C5'  H5''
       C6    H6
       C2    O2
       C5    C6
       N3    C4
      C2'   H2'
       C5   C5M
      C5M  H5M1
      C5M  H5M2
      C5M  H5M3
  [ impropers ]
       C2    N1    N3    O2
       C4    N3    C5    N4
       N4    C4   H41   H42

[ DA ]
; H61  H62!
  [ atoms ]
        P       P2  1.5000   0
      O1P      ON3 -0.7800   0
      O2P      ON3 -0.7800   0
      O5'      ON2 -0.5700   0
      C5'     CN8B -0.0800   0
      H5'      HN8  0.0900   0
     H5''      HN8  0.0900   0
      C4'      CN7  0.1600   1
      H4'      HN7  0.0900   1
      O4'      ON6 -0.5000   1
      C1'     CN7B  0.1600   1
      H1'      HN7  0.0900   1
       N9      NN2 -0.0500   2
       C5      CN5  0.2800   2
       N7      NN4 -0.7100   2
       C8      CN4  0.3400   2
       H8      HN3  0.1200   2
       N1     NN3A -0.7400   2
       C2      CN4  0.5000   2
       H2      HN3  0.1300   2
       N3     NN3A -0.7500   2
       C4      CN5  0.4300   2
       C6      CN2  0.4600   2
       N6      NN1 -0.7700   2
      H61      HN1  0.3800   2
      H62      HN1  0.3800   2
      C2'      CN8 -0.1800   3
     H2''      HN8  0.0900   3
      H2'      HN8  0.0900   3
      C3'      CN7  0.0100   4
      H3'      HN7  0.0900   4
      O3'      ON2 -0.5700   4
  [ bonds ]
        P   O1P
        P   O2P
        P   O5'
      O5'   C5'
      C5'   C4'
      C4'   O4'
      C4'   C3'
      O4'   C1'
      C1'    N9
      C1'   C2'
       N9    C4
       N9    C8
       C4    N3
       C2    N1
       C6    N6
       N6   H61
       N6   H62
       C6    C5
       C5    N7
      C2'   C3'
      C3'   O3'
      O3'    +P
      C1'   H1'
      C2'  H2''
      C3'   H3'
      C4'   H4'
      C5'   H5'
      C5'  H5''
       C8    H8
       C2    H2
       N1    C6
       C2    N3
       C4    C5
       N7    C8
      C2'   H2'
  [ impropers ]
       N6    C6   H61   H62
       C6    N1    C5    N6

[ DA3 ]
; H61  H62!
  [ atoms ]
        P       P2  1.5000   0
      O1P      ON3 -0.7800   0
      O2P      ON3 -0.7800   0
      O5'      ON2 -0.5700   0
      C5'     CN8B -0.0800   0
      H5'      HN8  0.0900   0
     H5''      HN8  0.0900   0
      C4'      CN7  0.1600   1
      H4'      HN7  0.0900   1
      O4'      ON6 -0.5000   1
      C1'     CN7B  0.1600   1
      H1'      HN7  0.0900   1
       N9      NN2 -0.0500   2
       C5      CN5  0.2800   2
       N7      NN4 -0.7100   2
       C8      CN4  0.3400   2
       H8      HN3  0.1200   2
       N1     NN3A -0.7400   2
       C2      CN4  0.5000   2
       H2      HN3  0.1300   2
       N3     NN3A -0.7500   2
       C4      CN5  0.4300   2
       C6      CN2  0.4600   2
       N6      NN1 -0.7700   2
      H61      HN1  0.3800   2
      H62      HN1  0.3800   2
      C2'      CN8 -0.1800   3
     H2''      HN8  0.0900   3
      H2'      HN8  0.0900   3
      C3'      CN7  0.1400   4
      H3'      HN7  0.0900   4
      O3'      ON5 -0.6600   4
      H3T      HN5  0.4300   4
  [ bonds ]
        P   O1P
        P   O2P
        P   O5'
      O5'   C5'
      C5'   C4'
      C4'   O4'
      C4'   C3'
      O4'   C1'
      C1'    N9
      C1'   C2'
       N9    C4
       N9    C8
       C4    N3
       C2    N1
       C6    N6
       N6   H61
       N6   H62
       C6    C5
       C5    N7
      C2'   C3'
      C3'   O3'
      C1'   H1'
      C2'  H2''
      C3'   H3'
      C4'   H4'
      C5'   H5'
      C5'  H5''
       C8    H8
       C2    H2
       N1    C6
       C2    N3
       C4    C5
       N7    C8
      C2'   H2'
      O3'   H3T
  [ impropers ]
       N6    C6   H61   H62
       C6    N1    C5    N6

[ DA5 ]
; H61  H62!
  [ atoms ]
      O5'      ON5 -0.6600   0
      C5'     CN8B  0.0500   0
      H5'      HN8  0.0900   0
     H5''      HN8  0.0900   0
      H5T      HN5  0.4300   0
      C4'      CN7  0.1600   1
      H4'      HN7  0.0900   1
      O4'      ON6 -0.5000   1
      C1'     CN7B  0.1600   1
      H1'      HN7  0.0900   1
       N9      NN2 -0.0500   2
       C5      CN5  0.2800   2
       N7      NN4 -0.7100   2
       C8      CN4  0.3400   2
       H8      HN3  0.1200   2
       N1     NN3A -0.7400   2
       C2      CN4  0.5000   2
       H2      HN3  0.1300   2
       N3     NN3A -0.7500   2
       C4      CN5  0.4300   2
       C6      CN2  0.4600   2
       N6      NN1 -0.7700   2
      H61      HN1  0.3800   2
      H62      HN1  0.3800   2
      C2'      CN8 -0.1800   3
     H2''      HN8  0.0900   3
      H2'      HN8  0.0900   3
      C3'      CN7  0.0100   4
      H3'      HN7  0.0900   4
      O3'      ON2 -0.5700   4
  [ bonds ]
      O5'   C5'
      C5'   C4'
      C4'   O4'
      C4'   C3'
      O4'   C1'
      C1'    N9
      C1'   C2'
       N9    C4
       N9    C8
       C4    N3
       C2    N1
       C6    N6
       N6   H61
       N6   H62
       C6    C5
       C5    N7
      C2'   C3'
      C3'   O3'
      O3'    +P
      C1'   H1'
      C2'  H2''
      C3'   H3'
      C4'   H4'
      C5'   H5'
      C5'  H5''
       C8    H8
       C2    H2
       N1    C6
       C2    N3
       C4    C5
       N7    C8
      C2'   H2'
      H5T   O5'
  [ impropers ]
       N6    C6   H61   H62
       C6    N1    C5    N6

[ DC ]
; 
  [ atoms ]
        P       P2  1.5000   0
      O1P      ON3 -0.7800   0
      O2P      ON3 -0.7800   0
      O5'      ON2 -0.5700   0
      C5'     CN8B -0.0800   0
      H5'      HN8  0.0900   0
     H5''      HN8  0.0900   0
      C4'      CN7  0.1600   1
      H4'      HN7  0.0900   1
      O4'      ON6 -0.5000   1
      C1'     CN7B  0.1600   1
      H1'      HN7  0.0900   1
       N1      NN2 -0.1300   2
       C6      CN3  0.0500   2
       H6      HN3  0.1700   2
       C5      CN3 -0.1300   2
       H5      HN3  0.0700   2
       C2      CN1  0.5200   2
       O2     ON1C -0.4900   2
       N3      NN3 -0.6600   2
       C4      CN2  0.6500   2
       N4      NN1 -0.7500   2
      H41      HN1  0.3700   2
      H42      HN1  0.3300   2
      C2'      CN8 -0.1800   3
     H2''      HN8  0.0900   3
      H2'      HN8  0.0900   3
      C3'      CN7  0.0100   4
      H3'      HN7  0.0900   4
      O3'      ON2 -0.5700   4
  [ bonds ]
        P   O1P
        P   O2P
        P   O5'
      O5'   C5'
      C5'   C4'
      C4'   O4'
      C4'   C3'
      O4'   C1'
      C1'    N1
      C1'   C2'
       N1    C2
       N1    C6
       C2    N3
       C4    N4
       N4   H41
       N4   H42
       C4    C5
      C2'   C3'
      C3'   O3'
      O3'    +P
      C1'   H1'
      C2'  H2''
      C3'   H3'
      C4'   H4'
      C5'   H5'
      C5'  H5''
       C5    H5
       C6    H6
       C2    O2
       C5    C6
       N3    C4
      C2'   H2'
  [ impropers ]
       C2    N1    N3    O2
       C4    N3    C5    N4
       N4    C4   H41   H42

[ DC3 ]
; 
  [ atoms ]
        P       P2  1.5000   0
      O1P      ON3 -0.7800   0
      O2P      ON3 -0.7800   0
      O5'      ON2 -0.5700   0
      C5'     CN8B -0.0800   0
      H5'      HN8  0.0900   0
     H5''      HN8  0.0900   0
      C4'      CN7  0.1600   1
      H4'      HN7  0.0900   1
      O4'      ON6 -0.5000   1
      C1'     CN7B  0.1600   1
      H1'      HN7  0.0900   1
       N1      NN2 -0.1300   2
       C6      CN3  0.0500   2
       H6      HN3  0.1700   2
       C5      CN3 -0.1300   2
       H5      HN3  0.0700   2
       C2      CN1  0.5200   2
       O2     ON1C -0.4900   2
       N3      NN3 -0.6600   2
       C4      CN2  0.6500   2
       N4      NN1 -0.7500   2
      H41      HN1  0.3700   2
      H42      HN1  0.3300   2
      C2'      CN8 -0.1800   3
     H2''      HN8  0.0900   3
      H2'      HN8  0.0900   3
      C3'      CN7  0.1400   4
      H3'      HN7  0.0900   4
      O3'      ON5 -0.6600   4
      H3T      HN5  0.4300   4
  [ bonds ]
        P   O1P
        P   O2P
        P   O5'
      O5'   C5'
      C5'   C4'
      C4'   O4'
      C4'   C3'
      O4'   C1'
      C1'    N1
      C1'   C2'
       N1    C2
       N1    C6
       C2    N3
       C4    N4
       N4   H41
       N4   H42
       C4    C5
      C2'   C3'
      C3'   O3'
      C1'   H1'
      C2'  H2''
      C3'   H3'
      C4'   H4'
      C5'   H5'
      C5'  H5''
       C5    H5
       C6    H6
       C2    O2
       C5    C6
       N3    C4
      C2'   H2'
      O3'   H3T
  [ impropers ]
       C2    N1    N3    O2
       C4    N3    C5    N4
       N4    C4   H41   H42

[ DC5 ]
; 
  [ atoms ]
      O5'      ON5 -0.6600   0
      C5'     CN8B  0.0500   0
      H5'      HN8  0.0900   0
     H5''      HN8  0.0900   0
      H5T      HN5  0.4300   0
      C4'      CN7  0.1600   1
      H4'      HN7  0.0900   1
      O4'      ON6 -0.5000   1
      C1'     CN7B  0.1600   1
      H1'      HN7  0.0900   1
       N1      NN2 -0.1300   2
       C6      CN3  0.0500   2
       H6      HN3  0.1700   2
       C5      CN3 -0.1300   2
       H5      HN3  0.0700   2
       C2      CN1  0.5200   2
       O2     ON1C -0.4900   2
       N3      NN3 -0.6600   2
       C4      CN2  0.6500   2
       N4      NN1 -0.7500   2
      H41      HN1  0.3700   2
      H42      HN1  0.3300   2
      C2'      CN8 -0.1800   3
     H2''      HN8  0.0900   3
      H2'      HN8  0.0900   3
      C3'      CN7  0.0100   4
      H3'      HN7  0.0900   4
      O3'      ON2 -0.5700   4
  [ bonds ]
      O5'   C5'
      C5'   C4'
      C4'   O4'
      C4'   C3'
      O4'   C1'
      C1'    N1
      C1'   C2'
       N1    C2
       N1    C6
       C2    N3
       C4    N4
       N4   H41
       N4   H42
       C4    C5
      C2'   C3'
      C3'   O3'
      O3'    +P
      C1'   H1'
      C2'  H2''
      C3'   H3'
      C4'   H4'
      C5'   H5'
      C5'  H5''
       C5    H5
       C6    H6
       C2    O2
       C5    C6
       N3    C4
      C2'   H2'
      H5T   O5'
  [ impropers ]
       C2    N1    N3    O2
       C4    N3    C5    N4
       N4    C4   H41   H42

[ DG ]
; O6
  [ atoms ]
        P       P2  1.5000   0
      O1P      ON3 -0.7800   0
      O2P      ON3 -0.7800   0
      O5'      ON2 -0.5700   0
      C5'     CN8B -0.0800   0
      H5'      HN8  0.0900   0
     H5''      HN8  0.0900   0
      C4'      CN7  0.1600   1
      H4'      HN7  0.0900   1
      O4'      ON6 -0.5000   1
      C1'     CN7B  0.1600   1
      H1'      HN7  0.0900   1
       N9     NN2B -0.0200   2
       C4      CN5  0.2600   2
       N2      NN1 -0.6800   2
      H21      HN1  0.3200   2
      H22      HN1  0.3500   2
       N3     NN3G -0.7400   2
       C2      CN2  0.7500   2
       N1     NN2G -0.3400   2
       H1      HN2  0.2600   2
       C6      CN1  0.5400   2
       O6      ON1 -0.5100   2
       C5     CN5G  0.0000   2
       N7      NN4 -0.6000   2
       C8      CN4  0.2500   2
       H8      HN3  0.1600   2
      C2'      CN8 -0.1800   3
     H2''      HN8  0.0900   3
      H2'      HN8  0.0900   3
      C3'      CN7  0.0100   4
      H3'      HN7  0.0900   4
      O3'      ON2 -0.5700   4
  [ bonds ]
        P   O1P
        P   O2P
        P   O5'
      O5'   C5'
      C5'   C4'
      C4'   O4'
      C4'   C3'
      O4'   C1'
      C1'    N9
      C1'   C2'
       N9    C4
       N9    C8
       C4    N3
       C2    N2
       C2    N1
       N2   H21
       N2   H22
       N1    H1
       N1    C6
       C6    C5
       C5    N7
      C2'   C3'
      C3'   O3'
      O3'    +P
      C1'   H1'
      C2'  H2''
      C3'   H3'
      C4'   H4'
      C5'   H5'
      C5'  H5''
       C8    H8
       C2    N3
       C4    C5
       N7    C8
       C6    O6
      C2'   H2'
  [ impropers ]
       C2    N3    N1    N2
       C6    N1    C5    O6
       N2   H21    C2   H22

[ DG3 ]
; O6
  [ atoms ]
        P       P2  1.5000   0
      O1P      ON3 -0.7800   0
      O2P      ON3 -0.7800   0
      O5'      ON2 -0.5700   0
      C5'     CN8B -0.0800   0
      H5'      HN8  0.0900   0
     H5''      HN8  0.0900   0
      C4'      CN7  0.1600   1
      H4'      HN7  0.0900   1
      O4'      ON6 -0.5000   1
      C1'     CN7B  0.1600   1
      H1'      HN7  0.0900   1
       N9     NN2B -0.0200   2
       C4      CN5  0.2600   2
       N2      NN1 -0.6800   2
      H21      HN1  0.3200   2
      H22      HN1  0.3500   2
       N3     NN3G -0.7400   2
       C2      CN2  0.7500   2
       N1     NN2G -0.3400   2
       H1      HN2  0.2600   2
       C6      CN1  0.5400   2
       O6      ON1 -0.5100   2
       C5     CN5G  0.0000   2
       N7      NN4 -0.6000   2
       C8      CN4  0.2500   2
       H8      HN3  0.1600   2
      C2'      CN8 -0.1800   3
     H2''      HN8  0.0900   3
      H2'      HN8  0.0900   3
      C3'      CN7  0.1400   4
      H3'      HN7  0.0900   4
      O3'      ON5 -0.6600   4
      H3T      HN5  0.4300   4
  [ bonds ]
        P   O1P
        P   O2P
        P   O5'
      O5'   C5'
      C5'   C4'
      C4'   O4'
      C4'   C3'
      O4'   C1'
      C1'    N9
      C1'   C2'
       N9    C4
       N9    C8
       C4    N3
       C2    N2
       C2    N1
       N2   H21
       N2   H22
       N1    H1
       N1    C6
       C6    C5
       C5    N7
      C2'   C3'
      C3'   O3'
      C1'   H1'
      C2'  H2''
      C3'   H3'
      C4'   H4'
      C5'   H5'
      C5'  H5''
       C8    H8
       C2    N3
       C4    C5
       N7    C8
       C6    O6
      C2'   H2'
      O3'   H3T
  [ impropers ]
       C2    N3    N1    N2
       C6    N1    C5    O6
       N2   H21    C2   H22

[ DG5 ]
; O6
  [ atoms ]
      O5'      ON5 -0.6600   0
      C5'     CN8B  0.0500   0
      H5'      HN8  0.0900   0
     H5''      HN8  0.0900   0
      H5T      HN5  0.4300   0
      C4'      CN7  0.1600   1
      H4'      HN7  0.0900   1
      O4'      ON6 -0.5000   1
      C1'     CN7B  0.1600   1
      H1'      HN7  0.0900   1
       N9     NN2B -0.0200   2
       C4      CN5  0.2600   2
       N2      NN1 -0.6800   2
      H21      HN1  0.3200   2
      H22      HN1  0.3500   2
       N3     NN3G -0.7400   2
       C2      CN2  0.7500   2
       N1     NN2G -0.3400   2
       H1      HN2  0.2600   2
       C6      CN1  0.5400   2
       O6      ON1 -0.5100   2
       C5     CN5G  0.0000   2
       N7      NN4 -0.6000   2
       C8      CN4  0.2500   2
       H8      HN3  0.1600   2
      C2'      CN8 -0.1800   3
     H2''      HN8  0.0900   3
      H2'      HN8  0.0900   3
      C3'      CN7  0.0100   4
      H3'      HN7  0.0900   4
      O3'      ON2 -0.5700   4
  [ bonds ]
      O5'   C5'
      C5'   C4'
      C4'   O4'
      C4'   C3'
      O4'   C1'
      C1'    N9
      C1'   C2'
       N9    C4
       N9    C8
       C4    N3
       C2    N2
       C2    N1
       N2   H21
       N2   H22
       N1    H1
       N1    C6
       C6    C5
       C5    N7
      C2'   C3'
      C3'   O3'
      O3'    +P
      C1'   H1'
      C2'  H2''
      C3'   H3'
      C4'   H4'
      C5'   H5'
      C5'  H5''
       C8    H8
       C2    N3
       C4    C5
       N7    C8
       C6    O6
      C2'   H2'
      H5T   O5'
  [ impropers ]
       C2    N3    N1    N2
       C6    N1    C5    O6
       N2   H21    C2   H22

[ DT ]
; H51    O4
  [ atoms ]
        P       P2  1.5000   0
      O1P      ON3 -0.7800   0
      O2P      ON3 -0.7800   0
      O5'      ON2 -0.5700   0
      C5'     CN8B -0.0800   0
      H5'      HN8  0.0900   0
     H5''      HN8  0.0900   0
      C4'      CN7  0.1600   1
      H4'      HN7  0.0900   1
      O4'      ON6 -0.5000   1
      C1'     CN7B  0.1600   1
      H1'      HN7  0.0900   1
       N1     NN2B -0.3400   2
       C6      CN3  0.1700   2
       H6      HN3  0.1700   2
       C2     CN1T  0.5100   2
       O2      ON1 -0.4100   2
       N3     NN2U -0.4600   2
       H3      HN2  0.3600   2
       C4      CN1  0.5000   2
       O4      ON1 -0.4500   2
       C5     CN3T -0.1500   2
      C5M      CN9 -0.1100   2
      H51      HN9  0.0700   2
      H52      HN9  0.0700   2
      H53      HN9  0.0700   2
      C2'      CN8 -0.1800   3
     H2''      HN8  0.0900   3
      H2'      HN8  0.0900   3
      C3'      CN7  0.0100   4
      H3'      HN7  0.0900   4
      O3'      ON2 -0.5700   4
  [ bonds ]
        P   O1P
        P   O2P
        P   O5'
      O5'   C5'
      C5'   C4'
      C4'   O4'
      C4'   C3'
      O4'   C1'
      C1'    N1
      C1'   C2'
       N1    C2
       N1    C6
       C2    N3
       N3    H3
       N3    C4
       C4    C5
       C5   C5M
      C2'   C3'
      C3'   O3'
      O3'    +P
      C1'   H1'
      C2'  H2''
      C3'   H3'
      C4'   H4'
      C5'   H5'
      C5'  H5''
       C6    H6
      C5M   H51
      C5M   H52
      C5M   H53
       C2    O2
       C4    O4
       C5    C6
      C2'   H2'
  [ impropers ]
       C2    N1    N3    O2
       C4    N3    C5    O4
       C5    C4    C6   C5M

[ DT3 ]
; H51    O4
  [ atoms ]
        P       P2  1.5000   0
      O1P      ON3 -0.7800   0
      O2P      ON3 -0.7800   0
      O5'      ON2 -0.5700   0
      C5'     CN8B -0.0800   0
      H5'      HN8  0.0900   0
     H5''      HN8  0.0900   0
      C4'      CN7  0.1600   1
      H4'      HN7  0.0900   1
      O4'      ON6 -0.5000   1
      C1'     CN7B  0.1600   1
      H1'      HN7  0.0900   1
       N1     NN2B -0.3400   2
       C6      CN3  0.1700   2
       H6      HN3  0.1700   2
       C2     CN1T  0.5100   2
       O2      ON1 -0.4100   2
       N3     NN2U -0.4600   2
       H3      HN2  0.3600   2
       C4      CN1  0.5000   2
       O4      ON1 -0.4500   2
       C5     CN3T -0.1500   2
      C5M      CN9 -0.1100   2
      H51      HN9  0.0700   2
      H52      HN9  0.0700   2
      H53      HN9  0.0700   2
      C2'      CN8 -0.1800   3
     H2''      HN8  0.0900   3
      H2'      HN8  0.0900   3
      C3'      CN7  0.1400   4
      H3'      HN7  0.0900   4
      O3'      ON5 -0.6600   4
      H3T      HN5  0.4300   4
  [ bonds ]
        P   O1P
        P   O2P
        P   O5'
      O5'   C5'
      C5'   C4'
      C4'   O4'
      C4'   C3'
      O4'   C1'
      C1'    N1
      C1'   C2'
       N1    C2
       N1    C6
       C2    N3
       N3    H3
       N3    C4
       C4    C5
       C5   C5M
      C2'   C3'
      C3'   O3'
      C1'   H1'
      C2'  H2''
      C3'   H3'
      C4'   H4'
      C5'   H5'
      C5'  H5''
       C6    H6
      C5M   H51
      C5M   H52
      C5M   H53
       C2    O2
       C4    O4
       C5    C6
      C2'   H2'
      O3'   H3T
  [ impropers ]
       C2    N1    N3    O2
       C4    N3    C5    O4
       C5    C4    C6   C5M

[ DT5 ]
; H51    O4
  [ atoms ]
      O5'      ON5 -0.6600   0
      C5'     CN8B  0.0500   0
      H5'      HN8  0.0900   0
     H5''      HN8  0.0900   0
      H5T      HN5  0.4300   0
      C4'      CN7  0.1600   1
      H4'      HN7  0.0900   1
      O4'      ON6 -0.5000   1
      C1'     CN7B  0.1600   1
      H1'      HN7  0.0900   1
       N1     NN2B -0.3400   2
       C6      CN3  0.1700   2
       H6      HN3  0.1700   2
       C2     CN1T  0.5100   2
       O2      ON1 -0.4100   2
       N3     NN2U -0.4600   2
       H3      HN2  0.3600   2
       C4      CN1  0.5000   2
       O4      ON1 -0.4500   2
       C5     CN3T -0.1500   2
      C5M      CN9 -0.1100   2
      H51      HN9  0.0700   2
      H52      HN9  0.0700   2
      H53      HN9  0.0700   2
      C2'      CN8 -0.1800   3
     H2''      HN8  0.0900   3
      H2'      HN8  0.0900   3
      C3'      CN7  0.0100   4
      H3'      HN7  0.0900   4
      O3'      ON2 -0.5700   4
  [ bonds ]
      O5'   C5'
      C5'   C4'
      C4'   O4'
      C4'   C3'
      O4'   C1'
      C1'    N1
      C1'   C2'
       N1    C2
       N1    C6
       C2    N3
       N3    H3
       N3    C4
       C4    C5
       C5   C5M
      C2'   C3'
      C3'   O3'
      O3'    +P
      C1'   H1'
      C2'  H2''
      C3'   H3'
      C4'   H4'
      C5'   H5'
      C5'  H5''
       C6    H6
      C5M   H51
      C5M   H52
      C5M   H53
       C2    O2
       C4    O4
       C5    C6
      C2'   H2'
      H5T   O5'
  [ impropers ]
       C2    N1    N3    O2
       C4    N3    C5    O4
       C5    C4    C6   C5M

[ DU ]
; O4
  [ atoms ]
        P       P2  1.5000   0
      O1P      ON3 -0.7800   0
      O2P      ON3 -0.7800   0
      O5'      ON2 -0.5700   0
      C5'     CN8B -0.0800   0
      H5'      HN8  0.0900   0
     H5''      HN8  0.0900   0
      C4'      CN7  0.1600   1
      H4'      HN7  0.0900   1
      O4'      ON6 -0.5000   1
      C1'     CN7B  0.1600   1
      H1'      HN7  0.0900   1
       N1     NN2B -0.3400   2
       C6      CN3  0.2000   2
       H6      HN3  0.1400   2
       C2     CN1T  0.5500   2
       O2      ON1 -0.4500   2
       N3     NN2U -0.4600   2
       H3      HN2  0.3600   2
       C4      CN1  0.5300   2
       O4      ON1 -0.4800   2
       C5      CN3 -0.1500   2
       H5      HN3  0.1000   2
      C2'      CN8 -0.1800   3
     H2''      HN8  0.0900   3
      H2'      HN8  0.0900   3
      C3'      CN7  0.0100   4
      H3'      HN7  0.0900   4
      O3'      ON2 -0.5700   4
  [ bonds ]
        P   O1P
        P   O2P
        P   O5'
      O5'   C5'
      C5'   C4'
      C4'   O4'
      C4'   C3'
      O4'   C1'
      C1'    N1
      C1'   C2'
       N1    C2
       N1    C6
       C2    N3
       N3    H3
       N3    C4
       C4    C5
      C2'   C3'
      C3'   O3'
      O3'    +P
      C1'   H1'
      C2'  H2''
      C3'   H3'
      C4'   H4'
      C5'   H5'
      C5'  H5''
       C5    H5
       C6    H6
       C2    O2
       C4    O4
       C5    C6
      C2'   H2'
  [ impropers ]
       C2    N1    N3    O2
       C4    N3    C5    O4

[ DU3 ]
; O4
  [ atoms ]
        P       P2  1.5000   0
      O1P      ON3 -0.7800   0
      O2P      ON3 -0.7800   0
      O5'      ON2 -0.5700   0
      C5'     CN8B -0.0800   0
      H5'      HN8  0.0900   0
     H5''      HN8  0.0900   0
      C4'      CN7  0.1600   1
      H4'      HN7  0.0900   1
      O4'      ON6 -0.5000   1
      C1'     CN7B  0.1600   1
      H1'      HN7  0.0900   1
       N1     NN2B -0.3400   2
       C6      CN3  0.2000   2
       H6      HN3  0.1400   2
       C2     CN1T  0.5500   2
       O2      ON1 -0.4500   2
       N3     NN2U -0.4600   2
       H3      HN2  0.3600   2
       C4      CN1  0.5300   2
       O4      ON1 -0.4800   2
       C5      CN3 -0.1500   2
       H5      HN3  0.1000   2
      C2'      CN8 -0.1800   3
     H2''      HN8  0.0900   3
      H2'      HN8  0.0900   3
      C3'      CN7  0.1400   4
      H3'      HN7  0.0900   4
      O3'      ON5 -0.6600   4
      H3T      HN5  0.4300   4
  [ bonds ]
        P   O1P
        P   O2P
        P   O5'
      O5'   C5'
      C5'   C4'
      C4'   O4'
      C4'   C3'
      O4'   C1'
      C1'    N1
      C1'   C2'
       N1    C2
       N1    C6
       C2    N3
       N3    H3
       N3    C4
       C4    C5
      C2'   C3'
      C3'   O3'
      C1'   H1'
      C2'  H2''
      C3'   H3'
      C4'   H4'
      C5'   H5'
      C5'  H5''
       C5    H5
       C6    H6
       C2    O2
       C4    O4
       C5    C6
      C2'   H2'
      O3'   H3T
  [ impropers ]
       C2    N1    N3    O2
       C4    N3    C5    O4

[ DU5 ]
; O4
  [ atoms ]
      O5'      ON5 -0.6600   0
      C5'     CN8B  0.0500   0
      H5'      HN8  0.0900   0
     H5''      HN8  0.0900   0
      H5T      HN5  0.4300   0
      C4'      CN7  0.1600   1
      H4'      HN7  0.0900   1
      O4'      ON6 -0.5000   1
      C1'     CN7B  0.1600   1
      H1'      HN7  0.0900   1
       N1     NN2B -0.3400   2
       C6      CN3  0.2000   2
       H6      HN3  0.1400   2
       C2     CN1T  0.5500   2
       O2      ON1 -0.4500   2
       N3     NN2U -0.4600   2
       H3      HN2  0.3600   2
       C4      CN1  0.5300   2
       O4      ON1 -0.4800   2
       C5      CN3 -0.1500   2
       H5      HN3  0.1000   2
      C2'      CN8 -0.1800   3
     H2''      HN8  0.0900   3
      H2'      HN8  0.0900   3
      C3'      CN7  0.0100   4
      H3'      HN7  0.0900   4
      O3'      ON2 -0.5700   4
  [ bonds ]
      O5'   C5'
      C5'   C4'
      C4'   O4'
      C4'   C3'
      O4'   C1'
      C1'    N1
      C1'   C2'
       N1    C2
       N1    C6
       C2    N3
       N3    H3
       N3    C4
       C4    C5
      C2'   C3'
      C3'   O3'
      O3'    +P
      C1'   H1'
      C2'  H2''
      C3'   H3'
      C4'   H4'
      C5'   H5'
      C5'  H5''
       C5    H5
       C6    H6
       C2    O2
       C4    O4
       C5    C6
      C2'   H2'
      H5T   O5'
  [ impropers ]
       C2    N1    N3    O2
       C4    N3    C5    O4

[ GUA ]
; O6
  [ atoms ]
        P        P  1.5000   0
      O1P      ON3 -0.7800   0
      O2P      ON3 -0.7800   0
      O5'      ON2 -0.5700   0
      C5'     CN8B -0.0800   0
      H5'      HN8  0.0900   0
     H5''      HN8  0.0900   0
      C4'      CN7  0.1600   1
      H4'      HN7  0.0900   1
      O4'     ON6B -0.5000   1
      C1'     CN7B  0.1600   1
      H1'      HN7  0.0900   1
       N9     NN2B -0.0200   2
       C4      CN5  0.2600   2
       N2      NN1 -0.6800   2
      H21      HN1  0.3200   2
      H22      HN1  0.3500   2
       N3     NN3G -0.7400   2
       C2      CN2  0.7500   2
       N1     NN2G -0.3400   2
       H1      HN2  0.2600   2
       C6      CN1  0.5400   2
       O6      ON1 -0.5100   2
       C5     CN5G  0.0000   2
       N7      NN4 -0.6000   2
       C8      CN4  0.2500   2
       H8      HN3  0.1600   2
      C2'     CN7B  0.1400   3
     H2''      HN7  0.0900   3
      O2'      ON5 -0.6600   3
      H2'      HN5  0.4300   3
      C3'      CN7  0.0100   4
      H3'      HN7  0.0900   4
      O3'      ON2 -0.5700   4
  [ bonds ]
        P   O1P
        P   O2P
        P   O5'
      O5'   C5'
      C5'   C4'
      C4'   O4'
      C4'   C3'
      O4'   C1'
      C1'    N9
      C1'   C2'
       N9    C4
       N9    C8
       C4    N3
       C2    N2
       C2    N1
       N2   H21
       N2   H22
       N1    H1
       N1    C6
       C6    C5
       C5    N7
      C2'   C3'
      C3'   O3'
      O3'    +P
      C2'   O2'
      O2'   H2'
      C1'   H1'
      C2'  H2''
      C3'   H3'
      C4'   H4'
      C5'   H5'
      C5'  H5''
       C8    H8
       C2    N3
       C4    C5
       N7    C8
       C6    O6
  [ impropers ]
       C2    N3    N1    N2
       C6    N1    C5    O6
       N2   H21    C2   H22

[ SAM ]
; H61  H62!
  [ atoms ]
      C5'     CN8B  0.0300   0
      H5'      HN8  0.0900   0
     H5''      HN8  0.0900   0
       CG      CT2  0.0300   0
      HG1      HA2  0.0900   0
      HG2      HA2  0.0900   0
      SDP       SP  0.3600   0
      CGP      CT3 -0.0500   0
     HGP1      HA3  0.0900   0
     HGP2      HA3  0.0900   0
     HGP3      HA3  0.0900   0
      C4'      CN7  0.1600   1
      H4'      HN7  0.0900   1
      O4'     ON6B -0.5000   1
      C1'     CN7B  0.1600   1
      H1'      HN7  0.0900   1
       N9      NN2 -0.0500   2
       C5      CN5  0.2800   2
       N7      NN4 -0.7100   2
       C8      CN4  0.3400   2
       H8      HN3  0.1200   2
       N1     NN3A -0.7400   2
       C2      CN4  0.5000   2
       H2      HN3  0.1300   2
       N3     NN3A -0.7500   2
       C4      CN5  0.4300   2
       C6      CN2  0.4600   2
       N6      NN1 -0.7700   2
      H61      HN1  0.3800   2
      H62      HN1  0.3800   2
      C2'     CN7B  0.1400   3
     H2''      HN7  0.0900   3
      O2'      ON5 -0.6600   3
      H2'      HN5  0.4300   3
      C3'      CN7  0.1400   4
      H3'      HN7  0.0900   4
[truncated: 4,659 more chars]
