# Supplementary material for: Constant pH Simulation with FMM Electrostatics in GROMACS. (A) Design and Applications
Source: J Chem Theory Comput. 2025 Feb 7;21(4):1762–86. doi: 10.1021/acs.jctc.4c01318 (PMC11866755; doi:10.1021/acs.jctc.4c01318)
Supplement: Supplementary file 1 — ct4c01318_si_001.zip [file ct4c01318_si_001.zip › charmm36m-lambdadyn.ff/cph_ffcomp.itp.before_refit]

 

; Not actually used:
; PROT degree =  5 rdeg =  5 |        | train  MSE     0.191465 R^2 0.9999992850
ffcomp_coeff_tl_common  BufWater_prot_c  p 0  -305.59524173  1379.43867674  -59.56752323 -1012.94122002 1372.43108304  -510.78921637

#ifdef CPH_COUPLED_MODE
; Only coupled is actually supported for now
#endif


; Calibrated 2023-03-26 - Straight-up OLS - no regularization - COUPLED residue-buffer
; PROT degree = 10 rdeg =  5 |        | train  MSE     0.588438 R^2 0.9999980661
; TAUT degree = 10 rdeg =  5 |        | train  MSE     0.127251 R^2 0.9999844956
ffcomp_coeff_tl_common HISL_QOnly_c p 0 -338.5326412   1414.8638128     87.7136700  -1698.6799371   2302.6077553   -836.8669827 
ffcomp_coeff_tl_common HISL_QOnly_c p 1   67.5134204   -251.6430688   -422.9312246   3083.8357652  -5156.1282770   2234.3150506 
ffcomp_coeff_tl_common HISL_QOnly_c p 2    1.0606014    347.2274310    733.3426716  -7127.5466338  13481.5794849  -6732.6089000 
ffcomp_coeff_tl_common HISL_QOnly_c p 3  -14.7174027   -311.1659573    279.9877140   5576.5296519 -13521.4014078   7660.1973715 
ffcomp_coeff_tl_common HISL_QOnly_c p 4   24.6734677    361.0818363  -1961.5230656   2123.5876765   1097.0094579  -1596.7323485 
ffcomp_coeff_tl_common HISL_QOnly_c p 5  -11.9774086   -148.0960786   1291.1693742  -3347.4389319   3679.3013231  -1381.6011743 
ffcomp_coeff_tl_common HISL_QOnly_c t 0    0.3640186     63.5257976   -172.3527536    297.6220287   -324.8130097     48.3769496 
ffcomp_coeff_tl_common HISL_QOnly_c t 1   -2.1432626     17.2132196    581.1311741  -2095.8415641   3171.1262319  -1262.4978560 
ffcomp_coeff_tl_common HISL_QOnly_c t 2    5.3601454    -55.6038982   -879.5735270   5852.8747844 -10375.4278823   5253.4847254 
ffcomp_coeff_tl_common HISL_QOnly_c t 3   -7.9186030    111.4407468   1198.8850129  -9109.9484518  17408.8270607  -9862.0262717 
ffcomp_coeff_tl_common HISL_QOnly_c t 4    7.4336447   -113.0714353  -1014.7324333   8273.3016571 -16352.7241449   9758.2711261 
ffcomp_coeff_tl_common HISL_QOnly_c t 5   -3.2809836     44.4489569    428.4850251  -3378.6346617   6585.6473866  -3885.5535160 


; Calibrated 2023-03-26 - Straight-up OLS - no regularization - COUPLED residue-buffer
; PROT degree = 10 rdeg =  5 |        | train  MSE     0.384795 R^2 0.9999989315
; TAUT degree = 10 rdeg =  5 |        | train  MSE     0.159042 R^2 0.9999575871
; mistake: this is the his fit - redo fit and put correct coeffs
ffcomp_coeff_tl_common GLUL_QOnly_c p 0  -1234.3392755   1590.6433020   -621.9702575   -195.8856121   1208.0375142   -617.6652406 
ffcomp_coeff_tl_common GLUL_QOnly_c p 1     -1.0504140   -693.1149878   1761.6178186  -1551.7412111   -215.0320235    532.1527275 
ffcomp_coeff_tl_common GLUL_QOnly_c p 2     21.9651211    633.3696075  -4675.4588340  14351.2198148 -15664.6022612   5464.2551088 
ffcomp_coeff_tl_common GLUL_QOnly_c p 3    -69.5368966    210.6680549   9123.3983411 -37376.6738544  45208.7315791 -17013.9484406 
ffcomp_coeff_tl_common GLUL_QOnly_c p 4     76.2056713   -255.3676603  -9501.0566200  36491.8673275 -43011.9924411  16143.6050801 
ffcomp_coeff_tl_common GLUL_QOnly_c p 5    -27.5423762    102.8305367   3281.8425112 -11868.4984518  13626.0289548  -5104.2246271 
ffcomp_coeff_tl_common GLUL_QOnly_c t 0      0.2007645     -2.3371262   -380.9497032    783.5541940   -761.4919967    259.2589614 
ffcomp_coeff_tl_common GLUL_QOnly_c t 1      0.8048506     -1.8584452    564.4027455   -583.4059834    908.1846862   -510.8025830 
ffcomp_coeff_tl_common GLUL_QOnly_c t 2     -6.9530241     22.5810859   1165.6886146  -5045.3456846   4058.8057998  -1055.2604147 
ffcomp_coeff_tl_common GLUL_QOnly_c t 3     15.8751773    -24.8872275  -2719.8048267  10468.9923162 -10248.5550936   4211.8543287 
ffcomp_coeff_tl_common GLUL_QOnly_c t 4    -16.9194698     15.2114961   2932.0779472 -10741.9548500  11433.0334122  -5315.6929330 
ffcomp_coeff_tl_common GLUL_QOnly_c t 5      6.7903507     -6.3987179  -1180.7072127   4335.5417581  -4629.5644716   2151.7706261 


; Calibrated 2023-04-09 - Straight-up OLS - no regularization - COUPLED residue-buffer    
; PROT degree = 10 rdeg =  5 |        | train  MSE     0.304190 R^2 0.9999991570
; TAUT degree = 10 rdeg =  5 |        | train  MSE     0.162377 R^2 0.9999564670  
ffcomp_coeff_tl_common   ASPL_QOnly_c    p 0 -1217.9374400   1589.4335278   -639.2545691   -120.2748870   1123.4760326   -588.9956393 
ffcomp_coeff_tl_common   ASPL_QOnly_c    p 1    -1.6896306   -668.7988196   1757.2671473  -1725.0424827     27.2278949    442.4968665 
ffcomp_coeff_tl_common   ASPL_QOnly_c    p 2    -0.7487474    648.9160769  -2256.1201444   6106.3190404  -6320.6308446   1959.9836700 
ffcomp_coeff_tl_common   ASPL_QOnly_c    p 3    14.1700962    -63.8456902   1486.2518635  -9610.3928343  13169.4618578  -4927.7807683 
ffcomp_coeff_tl_common   ASPL_QOnly_c    p 4   -21.9632058    176.6262847  -1451.1725580   6126.1629428  -7589.7005035   2716.4091543 
ffcomp_coeff_tl_common   ASPL_QOnly_c    p 5    10.1635995    -92.5844237    463.6400189   -898.0477159    714.8662556   -191.4615637 
ffcomp_coeff_tl_common   ASPL_QOnly_c    t 0     0.1869110     -2.5073602   -379.6572740    795.2135767   -785.9076452    270.9436097 
ffcomp_coeff_tl_common   ASPL_QOnly_c    t 1     0.7803343     -1.1504106    557.0579425   -553.8119926    850.1647993   -480.6500301 
ffcomp_coeff_tl_common   ASPL_QOnly_c    t 2    -8.3287236     32.5970401   1348.7740311  -6044.2678208   5444.2470772  -1615.3381110 
ffcomp_coeff_tl_common   ASPL_QOnly_c    t 3    21.7063645    -70.4555299  -3377.0289522  13877.1075286 -14684.0068110   5912.2081294 
ffcomp_coeff_tl_common   ASPL_QOnly_c    t 4   -24.1669282     74.5481307   3709.1438516 -14782.8053337  16628.1738670  -7281.9825175 
ffcomp_coeff_tl_common   ASPL_QOnly_c    t 5     9.6375784    -30.5064671  -1478.2854741   5911.6970607  -6664.6385915   2922.9780531 


;   ; DUMMY DATA for testing
ffcomp_coeff_tl_common   LYSL_QOnly_c    p 0 -1217.9374400   1589.4335278   -639.2545691   -120.2748870   1123.4760326   -588.9956393 
ffcomp_coeff_tl_common   LYSL_QOnly_c    p 1    -1.6896306   -668.7988196   1757.2671473  -1725.0424827     27.2278949    442.4968665 
ffcomp_coeff_tl_common   LYSL_QOnly_c    p 2    -0.7487474    648.9160769  -2256.1201444   6106.3190404  -6320.6308446   1959.9836700 
ffcomp_coeff_tl_common   LYSL_QOnly_c    p 3    14.1700962    -63.8456902   1486.2518635  -9610.3928343  13169.4618578  -4927.7807683 
ffcomp_coeff_tl_common   LYSL_QOnly_c    p 4   -21.9632058    176.6262847  -1451.1725580   6126.1629428  -7589.7005035   2716.4091543 
ffcomp_coeff_tl_common   LYSL_QOnly_c    p 5    10.1635995    -92.5844237    463.6400189   -898.0477159    714.8662556   -191.4615637 
ffcomp_coeff_tl_common   LYSL_QOnly_c    t 0     0.1869110     -2.5073602   -379.6572740    795.2135767   -785.9076452    270.9436097 
ffcomp_coeff_tl_common   LYSL_QOnly_c    t 1     0.7803343     -1.1504106    557.0579425   -553.8119926    850.1647993   -480.6500301 
ffcomp_coeff_tl_common   LYSL_QOnly_c    t 2    -8.3287236     32.5970401   1348.7740311  -6044.2678208   5444.2470772  -1615.3381110 
ffcomp_coeff_tl_common   LYSL_QOnly_c    t 3    21.7063645    -70.4555299  -3377.0289522  13877.1075286 -14684.0068110   5912.2081294 
ffcomp_coeff_tl_common   LYSL_QOnly_c    t 4   -24.1669282     74.5481307   3709.1438516 -14782.8053337  16628.1738670  -7281.9825175 
ffcomp_coeff_tl_common   LYSL_QOnly_c    t 5     9.6375784    -30.5064671  -1478.2854741   5911.6970607  -6664.6385915   2922.9780531 
 
;   ; DUMMY DATA for testing
ffcomp_coeff_tl_common   TYRL_QOnly_c    p 0 -1217.9374400   1589.4335278   -639.2545691   -120.2748870   1123.4760326   -588.9956393 
ffcomp_coeff_tl_common   TYRL_QOnly_c    p 1    -1.6896306   -668.7988196   1757.2671473  -1725.0424827     27.2278949    442.4968665 
ffcomp_coeff_tl_common   TYRL_QOnly_c    p 2    -0.7487474    648.9160769  -2256.1201444   6106.3190404  -6320.6308446   1959.9836700 
ffcomp_coeff_tl_common   TYRL_QOnly_c    p 3    14.1700962    -63.8456902   1486.2518635  -9610.3928343  13169.4618578  -4927.7807683 
ffcomp_coeff_tl_common   TYRL_QOnly_c    p 4   -21.9632058    176.6262847  -1451.1725580   6126.1629428  -7589.7005035   2716.4091543 
ffcomp_coeff_tl_common   TYRL_QOnly_c    p 5    10.1635995    -92.5844237    463.6400189   -898.0477159    714.8662556   -191.4615637 
ffcomp_coeff_tl_common   TYRL_QOnly_c    t 0     0.1869110     -2.5073602   -379.6572740    795.2135767   -785.9076452    270.9436097 
ffcomp_coeff_tl_common   TYRL_QOnly_c    t 1     0.7803343     -1.1504106    557.0579425   -553.8119926    850.1647993   -480.6500301 
ffcomp_coeff_tl_common   TYRL_QOnly_c    t 2    -8.3287236     32.5970401   1348.7740311  -6044.2678208   5444.2470772  -1615.3381110 
ffcomp_coeff_tl_common   TYRL_QOnly_c    t 3    21.7063645    -70.4555299  -3377.0289522  13877.1075286 -14684.0068110   5912.2081294 
ffcomp_coeff_tl_common   TYRL_QOnly_c    t 4   -24.1669282     74.5481307   3709.1438516 -14782.8053337  16628.1738670  -7281.9825175 
ffcomp_coeff_tl_common   TYRL_QOnly_c    t 5     9.6375784    -30.5064671  -1478.2854741   5911.6970607  -6664.6385915   2922.9780531 


;   ; DUMMY DATA for testing
ffcomp_coeff_tl_common   CYSL_QOnly_c    p 0 -1217.9374400   1589.4335278   -639.2545691   -120.2748870   1123.4760326   -588.9956393 
ffcomp_coeff_tl_common   CYSL_QOnly_c    p 1    -1.6896306   -668.7988196   1757.2671473  -1725.0424827     27.2278949    442.4968665 
ffcomp_coeff_tl_common   CYSL_QOnly_c    p 2    -0.7487474    648.9160769  -2256.1201444   6106.3190404  -6320.6308446   1959.9836700 
ffcomp_coeff_tl_common   CYSL_QOnly_c    p 3    14.1700962    -63.8456902   1486.2518635  -9610.3928343  13169.4618578  -4927.7807683 
ffcomp_coeff_tl_common   CYSL_QOnly_c    p 4   -21.9632058    176.6262847  -1451.1725580   6126.1629428  -7589.7005035   2716.4091543 
ffcomp_coeff_tl_common   CYSL_QOnly_c    p 5    10.1635995    -92.5844237    463.6400189   -898.0477159    714.8662556   -191.4615637 
ffcomp_coeff_tl_common   CYSL_QOnly_c    t 0     0.1869110     -2.5073602   -379.6572740    795.2135767   -785.9076452    270.9436097 
ffcomp_coeff_tl_common   CYSL_QOnly_c    t 1     0.7803343     -1.1504106    557.0579425   -553.8119926    850.1647993   -480.6500301 
ffcomp_coeff_tl_common   CYSL_QOnly_c    t 2    -8.3287236     32.5970401   1348.7740311  -6044.2678208   5444.2470772  -1615.3381110 
ffcomp_coeff_tl_common   CYSL_QOnly_c    t 3    21.7063645    -70.4555299  -3377.0289522  13877.1075286 -14684.0068110   5912.2081294 
ffcomp_coeff_tl_common   CYSL_QOnly_c    t 4   -24.1669282     74.5481307   3709.1438516 -14782.8053337  16628.1738670  -7281.9825175 
ffcomp_coeff_tl_common   CYSL_QOnly_c    t 5     9.6375784    -30.5064671  -1478.2854741   5911.6970607  -6664.6385915   2922.9780531 


;   ; DUMMY DATA for testing
ffcomp_coeff_tl_common   ARGL_QOnly_c    p 0 -1217.9374400   1589.4335278   -639.2545691   -120.2748870   1123.4760326   -588.9956393 
ffcomp_coeff_tl_common   ARGL_QOnly_c    p 1    -1.6896306   -668.7988196   1757.2671473  -1725.0424827     27.2278949    442.4968665 
ffcomp_coeff_tl_common   ARGL_QOnly_c    p 2    -0.7487474    648.9160769  -2256.1201444   6106.3190404  -6320.6308446   1959.9836700 
ffcomp_coeff_tl_common   ARGL_QOnly_c    p 3    14.1700962    -63.8456902   1486.2518635  -9610.3928343  13169.4618578  -4927.7807683 
ffcomp_coeff_tl_common   ARGL_QOnly_c    p 4   -21.9632058    176.6262847  -1451.1725580   6126.1629428  -7589.7005035   2716.4091543 
ffcomp_coeff_tl_common   ARGL_QOnly_c    p 5    10.1635995    -92.5844237    463.6400189   -898.0477159    714.8662556   -191.4615637 
ffcomp_coeff_tl_common   ARGL_QOnly_c    t 0     0.1869110     -2.5073602   -379.6572740    795.2135767   -785.9076452    270.9436097 
ffcomp_coeff_tl_common   ARGL_QOnly_c    t 1     0.7803343     -1.1504106    557.0579425   -553.8119926    850.1647993   -480.6500301 
ffcomp_coeff_tl_common   ARGL_QOnly_c    t 2    -8.3287236     32.5970401   1348.7740311  -6044.2678208   5444.2470772  -1615.3381110 
ffcomp_coeff_tl_common   ARGL_QOnly_c    t 3    21.7063645    -70.4555299  -3377.0289522  13877.1075286 -14684.0068110   5912.2081294 
ffcomp_coeff_tl_common   ARGL_QOnly_c    t 4   -24.1669282     74.5481307   3709.1438516 -14782.8053337  16628.1738670  -7281.9825175 
ffcomp_coeff_tl_common   ARGL_QOnly_c    t 5     9.6375784    -30.5064671  -1478.2854741   5911.6970607  -6664.6385915   2922.9780531 
