# Supplementary material for: Constant pH Simulation with FMM Electrostatics in GROMACS. (A) Design and Applications
Source: J Chem Theory Comput. 2025 Feb 7;21(4):1762–86. doi: 10.1021/acs.jctc.4c01318 (PMC11866755; doi:10.1021/acs.jctc.4c01318)
Supplement: Supplementary file 1 — ct4c01318_si_001.zip [file ct4c01318_si_001.zip › charmm36m-lambdadyn.ff/aminoacids.n.tdb]

; CHARMM-port for GROMACS
; created with charmm2gmx version 0.6.dev1+g077b6a1 on 2021-10-05 08:46:25.037089
; Code: https://gitlab.com/awacha/charmm2gmx
; Documentation: https://awacha.gitlab.com/charmm2gmx
; Charmm2GMX written by András Wacha, based on the original port by 
; E. Prabhu Raman, Justin A. Lemkul, Robert Best and Alexander D. MacKerell, Jr.
; Termini database from the CHARMM force field

[ None ]
; Empty, do-nothing terminus

; residue topologies from file toppar_c36_jul21/top_all36_prot.rtf

[ GLY-NH3+ ]
; Glycine N-terminus
[ replace ]
N      NH3       14.007000  -0.3000
CA     CT2       12.011000   0.1300
[ add ]
3   4   H     N      CA     HA2   
  HC         1.008000   0.3300  -1
[ delete ]
 HN

[ NH3+ ]
; standard N-terminus
[ replace ]
N      NH3       14.007000  -0.3000
CA     CT1       12.011000   0.2100
HA     HB1        1.008000   0.1000
[ add ]
3   4   H     N      CA     HA    
  HC         1.008000   0.3300  -1
[ delete ]
 HN

[ PRO-NH2+ ]
; Proline N-Terminal
[ replace ]
N      NP        14.007000  -0.0700
CD     CP3       12.011000   0.1600
CA     CP1       12.011000   0.1600
[ add ]
2   6   HN    N      CA     CD    
  HC         1.008000   0.2400  -1
[ GLY-NH2 ]
; neutral N-terminal glycine; charges from LSN
[ replace ]
N      NH2       14.007000  -0.9600
CA     CT2       12.011000   0.1000
[ add ]
2   4   HT    N      CA     HA2   
  H          1.008000   0.3400  -1
[ delete ]
 HN

[ NH2 ]
; neutral N-terminus; charges from LSN
[ replace ]
N      NH2       14.007000  -0.9600
CA     CT1       12.011000   0.1900
[ add ]
2   4   HT    N      CA     HA    
  H          1.008000   0.3400  -1
[ delete ]
 HN
