# Supplementary material for: Constant pH Simulation with FMM Electrostatics in GROMACS. (A) Design and Applications
Source: J Chem Theory Comput. 2025 Feb 7;21(4):1762–86. doi: 10.1021/acs.jctc.4c01318 (PMC11866755; doi:10.1021/acs.jctc.4c01318)
Supplement: Supplementary file 1 — ct4c01318_si_001.zip [file ct4c01318_si_001.zip › charmm36m-lambdadyn.ff/cph_lambdasites_charge.itp]

 
;           setname                form_atom_idx        alt_q
alt_q_set             HISL_prot_qset           1        -0.470 
alt_q_set             HISL_prot_qset           2         0.310 
alt_q_set             HISL_prot_qset           3         0.070 
alt_q_set             HISL_prot_qset           4         0.090 
alt_q_set             HISL_prot_qset           5        -0.050 
alt_q_set             HISL_prot_qset           6         0.090 
alt_q_set             HISL_prot_qset           7         0.090 
alt_q_set             HISL_prot_qset           8         0.190 
alt_q_set             HISL_prot_qset           9         0.130 
alt_q_set             HISL_prot_qset          10         0.190 
alt_q_set             HISL_prot_qset          11        -0.510 
alt_q_set             HISL_prot_qset          12         0.440 
alt_q_set             HISL_prot_qset          13        -0.510 
alt_q_set             HISL_prot_qset          14         0.440 
alt_q_set             HISL_prot_qset          15         0.320 
alt_q_set             HISL_prot_qset          16         0.180 
alt_q_set             HISL_prot_qset          17         0.510 
alt_q_set             HISL_prot_qset          18        -0.510 

alt_q_set         HISL_deprot_1_qset           1        -0.470 
alt_q_set         HISL_deprot_1_qset           2         0.310 
alt_q_set         HISL_deprot_1_qset           3         0.070 
alt_q_set         HISL_deprot_1_qset           4         0.090 
alt_q_set         HISL_deprot_1_qset           5        -0.090 
alt_q_set         HISL_deprot_1_qset           6         0.090 
alt_q_set         HISL_deprot_1_qset           7         0.090 
alt_q_set         HISL_deprot_1_qset           8         0.220 
alt_q_set         HISL_deprot_1_qset           9         0.100 
alt_q_set         HISL_deprot_1_qset          10        -0.050 
alt_q_set         HISL_deprot_1_qset          11        -0.700 
alt_q_set         HISL_deprot_1_qset          12         0.000 
alt_q_set         HISL_deprot_1_qset          13        -0.360 
alt_q_set         HISL_deprot_1_qset          14         0.320 
alt_q_set         HISL_deprot_1_qset          15         0.250 
alt_q_set         HISL_deprot_1_qset          16         0.130 
alt_q_set         HISL_deprot_1_qset          17         0.510 
alt_q_set         HISL_deprot_1_qset          18        -0.510 

alt_q_set         HISL_deprot_2_qset           1        -0.470 
alt_q_set         HISL_deprot_2_qset           2         0.310 
alt_q_set         HISL_deprot_2_qset           3         0.070 
alt_q_set         HISL_deprot_2_qset           4         0.090 
alt_q_set         HISL_deprot_2_qset           5        -0.080 
alt_q_set         HISL_deprot_2_qset           6         0.090 
alt_q_set         HISL_deprot_2_qset           7         0.090 
alt_q_set         HISL_deprot_2_qset           8        -0.050 
alt_q_set         HISL_deprot_2_qset           9         0.090 
alt_q_set         HISL_deprot_2_qset          10         0.220 
alt_q_set         HISL_deprot_2_qset          11        -0.360 
alt_q_set         HISL_deprot_2_qset          12         0.320 
alt_q_set         HISL_deprot_2_qset          13        -0.700 
alt_q_set         HISL_deprot_2_qset          14         0.000 
alt_q_set         HISL_deprot_2_qset          15         0.250 
alt_q_set         HISL_deprot_2_qset          16         0.130 
alt_q_set         HISL_deprot_2_qset          17         0.510 
alt_q_set         HISL_deprot_2_qset          18        -0.510 


;           setname                form_atom_idx        alt_q
alt_q_set          GLUL_deprot_qset           1     -0.4700  
alt_q_set          GLUL_deprot_qset           2      0.3100  
alt_q_set          GLUL_deprot_qset           3      0.0700  
alt_q_set          GLUL_deprot_qset           4      0.0900  
alt_q_set          GLUL_deprot_qset           5     -0.1800  
alt_q_set          GLUL_deprot_qset           6      0.0900  
alt_q_set          GLUL_deprot_qset           7      0.0900  
alt_q_set          GLUL_deprot_qset           8     -0.2800  
alt_q_set          GLUL_deprot_qset           9      0.0900  
alt_q_set          GLUL_deprot_qset          10      0.0900  
alt_q_set          GLUL_deprot_qset          11      0.6200  
alt_q_set          GLUL_deprot_qset          12     -0.7600  
alt_q_set          GLUL_deprot_qset          13      0.0000  
alt_q_set          GLUL_deprot_qset          14     -0.7600  
alt_q_set          GLUL_deprot_qset          15      0.0000  
alt_q_set          GLUL_deprot_qset          16      0.5100  
alt_q_set          GLUL_deprot_qset          17     -0.5100  

alt_q_set          GLUL_prot_1_qset           1     -0.4700  
alt_q_set          GLUL_prot_1_qset           2      0.3100  
alt_q_set          GLUL_prot_1_qset           3      0.0700  
alt_q_set          GLUL_prot_1_qset           4      0.0900  
alt_q_set          GLUL_prot_1_qset           5     -0.1800  
alt_q_set          GLUL_prot_1_qset           6      0.0900  
alt_q_set          GLUL_prot_1_qset           7      0.0900  
alt_q_set          GLUL_prot_1_qset           8     -0.2100  
alt_q_set          GLUL_prot_1_qset           9      0.0900  
alt_q_set          GLUL_prot_1_qset          10      0.0900  
alt_q_set          GLUL_prot_1_qset          11      0.7500  
alt_q_set          GLUL_prot_1_qset          12     -0.6100  
alt_q_set          GLUL_prot_1_qset          13      0.4400  
alt_q_set          GLUL_prot_1_qset          14     -0.5500  
alt_q_set          GLUL_prot_1_qset          15      0.0000  
alt_q_set          GLUL_prot_1_qset          16      0.5100  
alt_q_set          GLUL_prot_1_qset          17     -0.5100  

alt_q_set          GLUL_prot_2_qset           1     -0.4700  
alt_q_set          GLUL_prot_2_qset           2      0.3100  
alt_q_set          GLUL_prot_2_qset           3      0.0700  
alt_q_set          GLUL_prot_2_qset           4      0.0900  
alt_q_set          GLUL_prot_2_qset           5     -0.1800  
alt_q_set          GLUL_prot_2_qset           6      0.0900  
alt_q_set          GLUL_prot_2_qset           7      0.0900  
alt_q_set          GLUL_prot_2_qset           8     -0.2100  
alt_q_set          GLUL_prot_2_qset           9      0.0900  
alt_q_set          GLUL_prot_2_qset          10      0.0900  
alt_q_set          GLUL_prot_2_qset          11      0.7500  
alt_q_set          GLUL_prot_2_qset          12     -0.5500  
alt_q_set          GLUL_prot_2_qset          13      0.0000  
alt_q_set          GLUL_prot_2_qset          14     -0.6100  
alt_q_set          GLUL_prot_2_qset          15      0.4400  
alt_q_set          GLUL_prot_2_qset          16      0.5100  
alt_q_set          GLUL_prot_2_qset          17     -0.5100  


;           setname                form_atom_idx        alt_q
alt_q_set          ASPL_deprot_qset           1     -0.4700  
alt_q_set          ASPL_deprot_qset           2      0.3100  
alt_q_set          ASPL_deprot_qset           3      0.0700  
alt_q_set          ASPL_deprot_qset           4      0.0900  
alt_q_set          ASPL_deprot_qset           5     -0.2800  
alt_q_set          ASPL_deprot_qset           6      0.0900  
alt_q_set          ASPL_deprot_qset           7      0.0900  
alt_q_set          ASPL_deprot_qset           8      0.6200  
alt_q_set          ASPL_deprot_qset           9     -0.7600  
alt_q_set          ASPL_deprot_qset          10      0.0000  
alt_q_set          ASPL_deprot_qset          11     -0.7600  
alt_q_set          ASPL_deprot_qset          12      0.0000  
alt_q_set          ASPL_deprot_qset          13      0.5100  
alt_q_set          ASPL_deprot_qset          14     -0.5100  

alt_q_set          ASPL_prot_1_qset           1     -0.4700  
alt_q_set          ASPL_prot_1_qset           2      0.3100  
alt_q_set          ASPL_prot_1_qset           3      0.0700  
alt_q_set          ASPL_prot_1_qset           4      0.0900  
alt_q_set          ASPL_prot_1_qset           5     -0.2100  
alt_q_set          ASPL_prot_1_qset           6      0.0900  
alt_q_set          ASPL_prot_1_qset           7      0.0900  
alt_q_set          ASPL_prot_1_qset           8      0.7500  
alt_q_set          ASPL_prot_1_qset           9     -0.6100  
alt_q_set          ASPL_prot_1_qset          10      0.4400  
alt_q_set          ASPL_prot_1_qset          11     -0.5500  
alt_q_set          ASPL_prot_1_qset          12      0.0000  
alt_q_set          ASPL_prot_1_qset          13      0.5100  
alt_q_set          ASPL_prot_1_qset          14     -0.5100  

alt_q_set          ASPL_prot_2_qset           1     -0.4700  
alt_q_set          ASPL_prot_2_qset           2      0.3100  
alt_q_set          ASPL_prot_2_qset           3      0.0700  
alt_q_set          ASPL_prot_2_qset           4      0.0900  
alt_q_set          ASPL_prot_2_qset           5     -0.2100  
alt_q_set          ASPL_prot_2_qset           6      0.0900  
alt_q_set          ASPL_prot_2_qset           7      0.0900  
alt_q_set          ASPL_prot_2_qset           8      0.7500  
alt_q_set          ASPL_prot_2_qset           9     -0.5500  
alt_q_set          ASPL_prot_2_qset          10      0.0000  
alt_q_set          ASPL_prot_2_qset          11     -0.6100  
alt_q_set          ASPL_prot_2_qset          12      0.4400  
alt_q_set          ASPL_prot_2_qset          13      0.5100  
alt_q_set          ASPL_prot_2_qset          14     -0.5100  


; -- Counterion sites --

;           setname                form_atom_idx   alt_q
alt_q_set   BufWater_neutral_qset                 1        -0.834
alt_q_set   BufWater_neutral_qset                 2         0.417
alt_q_set   BufWater_neutral_qset                 3         0.417

;           setname                form_atom_idx   alt_q
alt_q_set   BufWater_prot_qset                 1         0.166
alt_q_set   BufWater_prot_qset                 2         0.417
alt_q_set   BufWater_prot_qset                 3         0.417


;           setname                form_atom_idx        alt_q
alt_q_set        LYSL_deprot_1_qset          1       -0.47
alt_q_set        LYSL_deprot_1_qset          2       0.31
alt_q_set        LYSL_deprot_1_qset          3       0.07
alt_q_set        LYSL_deprot_1_qset          4       0.09
alt_q_set        LYSL_deprot_1_qset          5       -0.18
alt_q_set        LYSL_deprot_1_qset          6       0.09
alt_q_set        LYSL_deprot_1_qset          7       0.09
alt_q_set        LYSL_deprot_1_qset          8       -0.18
alt_q_set        LYSL_deprot_1_qset          9       0.09
alt_q_set        LYSL_deprot_1_qset          10       0.09
alt_q_set        LYSL_deprot_1_qset          11       -0.18
alt_q_set        LYSL_deprot_1_qset          12       0.09
alt_q_set        LYSL_deprot_1_qset          13       0.09
alt_q_set        LYSL_deprot_1_qset          14       0.13
alt_q_set        LYSL_deprot_1_qset          15       0.075
alt_q_set        LYSL_deprot_1_qset          16       0.075
alt_q_set        LYSL_deprot_1_qset          17       -0.96
alt_q_set        LYSL_deprot_1_qset          18       0.34
alt_q_set        LYSL_deprot_1_qset          19       0.34
alt_q_set        LYSL_deprot_1_qset          20       0.0
alt_q_set        LYSL_deprot_1_qset          21       0.51
alt_q_set        LYSL_deprot_1_qset          22       -0.51

alt_q_set        LYSL_deprot_2_qset          1       -0.47
alt_q_set        LYSL_deprot_2_qset          2       0.31
alt_q_set        LYSL_deprot_2_qset          3       0.07
alt_q_set        LYSL_deprot_2_qset          4       0.09
alt_q_set        LYSL_deprot_2_qset          5       -0.18
alt_q_set        LYSL_deprot_2_qset          6       0.09
alt_q_set        LYSL_deprot_2_qset          7       0.09
alt_q_set        LYSL_deprot_2_qset          8       -0.18
alt_q_set        LYSL_deprot_2_qset          9       0.09
alt_q_set        LYSL_deprot_2_qset          10       0.09
alt_q_set        LYSL_deprot_2_qset          11       -0.18
alt_q_set        LYSL_deprot_2_qset          12       0.09
alt_q_set        LYSL_deprot_2_qset          13       0.09
alt_q_set        LYSL_deprot_2_qset          14       0.13
alt_q_set        LYSL_deprot_2_qset          15       0.075
alt_q_set        LYSL_deprot_2_qset          16       0.075
alt_q_set        LYSL_deprot_2_qset          17       -0.96
alt_q_set        LYSL_deprot_2_qset          18       0.34
alt_q_set        LYSL_deprot_2_qset          19       0.34
alt_q_set        LYSL_deprot_2_qset          20       0.0
alt_q_set        LYSL_deprot_2_qset          21       0.51
alt_q_set        LYSL_deprot_2_qset          22       -0.51

alt_q_set        LYSL_prot_qset          1       -0.47
alt_q_set        LYSL_prot_qset          2       0.31
alt_q_set        LYSL_prot_qset          3       0.07
alt_q_set        LYSL_prot_qset          4       0.09
alt_q_set        LYSL_prot_qset          5       -0.18
alt_q_set        LYSL_prot_qset          6       0.09
alt_q_set        LYSL_prot_qset          7       0.09
alt_q_set        LYSL_prot_qset          8       -0.18
alt_q_set        LYSL_prot_qset          9       0.09
alt_q_set        LYSL_prot_qset          10       0.09
alt_q_set        LYSL_prot_qset          11       -0.18
alt_q_set        LYSL_prot_qset          12       0.09
alt_q_set        LYSL_prot_qset          13       0.09
alt_q_set        LYSL_prot_qset          14       0.21
alt_q_set        LYSL_prot_qset          15       0.05
alt_q_set        LYSL_prot_qset          16       0.05
alt_q_set        LYSL_prot_qset          17       -0.3
alt_q_set        LYSL_prot_qset          18       0.33
alt_q_set        LYSL_prot_qset          19       0.33
alt_q_set        LYSL_prot_qset          20       0.33
alt_q_set        LYSL_prot_qset          21       0.51
alt_q_set        LYSL_prot_qset          22       -0.51


  
;           setname                form_atom_idx        alt_q
alt_q_set        TYRL_deprot_qset          1       -0.47
alt_q_set        TYRL_deprot_qset          2       0.31
alt_q_set        TYRL_deprot_qset          3       0.07
alt_q_set        TYRL_deprot_qset          4       0.09
alt_q_set        TYRL_deprot_qset          5       0.0244
alt_q_set        TYRL_deprot_qset          6       0.0174
alt_q_set        TYRL_deprot_qset          7       0.0174
alt_q_set        TYRL_deprot_qset          8       -0.2491
alt_q_set        TYRL_deprot_qset          9       -0.0741
alt_q_set        TYRL_deprot_qset          10       0.0819
alt_q_set        TYRL_deprot_qset          11       -0.4996
alt_q_set        TYRL_deprot_qset          12       0.1281
alt_q_set        TYRL_deprot_qset          13       0.7314
alt_q_set        TYRL_deprot_qset          14       -0.8141
alt_q_set        TYRL_deprot_qset          15       0.0
alt_q_set        TYRL_deprot_qset          16       -0.4996
alt_q_set        TYRL_deprot_qset          17       0.1281
alt_q_set        TYRL_deprot_qset          18       -0.0741
alt_q_set        TYRL_deprot_qset          19       0.0819
alt_q_set        TYRL_deprot_qset          20       0.51
alt_q_set        TYRL_deprot_qset          21       -0.51

alt_q_set        TYRL_prot_1_qset          1       -0.47
alt_q_set        TYRL_prot_1_qset          2       0.31
alt_q_set        TYRL_prot_1_qset          3       0.07
alt_q_set        TYRL_prot_1_qset          4       0.09
alt_q_set        TYRL_prot_1_qset          5       -0.18
alt_q_set        TYRL_prot_1_qset          6       0.09
alt_q_set        TYRL_prot_1_qset          7       0.09
alt_q_set        TYRL_prot_1_qset          8       0.0
alt_q_set        TYRL_prot_1_qset          9       -0.115
alt_q_set        TYRL_prot_1_qset          10       0.115
alt_q_set        TYRL_prot_1_qset          11       -0.115
alt_q_set        TYRL_prot_1_qset          12       0.115
alt_q_set        TYRL_prot_1_qset          13       0.11
alt_q_set        TYRL_prot_1_qset          14       -0.54
alt_q_set        TYRL_prot_1_qset          15       0.43
alt_q_set        TYRL_prot_1_qset          16       -0.115
alt_q_set        TYRL_prot_1_qset          17       0.115
alt_q_set        TYRL_prot_1_qset          18       -0.115
alt_q_set        TYRL_prot_1_qset          19       0.115
alt_q_set        TYRL_prot_1_qset          20       0.51
alt_q_set        TYRL_prot_1_qset          21       -0.51
  
alt_q_set        TYRL_prot_2_qset          1       -0.47
alt_q_set        TYRL_prot_2_qset          2       0.31
alt_q_set        TYRL_prot_2_qset          3       0.07
alt_q_set        TYRL_prot_2_qset          4       0.09
alt_q_set        TYRL_prot_2_qset          5       -0.18
alt_q_set        TYRL_prot_2_qset          6       0.09
alt_q_set        TYRL_prot_2_qset          7       0.09
alt_q_set        TYRL_prot_2_qset          8       0.0
alt_q_set        TYRL_prot_2_qset          9       -0.115
alt_q_set        TYRL_prot_2_qset          10       0.115
alt_q_set        TYRL_prot_2_qset          11       -0.115
alt_q_set        TYRL_prot_2_qset          12       0.115
alt_q_set        TYRL_prot_2_qset          13       0.11
alt_q_set        TYRL_prot_2_qset          14       -0.54
alt_q_set        TYRL_prot_2_qset          15       0.43
alt_q_set        TYRL_prot_2_qset          16       -0.115
alt_q_set        TYRL_prot_2_qset          17       0.115
alt_q_set        TYRL_prot_2_qset          18       -0.115
alt_q_set        TYRL_prot_2_qset          19       0.115
alt_q_set        TYRL_prot_2_qset          20       0.51
alt_q_set        TYRL_prot_2_qset          21       -0.51


;           setname                form_atom_idx        alt_q
alt_q_set             ARGL_prot_qset           1      -0.4700
alt_q_set             ARGL_prot_qset           2       0.3100
alt_q_set             ARGL_prot_qset           3       0.0700
alt_q_set             ARGL_prot_qset           4       0.0900
alt_q_set             ARGL_prot_qset           5      -0.1800
alt_q_set             ARGL_prot_qset           6       0.0900
alt_q_set             ARGL_prot_qset           7       0.0900
alt_q_set             ARGL_prot_qset           8      -0.1800
alt_q_set             ARGL_prot_qset           9       0.0900
alt_q_set             ARGL_prot_qset          10       0.0900
alt_q_set             ARGL_prot_qset          11       0.2000
alt_q_set             ARGL_prot_qset          12       0.0900
alt_q_set             ARGL_prot_qset          13       0.0900
alt_q_set             ARGL_prot_qset          14      -0.7000
alt_q_set             ARGL_prot_qset          15       0.4400
alt_q_set             ARGL_prot_qset          16       0.6400
alt_q_set             ARGL_prot_qset          17      -0.8000
alt_q_set             ARGL_prot_qset          18       0.4600
alt_q_set             ARGL_prot_qset          19       0.4600
alt_q_set             ARGL_prot_qset          20      -0.8000
alt_q_set             ARGL_prot_qset          21       0.4600
alt_q_set             ARGL_prot_qset          22       0.4600
alt_q_set             ARGL_prot_qset          23       0.5100
alt_q_set             ARGL_prot_qset          24      -0.5100

;           setname                form_atom_idx        alt_q
alt_q_set         ARGL_deprot_1_qset           1      -0.4700
alt_q_set         ARGL_deprot_1_qset           2       0.3100
alt_q_set         ARGL_deprot_1_qset           3       0.0700
alt_q_set         ARGL_deprot_1_qset           4       0.0900
alt_q_set         ARGL_deprot_1_qset           5      -0.1800
alt_q_set         ARGL_deprot_1_qset           6       0.0900
alt_q_set         ARGL_deprot_1_qset           7       0.0900
alt_q_set         ARGL_deprot_1_qset           8      -0.1800
alt_q_set         ARGL_deprot_1_qset           9       0.0900
alt_q_set         ARGL_deprot_1_qset          10       0.0900
alt_q_set         ARGL_deprot_1_qset          11      -0.1100
alt_q_set         ARGL_deprot_1_qset          12       0.0900
alt_q_set         ARGL_deprot_1_qset          13       0.0900
alt_q_set         ARGL_deprot_1_qset          14      -0.5400
alt_q_set         ARGL_deprot_1_qset          15       0.3600
alt_q_set         ARGL_deprot_1_qset          16       0.5900
alt_q_set         ARGL_deprot_1_qset          17      -0.9100
alt_q_set         ARGL_deprot_1_qset          18       0.3700
alt_q_set         ARGL_deprot_1_qset          19       0.0000
alt_q_set         ARGL_deprot_1_qset          20      -0.6000
alt_q_set         ARGL_deprot_1_qset          21       0.3300
alt_q_set         ARGL_deprot_1_qset          22       0.3300
alt_q_set         ARGL_deprot_1_qset          23       0.5100
alt_q_set         ARGL_deprot_1_qset          24      -0.5100


;           setname                form_atom_idx        alt_q
alt_q_set         ARGL_deprot_2_qset           1      -0.4700
alt_q_set         ARGL_deprot_2_qset           2       0.3100
alt_q_set         ARGL_deprot_2_qset           3       0.0700
alt_q_set         ARGL_deprot_2_qset           4       0.0900
alt_q_set         ARGL_deprot_2_qset           5      -0.1800
alt_q_set         ARGL_deprot_2_qset           6       0.0900
alt_q_set         ARGL_deprot_2_qset           7       0.0900
alt_q_set         ARGL_deprot_2_qset           8      -0.1800
alt_q_set         ARGL_deprot_2_qset           9       0.0900
alt_q_set         ARGL_deprot_2_qset          10       0.0900
alt_q_set         ARGL_deprot_2_qset          11      -0.1100
alt_q_set         ARGL_deprot_2_qset          12       0.0900
alt_q_set         ARGL_deprot_2_qset          13       0.0900
alt_q_set         ARGL_deprot_2_qset          14      -0.5400
alt_q_set         ARGL_deprot_2_qset          15       0.3600
alt_q_set         ARGL_deprot_2_qset          16       0.5900
alt_q_set         ARGL_deprot_2_qset          17      -0.9100
alt_q_set         ARGL_deprot_2_qset          18       0.3700
alt_q_set         ARGL_deprot_2_qset          19       0.0000
alt_q_set         ARGL_deprot_2_qset          20      -0.6000
alt_q_set         ARGL_deprot_2_qset          21       0.3300
alt_q_set         ARGL_deprot_2_qset          22       0.3300
alt_q_set         ARGL_deprot_2_qset          23       0.5100
alt_q_set         ARGL_deprot_2_qset          24      -0.5100
