# Supplementary material for: Constant pH Simulation with FMM Electrostatics in GROMACS. (A) Design and Applications
Source: J Chem Theory Comput. 2025 Feb 7;21(4):1762–86. doi: 10.1021/acs.jctc.4c01318 (PMC11866755; doi:10.1021/acs.jctc.4c01318)
Supplement: Supplementary file 1 — ct4c01318_si_001.zip [file ct4c01318_si_001.zip › charmm36m-lambdadyn.ff/cion.tip3p.itp]

[ moleculetype ]
; molname	   nrexcl
CION		2

[ atoms ]
; id   at type	res nr	residu name at name		cg nr	charge
1		OTCI		1		CION				 OW				1		-0.834
2		HT		1		CION				HW1				1		 0.417
3		HT		1		CION				HW2				1		 0.417

;CHARMM TIP3p - constraints instead of settles. Also, oxygen type change to allow
; for custom LJ parameters, to get it away from rest of system

; New version, with constraint that are exclusion-generating, and therefore do not inhibit the GPU update
[ constraints ]
; i   j funct	length
1	  2 1 0.09572 
1	  3 1 0.09572 
2	  3 1 0.15139

; OLD version, with constraint type
;[ constraints ]
;; i   j funct	length
;1	  2 2 0.09572 
;1	  3 2 0.09572 
;2	  3 2 0.15139


;[ exclusions ]
;1 2 3
;2 1 3
;3 1 2
