# Supplementary material for: Constant pH Simulation with FMM Electrostatics in GROMACS. (A) Design and Applications
Source: J Chem Theory Comput. 2025 Feb 7;21(4):1762–86. doi: 10.1021/acs.jctc.4c01318 (PMC11866755; doi:10.1021/acs.jctc.4c01318)
Supplement: Supplementary file 1 — ct4c01318_si_001.zip [file ct4c01318_si_001.zip › charmm36m-lambdadyn.ff/cph_lambdasites_bonded.itp]

;                setname            type     mode    ai   aj     K         R
alt_bond_set GLUL_deprot_bondset     F_BOND    SE     11 12    439320.0    0.126
alt_bond_set GLUL_deprot_bondset     F_BOND    SE     11 14    439320.0    0.126
alt_bond_set GLUL_deprot_bondset     F_BOND    S      12 13    456056.0    0.096
alt_bond_set GLUL_deprot_bondset     F_BOND    S      14 15    456056.0    0.096

alt_bond_set GLUL_prot_1_bondset     F_BOND    SE     11 12    627600.0    0.122
alt_bond_set GLUL_prot_1_bondset     F_BOND    SE     11 14    192464.0    0.140
alt_bond_set GLUL_prot_1_bondset     F_BOND    S      12 13    456056.0    0.096
alt_bond_set GLUL_prot_1_bondset     F_BOND    SE     14 15    456056.0    0.096

alt_bond_set GLUL_prot_2_bondset     F_BOND    SE     11 12    192464.0    0.140
alt_bond_set GLUL_prot_2_bondset     F_BOND    SE     11 14    627600.0    0.122
alt_bond_set GLUL_prot_2_bondset     F_BOND    SE     12 13    456056.0    0.096
alt_bond_set GLUL_prot_2_bondset     F_BOND    S      14 15    456056.0    0.096

;                setname               type         mode    ai  aj  ak     kth          th       kUB     r13
alt_bond_set GLUL_deprot_bondset   F_UREY_BRADLEY    SE      8  11  12   334.720001  2.059489  41840.0  0.2388
alt_bond_set GLUL_deprot_bondset   F_UREY_BRADLEY    SE      8  11  14   334.720001  2.059489  41840.0  0.2388
alt_bond_set GLUL_deprot_bondset   F_UREY_BRADLEY    SE     12  11  14   836.799988  2.164208  58576.0  0.2225
alt_bond_set GLUL_deprot_bondset   F_UREY_BRADLEY    S      11  12  13   460.23999   2.007129      0.0  0.0
alt_bond_set GLUL_deprot_bondset   F_UREY_BRADLEY    S      11  14  15   460.23999   2.007129      0.0  0.0


alt_bond_set GLUL_prot_1_bondset   F_UREY_BRADLEY    SE      8  11  12   460.23999   1.928589      0.0  0.0
alt_bond_set GLUL_prot_1_bondset   F_UREY_BRADLEY    SE      8  11  14   585.76001   2.181662  16736.0  0.2442
alt_bond_set GLUL_prot_1_bondset   F_UREY_BRADLEY    SE     12  11  14   418.399994  2.146755 175728.0  0.2262
alt_bond_set GLUL_prot_1_bondset   F_UREY_BRADLEY    SE     11  12  13   460.23999   2.007129      0.0  0.0
alt_bond_set GLUL_prot_1_bondset   F_UREY_BRADLEY    S      11  14  15   460.23999   2.007129      0.0  0.0


alt_bond_set GLUL_prot_2_bondset   F_UREY_BRADLEY    SE      8  11  12   585.76001   2.181662  16736.0  0.2442
alt_bond_set GLUL_prot_2_bondset   F_UREY_BRADLEY    SE      8  11  14   460.23999   1.928589      0.0  0.0
alt_bond_set GLUL_prot_2_bondset   F_UREY_BRADLEY    SE     12  11  14   418.399994  2.146755 175728.0  0.2262
alt_bond_set GLUL_prot_2_bondset   F_UREY_BRADLEY    S      11  12  13   460.23999   2.007129      0.0  0.0
alt_bond_set GLUL_prot_2_bondset   F_UREY_BRADLEY    SE     11  14  15   460.23999   2.007129      0.0  0.0


;                setname               type    mode    ai  aj  ak  al     cp       phi    mult
alt_bond_set GLUL_deprot_bondset     F_PDIHS    SE      3   5   8  11   1.58992   180.0    2
alt_bond_set GLUL_deprot_bondset     F_PDIHS    SE      3   5   8  11   2.46856   180.0    3
alt_bond_set GLUL_deprot_bondset     F_PDIHS    SE      5   8  11  12   0.2092    180.0    6
alt_bond_set GLUL_deprot_bondset     F_PDIHS    SE      5   8  11  14   0.2092    180.0    6
alt_bond_set GLUL_deprot_bondset     F_PDIHS    SE      8  11  14  15   0.0       180.0    2
alt_bond_set GLUL_prot_2_bondset     F_PDIHS    SE      8  11  12  13   0.0       180.0    2
alt_bond_set GLUL_deprot_bondset     F_PDIHS    SE      9   8  11  12   0.2092    180.0    6
alt_bond_set GLUL_deprot_bondset     F_PDIHS    SE     10   8  11  12   0.2092    180.0    6
alt_bond_set GLUL_deprot_bondset     F_PDIHS    SE     10   8  11  14   0.2092    180.0    6
alt_bond_set GLUL_deprot_bondset     F_PDIHS    SE     12  11  14  15   0.0       180.0    2
alt_bond_set GLUL_prot_2_bondset     F_PDIHS    SE     14  11  12  13   0.0       180.0    2


alt_bond_set GLUL_prot_1_bondset     F_PDIHS    SE      3   5   8  11   0.0       180.0    2
alt_bond_set GLUL_prot_1_bondset     F_PDIHS    SE      3   5   8  11   0.79496     0.0    3
alt_bond_set GLUL_prot_1_bondset     F_PDIHS    SE      5   8  11  12   0.0       180.0    6
alt_bond_set GLUL_prot_1_bondset     F_PDIHS    SE      5   8  11  14   0.0       180.0    6
alt_bond_set GLUL_prot_1_bondset     F_PDIHS    SE      8  11  14  15   0.0       180.0    2
alt_bond_set GLUL_prot_1_bondset     F_PDIHS    SE      8  11  12  13   8.5772    180.0    2
alt_bond_set GLUL_prot_1_bondset     F_PDIHS    SE      9   8  11  12   0.0       180.0    6
alt_bond_set GLUL_prot_1_bondset     F_PDIHS    SE     10   8  11  12   0.0       180.0    6
alt_bond_set GLUL_prot_1_bondset     F_PDIHS    SE     10   8  11  14   0.0       180.0    6
alt_bond_set GLUL_prot_1_bondset     F_PDIHS    SE     12  11  14  15   0.0       180.0    2
alt_bond_set GLUL_prot_1_bondset     F_PDIHS    SE     14  11  12  13   8.5772    180.0    2

alt_bond_set GLUL_prot_2_bondset     F_PDIHS    SE      3   5   8  11   0.0       180.0    2
alt_bond_set GLUL_prot_2_bondset     F_PDIHS    SE      3   5   8  11   0.79496     0.0    3
alt_bond_set GLUL_prot_2_bondset     F_PDIHS    SE      5   8  11  12   0.0       180.0    6
alt_bond_set GLUL_prot_2_bondset     F_PDIHS    SE      5   8  11  14   0.0       180.0    6
alt_bond_set GLUL_prot_2_bondset     F_PDIHS    SE      8  11  14  15   8.5772    180.0    2
alt_bond_set GLUL_prot_2_bondset     F_PDIHS    SE      8  11  12  13   0.0       180.0    2
alt_bond_set GLUL_prot_2_bondset     F_PDIHS    SE      9   8  11  12   0.0       180.0    6
alt_bond_set GLUL_prot_2_bondset     F_PDIHS    SE     10   8  11  12   0.0       180.0    6
alt_bond_set GLUL_prot_2_bondset     F_PDIHS    SE     10   8  11  14   0.0       180.0    6
alt_bond_set GLUL_prot_2_bondset     F_PDIHS    SE     12  11  14  15   8.5772    180.0    2
alt_bond_set GLUL_prot_2_bondset     F_PDIHS    SE     14  11  12  13   0.0       180.0    2


;;alt_bond_set GLUL_deprot_bondset     F_DIHRES  S      8     11    12    13   180.0  50.0  30.0
;;alt_bond_set GLUL_deprot_bondset     F_DIHRES  S      8     11    14    15   180.0  50.0  30.0

;;alt_bond_set GLUL_prot_1_bondset     F_DIHRES  S      8     11    12    13   180.0  50.0  30.0
;;alt_bond_set GLUL_prot_1_bondset     F_DIHRES  S      8     11    14    15   180.0  50.0  30.0

;;alt_bond_set GLUL_prot_2_bondset     F_DIHRES  S      8     11    12    13   180.0  50.0  30.0
;;alt_bond_set GLUL_prot_2_bondset     F_DIHRES  S      8     11    14    15   180.0  50.0  30.0


;                setname               type    mode    ai  aj  ak  al      kr          r
alt_bond_set GLUL_deprot_bondset     F_IDIHS    SE     11   8  14  12     803.328003  0.0
alt_bond_set GLUL_prot_1_bondset     F_IDIHS    SE     11   8  14  12     836.799988  0.0
alt_bond_set GLUL_prot_2_bondset     F_IDIHS    SE     11   8  14  12     836.799988  0.0

 
