# Supplementary material for: Constant pH Simulation with FMM Electrostatics in GROMACS. (A) Design and Applications
Source: J Chem Theory Comput. 2025 Feb 7;21(4):1762–86. doi: 10.1021/acs.jctc.4c01318 (PMC11866755; doi:10.1021/acs.jctc.4c01318)
Supplement: Supplementary file 1 — ct4c01318_si_001.zip [file ct4c01318_si_001.zip › charmm36m-lambdadyn.ff/na.hdb]

; Hydrogen addition database generated by charmm2gmx
; CHARMM-port for GROMACS
; created with charmm2gmx version 0.6.dev1+g077b6a1 on 2021-10-05 12:16:57.315929
; Code: https://gitlab.com/awacha/charmm2gmx
; Documentation: https://awacha.gitlab.com/charmm2gmx
; Charmm2GMX written by András Wacha, based on the original port by 
; E. Prabhu Raman, Justin A. Lemkul, Robert Best and Alexander D. MacKerell, Jr.
DA5        11
1       2       H5T     O5'     C5'     H5''   
1       6       H5'     C5'     C4'     O5'    
1       6       H5''    C5'     O5'     C4'    
1       5       H4'     C4'     C3'     C5'     O4'    
1       5       H1'     C1'     C2'     N9      O4'    
1       1       H8      C8      N7      N9     
1       1       H2      C2      N1      N3     
2       3       H6      N6      C6      N1     
1       6       H2'     C2'     C3'     C1'    
1       6       H2''    C2'     C1'     C3'    
1       5       H3'     C3'     O3'     C4'     C2'    
DC5        11
1       2       H5T     O5'     C5'     H5''   
1       6       H5'     C5'     C4'     O5'    
1       6       H5''    C5'     O5'     C4'    
1       5       H4'     C4'     C3'     C5'     O4'    
1       5       H1'     C1'     N1      C2'     O4'    
1       1       H6      C6      N1      C5     
1       1       H5      C5      C6      C4     
2       3       H4      N4      C4      N3     
1       6       H2'     C2'     C3'     C1'    
1       6       H2''    C2'     C1'     C3'    
1       5       H3'     C3'     O3'     C4'     C2'    
DG5        11
1       2       H5T     O5'     C5'     H5''   
1       6       H5'     C5'     C4'     O5'    
1       6       H5''    C5'     O5'     C4'    
1       5       H4'     C4'     C3'     C5'     O4'    
1       5       H1'     C1'     C2'     N9      O4'    
2       3       H2      N2      C2      N1     
1       1       H1      N1      C6      C2     
1       1       H8      C8      N7      N9     
1       6       H2'     C2'     C3'     C1'    
1       6       H2''    C2'     C1'     C3'    
1       5       H3'     C3'     O3'     C4'     C2'    
DT5        11
1       2       H5T     O5'     C5'     H5''   
1       6       H5'     C5'     C4'     O5'    
1       6       H5''    C5'     O5'     C4'    
1       5       H4'     C4'     C3'     C5'     O4'    
1       5       H1'     C1'     N1      C2'     O4'    
1       1       H6      C6      N1      C5     
1       1       H3      N3      C2      C4     
3       4       H5      C5M     C5      C4     
1       6       H2'     C2'     C3'     C1'    
1       6       H2''    C2'     C1'     C3'    
1       5       H3'     C3'     O3'     C4'     C2'    
DU5        11
1       2       H5T     O5'     C5'     H5''   
1       6       H5'     C5'     C4'     O5'    
1       6       H5''    C5'     O5'     C4'    
1       5       H4'     C4'     C3'     C5'     O4'    
1       5       H1'     C1'     N1      C2'     O4'    
1       1       H6      C6      N1      C5     
1       1       H3      N3      C2      C4     
1       1       H5      C5      C6      C4     
1       6       H2'     C2'     C3'     C1'    
1       6       H2''    C2'     C1'     C3'    
1       5       H3'     C3'     O3'     C4'     C2'    
APN        12
1       6       H2'     C2'     N2'     C      
1       6       H2''    C2'     C       N2'    
1       6       H5'     C5'     C6'     N2'    
1       6       H5''    C5'     N2'     C6'    
1       1       H1'     N       C6'     -C     
1       6       H6'     C6'     N       C5'    
1       6       H6''    C6'     C5'     N      
1       6       H4'     C4'     C3'     N9     
1       6       H4''    C4'     N9      C3'    
1       1       H8      C8      N7      N9     
1       1       H2      C2      N1      N3     
2       3       H6      N6      C6      N1     
CPN        12
1       6       H2'     C2'     N2'     C      
1       6       H2''    C2'     C       N2'    
1       6       H5'     C5'     C6'     N2'    
1       6       H5''    C5'     N2'     C6'    
1       1       H1'     N       C6'     -C     
1       6       H6'     C6'     N       C5'    
1       6       H6''    C6'     C5'     N      
1       6       H4'     C4'     C3'     N1     
1       6       H4''    C4'     N1      C3'    
1       1       H6      C6      N1      C5     
1       1       H5      C5      C6      C4     
2       4       H4      N4      C4      N3     
E1X        11
1       6       H5'     C5'     C4'     O5'    
1       6       H5''    C5'     O5'     C4'    
1       5       H4'     C4'     C3'     C5'     O4'    
1       5       H1'     C1'     C2'     N9      O4'    
1       1       H3      N3      C2      C4     
1       1       H8      C8      N7      N9     
2       6       H10     C10     N1      C11    
3       4       H11     C11     C10     H101   
1       5       H2''    C2'     C3'     O2'     C1'    
1       2       H2'     O2'     C2'     C3'    
1       5       H3'     C3'     O3'     C4'     C2'    
GPN        12
1       6       H2'     C2'     N2'     C      
1       6       H2''    C2'     C       N2'    
1       6       H5'     C5'     C6'     N2'    
1       6       H5''    C5'     N2'     C6'    
1       1       H1'     N       C6'     -C     
1       6       H6'     C6'     N       C5'    
1       6       H6''    C6'     C5'     N      
1       6       H4'     C4'     C3'     N9     
1       6       H4''    C4'     N9      C3'    
2       3       H2      N2      C2      N1     
1       1       H1      N1      C6      C2     
1       1       H8      C8      N7      N9     
TPN        12
1       6       H2'     C2'     N2'     C      
1       6       H2''    C2'     C       N2'    
1       6       H5'     C5'     C6'     N2'    
1       6       H5''    C5'     N2'     C6'    
1       1       H1'     N       C6'     -C     
1       6       H6'     C6'     N       C5'    
1       6       H6''    C6'     C5'     N      
1       6       H4'     C4'     C3'     N1     
1       6       H4''    C4'     N1      C3'    
1       1       H6      C6      N1      C5     
1       1       H3      N3      C2      C4     
3       4       H5      C5M     C5      C4     
UPN        12
1       6       H2'     C2'     N2'     C      
1       6       H2''    C2'     C       N2'    
1       6       H5'     C5'     C6'     N2'    
1       6       H5''    C5'     N2'     C6'    
1       1       H1'     N       C6'     -C     
1       6       H6'     C6'     N       C5'    
1       6       H6''    C6'     C5'     N      
1       6       H4'     C4'     C3'     N1     
1       6       H4''    C4'     N1      C3'    
1       1       H6      C6      N1      C5     
1       1       H3      N3      C2      C4     
1       1       H5      C5      C6      C4     
12A        15
1       1       H8      C8      N7      N9     
3       4       H2      C2M     S2      C2     
1       1       H6      N6      C10     C6     
1       1       H11     N11     C10     C12    
1       5       H12     C12     C14     C13     N11    
1       5       H14     C14     C12     C15     O14    
1       2       H14O    O14     C14     H14    
3       4       H15     C15     C14     H14    
1       6       H5'     C5'     C4'     O5'    
1       6       H5''    C5'     O5'     C4'    
1       5       H4'     C4'     C3'     C5'     O4'    
1       5       H1'     C1'     C2'     N9      O4'    
1       5       H2''    C2'     C3'     O2'     C1'    
1       2       H2'     O2'     C2'     C3'    
1       5       H3'     C3'     O3'     C4'     C2'    
13P        13
1       1       H6      C6      N1      C5     
3       4       H1M     C1M     N1      C6     
2       6       H10     C10     N3      C11    
2       6       H11     C11     C10     C12    
1       5       H12     C12     N14     C13     C11    
3       4       H14     N14     C12     H12    
1       6       H5'     C5'     C4'     O5'    
1       6       H5''    C5'     O5'     C4'    
1       5       H1'     C1'     C2'     C5      O4'    
1       5       H4'     C4'     C3'     C5'     O4'    
1       5       H2''    C2'     C3'     O2'     C1'    
1       2       H2'     O2'     C2'     C3'    
1       5       H3'     C3'     O3'     C4'     C2'    
1MG        10
1       1       H8      C8      N7      N9     
2       3       H2      N2      C2      N1     
3       4       H1      CM1     N1      C6     
1       6       H5'     C5'     C4'     O5'    
1       6       H5''    C5'     O5'     C4'    
1       5       H4'     C4'     C3'     C5'     O4'    
1       5       H1'     C1'     C2'     N9      O4'    
1       5       H2''    C2'     C3'     O2'     C1'    
1       2       H2'     O2'     C2'     C3'    
1       5       H3'     C3'     O3'     C4'     C2'    
1MI        10
1       1       H8      C8      N7      N9     
1       1       H2      C2      N1      N3     
3       4       H1      C1M     N1      C6     
1       6       H5'     C5'     C4'     O5'    
1       6       H5''    C5'     O5'     C4'    
1       5       H4'     C4'     C3'     C5'     O4'    
1       5       H1'     C1'     C2'     N9      O4'    
1       5       H2''    C2'     C3'     O2'     C1'    
1       2       H2'     O2'     C2'     C3'    
1       5       H3'     C3'     O3'     C4'     C2'    
1MP        10
1       1       H3      N3      C2      C4     
1       1       H6      C6      N1      C5     
3       4       H1      C1      N1      C6     
1       6       H5'     C5'     C4'     O5'    
1       6       H5''    C5'     O5'     C4'    
1       5       H1'     C1'     C2'     C5      O4'    
1       5       H4'     C4'     C3'     C5'     O4'    
1       5       H2''    C2'     C3'     O2'     C1'    
1       2       H2'     O2'     C2'     C3'    
1       5       H3'     C3'     O3'     C4'     C2'    
1PC        10
1       1       H1      N1      C6      C2     
2       3       H2      N2      C2      N1     
1       1       H6      C6      N1      C5     
1       6       H5'     C5'     C4'     O5'    
1       6       H5''    C5'     O5'     C4'    
1       5       H1'     C1'     C2'     C5      O4'    
1       5       H4'     C4'     C3'     C5'     O4'    
1       5       H2''    C2'     C3'     O2'     C1'    
1       2       H2'     O2'     C2'     C3'    
1       5       H3'     C3'     O3'     C4'     C2'    
26A        16
1       1       H8      C8      N7      N9     
3       4       H2      C2M     S2      C2     
1       1       H6      N6      C10     C6     
1       1       H11     N11     C10     C12    
1       5       H12     C12     C14     C13     N11    
1       5       H14     C14     C12     C15     O14    
1       2       H14O    O14     C14     H14    
2       6       H15     C15     C14     C16    
3       4       H16     C16     C15     H152   
1       6       H5'     C5'     C4'     O5'    
1       6       H5''    C5'     O5'     C4'    
1       5       H4'     C4'     C3'     C5'     O4'    
1       5       H1'     C1'     C2'     N9      O4'    
1       5       H2''    C2'     C3'     O2'     C1'    
1       2       H2'     O2'     C2'     C3'    
1       5       H3'     C3'     O3'     C4'     C2'    
27G        12
1       1       H8      C8      N7      N9     
1       1       H1      N1      C6      C2     
3       4       H7      C7      N7      C5     
1       1       H2      N2      C10     C2     
3       4       H1      C10     N2      C2     
1       6       H5'     C5'     C4'     O5'    
1       6       H5''    C5'     O5'     C4'    
1       5       H4'     C4'     C3'     C5'     O4'    
1       5       H1'     C1'     C2'     N9      O4'    
1       5       H2''    C2'     C3'     O2'     C1'    
1       2       H2'     O2'     C2'     C3'    
1       5       H3'     C3'     O3'     C4'     C2'    
2MA        10
1       1       H8      C8      N7      N9     
2       3       H6      N6      C6      N1     
3       4       H2      CM2     C2      N1     
1       6       H5'     C5'     C4'     O5'    
1       6       H5''    C5'     O5'     C4'    
1       5       H4'     C4'     C3'     C5'     O4'    
1       5       H1'     C1'     C2'     N9      O4'    
1       5       H2''    C2'     C3'     O2'     C1'    
1       2       H2'     O2'     C2'     C3'    
1       5       H3'     C3'     O3'     C4'     C2'    
2MG        11
1       1       H8      C8      N7      N9     
1       1       H1      N1      C6      C2     
1       1       H2      N2      CM2     C2     
3       4       H2      CM2     N2      C2     
1       6       H5'     C5'     C4'     O5'    
1       6       H5''    C5'     O5'     C4'    
1       5       H4'     C4'     C3'     C5'     O4'    
1       5       H1'     C1'     C2'     N9      O4'    
1       5       H2''    C2'     C3'     O2'     C1'    
1       2       H2'     O2'     C2'     C3'    
1       5       H3'     C3'     O3'     C4'     C2'    
2MU        10
1       1       H3      N3      C2      C4     
1       1       H6      C6      N1      C5     
3       4       H5      C5M     C5      C6     
1       6       H5'     C5'     C4'     O5'    
1       6       H5''    C5'     O5'     C4'    
1       5       H4'     C4'     C3'     C5'     O4'    
1       5       H1'     C1'     N1      C2'     O4'    
1       5       H2''    C2'     C3'     O2'     C1'    
3       4       HM      CM2     O2'     C2'    
1       5       H3'     C3'     O3'     C4'     C2'    
2SC        10
2       3       H4      N4      C4      N3     
1       1       H5      C5      C6      C4     
1       1       H6      C6      N1      C5     
1       6       H5'     C5'     C4'     O5'    
1       6       H5''    C5'     O5'     C4'    
1       5       H4'     C4'     C3'     C5'     O4'    
1       5       H1'     C1'     N1      C2'     O4'    
1       5       H2''    C2'     C3'     O2'     C1'    
1       2       H2'     O2'     C2'     C3'    
1       5       H3'     C3'     O3'     C4'     C2'    
2SU        10
1       1       H3      N3      C2      C4     
1       1       H5      C5      C6      C4     
1       1       H6      C6      N1      C5     
1       6       H5'     C5'     C4'     O5'    
1       6       H5''    C5'     O5'     C4'    
1       5       H4'     C4'     C3'     C5'     O4'    
1       5       H1'     C1'     N1      C2'     O4'    
1       5       H2''    C2'     C3'     O2'     C1'    
1       2       H2'     O2'     C2'     C3'    
1       5       H3'     C3'     O3'     C4'     C2'    
3AU        13
1       1       H5      C5      C6      C4     
1       1       H6      C6      N1      C5     
2       6       H10     C10     N3      C11    
2       6       H11     C11     C10     C12    
1       5       H12     C12     N14     C13     C11    
3       4       H14     N14     C12     H12    
1       6       H5'     C5'     C4'     O5'    
1       6       H5''    C5'     O5'     C4'    
1       5       H4'     C4'     C3'     C5'     O4'    
1       5       H1'     C1'     N1      C2'     O4'    
1       5       H2''    C2'     C3'     O2'     C1'    
1       2       H2'     O2'     C2'     C3'    
1       5       H3'     C3'     O3'     C4'     C2'    
3MP        10
1       1       H1      N1      C6      C2     
1       1       H6      C6      N1      C5     
3       4       H3      C3      N3      C2     
1       6       H5'     C5'     C4'     O5'    
1       6       H5''    C5'     O5'     C4'    
1       5       H1'     C1'     C2'     C5      O4'    
1       5       H4'     C4'     C3'     C5'     O4'    
1       5       H2''    C2'     C3'     O2'     C1'    
1       2       H2'     O2'     C2'     C3'    
1       5       H3'     C3'     O3'     C4'     C2'    
3MU        10
1       1       H5      C5      C6      C4     
1       1       H6      C6      N1      C5     
3       4       H3      C3U     N3      C2     
1       6       H5'     C5'     C4'     O5'    
1       6       H5''    C5'     O5'     C4'    
1       5       H4'     C4'     C3'     C5'     O4'    
1       5       H1'     C1'     N1      C2'     O4'    
1       5       H2''    C2'     C3'     O2'     C1'    
1       2       H2'     O2'     C2'     C3'    
1       5       H3'     C3'     O3'     C4'     C2'    
3PC        10
2       3       H2      N2      C2      N1     
1       1       H3      N3      C2      C4     
1       1       H6      C6      N1      C5     
1       6       H5'     C5'     C4'     O5'    
1       6       H5''    C5'     O5'     C4'    
1       5       H1'     C1'     C2'     C5      O4'    
1       5       H4'     C4'     C3'     C5'     O4'    
1       5       H2''    C2'     C3'     O2'     C1'    
1       2       H2'     O2'     C2'     C3'    
1       5       H3'     C3'     O3'     C4'     C2'    
4AC        11
1       1       H4      N4      C4      C7     
1       1       H5      C5      C6      C4     
1       1       H6      C6      N1      C5     
3       4       H8      C8      C7      N4     
1       6       H5'     C5'     C4'     O5'    
1       6       H5''    C5'     O5'     C4'    
1       5       H4'     C4'     C3'     C5'     O4'    
1       5       H1'     C1'     N1      C2'     O4'    
1       5       H2''    C2'     C3'     O2'     C1'    
1       2       H2'     O2'     C2'     C3'    
1       5       H3'     C3'     O3'     C4'     C2'    
4MC        11
1       1       H4      N4      CM4     C4     
1       1       H5      C5      C6      C4     
1       1       H6      C6      N1      C5     
3       4       H4      CM4     N4      C4     
1       6       H5'     C5'     C4'     O5'    
1       6       H5''    C5'     O5'     C4'    
1       5       H4'     C4'     C3'     C5'     O4'    
1       5       H1'     C1'     N1      C2'     O4'    
1       5       H2''    C2'     C3'     O2'     C1'    
1       2       H2'     O2'     C2'     C3'    
1       5       H3'     C3'     O3'     C4'     C2'    
4OC        11
1       1       H4      N4      CM4     C4     
1       1       H5      C5      C6      C4     
1       1       H6      C6      N1      C5     
3       4       H4      CM4     N4      C4     
1       6       H5'     C5'     C4'     O5'    
1       6       H5''    C5'     O5'     C4'    
1       5       H4'     C4'     C3'     C5'     O4'    
1       5       H1'     C1'     N1      C2'     O4'    
1       5       H2''    C2'     C3'     O2'     C1'    
3       4       HM      CM2     O2'     C2'    
1       5       H3'     C3'     O3'     C4'     C2'    
4SU        10
1       1       H3      N3      C2      C4     
1       1       H5      C5      C6      C4     
1       1       H6      C6      N1      C5     
1       6       H5'     C5'     C4'     O5'    
1       6       H5''    C5'     O5'     C4'    
1       5       H4'     C4'     C3'     C5'     O4'    
1       5       H1'     C1'     N1      C2'     O4'    
1       5       H2''    C2'     C3'     O2'     C1'    
1       2       H2'     O2'     C2'     C3'    
1       5       H3'     C3'     O3'     C4'     C2'    
52U        10
1       1       H3      N3      C2      C4     
1       1       H6      C6      N1      C5     
3       4       H5      C5M     C5      C6     
1       6       H5'     C5'     C4'     O5'    
1       6       H5''    C5'     O5'     C4'    
1       5       H4'     C4'     C3'     C5'     O4'    
1       5       H1'     C1'     N1      C2'     O4'    
1       5       H2''    C2'     C3'     O2'     C1'    
1       2       H2'     O2'     C2'     C3'    
1       5       H3'     C3'     O3'     C4'     C2'    
5AU        12
1       1       H3      N3      C2      C4     
1       1       H6      C6      N1      C5     
2       6       HC      C       N       C5     
2       6       HN      N       CA      C      
3       4       HA      CA      N       HN1    
1       6       H5'     C5'     C4'     O5'    
1       6       H5''    C5'     O5'     C4'    
1       5       H4'     C4'     C3'     C5'     O4'    
1       5       H1'     C1'     N1      C2'     O4'    
1       5       H2''    C2'     C3'     O2'     C1'    
1       2       H2'     O2'     C2'     C3'    
1       5       H3'     C3'     O3'     C4'     C2'    
5CU        10
1       1       H3      N3      C2      C4     
1       1       H6      C6      N1      C5     
2       6       H7      C7      C8      C5     
1       6       H5'     C5'     C4'     O5'    
1       6       H5''    C5'     O5'     C4'    
1       5       H4'     C4'     C3'     C5'     O4'    
1       5       H1'     C1'     N1      C2'     O4'    
1       5       H2''    C2'     C3'     O2'     C1'    
1       2       H2'     O2'     C2'     C3'    
1       5       H3'     C3'     O3'     C4'     C2'    
5DU        12
1       1       H3      N3      C2      C4     
1       1       H6      C6      N1      C5     
2       6       H7      C7      N8      C5     
2       6       H8      N8      C7      C9     
2       6       H9      C9      N8      C10    
1       6       H5'     C5'     C4'     O5'    
1       6       H5''    C5'     O5'     C4'    
1       5       H4'     C4'     C3'     C5'     O4'    
1       5       H1'     C1'     N1      C2'     O4'    
1       5       H2''    C2'     C3'     O2'     C1'    
1       2       H2'     O2'     C2'     C3'    
1       5       H3'     C3'     O3'     C4'     C2'    
5FC        10
2       3       H4      N4      C4      N3     
1       1       H6      C6      N1      C5     
1       1       H7      C7      O7      C5     
1       6       H5'     C5'     C4'     O5'    
1       6       H5''    C5'     O5'     C4'    
1       5       H4'     C4'     C3'     C5'     O4'    
1       5       H1'     C1'     N1      C2'     O4'    
1       5       H2''    C2'     C3'     O2'     C1'    
1       2       H2'     O2'     C2'     C3'    
1       5       H3'     C3'     O3'     C4'     C2'    
5HU        10
1       1       H3      N3      C2      C4     
1       2       HO5     O5      C5      C6     
1       1       H6      C6      N1      C5     
1       6       H5'     C5'     C4'     O5'    
1       6       H5''    C5'     O5'     C4'    
1       5       H4'     C4'     C3'     C5'     O4'    
1       5       H1'     C1'     N1      C2'     O4'    
1       5       H2''    C2'     C3'     O2'     C1'    
1       2       H2'     O2'     C2'     C3'    
1       5       H3'     C3'     O3'     C4'     C2'    
5MC        10
2       3       H4      N4      C4      N3     
1       1       H6      C6      N1      C5     
3       4       H5      CM5     C5      C6     
1       6       H5'     C5'     C4'     O5'    
1       6       H5''    C5'     O5'     C4'    
1       5       H4'     C4'     C3'     C5'     O4'    
1       5       H1'     C1'     N1      C2'     O4'    
1       5       H2''    C2'     C3'     O2'     C1'    
1       2       H2'     O2'     C2'     C3'    
1       5       H3'     C3'     O3'     C4'     C2'    
5MU        10
1       1       H3      N3      C2      C4     
1       1       H6      C6      N1      C5     
3       4       H5      C5M     C5      C6     
1       6       H5'     C5'     C4'     O5'    
1       6       H5''    C5'     O5'     C4'    
1       5       H4'     C4'     C3'     C5'     O4'    
1       5       H1'     C1'     N1      C2'     O4'    
1       5       H2''    C2'     C3'     O2'     C1'    
1       2       H2'     O2'     C2'     C3'    
1       5       H3'     C3'     O3'     C4'     C2'    
5TU        13
1       1       H3      N3      C2      C4     
1       1       H6      C6      N1      C5     
2       6       H7      C7      N8      C5     
2       6       H8      N8      C7      C9     
2       6       H9      C9      C10     N8     
2       6       H10     C10     S11     C9     
1       6       H5'     C5'     C4'     O5'    
1       6       H5''    C5'     O5'     C4'    
1       5       H4'     C4'     C3'     C5'     O4'    
1       5       H1'     C1'     N1      C2'     O4'    
1       5       H2''    C2'     C3'     O2'     C1'    
1       2       H2'     O2'     C2'     C3'    
1       5       H3'     C3'     O3'     C4'     C2'    
66A        15
1       1       H8      C8      N7      N9     
1       1       H2      C2      N1      N3     
3       4       H6      CM6     N6      C10    
1       1       H11     N11     C10     C12    
1       5       H12     C12     C14     C13     N11    
1       5       H14     C14     C12     C15     O14    
1       2       H14O    O14     C14     H14    
3       4       H15     C15     C14     H14    
1       6       H5'     C5'     C4'     O5'    
1       6       H5''    C5'     O5'     C4'    
1       5       H4'     C4'     C3'     C5'     O4'    
1       5       H1'     C1'     C2'     N9      O4'    
1       5       H2''    C2'     C3'     O2'     C1'    
1       2       H2'     O2'     C2'     C3'    
1       5       H3'     C3'     O3'     C4'     C2'    
6AA        11
1       1       H8      C8      N7      N9     
1       1       H6      N6      C10     C6     
1       1       H2      C2      N1      N3     
3       4       H1      C11     C10     O10    
1       6       H5'     C5'     C4'     O5'    
1       6       H5''    C5'     O5'     C4'    
1       5       H4'     C4'     C3'     C5'     O4'    
1       5       H1'     C1'     C2'     N9      O4'    
1       5       H2''    C2'     C3'     O2'     C1'    
1       2       H2'     O2'     C2'     C3'    
1       5       H3'     C3'     O3'     C4'     C2'    
6GA        12
1       1       H8      C8      N7      N9     
1       1       H6      N6      C10     C6     
1       1       H2      C2      N1      N3     
1       1       H11     N11     C10     C12    
2       6       H12     C12     C13     N11    
1       6       H5'     C5'     C4'     O5'    
1       6       H5''    C5'     O5'     C4'    
1       5       H4'     C4'     C3'     C5'     O4'    
1       5       H1'     C1'     C2'     N9      O4'    
1       5       H2''    C2'     C3'     O2'     C1'    
1       2       H2'     O2'     C2'     C3'    
1       5       H3'     C3'     O3'     C4'     C2'    
6IA        14
1       1       H8      C8      N7      N9     
1       1       H6      N6      C6      C12    
1       1       H2      C2      N1      N3     
2       6       H12     C12     N6      C13    
1       1       H13     C13     C14     C12    
3       4       H15     C15     C14     C16    
3       4       H16     C16     C14     C15    
1       6       H5'     C5'     C4'     O5'    
1       6       H5''    C5'     O5'     C4'    
1       5       H4'     C4'     C3'     C5'     O4'    
1       5       H1'     C1'     C2'     N9      O4'    
1       5       H2''    C2'     C3'     O2'     C1'    
1       2       H2'     O2'     C2'     C3'    
1       5       H3'     C3'     O3'     C4'     C2'    
6MA        11
1       1       H8      C8      N7      N9     
1       1       H6      N6      C6      CM6    
1       1       H2      C2      N1      N3     
3       4       H6      CM6     N6      C6     
1       6       H5'     C5'     C4'     O5'    
1       6       H5''    C5'     O5'     C4'    
1       5       H4'     C4'     C3'     C5'     O4'    
1       5       H1'     C1'     C2'     N9      O4'    
1       5       H2''    C2'     C3'     O2'     C1'    
1       2       H2'     O2'     C2'     C3'    
1       5       H3'     C3'     O3'     C4'     C2'    
70U        11
1       1       H3      N3      C2      C4     
1       1       H6      C6      N1      C5     
2       6       H5      C5M     C8      C5     
3       4       H9      C9      O9      C8     
1       6       H5'     C5'     C4'     O5'    
1       6       H5''    C5'     O5'     C4'    
1       5       H4'     C4'     C3'     C5'     O4'    
1       5       H1'     C1'     N1      C2'     O4'    
1       5       H2''    C2'     C3'     O2'     C1'    
1       2       H2'     O2'     C2'     C3'    
1       5       H3'     C3'     O3'     C4'     C2'    
7MG        11
1       1       H8      C8      N7      N9     
1       1       H1      N1      C6      C2     
2       3       H2      N2      C2      N1     
3       4       H7      CM7     N7      C5     
1       6       H5'     C5'     C4'     O5'    
1       6       H5''    C5'     O5'     C4'    
1       5       H4'     C4'     C3'     C5'     O4'    
1       5       H1'     C1'     C2'     N9      O4'    
1       5       H2''    C2'     C3'     O2'     C1'    
1       2       H2'     O2'     C2'     C3'    
1       5       H3'     C3'     O3'     C4'     C2'    
8MA        10
2       3       H6      N6      C6      N1     
1       1       H2      C2      N1      N3     
3       4       H8      C8M     C8      N7     
1       6       H5'     C5'     C4'     O5'    
1       6       H5''    C5'     O5'     C4'    
1       5       H4'     C4'     C3'     C5'     O4'    
1       5       H1'     C1'     C2'     N9      O4'    
1       5       H2''    C2'     C3'     O2'     C1'    
1       2       H2'     O2'     C2'     C3'    
1       5       H3'     C3'     O3'     C4'     C2'    
BCU        11
1       1       H3      N3      C2      C4     
1       1       H6      C6      N1      C5     
2       6       H7      C7      C8      C5     
2       4       H8      N8      C8      O8     
1       6       H5'     C5'     C4'     O5'    
1       6       H5''    C5'     O5'     C4'    
1       5       H4'     C4'     C3'     C5'     O4'    
1       5       H1'     C1'     N1      C2'     O4'    
1       5       H2''    C2'     C3'     O2'     C1'    
1       2       H2'     O2'     C2'     C3'    
1       5       H3'     C3'     O3'     C4'     C2'    
BUG        15
1       1       H8      C8      N7      N9     
3       4       H3      C3      N3      C2     
3       4       H10     C10     C11     N2     
2       6       H13     C13     C12     C14    
1       5       H14     C14     C13     C15     O14    
1       2       H14O    O14     C14     H14    
1       5       H15     C15     C14     C17     N16    
3       4       H16     N16     C15     C14    
1       6       H5'     C5'     C4'     O5'    
1       6       H5''    C5'     O5'     C4'    
1       5       H4'     C4'     C3'     C5'     O4'    
1       5       H1'     C1'     C2'     N9      O4'    
1       5       H2''    C2'     C3'     O2'     C1'    
1       2       H2'     O2'     C2'     C3'    
1       5       H3'     C3'     O3'     C4'     C2'    
CMU        12
1       1       H3      N3      C2      C4     
1       1       H6      C6      N1      C5     
1       5       H7      C7      O7      C8      C5     
1       2       H7O     O7      C7      H7     
3       4       H10     C10     O9      C8     
1       6       H5'     C5'     C4'     O5'    
1       6       H5''    C5'     O5'     C4'    
1       5       H4'     C4'     C3'     C5'     O4'    
1       5       H1'     C1'     N1      C2'     O4'    
1       5       H2''    C2'     C3'     O2'     C1'    
1       2       H2'     O2'     C2'     C3'    
1       5       H3'     C3'     O3'     C4'     C2'    
DAG        12
1       1       H8      C8      N9      C7     
1       1       H1      N1      C6      C2     
2       3       H2      N2      C2      N1     
2       6       H10     C10     C7      N11    
3       4       H11     N11     C10     H101   
1       6       H5'     C5'     C4'     O5'    
1       6       H5''    C5'     O5'     C4'    
1       5       H4'     C4'     C3'     C5'     O4'    
1       5       H1'     C1'     C2'     N9      O4'    
1       5       H2''    C2'     C3'     O2'     C1'    
1       2       H2'     O2'     C2'     C3'    
1       5       H3'     C3'     O3'     C4'     C2'    
DWG        11
1       1       H8      C8      N7      N9     
1       1       H3      N3      C2      C4     
1       1       H12     C12     N1      C11    
3       4       H10     C10     C11     N2     
1       6       H5'     C5'     C4'     O5'    
1       6       H5''    C5'     O5'     C4'    
1       5       H4'     C4'     C3'     C5'     O4'    
1       5       H1'     C1'     C2'     N9      O4'    
1       5       H2''    C2'     C3'     O2'     C1'    
1       2       H2'     O2'     C2'     C3'    
1       5       H3'     C3'     O3'     C4'     C2'    
EQG        19
1       1       H8      C8      N9      C7     
1       1       H1      N1      C6      C2     
2       3       H2      N2      C2      N1     
2       6       H10     C10     C7      N11    
2       6       H11     N11     C10     C12    
1       5       H12     C12     C16     C13     N11    
1       5       H15     C15     C14     O15     C16    
1       5       H16     C16     O15     C12     C15    
1       5       H13     C13     C14     C12     O13    
1       2       H13O    O13     C13     H13    
1       5       H14     C14     C13     C15     O14    
1       2       H14O    O14     C14     H14    
1       6       H5'     C5'     C4'     O5'    
1       6       H5''    C5'     O5'     C4'    
1       5       H4'     C4'     C3'     C5'     O4'    
1       5       H1'     C1'     C2'     N9      O4'    
1       5       H2''    C2'     C3'     O2'     C1'    
1       2       H2'     O2'     C2'     C3'    
1       5       H3'     C3'     O3'     C4'     C2'    
GAU        19
1       1       H6      C6      N1      C5     
2       6       H20     C20     C21     S2     
2       6       H7      C7      N8      C5     
2       6       H8      N8      C7      C9     
3       4       H9      C9      N8      H81    
1       1       H21     C21     C22     C20    
3       4       H23     C23     C22     C24    
2       6       H24     C24     C25     C22    
2       6       H25     C25     C26     C24    
1       1       H26     C26     C27     C25    
3       4       H28     C28     C27     C29    
3       4       H29     C29     C27     C28    
1       6       H5'     C5'     C4'     O5'    
1       6       H5''    C5'     O5'     C4'    
1       5       H4'     C4'     C3'     C5'     O4'    
1       5       H1'     C1'     N1      C2'     O4'    
1       5       H2''    C2'     C3'     O2'     C1'    
1       2       H2'     O2'     C2'     C3'    
1       5       H3'     C3'     O3'     C4'     C2'    
GCU        19
1       1       H6      C6      N1      C5     
2       6       H20     C20     C21     S2     
2       6       H7      C7      N8      C5     
2       6       H8      N8      C7      C9     
2       6       H9      C9      N8      C10    
1       1       H21     C21     C22     C20    
3       4       H23     C23     C22     C24    
2       6       H24     C24     C25     C22    
2       6       H25     C25     C26     C24    
1       1       H26     C26     C27     C25    
3       4       H28     C28     C27     C29    
3       4       H29     C29     C27     C28    
1       6       H5'     C5'     C4'     O5'    
1       6       H5''    C5'     O5'     C4'    
1       5       H4'     C4'     C3'     C5'     O4'    
1       5       H1'     C1'     N1      C2'     O4'    
1       5       H2''    C2'     C3'     O2'     C1'    
1       2       H2'     O2'     C2'     C3'    
1       5       H3'     C3'     O3'     C4'     C2'    
GQG        28
1       1       H8      C8      N9      C7     
1       1       H1      N1      C6      C2     
2       3       H2      N2      C2      N1     
2       6       H10     C10     C7      N11    
2       6       H11     N11     C10     C12    
1       5       H12     C12     C13     C16     N11    
1       1       H15     C15     C14     C16    
1       1       H16     C16     C12     C15    
1       5       H14     C14     C13     C15     O14    
1       2       H14O    O14     C14     H14    
1       5       H13     C13     O17     C14     C12    
1       5       H17     C17     O17     O22     C18    
1       5       H211    C21     O22     C20     C23    
1       5       H18     C18     C19     O18     C17    
1       2       H18O    O18     C18     C19    
1       5       H19     C19     O19     C20     C18    
1       2       H19O    O19     C19     H19    
1       5       H20     C20     C21     C19     O20    
1       2       H20O    O20     C20     C21    
2       6       H23     C23     C21     O24    
1       2       H24O    O24     C23     C21    
1       6       H5'     C5'     C4'     O5'    
1       6       H5''    C5'     O5'     C4'    
1       5       H4'     C4'     C3'     C5'     O4'    
1       5       H1'     C1'     C2'     N9      O4'    
1       5       H2''    C2'     C3'     O2'     C1'    
1       2       H2'     O2'     C2'     C3'    
1       5       H3'     C3'     O3'     C4'     C2'    
H2U        10
1       1       H3      N3      C2      C4     
2       6       H5      C5      C6      C4     
2       6       H6      C6      N1      C5     
1       6       H5'     C5'     C4'     O5'    
1       6       H5''    C5'     O5'     C4'    
1       5       H4'     C4'     C3'     C5'     O4'    
1       5       H1'     C1'     N1      C2'     O4'    
1       5       H2''    C2'     C3'     O2'     C1'    
1       2       H2'     O2'     C2'     C3'    
1       5       H3'     C3'     O3'     C4'     C2'    
HCU        11
1       1       H3      N3      C2      C4     
1       1       H6      C6      N1      C5     
1       5       H7      C7      O7      C8      C5     
1       2       H7O     O7      C7      H7     
1       6       H5'     C5'     C4'     O5'    
1       6       H5''    C5'     O5'     C4'    
1       5       H4'     C4'     C3'     C5'     O4'    
1       5       H1'     C1'     N1      C2'     O4'    
1       5       H2''    C2'     C3'     O2'     C1'    
1       2       H2'     O2'     C2'     C3'    
1       5       H3'     C3'     O3'     C4'     C2'    
HIA        15
1       1       H8      C8      N7      N9     
1       1       H6      N6      C6      C12    
1       1       H2      C2      N1      N3     
2       6       H12     C12     N6      C13    
1       1       H13     C13     C14     C12    
3       4       H15     C15     C14     C16    
2       6       H16     C16     C14     O16    
1       2       H16O    O16     C16     H161   
1       6       H5'     C5'     C4'     O5'    
1       6       H5''    C5'     O5'     C4'    
1       5       H4'     C4'     C3'     C5'     O4'    
1       5       H1'     C1'     C2'     N9      O4'    
1       5       H2''    C2'     C3'     O2'     C1'    
1       2       H2'     O2'     C2'     C3'    
1       5       H3'     C3'     O3'     C4'     C2'    
HMC        11
2       3       H4      N4      C4      N3     
1       1       H6      C6      N1      C5     
2       6       H7      C7      O7      C5     
1       2       H7O     O7      C7      H71    
1       6       H5'     C5'     C4'     O5'    
1       6       H5''    C5'     O5'     C4'    
1       5       H4'     C4'     C3'     C5'     O4'    
1       5       H1'     C1'     N1      C2'     O4'    
1       5       H2''    C2'     C3'     O2'     C1'    
1       2       H2'     O2'     C2'     C3'    
1       5       H3'     C3'     O3'     C4'     C2'    
HNA        16
1       1       H8      C8      N7      N9     
1       1       H6      N6      C10     C6     
1       1       H2      C2      N1      N3     
1       1       H11     N11     C10     C12    
1       5       H12     C12     C14     C13     N11    
1       5       H14     C14     C12     C15     O14    
1       2       H14O    O14     C14     H14    
2       6       H15     C15     C14     C16    
3       4       H16     C16     C15     H152   
1       6       H5'     C5'     C4'     O5'    
1       6       H5''    C5'     O5'     C4'    
1       5       H4'     C4'     C3'     C5'     O4'    
1       5       H1'     C1'     C2'     N9      O4'    
1       5       H2''    C2'     C3'     O2'     C1'    
1       2       H2'     O2'     C2'     C3'    
1       5       H3'     C3'     O3'     C4'     C2'    
HWG        17
1       1       H8      C8      N7      N9     
3       4       H3      C3      N3      C2     
3       4       H10     C10     C11     N2     
2       6       H13     C13     C12     C14    
1       5       H14     C14     C13     C15     O14    
1       2       H14O    O14     C14     H14    
1       5       H15     C15     C14     N20     C16    
1       1       H20     N20     C21     C15    
3       4       H24     C24     O23     C21    
3       4       H19     C19     O18     C16    
1       6       H5'     C5'     C4'     O5'    
1       6       H5''    C5'     O5'     C4'    
1       5       H4'     C4'     C3'     C5'     O4'    
1       5       H1'     C1'     C2'     N9      O4'    
1       5       H2''    C2'     C3'     O2'     C1'    
1       2       H2'     O2'     C2'     C3'    
1       5       H3'     C3'     O3'     C4'     C2'    
IAU        15
1       1       H3      N3      C2      C4     
1       1       H6      C6      N1      C5     
2       6       H7      C7      N8      C5     
2       6       H8      N8      C7      C9     
2       6       H9      C9      C10     N8     
1       1       H10     C10     C11     C9     
3       4       H12     C12     C11     C13    
3       4       H13     C13     C11     C12    
1       6       H5'     C5'     C4'     O5'    
1       6       H5''    C5'     O5'     C4'    
1       5       H4'     C4'     C3'     C5'     O4'    
1       5       H1'     C1'     N1      C2'     O4'    
1       5       H2''    C2'     C3'     O2'     C1'    
1       2       H2'     O2'     C2'     C3'    
1       5       H3'     C3'     O3'     C4'     C2'    
IMG        11
1       1       H8      C8      N7      N9     
1       1       H12     C12     N1      C11    
3       4       H3      C3      N3      C2     
3       4       H10     C10     C11     N2     
1       6       H5'     C5'     C4'     O5'    
1       6       H5''    C5'     O5'     C4'    
1       5       H4'     C4'     C3'     C5'     O4'    
1       5       H1'     C1'     C2'     N9      O4'    
1       5       H2''    C2'     C3'     O2'     C1'    
1       2       H2'     O2'     C2'     C3'    
1       5       H3'     C3'     O3'     C4'     C2'    
INO        10
1       1       H8      C8      N7      N9     
1       1       H1      N1      C6      C2     
1       1       H2      C2      N1      N3     
1       6       H5'     C5'     C4'     O5'    
1       6       H5''    C5'     O5'     C4'    
1       5       H4'     C4'     C3'     C5'     O4'    
1       5       H1'     C1'     C2'     N9      O4'    
1       5       H2''    C2'     C3'     O2'     C1'    
1       2       H2'     O2'     C2'     C3'    
1       5       H3'     C3'     O3'     C4'     C2'    
ISU        15
1       1       H3      N3      C2      C4     
1       1       H6      C6      N1      C5     
2       6       H7      C7      N8      C5     
2       6       H8      N8      C7      C9     
2       6       H9      C9      C10     N8     
1       1       H10     C10     C11     C9     
3       4       H12     C12     C11     C13    
3       4       H13     C13     C11     C12    
1       6       H5'     C5'     C4'     O5'    
1       6       H5''    C5'     O5'     C4'    
1       5       H4'     C4'     C3'     C5'     O4'    
1       5       H1'     C1'     N1      C2'     O4'    
1       5       H2''    C2'     C3'     O2'     C1'    
1       2       H2'     O2'     C2'     C3'    
1       5       H3'     C3'     O3'     C4'     C2'    
IWG        11
1       1       H8      C8      N7      N9     
1       1       H3      N3      C2      C4     
3       4       H10     C10     C11     N2     
3       4       H13     C13     C12     N1     
1       6       H5'     C5'     C4'     O5'    
1       6       H5''    C5'     O5'     C4'    
1       5       H4'     C4'     C3'     C5'     O4'    
1       5       H1'     C1'     C2'     N9      O4'    
1       5       H2''    C2'     C3'     O2'     C1'    
1       2       H2'     O2'     C2'     C3'    
1       5       H3'     C3'     O3'     C4'     C2'    
K2C        18
1       1       H2      N2      C2      C7     
1       1       H3      N3      C2      C4     
1       2       H4      N4      C4      N3     
1       1       H5      C5      C6      C4     
1       1       H6      C6      N1      C5     
2       6       H7      C7      N2      C8     
2       6       H8      C8      C7      C9     
2       6       H9      C9      C10     C8     
2       6       H10     C10     C12     C9     
1       5       H12     C12     C10     C13     N14    
3       4       H14     N14     C12     C10    
1       6       H5'     C5'     C4'     O5'    
1       6       H5''    C5'     O5'     C4'    
1       5       H4'     C4'     C3'     C5'     O4'    
1       5       H1'     C1'     N1      C2'     O4'    
1       5       H2''    C2'     C3'     O2'     C1'    
1       2       H2'     O2'     C2'     C3'    
1       5       H3'     C3'     O3'     C4'     C2'    
M1G        10
1       1       H8      C8      N7      N9     
2       3       H2      N2      C2      N1     
3       4       H1      CM1     N1      C6     
1       6       H5'     C5'     C4'     O5'    
1       6       H5''    C5'     O5'     C4'    
1       5       H4'     C4'     C3'     C5'     O4'    
1       5       H1'     C1'     C2'     N9      O4'    
1       5       H2''    C2'     C3'     O2'     C1'    
3       4       HM      CM2     O2'     C2'    
1       5       H3'     C3'     O3'     C4'     C2'    
M2G        11
1       1       H8      C8      N7      N9     
1       1       H1      N1      C6      C2     
3       4       H1      CM1     N2      CM2    
3       4       H2      CM2     N2      CM1    
1       6       H5'     C5'     C4'     O5'    
1       6       H5''    C5'     O5'     C4'    
1       5       H4'     C4'     C3'     C5'     O4'    
1       5       H1'     C1'     C2'     N9      O4'    
1       5       H2''    C2'     C3'     O2'     C1'    
1       2       H2'     O2'     C2'     C3'    
1       5       H3'     C3'     O3'     C4'     C2'    
M3U        10
1       1       H5      C5      C6      C4     
1       1       H6      C6      N1      C5     
3       4       H3      C3U     N3      C2     
1       6       H5'     C5'     C4'     O5'    
1       6       H5''    C5'     O5'     C4'    
1       5       H4'     C4'     C3'     C5'     O4'    
1       5       H1'     C1'     N1      C2'     O4'    
1       5       H2''    C2'     C3'     O2'     C1'    
3       4       HM      CM2     O2'     C2'    
1       5       H3'     C3'     O3'     C4'     C2'    
M6A        11
1       1       H8      C8      N7      N9     
1       1       H2      C2      N1      N3     
3       4       H9      C9      N6      C10    
3       4       H10     C10     N6      C6     
1       6       H5'     C5'     C4'     O5'    
1       6       H5''    C5'     O5'     C4'    
1       5       H4'     C4'     C3'     C5'     O4'    
1       5       H1'     C1'     C2'     N9      O4'    
1       5       H2''    C2'     C3'     O2'     C1'    
1       2       H2'     O2'     C2'     C3'    
1       5       H3'     C3'     O3'     C4'     C2'    
M7G        12
1       1       H8      C8      N7      N9     
1       1       H1      N1      C6      C2     
3       4       H7      C7      N7      C5     
1       1       H2      N2      C10     C2     
3       4       H1      C10     N2      C2     
1       6       H5'     C5'     C4'     O5'    
1       6       H5''    C5'     O5'     C4'    
1       5       H4'     C4'     C3'     C5'     O4'    
1       5       H1'     C1'     C2'     N9      O4'    
1       5       H2''    C2'     C3'     O2'     C1'    
3       4       HM      CM2     O2'     C2'    
1       5       H3'     C3'     O3'     C4'     C2'    
MAC        11
1       1       H4      N4      C4      C7     
1       1       H5      C5      C6      C4     
1       1       H6      C6      N1      C5     
3       4       H8      C8      C7      N4     
1       6       H5'     C5'     C4'     O5'    
1       6       H5''    C5'     O5'     C4'    
1       5       H4'     C4'     C3'     C5'     O4'    
1       5       H1'     C1'     N1      C2'     O4'    
1       5       H2''    C2'     C3'     O2'     C1'    
3       4       HM      CM2     O2'     C2'    
1       5       H3'     C3'     O3'     C4'     C2'    
MAU        12
1       1       H3      N3      C2      C4     
1       1       H6      C6      N1      C5     
2       6       H7      C7      N8      C5     
2       6       H8      N8      C7      C9     
2       6       H9      C9      N8      C10    
1       6       H5'     C5'     C4'     O5'    
1       6       H5''    C5'     O5'     C4'    
1       5       H4'     C4'     C3'     C5'     O4'    
1       5       H1'     C1'     N1      C2'     O4'    
1       5       H2''    C2'     C3'     O2'     C1'    
3       4       HM      CM2     O2'     C2'    
1       5       H3'     C3'     O3'     C4'     C2'    
MCU        11
1       1       H3      N3      C2      C4     
1       1       H6      C6      N1      C5     
2       6       H7      C7      C8      C5     
2       4       H8      N8      C8      O8     
1       6       H5'     C5'     C4'     O5'    
1       6       H5''    C5'     O5'     C4'    
1       5       H4'     C4'     C3'     C5'     O4'    
1       5       H1'     C1'     N1      C2'     O4'    
1       5       H2''    C2'     C3'     O2'     C1'    
3       4       HM      CM2     O2'     C2'    
1       5       H3'     C3'     O3'     C4'     C2'    
MDU        11
1       1       H3      N3      C2      C4     
1       5       H5      C5      C6      C4      C5M    
2       6       H6      C6      N1      C5     
3       4       H5      C5M     C5      H5     
1       6       H5'     C5'     C4'     O5'    
1       6       H5''    C5'     O5'     C4'    
1       5       H4'     C4'     C3'     C5'     O4'    
1       5       H1'     C1'     N1      C2'     O4'    
1       5       H2''    C2'     C3'     O2'     C1'    
1       2       H2'     O2'     C2'     C3'    
1       5       H3'     C3'     O3'     C4'     C2'    
MEU        11
1       1       H3      N3      C2      C4     
1       1       H6      C6      N1      C5     
2       6       H7      C7      C8      C5     
3       4       H10     C10     O9      C8     
1       6       H5'     C5'     C4'     O5'    
1       6       H5''    C5'     O5'     C4'    
1       5       H4'     C4'     C3'     C5'     O4'    
1       5       H1'     C1'     N1      C2'     O4'    
1       5       H2''    C2'     C3'     O2'     C1'    
3       4       HM      CM2     O2'     C2'    
1       5       H3'     C3'     O3'     C4'     C2'    
MFC        10
2       3       H4      N4      C4      N3     
1       1       H6      C6      N1      C5     
1       1       H7      C7      O7      C5     
1       6       H5'     C5'     C4'     O5'    
1       6       H5''    C5'     O5'     C4'    
1       5       H4'     C4'     C3'     C5'     O4'    
1       5       H1'     C1'     N1      C2'     O4'    
1       5       H2''    C2'     C3'     O2'     C1'    
3       4       HM      CM2     O2'     C2'    
1       5       H3'     C3'     O3'     C4'     C2'    
MIA        14
1       1       H8      C8      N7      N9     
1       1       H6      N6      C6      C12    
2       6       H10     C12     N6      C13    
3       4       H1      C11     S10     C2     
1       1       H130    C13     C14     C12    
3       4       H15     C15     C14     C16    
3       4       H16     C16     C14     C15    
1       6       H5'     C5'     C4'     O5'    
1       6       H5''    C5'     O5'     C4'    
1       5       H4'     C4'     C3'     C5'     O4'    
1       5       H1'     C1'     C2'     N9      O4'    
1       5       H2''    C2'     C3'     O2'     C1'    
1       2       H2'     O2'     C2'     C3'    
1       5       H3'     C3'     O3'     C4'     C2'    
MIU        15
1       1       H3      N3      C2      C4     
1       1       H6      C6      N1      C5     
2       6       H7      C7      N8      C5     
2       6       H8      N8      C7      C9     
2       6       H9      C9      C10     N8     
1       1       H10     C10     C11     C9     
3       4       H12     C12     C11     C13    
3       4       H13     C13     C11     C12    
1       6       H5'     C5'     C4'     O5'    
1       6       H5''    C5'     O5'     C4'    
1       5       H4'     C4'     C3'     C5'     O4'    
1       5       H1'     C1'     N1      C2'     O4'    
1       5       H2''    C2'     C3'     O2'     C1'    
3       4       HM      CM2     O2'     C2'    
1       5       H3'     C3'     O3'     C4'     C2'    
MMA        11
1       1       H8      C8      N7      N9     
1       1       H6      N6      C6      CM6    
1       1       H2      C2      N1      N3     
3       4       H6      CM6     N6      C6     
1       6       H5'     C5'     C4'     O5'    
1       6       H5''    C5'     O5'     C4'    
1       5       H4'     C4'     C3'     C5'     O4'    
1       5       H1'     C1'     C2'     N9      O4'    
1       5       H2''    C2'     C3'     O2'     C1'    
3       4       HM      CM2     O2'     C2'    
1       5       H3'     C3'     O3'     C4'     C2'    
MMC        10
2       3       H4      N4      C4      N3     
1       1       H6      C6      N1      C5     
3       4       H5      CM5     C5      C6     
1       6       H5'     C5'     C4'     O5'    
1       6       H5''    C5'     O5'     C4'    
1       5       H4'     C4'     C3'     C5'     O4'    
1       5       H1'     C1'     N1      C2'     O4'    
1       5       H2''    C2'     C3'     O2'     C1'    
3       4       HM      CM2     O2'     C2'    
1       5       H3'     C3'     O3'     C4'     C2'    
MMG        11
1       1       H8      C8      N7      N9     
1       1       H1      N1      C6      C2     
1       1       H2      N2      CM2     C2     
3       4       H2      CM2     N2      C2     
1       6       H5'     C5'     C4'     O5'    
1       6       H5''    C5'     O5'     C4'    
1       5       H4'     C4'     C3'     C5'     O4'    
1       5       H1'     C1'     C2'     N9      O4'    
1       5       H2''    C2'     C3'     O2'     C1'    
3       4       HM      C2M     O2'     C2'    
1       5       H3'     C3'     O3'     C4'     C2'    
MMI        10
1       1       H8      C8      N7      N9     
1       1       H2      C2      N1      N3     
3       4       H1      C10     N1      C6     
1       6       H5'     C5'     C4'     O5'    
1       6       H5''    C5'     O5'     C4'    
1       5       H4'     C4'     C3'     C5'     O4'    
1       5       H1'     C1'     C2'     N9      O4'    
1       5       H2''    C2'     C3'     O2'     C1'    
3       4       HM      CM2     O2'     C2'    
1       5       H3'     C3'     O3'     C4'     C2'    
MOU        10
1       1       H3      N3      C2      C4     
1       1       H6      C6      N1      C5     
3       4       H8      C8      O7      C5     
1       6       H5'     C5'     C4'     O5'    
1       6       H5''    C5'     O5'     C4'    
1       5       H4'     C4'     C3'     C5'     O4'    
1       5       H1'     C1'     N1      C2'     O4'    
1       5       H2''    C2'     C3'     O2'     C1'    
1       2       H2'     O2'     C2'     C3'    
1       5       H3'     C3'     O3'     C4'     C2'    
MQG        28
1       1       H8      C8      N9      C7     
1       1       H1      N1      C6      C2     
2       3       H2      N2      C2      N1     
2       6       H10     C10     C7      N11    
2       6       H11     N11     C10     C12    
1       5       H12     C12     C13     C16     N11    
1       1       H15     C15     C14     C16    
1       1       H16     C16     C12     C15    
1       5       H14     C14     C13     C15     O14    
1       2       H14O    O14     C14     H14    
1       5       H13     C13     O17     C14     C12    
1       5       H17     C17     O17     O22     C18    
1       5       H211    C21     O22     C20     C23    
1       5       H18     C18     C19     O18     C17    
1       2       H18O    O18     C18     C19    
1       5       H19     C19     O19     C20     C18    
1       2       H19O    O19     C19     H19    
1       5       H20     C20     C21     C19     O20    
1       2       H20O    O20     C20     C21    
2       6       H23     C23     C21     O24    
1       2       H24O    O24     C23     C21    
1       6       H5'     C5'     C4'     O5'    
1       6       H5''    C5'     O5'     C4'    
1       5       H4'     C4'     C3'     C5'     O4'    
1       5       H1'     C1'     C2'     N9      O4'    
1       5       H2''    C2'     C3'     O2'     C1'    
1       2       H2'     O2'     C2'     C3'    
1       5       H3'     C3'     O3'     C4'     C2'    
MSU        10
1       1       H3      N3      C2      C4     
1       1       H5      C5      C6      C4     
1       1       H6      C6      N1      C5     
1       6       H5'     C5'     C4'     O5'    
1       6       H5''    C5'     O5'     C4'    
1       5       H4'     C4'     C3'     C5'     O4'    
1       5       H1'     C1'     N1      C2'     O4'    
1       5       H2''    C2'     C3'     O2'     C1'    
3       4       HM      CM2     O2'     C2'    
1       5       H3'     C3'     O3'     C4'     C2'    
MTA        11
1       1       H8      C8      N7      N9     
1       1       H2      C2      N1      N3     
3       4       H9      C9      N6      C10    
3       4       H10     C10     N6      C6     
1       6       H5'     C5'     C4'     O5'    
1       6       H5''    C5'     O5'     C4'    
1       5       H4'     C4'     C3'     C5'     O4'    
1       5       H1'     C1'     C2'     N9      O4'    
1       5       H2''    C2'     C3'     O2'     C1'    
3       4       HM      CM2     O2'     C2'    
1       5       H3'     C3'     O3'     C4'     C2'    
MTG        11
1       1       H8      C8      N7      N9     
1       1       H1      N1      C6      C2     
3       4       H1      CM1     N2      CM2    
3       4       H2      CM2     N2      CM1    
1       6       H5'     C5'     C4'     O5'    
1       6       H5''    C5'     O5'     C4'    
1       5       H4'     C4'     C3'     C5'     O4'    
1       5       H1'     C1'     C2'     N9      O4'    
1       5       H2''    C2'     C3'     O2'     C1'    
3       4       HM      C2M     O2'     C2'    
1       5       H3'     C3'     O3'     C4'     C2'    
MWG        11
1       1       H8      C8      N7      N9     
3       4       H3      C3      N3      C2     
3       4       H10     C10     C11     N2     
3       4       H13     C13     C12     N1     
1       6       H5'     C5'     C4'     O5'    
1       6       H5''    C5'     O5'     C4'    
1       5       H4'     C4'     C3'     C5'     O4'    
1       5       H1'     C1'     C2'     N9      O4'    
1       5       H2''    C2'     C3'     O2'     C1'    
1       2       H2'     O2'     C2'     C3'    
1       5       H3'     C3'     O3'     C4'     C2'    
N2G        12
1       1       H8      C8      N7      N9     
1       1       H1      N1      C6      C2     
3       4       H7      C7      N7      C5     
3       4       H1      C10     N2      C2     
3       4       H2      C20     N2      C10    
1       6       H5'     C5'     C4'     O5'    
1       6       H5''    C5'     O5'     C4'    
1       5       H4'     C4'     C3'     C5'     O4'    
1       5       H1'     C1'     C2'     N9      O4'    
1       5       H2''    C2'     C3'     O2'     C1'    
1       2       H2'     O2'     C2'     C3'    
1       5       H3'     C3'     O3'     C4'     C2'    
OAU        10
1       1       H3      N3      C2      C4     
1       1       H6      C6      N1      C5     
2       6       H8      C8      O7      C9     
1       6       H5'     C5'     C4'     O5'    
1       6       H5''    C5'     O5'     C4'    
1       5       H4'     C4'     C3'     C5'     O4'    
1       5       H1'     C1'     N1      C2'     O4'    
1       5       H2''    C2'     C3'     O2'     C1'    
1       2       H2'     O2'     C2'     C3'    
1       5       H3'     C3'     O3'     C4'     C2'    
OCU        11
1       1       H3      N3      C2      C4     
1       1       H6      C6      N1      C5     
2       6       H7      C7      C8      C5     
3       4       H10     C10     O9      C8     
1       6       H5'     C5'     C4'     O5'    
1       6       H5''    C5'     O5'     C4'    
1       5       H4'     C4'     C3'     C5'     O4'    
1       5       H1'     C1'     N1      C2'     O4'    
1       5       H2''    C2'     C3'     O2'     C1'    
1       2       H2'     O2'     C2'     C3'    
1       5       H3'     C3'     O3'     C4'     C2'    
OEU        11
1       1       H3      N3      C2      C4     
1       1       H6      C6      N1      C5     
2       6       H8      C8      O7      C9     
3       4       H11     C11     O10     C9     
1       6       H5'     C5'     C4'     O5'    
1       6       H5''    C5'     O5'     C4'    
1       5       H4'     C4'     C3'     C5'     O4'    
1       5       H1'     C1'     N1      C2'     O4'    
1       5       H2''    C2'     C3'     O2'     C1'    
1       2       H2'     O2'     C2'     C3'    
1       5       H3'     C3'     O3'     C4'     C2'    
OMA        10
1       1       H8      C8      N7      N9     
2       3       H6      N6      C6      N1     
1       1       H2      C2      N1      N3     
1       6       H5'     C5'     C4'     O5'    
1       6       H5''    C5'     O5'     C4'    
1       5       H4'     C4'     C3'     C5'     O4'    
1       5       H1'     C1'     C2'     N9      O4'    
1       5       H2''    C2'     C3'     O2'     C1'    
3       4       HM      CM2     O2'     C2'    
1       5       H3'     C3'     O3'     C4'     C2'    
OMC        10
2       3       H4      N4      C4      N3     
1       1       H5      C5      C6      C4     
1       1       H6      C6      N1      C5     
1       6       H5'     C5'     C4'     O5'    
1       6       H5''    C5'     O5'     C4'    
1       5       H4'     C4'     C3'     C5'     O4'    
1       5       H1'     C1'     N1      C2'     O4'    
1       5       H2''    C2'     C3'     O2'     C1'    
3       4       HM      CM2     O2'     C2'    
1       5       H3'     C3'     O3'     C4'     C2'    
OMG        10
1       1       H8      C8      N7      N9     
1       1       H1      N1      C6      C2     
2       3       H2      N2      C2      N1     
1       6       H5'     C5'     C4'     O5'    
1       6       H5''    C5'     O5'     C4'    
1       5       H4'     C4'     C3'     C5'     O4'    
1       5       H1'     C1'     C2'     N9      O4'    
1       5       H2''    C2'     C3'     O2'     C1'    
3       4       HM      CM2     O2'     C2'    
1       5       H3'     C3'     O3'     C4'     C2'    
OMI        10
1       1       H8      C8      N7      N9     
1       1       H1      N1      C6      C2     
1       1       H2      C2      N1      N3     
1       6       H5'     C5'     C4'     O5'    
1       6       H5''    C5'     O5'     C4'    
1       5       H4'     C4'     C3'     C5'     O4'    
1       5       H1'     C1'     C2'     N9      O4'    
1       5       H2''    C2'     C3'     O2'     C1'    
3       4       HM      CM2     O2'     C2'    
1       5       H3'     C3'     O3'     C4'     C2'    
OMP        10
1       1       H3      N3      C2      C4     
1       1       H1      N1      C6      C2     
1       1       H6      C6      N1      C5     
1       6       H5'     C5'     C4'     O5'    
1       6       H5''    C5'     O5'     C4'    
1       5       H1'     C1'     C2'     C5      O4'    
1       5       H4'     C4'     C3'     C5'     O4'    
1       5       H2''    C2'     C3'     O2'     C1'    
3       4       HM      CM2     O2'     C2'    
1       5       H3'     C3'     O3'     C4'     C2'    
OMU        10
1       1       H3      N3      C2      C4     
1       1       H5      C5      C6      C4     
1       1       H6      C6      N1      C5     
1       6       H5'     C5'     C4'     O5'    
1       6       H5''    C5'     O5'     C4'    
1       5       H4'     C4'     C3'     C5'     O4'    
1       5       H1'     C1'     N1      C2'     O4'    
1       5       H2''    C2'     C3'     O2'     C1'    
3       4       HM      CM2     O2'     C2'    
1       5       H3'     C3'     O3'     C4'     C2'    
PBG        17
1       1       H8      C8      N7      N9     
3       4       H3      C3      N3      C2     
3       4       H10     C10     C11     N2     
2       6       H13     C13     C12     C14    
1       5       H14     C14     C16     C13     O14    
1       2       H15O    O15     O14     C14    
1       5       H16     C16     C14     N20     C17    
1       1       H20     N20     C21     C16    
3       4       H24     C24     O23     C21    
3       4       H19     C19     O18     C17    
1       6       H5'     C5'     C4'     O5'    
1       6       H5''    C5'     O5'     C4'    
1       5       H4'     C4'     C3'     C5'     O4'    
1       5       H1'     C1'     C2'     N9      O4'    
1       5       H2''    C2'     C3'     O2'     C1'    
1       2       H2'     O2'     C2'     C3'    
1       5       H3'     C3'     O3'     C4'     C2'    
PSU        10
1       1       H3      N3      C2      C4     
1       1       H1      N1      C6      C2     
1       1       H6      C6      N1      C5     
1       6       H5'     C5'     C4'     O5'    
1       6       H5''    C5'     O5'     C4'    
1       5       H1'     C1'     C2'     C5      O4'    
1       5       H4'     C4'     C3'     C5'     O4'    
1       5       H2''    C2'     C3'     O2'     C1'    
1       2       H2'     O2'     C2'     C3'    
1       5       H3'     C3'     O3'     C4'     C2'    
QUG        19
1       1       H8      C8      N9      C7     
1       1       H1      N1      C6      C2     
2       3       H2      N2      C2      N1     
2       6       H10     C10     C7      N11    
2       6       H11     N11     C10     C12    
1       5       H12     C12     C16     C13     N11    
1       1       H15     C15     C14     C16    
1       1       H16     C16     C12     C15    
1       5       H13     C13     C14     C12     O13    
1       2       H13O    O13     C13     H13    
1       5       H14     C14     C13     C15     O14    
1       2       H14O    O14     C14     H14    
1       6       H5'     C5'     C4'     O5'    
1       6       H5''    C5'     O5'     C4'    
1       5       H4'     C4'     C3'     C5'     O4'    
1       5       H1'     C1'     C2'     N9      O4'    
1       5       H2''    C2'     C3'     O2'     C1'    
1       2       H2'     O2'     C2'     C3'    
1       5       H3'     C3'     O3'     C4'     C2'    
R2C        19
1       1       H2      N2      C2      C7     
1       1       H3      N3      C2      C4     
1       2       H4      N4      C4      N3     
1       1       H5      C5      C6      C4     
1       1       H6      C6      N1      C5     
2       6       H7      C7      N2      CB     
2       6       HB      CB      CG      C7     
2       6       HG      CG      CB      CD     
2       6       HD      CD      CG      NE     
1       1       HE      NE      CZ      CD     
2       4       H1      NH1     CZ      NH2    
2       4       H2      NH2     CZ      NH1    
1       6       H5'     C5'     C4'     O5'    
1       6       H5''    C5'     O5'     C4'    
1       5       H4'     C4'     C3'     C5'     O4'    
1       5       H1'     C1'     N1      C2'     O4'    
1       5       H2''    C2'     C3'     O2'     C1'    
1       2       H2'     O2'     C2'     C3'    
1       5       H3'     C3'     O3'     C4'     C2'    
RCG        12
1       1       H1      N1      C6      C2     
2       3       H2      N2      C2      N1     
1       1       H8      C8      N9      C7     
2       4       H11     N11     C10     N12    
2       4       H12     N12     C10     C7     
1       6       H5'     C5'     C4'     O5'    
1       6       H5''    C5'     O5'     C4'    
1       5       H4'     C4'     C3'     C5'     O4'    
1       5       H1'     C1'     C2'     N9      O4'    
1       5       H2''    C2'     C3'     O2'     C1'    
1       2       H2'     O2'     C2'     C3'    
1       5       H3'     C3'     O3'     C4'     C2'    
RIA        18
1       1       H8      C8      N7      N9     
2       3       H6      N6      C6      N1     
1       1       H2      C2      N1      N3     
1       6       H5'     C5'     C4'     O5'    
1       6       H5''    C5'     O5'     C4'    
1       5       H4'     C4'     C3'     C5'     O4'    
1       5       H1'     C1'     C2'     N9      O4'    
1       5       H3'     C3'     O3'     C4'     C2'    
1       5       H2'     C2'     C3'     O2'     C1'    
1       5       H1A     C1A     O2'     O4A     C2A    
1       5       H4A     C4A     O4A     C3A     C5A    
1       5       H2A     C2A     C1A     O2A     C3A    
1       2       H2OA    O2A     C2A     C1A    
1       5       H3A     C3A     C4A     O3A     C2A    
1       2       H3OA    O3A     C3A     H3A    
1       6       H51A    C5A     C4A     O5A    
1       6       H52A    C5A     O5A     C4A    
1       2       HX      O1X     PA      O3X    
RIG        18
1       1       H8      C8      N7      N9     
1       1       H1      N1      C6      C2     
2       3       H2      N2      C2      N1     
1       6       H5'     C5'     C4'     O5'    
1       6       H5''    C5'     O5'     C4'    
1       5       H4'     C4'     C3'     C5'     O4'    
1       5       H1'     C1'     C2'     N9      O4'    
1       5       H3'     C3'     O3'     C4'     C2'    
1       5       H2'     C2'     C3'     O2'     C1'    
1       5       H1A     C1A     O2'     O4A     C2A    
1       5       H4A     C4A     O4A     C3A     C5A    
1       5       H2A     C2A     C1A     O2A     C3A    
1       2       H2OA    O2A     C2A     C1A    
1       5       H3A     C3A     C4A     O3A     C2A    
1       2       H3OA    O3A     C3A     H3A    
1       6       H51A    C5A     C4A     O5A    
1       6       H52A    C5A     O5A     C4A    
1       2       HX      O1X     PA      O3X    
SAU        11
1       1       H3      N3      C2      C4     
1       1       H6      C6      N1      C5     
2       6       H7      C7      N8      C5     
3       4       H8      N8      C7      H71    
1       6       H5'     C5'     C4'     O5'    
1       6       H5''    C5'     O5'     C4'    
1       5       H4'     C4'     C3'     C5'     O4'    
1       5       H1'     C1'     N1      C2'     O4'    
1       5       H2''    C2'     C3'     O2'     C1'    
1       2       H2'     O2'     C2'     C3'    
1       5       H3'     C3'     O3'     C4'     C2'    
SCU        12
1       1       H3      N3      C2      C4     
1       1       H6      C6      N1      C5     
2       6       H7      C7      N8      C5     
2       6       H8      N8      C7      C9     
2       6       H9      C9      N8      C10    
1       6       H5'     C5'     C4'     O5'    
1       6       H5''    C5'     O5'     C4'    
1       5       H4'     C4'     C3'     C5'     O4'    
1       5       H1'     C1'     N1      C2'     O4'    
1       5       H2''    C2'     C3'     O2'     C1'    
1       2       H2'     O2'     C2'     C3'    
1       5       H3'     C3'     O3'     C4'     C2'    
SEU        12
1       1       H3      N3      C2      C4     
1       1       H6      C6      N1      C5     
2       6       HC      C       N       C5     
2       6       HN      N       CA      C      
3       4       HA      CA      N       HN1    
1       6       H5'     C5'     C4'     O5'    
1       6       H5''    C5'     O5'     C4'    
1       5       H4'     C4'     C3'     C5'     O4'    
1       5       H1'     C1'     N1      C2'     O4'    
1       5       H2''    C2'     C3'     O2'     C1'    
1       2       H2'     O2'     C2'     C3'    
1       5       H3'     C3'     O3'     C4'     C2'    
SIA        15
1       1       H8      C8      N7      N9     
1       1       H6      N6      C6      C12    
2       6       H12     C12     N6      C13    
3       4       H1      C11     S2      C2     
1       1       H130    C13     C14     C12    
3       4       H15     C15     C14     C16    
2       6       H16     C16     C14     O16    
1       2       H16O    O16     C16     H161   
1       6       H5'     C5'     C4'     O5'    
1       6       H5''    C5'     O5'     C4'    
1       5       H4'     C4'     C3'     C5'     O4'    
1       5       H1'     C1'     C2'     N9      O4'    
1       5       H2''    C2'     C3'     O2'     C1'    
1       2       H2'     O2'     C2'     C3'    
1       5       H3'     C3'     O3'     C4'     C2'    
SMA        11
1       1       H8      C8      N7      N9     
1       1       H6      N6      C10     C6     
3       4       H1      C10     N6      C6     
3       4       H2      C20     S2      C2     
1       6       H5'     C5'     C4'     O5'    
1       6       H5''    C5'     O5'     C4'    
1       5       H4'     C4'     C3'     C5'     O4'    
1       5       H1'     C1'     C2'     N9      O4'    
1       5       H2''    C2'     C3'     O2'     C1'    
1       2       H2'     O2'     C2'     C3'    
1       5       H3'     C3'     O3'     C4'     C2'    
STU        13
1       1       H3      N3      C2      C4     
1       1       H6      C6      N1      C5     
2       6       H7      C7      N8      C5     
2       6       H8      N8      C7      C9     
2       6       H9      C9      C10     N8     
2       6       H10     C10     S11     C9     
1       6       H5'     C5'     C4'     O5'    
1       6       H5''    C5'     O5'     C4'    
1       5       H4'     C4'     C3'     C5'     O4'    
1       5       H1'     C1'     N1      C2'     O4'    
1       5       H2''    C2'     C3'     O2'     C1'    
1       2       H2'     O2'     C2'     C3'    
1       5       H3'     C3'     O3'     C4'     C2'    
T6A        15
1       1       H8      C8      N7      N9     
1       1       H6      N6      C10     C6     
1       1       H2      C2      N1      N3     
1       1       H11     N11     C10     C12    
1       5       H12     C12     C14     C13     N11    
1       5       H14     C14     C12     C15     O14    
1       2       H14O    O14     C14     H14    
3       4       H15     C15     C14     H14    
1       6       H5'     C5'     C4'     O5'    
1       6       H5''    C5'     O5'     C4'    
1       5       H4'     C4'     C3'     C5'     O4'    
1       5       H1'     C1'     C2'     N9      O4'    
1       5       H2''    C2'     C3'     O2'     C1'    
1       2       H2'     O2'     C2'     C3'    
1       5       H3'     C3'     O3'     C4'     C2'    
TMC        11
1       1       H5      C5      C6      C4     
1       1       H6      C6      N1      C5     
3       4       H7      C7      N4      C4     
3       4       H8      C8      N4      C4     
1       6       H5'     C5'     C4'     O5'    
1       6       H5''    C5'     O5'     C4'    
1       5       H4'     C4'     C3'     C5'     O4'    
1       5       H1'     C1'     N1      C2'     O4'    
1       5       H2''    C2'     C3'     O2'     C1'    
3       4       HM      CM2     O2'     C2'    
1       5       H3'     C3'     O3'     C4'     C2'    
U8U        12
1       1       H3      N3      C2      C4     
1       1       H6      C6      N1      C5     
2       6       HC      C       N       C5     
2       6       HN      N       CA      C      
3       4       HA      CA      N       HN1    
1       6       H5'     C5'     C4'     O5'    
1       6       H5''    C5'     O5'     C4'    
1       5       H4'     C4'     C3'     C5'     O4'    
1       5       H1'     C1'     N1      C2'     O4'    
1       5       H2''    C2'     C3'     O2'     C1'    
1       2       H2'     O2'     C2'     C3'    
1       5       H3'     C3'     O3'     C4'     C2'    
YYG        16
1       1       H8      C8      N7      N9     
3       4       H3      C3      N3      C2     
3       4       H10     C10     C11     N2     
2       6       H13     C13     C12     C14    
2       6       H14     C14     C13     C15    
1       5       H15     C15     C14     N20     C16    
1       1       H20     N20     C21     C15    
3       4       H24     C24     O23     C21    
3       4       H19     C19     O18     C16    
1       6       H5'     C5'     C4'     O5'    
1       6       H5''    C5'     O5'     C4'    
1       5       H4'     C4'     C3'     C5'     O4'    
1       5       H1'     C1'     C2'     N9      O4'    
1       5       H2''    C2'     C3'     O2'     C1'    
1       2       H2'     O2'     C2'     C3'    
1       5       H3'     C3'     O3'     C4'     C2'    
ADE        10
1       6       H5'     C5'     C4'     O5'    
1       6       H5''    C5'     O5'     C4'    
1       5       H4'     C4'     C3'     C5'     O4'    
1       5       H1'     C1'     C2'     N9      O4'    
1       1       H8      C8      N7      N9     
1       1       H2      C2      N1      N3     
2       3       H6      N6      C6      N1     
1       5       H2''    C2'     C3'     O2'     C1'    
1       2       H2'     O2'     C2'     C3'    
1       5       H3'     C3'     O3'     C4'     C2'    
CYT        10
1       6       H5'     C5'     C4'     O5'    
1       6       H5''    C5'     O5'     C4'    
1       5       H4'     C4'     C3'     C5'     O4'    
1       5       H1'     C1'     N1      C2'     O4'    
1       1       H6      C6      N1      C5     
1       1       H5      C5      C6      C4     
2       3       H4      N4      C4      N3     
1       5       H2''    C2'     C3'     O2'     C1'    
1       2       H2'     O2'     C2'     C3'    
1       5       H3'     C3'     O3'     C4'     C2'    
D5MC       10
1       6       H5'     C5'     C4'     O5'    
1       6       H5''    C5'     O5'     C4'    
1       5       H4'     C4'     C3'     C5'     O4'    
1       5       H1'     C1'     N1      C2'     O4'    
1       1       H6      C6      N1      C5     
2       3       H4      N4      C4      N3     
3       4       H5M     C5M     C5      C6     
1       6       H2'     C2'     C3'     C1'    
1       6       H2''    C2'     C1'     C3'    
1       5       H3'     C3'     O3'     C4'     C2'    
DA         10
1       6       H5'     C5'     C4'     O5'    
1       6       H5''    C5'     O5'     C4'    
1       5       H4'     C4'     C3'     C5'     O4'    
1       5       H1'     C1'     C2'     N9      O4'    
1       1       H8      C8      N7      N9     
1       1       H2      C2      N1      N3     
2       3       H6      N6      C6      N1     
1       6       H2'     C2'     C3'     C1'    
1       6       H2''    C2'     C1'     C3'    
1       5       H3'     C3'     O3'     C4'     C2'    
DC         10
1       6       H5'     C5'     C4'     O5'    
1       6       H5''    C5'     O5'     C4'    
1       5       H4'     C4'     C3'     C5'     O4'    
1       5       H1'     C1'     N1      C2'     O4'    
1       1       H6      C6      N1      C5     
1       1       H5      C5      C6      C4     
2       3       H4      N4      C4      N3     
1       6       H2'     C2'     C3'     C1'    
1       6       H2''    C2'     C1'     C3'    
1       5       H3'     C3'     O3'     C4'     C2'    
DG         10
1       6       H5'     C5'     C4'     O5'    
1       6       H5''    C5'     O5'     C4'    
1       5       H4'     C4'     C3'     C5'     O4'    
1       5       H1'     C1'     C2'     N9      O4'    
2       3       H2      N2      C2      N1     
1       1       H1      N1      C6      C2     
1       1       H8      C8      N7      N9     
1       6       H2'     C2'     C3'     C1'    
1       6       H2''    C2'     C1'     C3'    
1       5       H3'     C3'     O3'     C4'     C2'    
DT         10
1       6       H5'     C5'     C4'     O5'    
1       6       H5''    C5'     O5'     C4'    
1       5       H4'     C4'     C3'     C5'     O4'    
1       5       H1'     C1'     N1      C2'     O4'    
1       1       H6      C6      N1      C5     
1       1       H3      N3      C2      C4     
3       4       H5      C5M     C5      C4     
1       6       H2'     C2'     C3'     C1'    
1       6       H2''    C2'     C1'     C3'    
1       5       H3'     C3'     O3'     C4'     C2'    
DU         10
1       6       H5'     C5'     C4'     O5'    
1       6       H5''    C5'     O5'     C4'    
1       5       H4'     C4'     C3'     C5'     O4'    
1       5       H1'     C1'     N1      C2'     O4'    
1       1       H6      C6      N1      C5     
1       1       H3      N3      C2      C4     
1       1       H5      C5      C6      C4     
1       6       H2'     C2'     C3'     C1'    
1       6       H2''    C2'     C1'     C3'    
1       5       H3'     C3'     O3'     C4'     C2'    
GUA        10
1       6       H5'     C5'     C4'     O5'    
1       6       H5''    C5'     O5'     C4'    
1       5       H4'     C4'     C3'     C5'     O4'    
1       5       H1'     C1'     C2'     N9      O4'    
2       3       H2      N2      C2      N1     
1       1       H1      N1      C6      C2     
1       1       H8      C8      N7      N9     
1       5       H2''    C2'     C3'     O2'     C1'    
1       2       H2'     O2'     C2'     C3'    
1       5       H3'     C3'     O3'     C4'     C2'    
THY        10
1       6       H5'     C5'     C4'     O5'    
1       6       H5''    C5'     O5'     C4'    
1       5       H4'     C4'     C3'     C5'     O4'    
1       5       H1'     C1'     N1      C2'     O4'    
1       1       H6      C6      N1      C5     
1       1       H3      N3      C2      C4     
3       4       H5      C5M     C5      C4     
1       5       H2''    C2'     C3'     O2'     C1'    
1       2       H2'     O2'     C2'     C3'    
1       5       H3'     C3'     O3'     C4'     C2'    
URA        10
1       6       H5'     C5'     C4'     O5'    
1       6       H5''    C5'     O5'     C4'    
1       5       H4'     C4'     C3'     C5'     O4'    
1       5       H1'     C1'     N1      C2'     O4'    
1       1       H6      C6      N1      C5     
1       1       H3      N3      C2      C4     
1       1       H5      C5      C6      C4     
1       5       H2''    C2'     C3'     O2'     C1'    
1       2       H2'     O2'     C2'     C3'    
1       5       H3'     C3'     O3'     C4'     C2'    
ABNS       10
1       2       H5T     O5'     C5'     C4'    
1       6       H51'    C5'     C4'     O5'    
1       6       H52'    C5'     O5'     C4'    
1       5       H42'    C4'     C3'     C5'     O4'    
1       6       H11'    C1'     C2'     O4'    
1       6       H12'    C1'     O4'     C2'    
1       6       H21'    C2'     C3'     C1'    
1       6       H22'    C2'     C1'     C3'    
1       5       H31'    C3'     O3'     C4'     C2'    
1       2       H32'    O3'     C3'     C4'    
BPET       4
3       4       H1      C1      O2      P3     
2       6       H5      C5      O4      C6     
2       6       H6      C6      O7      C5     
3       4       H10     C10     O9      P8     
CNAD       12
1       6       H41S    C4S     C3S     C5S    
1       6       H42S    C4S     C5S     C3S    
1       5       H21S    C2S     C1S     C3S     N9     
1       6       H31S    C3S     C4S     C2S    
1       6       H32S    C3S     C2S     C4S    
1       5       H51S    C5S     C1S     C6S     C4S    
1       6       H61S    C6S     C1S     C5S    
1       6       H62S    C6S     C5S     C1S    
1       5       H11S    C1S     C5S     C6S     C2S    
1       1       H8      C8      N7      N9     
1       1       H2      C2      N1      N3     
2       4       H6      N6      C6      N1     
CNCY       12
1       6       H41S    C4S     C3S     C5S    
1       6       H42S    C4S     C5S     C3S    
1       5       H21S    C2S     C1S     N1      C3S    
1       6       H31S    C3S     C4S     C2S    
1       6       H32S    C3S     C2S     C4S    
1       5       H51S    C5S     C1S     C6S     C4S    
1       6       H61S    C6S     C1S     C5S    
1       6       H62S    C6S     C5S     C1S    
1       5       H11S    C1S     C5S     C6S     C2S    
1       1       H6      C6      N1      C5     
2       4       H4      N4      C4      N3     
1       1       H5      C5      C6      C4     
CNGU       12
1       6       H41S    C4S     C3S     C5S    
1       6       H42S    C4S     C5S     C3S    
1       5       H21S    C2S     C1S     C3S     N9     
1       6       H31S    C3S     C4S     C2S    
1       6       H32S    C3S     C2S     C4S    
1       5       H51S    C5S     C1S     C6S     C4S    
1       6       H61S    C6S     C1S     C5S    
1       6       H62S    C6S     C5S     C1S    
1       5       H11S    C1S     C5S     C6S     C2S    
1       1       H1      N1      C6      C2     
2       4       H2      N2      C2      N1     
1       1       H8      C8      N7      N9     
CNT1       12
1       6       H41S    C4S     C3S     C5S    
1       6       H42S    C4S     C5S     C3S    
1       5       H21S    C2S     C1S     N1      C3S    
1       6       H31S    C3S     C4S     C2S    
1       6       H32S    C3S     C2S     C4S    
1       5       H51S    C5S     C1S     C6S     C4S    
1       6       H61S    C6S     C1S     C5S    
1       6       H62S    C6S     C5S     C1S    
1       5       H11S    C1S     C5S     C6S     C2S    
1       1       H6      C6      N1      C5     
1       1       H3      N3      C2      C4     
3       4       H5      C5M     C5      C4     
CNT2       12
1       6       H41S    C4S     C3S     C5S    
1       6       H42S    C4S     C5S     C3S    
1       5       H21S    C2S     C1S     N1      C3S    
1       6       H31S    C3S     C4S     C2S    
1       6       H32S    C3S     C2S     C4S    
1       5       H51S    C5S     C1S     C6S     C4S    
1       6       H61S    C6S     C1S     C5S    
1       6       H62S    C6S     C5S     C1S    
1       5       H11S    C1S     C5S     C6S     C2S    
1       1       H6      C6      N1      C5     
1       1       H3      N3      C2      C4     
3       4       H5      C5M     C5      C4     
CNT3       12
1       6       H41S    C4S     C3S     C5S    
1       6       H42S    C4S     C5S     C3S    
1       5       H21S    C2S     C1S     N1      C3S    
1       6       H31S    C3S     C4S     C2S    
1       6       H32S    C3S     C2S     C4S    
1       5       H51S    C5S     C1S     C6S     C4S    
1       6       H61S    C6S     C1S     C5S    
1       6       H62S    C6S     C5S     C1S    
1       5       H11S    C1S     C5S     C6S     C2S    
1       1       H6      C6      N1      C5     
1       1       H3      N3      C2      C4     
3       4       H5      C5M     C5      C4     
CNTH       12
1       6       H41S    C4S     C3S     C5S    
1       6       H42S    C4S     C5S     C3S    
1       5       H21S    C2S     C1S     N1      C3S    
1       6       H31S    C3S     C4S     C2S    
1       6       H32S    C3S     C2S     C4S    
1       5       H51S    C5S     C1S     C6S     C4S    
1       6       H61S    C6S     C1S     C5S    
1       6       H62S    C6S     C5S     C1S    
1       5       H11S    C1S     C5S     C6S     C2S    
1       1       H6      C6      N1      C5     
1       1       H3      N3      C2      C4     
3       4       H5      C5M     C5      C4     
CPEN       5
2       6       H1      C1      C2      C5     
2       6       H2      C2      C3      C1     
2       6       H3      C3      C2      C4     
2       6       H4      C4      C3      C5     
2       6       H5      C5      C1      C4     
CSAD       12
1       6       H41S    C4S     C3S     C5S    
1       6       H42S    C4S     C5S     C3S    
1       6       H21S    C2S     C1S     C3S    
1       6       H22S    C2S     C3S     C1S    
1       6       H31S    C3S     C4S     C2S    
1       6       H32S    C3S     C2S     C4S    
1       5       H51S    C5S     C1S     C6S     C4S    
1       6       H61S    C6S     C1S     C5S    
1       6       H62S    C6S     C5S     C1S    
1       1       H8      C8      N7      N9     
1       1       H2      C2      N1      N3     
2       4       H6      N6      C6      N1     
CSCY       12
1       6       H41S    C4S     C3S     C5S    
1       6       H42S    C4S     C5S     C3S    
1       6       H21S    C2S     C1S     C3S    
1       6       H22S    C2S     C3S     C1S    
1       6       H31S    C3S     C4S     C2S    
1       6       H32S    C3S     C2S     C4S    
1       5       H51S    C5S     C1S     C6S     C4S    
1       6       H61S    C6S     C1S     C5S    
1       6       H62S    C6S     C5S     C1S    
1       1       H6      C6      N1      C5     
2       4       H4      N4      C4      N3     
1       1       H5      C5      C6      C4     
CSGU       12
1       6       H41S    C4S     C3S     C5S    
1       6       H42S    C4S     C5S     C3S    
1       6       H21S    C2S     C1S     C3S    
1       6       H22S    C2S     C3S     C1S    
1       6       H31S    C3S     C4S     C2S    
1       6       H32S    C3S     C2S     C4S    
1       5       H51S    C5S     C1S     C6S     C4S    
1       6       H61S    C6S     C1S     C5S    
1       6       H62S    C6S     C5S     C1S    
1       1       H1      N1      C6      C2     
2       4       H2      N2      C2      N1     
1       1       H8      C8      N7      N9     
CSTH       12
1       6       H41S    C4S     C3S     C5S    
1       6       H42S    C4S     C5S     C3S    
1       6       H21S    C2S     C1S     C3S    
1       6       H22S    C2S     C3S     C1S    
1       6       H31S    C3S     C4S     C2S    
1       6       H32S    C3S     C2S     C4S    
1       5       H51S    C5S     C1S     C6S     C4S    
1       6       H61S    C6S     C1S     C5S    
1       6       H62S    C6S     C5S     C1S    
1       1       H6      C6      N1      C5     
1       1       H3      N3      C2      C4     
3       4       H5      C5M     C5      C4     
CYPR       5
1       1       H6      C6      N1      C5     
1       1       H3      N3      C2      C4     
2       3       H4      N4      C4      N3     
3       4       HM5     C5M     C5      C6     
3       4       HM1     CM1     N1      C6     
DFB        4
1       1       H1      C1      C6      C2     
1       1       H3      C3      C2      C4     
1       1       H5      C5      C6      C4     
1       1       H6      C6      C1      C5     
DFT        4
1       1       H1      C1      C6      C2     
1       1       H3      C3      C2      C4     
1       1       H6      C6      C1      C5     
3       4       H5      C5M     C5      C6     
E1XE       5
1       1       H9      N9      C4      C8     
1       1       H3      N3      C2      C4     
1       1       H8      C8      N7      N9     
2       6       H10     C10     N1      C11    
3       4       H11     C11     C10     H101   
E1XM       4
1       1       H9      N9      C4      C8     
1       1       H3      N3      C2      C4     
1       1       H8      C8      N7      N9     
3       4       H10     C10     N1      C6     
N4EM       6
1       1       H6      C6      N1      C5     
1       1       H42     N4      C41     C4     
3       4       HM5     C5M     C5      C6     
3       4       HM1     CM1     N1      C6     
2       6       H41     C41     N4      C42    
3       4       H42     C42     C41     H411   
PHA        3
1       1       H1      N1      P1      C2     
3       4       H1      C1      O2      P1     
3       4       H2      C2      N1      P1     
THF2       8
1       6       H41'    C4'     C3'     O4'    
1       6       H42'    C4'     O4'     C3'    
1       6       H31'    C3'     C4'     C2'    
1       6       H32'    C3'     C2'     C4'    
1       6       H11'    C1'     C2'     O4'    
1       6       H12'    C1'     O4'     C2'    
1       5       H21'    C2'     C3'     O2'     C1'    
3       4       HM      CM      O2'     C2'    
THNI       12
1       5       H42'    C4'     C3'     C5'     O4'    
1       5       H12'    C1'     ND1     C2'     O4'    
1       6       H21'    C2'     C3'     C1'    
1       6       H22'    C2'     C1'     C3'    
1       1       HG      CG      CD2     ND1    
1       1       HD2     CD2     NE2     CG     
1       1       HE1     CE1     NE2     ND1    
1       5       H31'    C3'     N1      C4'     C2'    
2       4       H       N1      C3'     C4'    
1       6       H51'    C5'     C4'     O5'    
1       6       H52'    C5'     O5'     C4'    
1       2       H5'     O5'     C5'     C4'    
THNP       13
1       5       H42'    C4'     C3'     C5'     O4'    
1       5       H12'    C1'     ND1     C2'     O4'    
1       6       H21'    C2'     C3'     C1'    
1       6       H22'    C2'     C1'     C3'    
1       1       HG      CG      CD2     ND1    
1       1       HD2     CD2     NE2     CG     
1       1       HE1     CE1     NE2     ND1    
1       5       H31'    C3'     N1      C4'     C2'    
1       1       H1      N1      C3'     P1     
1       6       H51'    C5'     C4'     O5'    
1       6       H52'    C5'     O5'     C4'    
1       2       H5'     O5'     C5'     C4'    
3       4       H5      C5      O5      P1     
ADP        11
1       5       H4'     C4'     C3'     C5'     O4'    
1       5       H1'     C1'     C2'     N9      O4'    
1       1       H8      C8      N7      N9     
1       1       H2      C2      N1      N3     
2       3       H6      N6      C6      N1     
1       5       H2''    C2'     C3'     O2'     C1'    
1       2       H2'     O2'     C2'     C3'    
1       5       H3'     C3'     O3'     C4'     C2'    
1       2       H3T     O3'     C3'     C4'    
1       6       H5'     C5'     C4'     O5'    
1       6       H5''    C5'     O5'     C4'    
AMP        11
1       5       H4'     C4'     C3'     C5'     O4'    
1       5       H1'     C1'     C2'     N9      O4'    
1       1       H8      C8      N7      N9     
1       1       H2      C2      N1      N3     
2       3       H6      N6      C6      N1     
1       5       H2''    C2'     C3'     O2'     C1'    
1       2       H2'     O2'     C2'     C3'    
1       5       H3'     C3'     O3'     C4'     C2'    
1       2       H3T     O3'     C3'     C4'    
1       6       H5'     C5'     C4'     O5'    
1       6       H5''    C5'     O5'     C4'    
ATP        11
1       5       H4'     C4'     C3'     C5'     O4'    
1       5       H1'     C1'     C2'     N9      O4'    
1       1       H8      C8      N7      N9     
1       1       H2      C2      N1      N3     
2       3       H6      N6      C6      N1     
1       5       H2''    C2'     C3'     O2'     C1'    
1       2       H2'     O2'     C2'     C3'    
1       5       H3'     C3'     O3'     C4'     C2'    
1       2       H3T     O3'     C3'     C4'    
1       6       H5'     C5'     C4'     O5'    
1       6       H5''    C5'     O5'     C4'    
CDP        11
1       5       H4'     C4'     C3'     C5'     O4'    
1       5       H1'     C1'     N1      C2'     O4'    
1       1       H6      C6      N1      C5     
1       1       H5      C5      C6      C4     
2       3       H4      N4      C4      N3     
1       5       H2''    C2'     C3'     O2'     C1'    
1       2       H2'     O2'     C2'     C3'    
1       5       H3'     C3'     O3'     C4'     C2'    
1       2       H3T     O3'     C3'     C4'    
1       6       H5'     C5'     C4'     O5'    
1       6       H5''    C5'     O5'     C4'    
CMP        11
1       5       H4'     C4'     C3'     C5'     O4'    
1       5       H1'     C1'     N1      C2'     O4'    
1       1       H6      C6      N1      C5     
1       1       H5      C5      C6      C4     
2       3       H4      N4      C4      N3     
1       5       H2''    C2'     C3'     O2'     C1'    
1       2       H2'     O2'     C2'     C3'    
1       5       H3'     C3'     O3'     C4'     C2'    
1       2       H3T     O3'     C3'     C4'    
1       6       H5'     C5'     C4'     O5'    
1       6       H5''    C5'     O5'     C4'    
CTP        11
1       5       H4'     C4'     C3'     C5'     O4'    
1       5       H1'     C1'     N1      C2'     O4'    
1       1       H6      C6      N1      C5     
1       1       H5      C5      C6      C4     
2       3       H4      N4      C4      N3     
1       5       H2''    C2'     C3'     O2'     C1'    
1       2       H2'     O2'     C2'     C3'    
1       5       H3'     C3'     O3'     C4'     C2'    
1       2       H3T     O3'     C3'     C4'    
1       6       H5'     C5'     C4'     O5'    
1       6       H5''    C5'     O5'     C4'    
GDP        11
1       5       H4'     C4'     C3'     C5'     O4'    
1       5       H1'     C1'     C2'     N9      O4'    
2       3       H2      N2      C2      N1     
1       1       H1      N1      C6      C2     
1       1       H8      C8      N7      N9     
1       5       H2''    C2'     C3'     O2'     C1'    
1       2       H2'     O2'     C2'     C3'    
1       5       H3'     C3'     O3'     C4'     C2'    
1       2       H3T     O3'     C3'     C4'    
1       6       H5'     C5'     C4'     O5'    
1       6       H5''    C5'     O5'     C4'    
GMP        11
1       5       H4'     C4'     C3'     C5'     O4'    
1       5       H1'     C1'     C2'     N9      O4'    
2       3       H2      N2      C2      N1     
1       1       H1      N1      C6      C2     
1       1       H8      C8      N7      N9     
1       5       H2''    C2'     C3'     O2'     C1'    
1       2       H2'     O2'     C2'     C3'    
1       5       H3'     C3'     O3'     C4'     C2'    
1       2       H3T     O3'     C3'     C4'    
1       6       H5'     C5'     C4'     O5'    
1       6       H5''    C5'     O5'     C4'    
GTP        11
1       5       H4'     C4'     C3'     C5'     O4'    
1       5       H1'     C1'     C2'     N9      O4'    
2       3       H2      N2      C2      N1     
1       1       H1      N1      C6      C2     
1       1       H8      C8      N7      N9     
1       5       H2''    C2'     C3'     O2'     C1'    
1       2       H2'     O2'     C2'     C3'    
1       5       H3'     C3'     O3'     C4'     C2'    
1       2       H3T     O3'     C3'     C4'    
1       6       H5'     C5'     C4'     O5'    
1       6       H5''    C5'     O5'     C4'    
NAD        26
1       5       H4B     C4B     O4B     C3B     C5B    
1       5       H1B     C1B     O4B     N9A     C2B    
1       1       H8A     C8A     N9A     N7A    
1       1       H2A     C2A     N1A     N3A    
1       3       H61A    N6A     C6A     N1A    
1       3       H62A    N6A     C6A     C5A    
1       5       H2B     C2B     O2B     C3B     C1B    
1       2       HO2A    O2B     C2B     C3B    
1       5       H3B     C3B     C4B     C2B     O3B    
1       2       HO3A    O3B     C3B     C4B    
1       6       H51A    C5B     C4B     O5B    
1       6       H52A    C5B     O5B     C4B    
1       6       H51N    C5D     C4D     O5D    
1       6       H52N    C5D     O5D     C4D    
1       5       H2D     C2D     O2D     C1D     C3D    
1       2       HO2N    O2D     C2D     H2D    
1       5       H3D     C3D     C4D     O3D     C2D    
1       2       HO3N    O3D     C3D     H3D    
1       5       H1D     C1D     O4D     N1N     C2D    
1       5       H4D     C4D     C5D     O4D     C3D    
1       1       HN6     C6N     C5N     N1N    
1       1       H5N     C5N     C4N     C6N    
1       1       H41N    C4N     C3N     C5N    
1       1       H2N     C2N     C3N     N1N    
1       3       H71N    N7N     C7N     C3N    
1       3       H72N    N7N     C7N     O7N    
NAD1       24
1       5       AH4'    AC4'    AC3'    AO4'    AC5'   
1       5       AH1'    AC1'    AC2'    AO4'    AN9    
1       1       AH8     AC8     AN7     AN9    
1       1       AH2     AC2     AN3     AN1    
2       3       AH6     AN6     AC6     AC5    
1       5       AH2'    AC2'    AC3'    AO2'    AC1'   
1       2       AH2T    AO2'    AC2'    AC3'   
1       5       AH3'    AC3'    AC2'    AC4'    AO3'   
1       2       AH3T    AO3'    AC3'    AC2'   
1       6       AH5'    AC5'    AC4'    AO5'   
1       6       AH5S    AC5'    AO5'    AC4'   
1       6       NH5'    NC5'    NO5'    NC4'   
1       6       NH5S    NC5'    NC4'    NO5'   
1       5       NH2'    NC2'    NC3'    NC1'    NO2'   
1       2       NH2T    NO2'    NC2'    NC3'   
1       5       NH3'    NC3'    NC4'    NO3'    NC2'   
1       2       NH3T    NO3'    NC3'    NC4'   
1       5       NH1'    NC1'    NN1     NO4'    NC2'   
1       5       NH4'    NC4'    NC3'    NC5'    NO4'   
1       1       NH6     NC6     NN1     NC5    
1       1       NH5     NC5     NC6     NC4    
1       1       NH4     NC4     NC3     NC5    
1       1       NH2     NC2     NN1     NC3    
2       3       NH7     NN7     NC7     NC3    
NADH       25
1       5       AH4'    AC4'    AC3'    AO4'    AC5'   
1       5       AH1'    AC1'    AC2'    AO4'    AN9    
1       1       AH8     AC8     AN7     AN9    
1       1       AH2     AC2     AN3     AN1    
2       3       AH6     AN6     AC6     AC5    
1       5       AH2'    AC2'    AC3'    AO2'    AC1'   
1       2       AH2T    AO2'    AC2'    AC3'   
1       5       AH3'    AC3'    AC2'    AC4'    AO3'   
1       2       AH3T    AO3'    AC3'    AC2'   
1       6       AH5'    AC5'    AC4'    AO5'   
1       6       AH5S    AC5'    AO5'    AC4'   
1       6       NH5'    NC5'    NO5'    NC4'   
1       6       NH5S    NC5'    NC4'    NO5'   
1       5       NH2'    NC2'    NC3'    NC1'    NO2'   
1       2       NH2T    NO2'    NC2'    NC3'   
1       5       NH3'    NC3'    NC4'    NO3'    NC2'   
1       2       NH3T    NO3'    NC3'    NC4'   
1       5       NH1'    NC1'    NN1     NO4'    NC2'   
1       5       NH4'    NC4'    NC3'    NC5'    NO4'   
1       1       NH6     NC6     NN1     NC5    
1       1       NH5     NC5     NC6     NC4    
1       6       NH4     NC4     NC3     NC5    
1       6       NH42    NC4     NC5     NC3    
1       1       NH2     NC2     NN1     NC3    
2       3       NH7     NN7     NC7     NC3    
NADP       24
1       5       AH4'    AC4'    AC3'    AO4'    AC5'   
1       5       AH1'    AC1'    AC2'    AO4'    AN9    
1       1       AH8     AC8     AN7     AN9    
1       1       AH2     AC2     AN3     AN1    
2       3       AH6     AN6     AC6     AC5    
1       5       AH2'    AC2'    AC3'    AO2'    AC1'   
1       2       AH2T    AO2T    AP2     AO2P   
1       5       AH3'    AC3'    AC2'    AC4'    AO3'   
1       2       AH3T    AO3'    AC3'    AC2'   
1       6       AH5'    AC5'    AC4'    AO5'   
1       6       AH5S    AC5'    AO5'    AC4'   
1       6       NH5'    NC5'    NO5'    NC4'   
1       6       NH5S    NC5'    NC4'    NO5'   
1       5       NH2'    NC2'    NC3'    NC1'    NO2'   
1       2       NH2T    NO2'    NC2'    NC3'   
1       5       NH3'    NC3'    NC4'    NO3'    NC2'   
1       2       NH3T    NO3'    NC3'    NC4'   
1       5       NH1'    NC1'    NN1     NO4'    NC2'   
1       5       NH4'    NC4'    NC3'    NC5'    NO4'   
1       1       NH6     NC6     NN1     NC5    
1       1       NH5     NC5     NC6     NC4    
1       1       NH4     NC4     NC3     NC5    
1       1       NH2     NC2     NN1     NC3    
2       3       NH7     NN7     NC7     NC3    
NAI        27
1       5       H4B     C4B     O4B     C3B     C5B    
1       5       H1B     C1B     O4B     N9A     C2B    
1       1       H8A     C8A     N9A     N7A    
1       1       H2A     C2A     N1A     N3A    
1       3       H61A    N6A     C6A     N1A    
1       3       H62A    N6A     C6A     C5A    
1       5       H2B     C2B     O2B     C3B     C1B    
1       2       HO2A    O2B     C2B     C3B    
1       5       H3B     C3B     C4B     C2B     O3B    
1       2       HO3A    O3B     C3B     C4B    
1       6       H51A    C5B     C4B     O5B    
1       6       H52A    C5B     O5B     C4B    
1       6       H51N    C5D     C4D     O5D    
1       6       H52N    C5D     O5D     C4D    
1       5       H2D     C2D     O2D     C1D     C3D    
1       2       HO2N    O2D     C2D     H2D    
1       5       H3D     C3D     C4D     O3D     C2D    
1       2       HO3N    O3D     C3D     H3D    
1       5       H1D     C1D     O4D     N1N     C2D    
1       5       H4D     C4D     C5D     O4D     C3D    
1       1       HN6     C6N     N1N     C5N    
1       1       H5N     C5N     C4N     C6N    
1       6       H41N    C4N     C3N     C5N    
1       6       H42N    C4N     C5N     C3N    
1       1       H2N     C2N     C3N     N1N    
1       3       H71N    N7N     C7N     C3N    
1       3       H72N    N7N     C7N     O7N    
NAP        26
1       5       H4B     C4B     O4B     C3B     C5B    
1       5       H1B     C1B     O4B     N9A     C2B    
1       1       H8A     C8A     N9A     N7A    
1       1       H2A     C2A     N1A     N3A    
1       3       H61A    N6A     C6A     N1A    
1       3       H62A    N6A     C6A     C5A    
1       5       H2B     C2B     O2B     C3B     C1B    
1       2       HO2A    O3X     P2B     O2X    
1       5       H3B     C3B     C4B     C2B     O3B    
1       2       HO3A    O3B     C3B     C4B    
1       6       H51A    C5B     C4B     O5B    
1       6       H52A    C5B     O5B     C4B    
1       6       H51N    C5D     C4D     O5D    
1       6       H52N    C5D     O5D     C4D    
1       5       H2D     C2D     O2D     C1D     C3D    
1       2       HO2N    O2D     C2D     H2D    
1       5       H3D     C3D     C4D     O3D     C2D    
1       2       HO3N    O3D     C3D     H3D    
1       5       H1D     C1D     O4D     N1N     C2D    
1       5       H4D     C4D     C5D     O4D     C3D    
1       1       HN6     C6N     C5N     N1N    
1       1       H5N     C5N     C4N     C6N    
1       1       H41N    C4N     C3N     C5N    
1       1       H2N     C2N     C3N     N1N    
1       3       H71N    N7N     C7N     C3N    
1       3       H72N    N7N     C7N     O7N    
NDP        27
1       5       H4B     C4B     O4B     C3B     C5B    
1       5       H1B     C1B     O4B     N9A     C2B    
1       1       H8A     C8A     N9A     N7A    
1       1       H2A     C2A     N1A     N3A    
1       3       H61A    N6A     C6A     N1A    
1       3       H62A    N6A     C6A     C5A    
1       5       H2B     C2B     O2B     C3B     C1B    
1       2       HO2A    O3X     P2B     O2X    
1       5       H3B     C3B     C4B     C2B     O3B    
1       2       HO3A    O3B     C3B     C4B    
1       6       H51A    C5B     C4B     O5B    
1       6       H52A    C5B     O5B     C4B    
1       6       H51N    C5D     C4D     O5D    
1       6       H52N    C5D     O5D     C4D    
1       5       H2D     C2D     O2D     C1D     C3D    
1       2       HO2N    O2D     C2D     H2D    
1       5       H3D     C3D     C4D     O3D     C2D    
1       2       HO3N    O3D     C3D     H3D    
1       5       H1D     C1D     O4D     N1N     C2D    
1       5       H4D     C4D     C5D     O4D     C3D    
1       1       HN6     C6N     C5N     N1N    
1       1       H5N     C5N     C4N     C6N    
1       6       H41N    C4N     C3N     C5N    
1       6       H42N    C4N     C5N     C3N    
1       1       H2N     C2N     C3N     N1N    
1       3       H71N    N7N     C7N     C3N    
1       3       H72N    N7N     C7N     O7N    
NDPH       25
1       5       AH4'    AC4'    AC3'    AO4'    AC5'   
1       5       AH1'    AC1'    AC2'    AO4'    AN9    
1       1       AH8     AC8     AN7     AN9    
1       1       AH2     AC2     AN3     AN1    
2       3       AH6     AN6     AC6     AC5    
1       5       AH2'    AC2'    AC3'    AO2'    AC1'   
1       2       AH2T    AO2T    AP2     AO2P   
1       5       AH3'    AC3'    AC2'    AC4'    AO3'   
1       2       AH3T    AO3'    AC3'    AC2'   
1       6       AH5'    AC5'    AC4'    AO5'   
1       6       AH5S    AC5'    AO5'    AC4'   
1       6       NH5'    NC5'    NO5'    NC4'   
1       6       NH5S    NC5'    NC4'    NO5'   
1       5       NH2'    NC2'    NC3'    NC1'    NO2'   
1       2       NH2T    NO2'    NC2'    NC3'   
1       5       NH3'    NC3'    NC4'    NO3'    NC2'   
1       2       NH3T    NO3'    NC3'    NC4'   
1       5       NH1'    NC1'    NN1     NO4'    NC2'   
1       5       NH4'    NC4'    NC3'    NC5'    NO4'   
1       1       NH6     NC6     NN1     NC5    
1       1       NH5     NC5     NC6     NC4    
1       6       NH4     NC4     NC3     NC5    
1       6       NH42    NC4     NC5     NC3    
1       1       NH2     NC2     NN1     NC3    
2       3       NH7     NN7     NC7     NC3    
NIC        6
1       1       H1      N2      C10     C3     
1       1       H4      C3      N2      C5     
1       1       H6      C5      C3      C7     
1       1       H8      C7      C5      C9     
1       1       H11     C10     N2      C9     
2       3       H1      N14     C12     O13    
NICH       6
1       1       H1      N2      C3      C10    
1       1       H4      C3      N2      C5     
1       1       H6      C5      C3      C7     
2       6       H       C7      C5      C9     
1       1       H11     C10     N2      C9     
2       3       H1      N14     C12     O13    
PPI1       1
3       4       H1      C1      O11     P1     
PPI2       2
3       4       H1      C1      O11     P1     
1       2       H22     O22     P2      O12    
TDP        11
1       5       H4'     C4'     C3'     C5'     O4'    
1       5       H1'     C1'     N1      C2'     O4'    
1       1       H6      C6      N1      C5     
1       1       H3      N3      C2      C4     
3       4       H5      C5M     C5      C6     
1       5       H2''    C2'     C3'     O2'     C1'    
1       2       H2'     O2'     C2'     C3'    
1       5       H3'     C3'     O3'     C4'     C2'    
1       2       H3T     O3'     C3'     C4'    
1       6       H5'     C5'     C4'     O5'    
1       6       H5''    C5'     O5'     C4'    
TMP        11
1       5       H4'     C4'     C3'     C5'     O4'    
1       5       H1'     C1'     N1      C2'     O4'    
1       1       H6      C6      N1      C5     
1       1       H3      N3      C2      C4     
3       4       H5      C5M     C5      C6     
1       5       H2''    C2'     C3'     O2'     C1'    
1       2       H2'     O2'     C2'     C3'    
1       5       H3'     C3'     O3'     C4'     C2'    
1       2       H3T     O3'     C3'     C4'    
1       6       H5'     C5'     C4'     O5'    
1       6       H5''    C5'     O5'     C4'    
TTP        11
1       5       H4'     C4'     C3'     C5'     O4'    
1       5       H1'     C1'     N1      C2'     O4'    
1       1       H6      C6      N1      C5     
1       1       H3      N3      C2      C4     
3       4       H5      C5M     C5      C6     
1       5       H2''    C2'     C3'     O2'     C1'    
1       2       H2'     O2'     C2'     C3'    
1       5       H3'     C3'     O3'     C4'     C2'    
1       2       H3T     O3'     C3'     C4'    
1       6       H5'     C5'     C4'     O5'    
1       6       H5''    C5'     O5'     C4'    
UDP        11
1       5       H4'     C4'     C3'     C5'     O4'    
1       5       H1'     C1'     N1      C2'     O4'    
1       1       H6      C6      N1      C5     
1       1       H3      N3      C2      C4     
1       1       H5      C5      C6      C4     
1       5       H2''    C2'     C3'     O2'     C1'    
1       2       H2'     O2'     C2'     C3'    
1       5       H3'     C3'     O3'     C4'     C2'    
1       2       H3T     O3'     C3'     C4'    
1       6       H5'     C5'     C4'     O5'    
1       6       H5''    C5'     O5'     C4'    
UMP        11
1       5       H4'     C4'     C3'     C5'     O4'    
1       5       H1'     C1'     N1      C2'     O4'    
1       1       H6      C6      N1      C5     
1       1       H3      N3      C2      C4     
1       1       H5      C5      C6      C4     
1       5       H2''    C2'     C3'     O2'     C1'    
1       2       H2'     O2'     C2'     C3'    
1       5       H3'     C3'     O3'     C4'     C2'    
1       2       H3T     O3'     C3'     C4'    
1       6       H5'     C5'     C4'     O5'    
1       6       H5''    C5'     O5'     C4'    
UTP        11
1       5       H4'     C4'     C3'     C5'     O4'    
1       5       H1'     C1'     N1      C2'     O4'    
1       1       H6      C6      N1      C5     
1       1       H3      N3      C2      C4     
1       1       H5      C5      C6      C4     
1       5       H2''    C2'     C3'     O2'     C1'    
1       2       H2'     O2'     C2'     C3'    
1       5       H3'     C3'     O3'     C4'     C2'    
1       2       H3T     O3'     C3'     C4'    
1       6       H5'     C5'     C4'     O5'    
1       6       H5''    C5'     O5'     C4'    
BGQG       22
1       1       H8      C8      N9      C7     
1       1       H1      N1      C6      C2     
2       3       H2      N2      C2      N1     
2       6       H10     C10     C7      N11    
2       6       H11     N11     C10     C12    
1       5       H12     C12     C13     C16     N11    
1       1       H15     C15     C14     C16    
1       1       H16     C16     C12     C15    
1       5       H14     C14     C13     C15     O14    
1       2       H14O    O14     C14     H14    
1       5       H13     C13     O17     C14     C12    
1       5       H17     C17     O17     O22     C18    
1       5       H211    C21     O22     C20     C23    
1       5       H18     C18     C19     O18     C17    
1       2       H18O    O18     C18     C19    
1       5       H19     C19     O19     C20     C18    
1       2       H19O    O19     C19     H19    
1       5       H20     C20     C21     C19     O20    
1       2       H20O    O20     C20     C21    
2       6       H23     C23     C21     O24    
1       2       H24O    O24     C23     C21    
3       4       HM      CM      N9      C4     
BMQG       22
1       1       H8      C8      N9      C7     
1       1       H1      N1      C6      C2     
2       3       H2      N2      C2      N1     
2       6       H10     C10     C7      N11    
2       6       H11     N11     C10     C12    
1       5       H12     C12     C13     C16     N11    
1       1       H15     C15     C14     C16    
1       1       H16     C16     C12     C15    
1       5       H14     C14     C13     C15     O14    
1       2       H14O    O14     C14     H14    
1       5       H13     C13     O17     C14     C12    
1       5       H17     C17     O17     O22     C18    
1       5       H211    C21     O22     C20     C23    
1       5       H18     C18     C19     O18     C17    
1       2       H18O    O18     C18     C19    
1       5       H19     C19     O19     C20     C18    
1       2       H19O    O19     C19     H19    
1       5       H20     C20     C21     C19     O20    
1       2       H20O    O20     C20     C21    
2       6       H23     C23     C21     O24    
1       2       H24O    O24     C23     C21    
3       4       HM      CM      N9      C4     
DA3        11
1       6       H5'     C5'     C4'     O5'    
1       6       H5''    C5'     O5'     C4'    
1       5       H4'     C4'     C3'     C5'     O4'    
1       5       H1'     C1'     C2'     N9      O4'    
1       1       H8      C8      N7      N9     
1       1       H2      C2      N1      N3     
2       3       H6      N6      C6      N1     
1       6       H2'     C2'     C3'     C1'    
1       6       H2''    C2'     C1'     C3'    
1       5       H3'     C3'     O3'     C4'     C2'    
1       2       H3T     O3'     C3'     C4'    
DC3        11
1       6       H5'     C5'     C4'     O5'    
1       6       H5''    C5'     O5'     C4'    
1       5       H4'     C4'     C3'     C5'     O4'    
1       5       H1'     C1'     N1      C2'     O4'    
1       1       H6      C6      N1      C5     
1       1       H5      C5      C6      C4     
2       3       H4      N4      C4      N3     
1       6       H2'     C2'     C3'     C1'    
1       6       H2''    C2'     C1'     C3'    
1       5       H3'     C3'     O3'     C4'     C2'    
1       2       H3T     O3'     C3'     C4'    
DG3        11
1       6       H5'     C5'     C4'     O5'    
1       6       H5''    C5'     O5'     C4'    
1       5       H4'     C4'     C3'     C5'     O4'    
1       5       H1'     C1'     C2'     N9      O4'    
2       3       H2      N2      C2      N1     
1       1       H1      N1      C6      C2     
1       1       H8      C8      N7      N9     
1       6       H2'     C2'     C3'     C1'    
1       6       H2''    C2'     C1'     C3'    
1       5       H3'     C3'     O3'     C4'     C2'    
1       2       H3T     O3'     C3'     C4'    
DT3        11
1       6       H5'     C5'     C4'     O5'    
1       6       H5''    C5'     O5'     C4'    
1       5       H4'     C4'     C3'     C5'     O4'    
1       5       H1'     C1'     N1      C2'     O4'    
1       1       H6      C6      N1      C5     
1       1       H3      N3      C2      C4     
3       4       H5      C5M     C5      C4     
1       6       H2'     C2'     C3'     C1'    
1       6       H2''    C2'     C1'     C3'    
1       5       H3'     C3'     O3'     C4'     C2'    
1       2       H3T     O3'     C3'     C4'    
DU3        11
1       6       H5'     C5'     C4'     O5'    
1       6       H5''    C5'     O5'     C4'    
1       5       H4'     C4'     C3'     C5'     O4'    
1       5       H1'     C1'     N1      C2'     O4'    
1       1       H6      C6      N1      C5     
1       1       H3      N3      C2      C4     
1       1       H5      C5      C6      C4     
1       6       H2'     C2'     C3'     C1'    
1       6       H2''    C2'     C1'     C3'    
1       5       H3'     C3'     O3'     C4'     C2'    
1       2       H3T     O3'     C3'     C4'    
SAM        16
1       6       H5'     C5'     SDP     C4'    
1       6       H5''    C5'     C4'     SDP    
2       6       HG      CG      SDP     CB     
3       4       HGP     CGP     SDP     CG     
1       5       H4'     C4'     C3'     C5'     O4'    
1       5       H1'     C1'     C2'     N9      O4'    
1       1       H8      C8      N7      N9     
1       1       H2      C2      N1      N3     
2       3       H6      N6      C6      N1     
1       5       H2''    C2'     C3'     O2'     C1'    
1       2       H2'     O2'     C2'     C3'    
1       5       H3'     C3'     O3'     C4'     C2'    
1       2       H3T     O3'     C3'     C4'    
3       4       HT      N       CA      CB     
1       5       HA      CA      N       CB      C      
2       6       HB      CB      CG      CA     
