# Supplementary material for: Constant pH Simulation with FMM Electrostatics in GROMACS. (A) Design and Applications
Source: J Chem Theory Comput. 2025 Feb 7;21(4):1762–86. doi: 10.1021/acs.jctc.4c01318 (PMC11866755; doi:10.1021/acs.jctc.4c01318)
Supplement: Supplementary file 1 — ct4c01318_si_001.zip [file ct4c01318_si_001.zip › charmm36m-lambdadyn.ff/silicates.hdb]

; Hydrogen addition database generated by charmm2gmx
; CHARMM-port for GROMACS
; created with charmm2gmx version 0.6.dev1+g077b6a1 on 2021-10-05 12:28:53.918307
; Code: https://gitlab.com/awacha/charmm2gmx
; Documentation: https://awacha.gitlab.com/charmm2gmx
; Charmm2GMX written by András Wacha, based on the original port by 
; E. Prabhu Raman, Justin A. Lemkul, Robert Best and Alexander D. MacKerell, Jr.
Q011       4
1       1       H37     SI1     O5      O9     
1       2       H38     O16     SI28    O12    
1       2       H39     SI25    O13     SI2    
1       2       H40     O32     SI24    O8     
SiM2       4
1       2       H14     O4      SI2     O1     
1       2       H15     O5      SI2     O4     
3       4       H       SI6     O3      SI2    
3       4       H1      SI10    O1      SI2    
SiO4       4
1       2       H6      O1      SI2     O4     
1       2       H9      O3      SI2     O4     
1       2       H7      O4      SI2     O1     
1       2       H8      O5      SI2     O4     
