# Supplementary material for: Constant pH Simulation with FMM Electrostatics in GROMACS. (A) Design and Applications
Source: J Chem Theory Comput. 2025 Feb 7;21(4):1762–86. doi: 10.1021/acs.jctc.4c01318 (PMC11866755; doi:10.1021/acs.jctc.4c01318)
Supplement: Supplementary file 1 — ct4c01318_si_001.zip [file ct4c01318_si_001.zip › charmm36m-lambdadyn.ff/watermodels.dat]

tip3p   TIP3P_CHARMM CHARMM-modified TIP3P water model (recommended over original TIP3P)
tip3p_original TIP3P      Original TIP3P water model
spc        SPC        SPC water model
spce       SPCE       SPC/E water model
tip5p      TIP5P      TIP5P water model
tip4p      TIP4P      TIP4P water model
tip4pew    TIP4PEW    TIP4P/Ew water model
