# Supplementary material for: Constant pH Simulation with FMM Electrostatics in GROMACS. (A) Design and Applications
Source: J Chem Theory Comput. 2025 Feb 7;21(4):1762–86. doi: 10.1021/acs.jctc.4c01318 (PMC11866755; doi:10.1021/acs.jctc.4c01318)
Supplement: Supplementary file 1 — ct4c01318_si_001.zip [file ct4c01318_si_001.zip › charmm36m-lambdadyn.ff/ffmissingdihedrals.itp]

	CHARMM-port for GROMACS
	created with charmm2gmx version 0.6.dev1+g077b6a1 on 2021-10-05 08:46:25.141262
	Code: https://gitlab.com/awacha/charmm2gmx
	Documentation: https://awacha.gitlab.com/charmm2gmx
	Charmm2GMX written by András Wacha, based on the original port by
	E. Prabhu Raman, Justin A. Lemkul, Robert Best and Alexander D. MacKerell, Jr.
	Dummy zero dihedral types for those which are missing in CHARMM
	Note: in some residue topologies in CHARMM, especially in the CGenFF part (e.g. C3, BUTY) some dihedrals have no
	corresponding interaction parameters based on the types of the participating atoms (e.g. C1-C2-C3-C4 in BUTY).
	CHARMM simply ignores these dihedrals, giving you messages like
	"CHECKDH> dihedral : 1 3 4 7 will NOT be generated". Grompp however gives you an error.
	As a workaround, this file contains [ dihedraltypes ] with zero force constant for these dihedral types.
	This file is presently empty, you can populate it by using `charmm2gmx findmissingpars`.
