# Supplementary material for: Constant pH Simulation with FMM Electrostatics in GROMACS. (A) Design and Applications
Source: J Chem Theory Comput. 2025 Feb 7;21(4):1762–86. doi: 10.1021/acs.jctc.4c01318 (PMC11866755; doi:10.1021/acs.jctc.4c01318)
Supplement: Supplementary file 1 — ct4c01318_si_001.zip [file ct4c01318_si_001.zip › charmm36m-lambdadyn.ff/port_charmm.py]

import copy
import shutil
import os.path
import argparse

parser = argparse.ArgumentParser()
parser.add_argument('filename', metavar="filename" )
args = parser.parse_args()

targetFile = args.filename

targetTokenStr = "OT"

targetReplacement = ["OTCI"]

fileContent = []

blockContent = []
blockReplacedContent = []


if not os.path.exists(targetFile):
    print("File does not exist: ", targetFile)
    exit(3)

originalFilePath = targetFile+".original2"

shutil.copy2(targetFile, originalFilePath) 

with open(originalFilePath) as f:
    for line in f:
        tokens = line.split()
        commentToken = -1
        targetToken = -1
        for i, token in enumerate(tokens):
            if (token[0] == ";") and (commentToken == -1):
                commentToken = i
            if token == targetTokenStr and (targetToken == -1):
                targetToken = i
                
        if (commentToken != -1) and (targetToken > commentToken):
            targetToken = -1
            
        if targetToken == -1:
            if len(blockContent) != 0:
                # Finish the block
                blockReplacedContent = []
                for blockLineTokens, blockTargetTokenIndex in blockContent:
                    origLine = " ".join(blockLineTokens)
                    blockReplacedContent.append(origLine)
                print("Modifying block\n\n---\n{}\n---\n".format("\n".join(blockReplacedContent)))
                for repl in targetReplacement:
                    for blockLineTokens, blockTargetTokenIndex in blockContent:
                        tokensRepl = copy.deepcopy(blockLineTokens)
                        tokensRepl[blockTargetTokenIndex] = repl
                        tokensRepl.append("; lambdadyn")
                        altLine = " ".join(tokensRepl)
                        blockReplacedContent.append(altLine)
                blockWithOrigAndReplacement = "\n".join(blockReplacedContent)
                print("into \n\n---\n{}\n---\n\n".format(blockWithOrigAndReplacement))
                blockContent = []
                fileContent.append(blockWithOrigAndReplacement)
            fileContent.append(line[:-1])
            continue
        else:
            # The target token is in the line at a valid position, add to block content
            blockContent.append((tokens, targetToken))

newFileContent = "\n".join(fileContent)


with open(targetFile, "w") as of:
    of.write(newFileContent)
 
