# Supplementary material for: Constant pH Simulation with FMM Electrostatics in GROMACS. (A) Design and Applications
Source: J Chem Theory Comput. 2025 Feb 7;21(4):1762–86. doi: 10.1021/acs.jctc.4c01318 (PMC11866755; doi:10.1021/acs.jctc.4c01318)
Supplement: Supplementary file 1 — ct4c01318_si_001.zip [file ct4c01318_si_001.zip › charmm36m-lambdadyn.ff/aminoacids.hdb]

; Hydrogen addition database generated by charmm2gmx
; CHARMM-port for GROMACS
; created with charmm2gmx version 0.6.dev1+g077b6a1 on 2021-10-05 12:21:54.424426
; Code: https://gitlab.com/awacha/charmm2gmx
; Documentation: https://awacha.gitlab.com/charmm2gmx
; Charmm2GMX written by András Wacha, based on the original port by 
; E. Prabhu Raman, Justin A. Lemkul, Robert Best and Alexander D. MacKerell, Jr.
NME        2
1       1       HN      N       CH3     -C     
3       4       HH3     CH3     N       -C     
ACE        1
3       4       HH3     CH3     C       O      
DALA       3
1       1       HN      N       CA      -C     
1       5       HA      CA      N       CB      C      
3       4       HB      CB      CA      N      
DARG       8
1       1       HN      N       CA      -C     
1       5       HA      CA      N       CB      C      
2       6       HB      CB      CG      CA     
2       6       HG      CG      CB      CD     
2       6       HD      CD      CG      NE     
1       1       HE      NE      CZ      CD     
2       3       HH1     NH1     CZ      NH2    
2       3       HH2     NH2     CZ      NH1    
DASN       4
1       1       HN      N       CA      -C     
1       5       HA      CA      N       CB      C      
2       6       HB      CB      CG      CA     
2       3       HD2     ND2     CG      CB     
DASP       3
1       1       HN      N       CA      -C     
1       5       HA      CA      N       CB      C      
2       6       HB      CB      CG      CA     
DCYS       4
1       1       HN      N       CA      -C     
1       5       HA      CA      N       CB      C      
2       6       HB      CB      CA      SG     
1       2       HG1     SG      CB      HB1    
DGLN       5
1       1       HN      N       CA      -C     
1       5       HA      CA      N       CB      C      
2       6       HB      CB      CG      CA     
2       6       HG      CG      CB      CD     
2       3       HE2     NE2     CD      CG     
DGLU       4
1       1       HN      N       CA      -C     
1       5       HA      CA      N       CB      C      
2       6       HB      CB      CG      CA     
2       6       HG      CG      CB      CD     
DGLY       2
1       1       HN      N       CA      -C     
2       6       HA      CA      N       C      
DHSD       6
1       1       HN      N       CA      -C     
1       5       HA      CA      N       CB      C      
2       6       HB      CB      CG      CA     
1       1       HD1     ND1     CE1     CG     
1       1       HE1     CE1     NE2     ND1    
1       1       HD2     CD2     NE2     CG     
DHSE       6
1       1       HN      N       CA      -C     
1       5       HA      CA      N       CB      C      
2       6       HB      CB      CG      CA     
1       1       HE1     CE1     NE2     ND1    
1       1       HE2     NE2     CE1     CD2    
1       1       HD2     CD2     NE2     CG     
DHSP       7
1       1       HN      N       CA      -C     
1       5       HA      CA      N       CB      C      
2       6       HB      CB      CG      CA     
1       1       HD2     CD2     NE2     CG     
1       1       HE2     NE2     CE1     CD2    
1       1       HD1     ND1     CE1     CG     
1       1       HE1     CE1     NE2     ND1    
DILE       6
1       1       HN      N       CA      -C     
1       5       HA      CA      N       CB      C      
1       5       HB      CB      CA      CG2     CG1    
3       4       HG2     CG2     CB      CA     
2       6       HG1     CG1     CB      CD     
3       4       HD      CD      CG1     CB     
DLEU       6
1       1       HN      N       CA      -C     
1       5       HA      CA      N       CB      C      
2       6       HB      CB      CG      CA     
1       5       HG      CG      CB      CD2     CD1    
3       4       HD1     CD1     CG      CB     
3       4       HD2     CD2     CG      CB     
DLYS       7
1       1       HN      N       CA      -C     
1       5       HA      CA      N       CB      C      
2       6       HB      CB      CG      CA     
2       6       HG      CG      CB      CD     
2       6       HD      CD      CG      CE     
2       6       HE      CE      CD      NZ     
3       4       HZ      NZ      CE      HE2    
DMET       5
1       1       HN      N       CA      -C     
1       5       HA      CA      N       CB      C      
2       6       HB      CB      CG      CA     
2       6       HG      CG      CB      SD     
3       4       HE      CE      SD      CG     
DPHE       8
1       1       HN      N       CA      -C     
1       5       HA      CA      N       CB      C      
2       6       HB      CB      CG      CA     
1       1       HD1     CD1     CE1     CG     
1       1       HE1     CE1     CD1     CZ     
1       1       HZ      CZ      CE1     CE2    
1       1       HD2     CD2     CG      CE2    
1       1       HE2     CE2     CZ      CD2    
DPRO       4
2       6       HD      CD      N       CG     
1       5       HA      CA      N       CB      C      
2       6       HB      CB      CG      CA     
2       6       HG      CG      CB      CD     
DSER       4
1       1       HN      N       CA      -C     
1       5       HA      CA      N       CB      C      
2       6       HB      CB      CA      OG     
1       2       HG1     OG      CB      HB1    
DTHR       5
1       1       HN      N       CA      -C     
1       5       HA      CA      N       CB      C      
1       5       HB      CB      CA      OG1     CG2    
1       2       HG1     OG1     CB      CA     
3       4       HG2     CG2     CB      CA     
DTRP       9
1       1       HN      N       CA      -C     
1       5       HA      CA      N       CB      C      
2       6       HB      CB      CG      CA     
1       1       HD1     CD1     CG      NE1    
1       1       HE1     NE1     CD1     CE2    
1       1       HE3     CE3     CD2     CZ3    
1       1       HZ3     CZ3     CE3     CH2    
1       1       HZ2     CZ2     CH2     CE2    
1       1       HH2     CH2     CZ3     CZ2    
DTYR       8
1       1       HN      N       CA      -C     
1       5       HA      CA      N       CB      C      
2       6       HB      CB      CG      CA     
1       1       HD1     CD1     CE1     CG     
1       1       HE1     CE1     CD1     CZ     
1       2       HH      OH      CZ      CE1    
1       1       HD2     CD2     CG      CE2    
1       1       HE2     CE2     CZ      CD2    
DVAL       5
1       1       HN      N       CA      -C     
1       5       HA      CA      N       CB      C      
1       5       HB      CB      CA      CG2     CG1    
3       4       HG1     CG1     CB      CA     
3       4       HG2     CG2     CB      CA     
004        7
1       1       HN      N       CA      -C     
1       5       HA      CA      N       CB      C      
1       1       HG1     CG1     CB      CD1    
1       1       HG2     CG2     CD2     CB     
1       1       HD1     CD1     CE      CG1    
1       1       HD2     CD2     CE      CG2    
1       1       HE      CE      CD1     CD2    
0A1        8
1       1       HN      N       CA      -C     
1       5       HA      CA      N       CB      C      
2       6       HB      CB      CA      CG     
1       1       HD1     CD1     CE1     CG     
1       1       HD2     CD2     CG      CE2    
1       1       HE1     CE1     CD1     CZ     
1       1       HE2     CE2     CZ      CD2    
3       4       HH      CH      OH      CZ     
0AF        9
1       1       HN      N       CA      -C     
1       5       HA      CA      N       CB      C      
2       6       HB      CB      CA      CG     
1       1       HD1     CD1     CG      NE1    
1       1       HE1     NE1     CD1     CE2    
1       2       HZ2     OZ2     CZ2     CH2    
1       1       HE3     CE3     CD2     CZ3    
1       1       HZ3     CZ3     CE3     CH2    
1       1       HH2     CH2     CZ3     CZ2    
0BN        9
1       1       HN      N       CA      -C     
1       5       HA      CA      N       CB      C      
2       6       HB      CB      CA      CG     
1       1       HD1     CD1     CE1     CG     
1       1       HD2     CD2     CG      CE2    
1       1       HE1     CE1     CD1     CZ     
1       1       HE2     CE2     CZ      CD2    
2       4       HJ1     NJ1     CH      CZ     
2       4       HJ2     NJ2     CH      NJ1    
0TD        4
1       1       HN      N       CA      -C     
1       5       HA      CA      N       CB      C      
1       5       HB      CB      CG      CA      SB     
3       4       HSB     CSB     SB      CB     
143        8
1       1       HN      N       CA      -C     
1       5       HA      CA      N       CB      C      
2       6       HB      CB      CA      SG     
1       5       HD      CD      SG      NX      CE     
1       1       HX      NX      OF      CD     
1       1       HE      CE      CF      CD     
1       5       HI      CI      CF      CJ      NI     
3       4       HI      NI      CI      HI     
200        7
1       1       HN      N       CA      -C     
1       5       HA      CA      N       CB      C      
2       6       HB      CB      CA      CG     
1       1       HD1     CD1     CE1     CG     
1       1       HD2     CD2     CG      CE2    
1       1       HE1     CE1     CD1     CZ     
1       1       HE2     CE2     CZ      CD2    
26P        5
1       1       HN      N       CA      -C     
1       5       HA      CA      N       CB      C      
2       6       HB      CB      CA      CG     
2       6       HG      CG      CB      CD     
2       6       HD      CD      CG      CE     
2AG        5
1       1       HN      N       CA      -C     
1       5       HA      CA      N       CB      C      
2       6       HB      CB      CA      CG     
1       1       HG      CG      CB      CD     
2       4       HD      CD      CG      CB     
2AS        4
1       1       HN      N       CA      -C     
1       5       HA      CA      N       CB      C      
1       5       HB2     CB      CA      CG2     CG1    
3       4       HG2     CG2     CB      HB2    
2CO        4
1       1       HN      N       CA      -C     
1       5       HA      CA      N       CB      C      
2       6       HB      CB      CA      SG     
1       2       HE      OE      OD      SG     
2FM        5
1       1       HN      N       CA      -C     
1       5       HA      CA      N       CB      C      
2       6       HB      CB      CA      CG     
2       6       HG      CG      CB      SD     
1       5       HE      CE      FZ2     FZ1     SD     
2GX        13
1       1       HN      N       CA      -C     
1       5       HA      CA      N       CB      C      
1       5       HB      CB      CG      CA      CAO    
1       1       HAL     CAL     CAH     CAO    
1       1       HAM     CAM     CAI     CAO    
1       1       HAH     CAH     CAL     CAE    
1       1       HAI     CAI     CAE     CAM    
1       1       HAE     CAE     CAH     CAI    
1       1       HD1     CD1     CE1     CG     
1       1       HD2     CD2     CG      CE2    
1       1       HE1     CE1     CD1     CZ     
1       1       HE2     CE2     CZ      CD2    
1       1       HZ      CZ      CE1     CE2    
2HF        6
1       1       HN      N       CA      -C     
1       5       HA      CA      N       CB      C      
2       6       HB      CB      CA      CG     
1       1       HD1     ND1     CE1     CG     
1       1       HD2     CD2     NE2     CG     
1       1       HE2     NE2     CE1     CD2    
2HFD       5
1       1       HN      N       CA      -C     
1       5       HA      CA      N       CB      C      
2       6       HB      CB      CA      CG     
1       1       HD2     CD2     NE2     CG     
1       1       HD1     ND1     CE1     CG     
2HFE       5
1       1       HN      N       CA      -C     
1       5       HA      CA      N       CB      C      
2       6       HB      CB      CA      CG     
1       1       HD2     CD2     NE2     CG     
1       1       HE2     NE2     CE1     CD2    
2LT        6
1       1       HN      N       CA      -C     
1       5       HA      CA      N       CB      C      
2       6       HB      CB      CA      CG     
1       1       HD1     CD1     CE1     CG     
1       1       HD2     CD2     CG      CE2    
1       2       HH      OH      CZ      CE1    
2MR        10
1       1       HN      N       CA      -C     
1       5       HA      CA      N       CB      C      
2       6       HB      CB      CA      CG     
2       6       HG      CG      CB      CD     
2       6       HD      CD      CG      NE     
1       1       HE      NE      CZ      CD     
1       1       HH11    NH1     CQ1     CZ     
3       4       HQ1     CQ1     NH1     CZ     
1       1       HH21    NH2     CQ2     CZ     
3       4       HQ2     CQ2     NH2     HH21   
2NP        6
1       1       HN      N       CA      -C     
1       5       HA      CA      N       CB      C      
2       6       HB      CB      CA      CG     
2       6       HG      CG      CB      CD     
2       6       HD      CD      CG      CE     
2       4       HZ2     CZ2     CE      CD     
32T        7
1       1       HN      N       CA      -C     
1       5       HA      CA      N       CB      C      
2       6       HB      CB      CA      CG     
1       1       HD1     CD1     CG      NE1    
1       1       HE1     NE1     CD1     CE2    
1       1       HZ2     CZ2     CZ3     CE2    
1       1       HZ3     CZ3     CZ2     SUL    
3CF        7
1       1       HN      N       CA      -C     
1       5       HA      CA      N       CB      C      
2       6       HB      CB      CA      CG     
1       1       HD1     CD1     CE1     CG     
1       1       HD2     CD2     CG      CE2    
1       1       HE2     CE2     CZ      CD2    
1       1       HZ      CZ      CE1     CE2    
3CT        7
1       1       HN      N       CA      -C     
1       5       HA      CA      N       CB      C      
2       6       HB      CB      CA      CG     
1       1       HD1     CD1     CE1     CG     
1       1       HD2     CD2     CG      CE2    
1       1       HE1     CE1     CD1     CZ     
1       2       HH      OH      CZ      CE1    
3FG        7
1       1       HN      N       CA      -C     
1       5       HA      CA      N       CB      C      
1       1       HG1     CG1     CB      CD1    
1       1       HG2     CG2     CD2     CB     
1       1       HZ      CZ      CD1     CD2    
1       2       HD1     OD1     CD1     CZ     
1       2       HD2     OD2     CD2     CG2    
3GL        5
1       1       HN      N       CA      -C     
1       5       HA      CA      N       CB      C      
2       6       HB      CB      CA      CG     
1       5       HG      CG      CB      CD      OH     
1       2       HH      OH      CG      CB     
3MY        7
1       1       HN      N       CA      -C     
1       5       HA      CA      N       CB      C      
2       6       HB      CB      CA      CG     
1       1       HD1     CD1     CE1     CG     
1       1       HD2     CD2     CG      CE2    
1       1       HE1     CE1     CD1     CZ     
1       2       HH      OH      CZ      CE1    
4BF        7
1       1       HN      N       CA      -C     
1       5       HA      CA      N       CB      C      
2       6       HB      CB      CA      CG     
1       1       HD1     CD1     CE1     CG     
1       1       HD2     CD2     CG      CE2    
1       1       HE1     CE1     CD1     CZ     
1       1       HE2     CE2     CZ      CD2    
4CF        7
1       1       HN      N       CA      -C     
1       5       HA      CA      N       CB      C      
2       6       HB      CB      CA      CG     
1       1       HD1     CD1     CE1     CG     
1       1       HD2     CD2     CG      CE2    
1       1       HE1     CE1     CD1     CZ     
1       1       HE2     CE2     CZ      CD2    
4CY        4
1       1       HN      N       CA      -C     
1       5       HA      CA      N       CB      C      
2       6       HB      CB      CA      CG     
2       6       HG      CG      CB      SD     
4FW        8
1       1       HN      N       CA      -C     
1       5       HA      CA      N       CB      C      
2       6       HB      CB      CA      CG     
1       1       HD1     CD1     CG      NE1    
1       1       HE1     NE1     CD1     CE2    
1       1       HZ2     CZ2     CH2     CE2    
1       1       HZ3     CZ3     CE3     CH2    
1       1       HH2     CH2     CZ3     CZ2    
4HH        15
1       1       HN      N       CA      -C     
1       5       HA      CA      N       CB      C      
2       6       HB      CB      CA      OG     
2       6       HJ      CJ      O3P     CK     
3       4       HL1     CL1     CK      CM     
3       4       HL2     CL2     CK      CL1    
1       5       HM      CM      OM      CK      CL3    
1       2       HOM     OM      CM      CK     
1       1       HN2     NN      CO      CL3    
2       6       HO      CO      CP      NN     
2       6       HP      CP      CQ      CO     
1       1       HR      NR      CQ      CS     
2       6       HS      CS      CX      NR     
2       6       HX      CX      SU      CS     
1       2       HU      SU      CX      HX2    
4HMP       9
1       1       HN      N       CA      -C     
1       5       HA      CA      N       CB      C      
2       6       HB      CB      CA      CG     
1       1       HD1     CD1     CE1     CG     
1       1       HD2     CD2     CG      CE2    
1       1       HE1     CE1     CD1     CZ     
1       1       HE2     CE2     CZ      CD2    
2       6       HH      CH      CZ      OJ     
1       2       HJ      OJ      CH      CZ     
4HT        9
1       1       HN      N       CA      -C     
1       5       HA      CA      N       CB      C      
2       6       HB      CB      CA      CG     
1       1       HD1     CD1     CG      NE1    
1       1       HE1     NE1     CD1     CE2    
1       1       HZ2     CZ2     CH2     CE2    
1       2       HE3     OE3     CE3     CZ3    
1       1       HZ3     CZ3     CE3     CH2    
1       1       HH2     CH2     CZ3     CZ2    
4IN        9
1       1       HN      N       CA      -C     
1       5       HA      CA      N       CB      C      
2       6       HB      CB      CA      CG     
1       1       HD1     CD1     CG      NE1    
1       1       HE1     NE1     CD1     CE2    
1       1       HZ2     CZ2     CH2     CE2    
1       1       HZ3     CZ3     CE3     CH2    
2       3       HZ1     NZ1     CE3     CZ3    
1       1       HH2     CH2     CZ3     CZ2    
4PH        8
1       1       HN      N       CA      -C     
1       5       HA      CA      N       CB      C      
2       6       HB      CB      CA      CG     
1       1       HD1     CD1     CE1     CG     
1       1       HD2     CD2     CG      CE2    
1       1       HE1     CE1     CD1     CZ     
1       1       HE2     CE2     CZ      CD2    
3       4       HH      CH      CZ      CE1    
5CS        9
1       1       HN      N       CA      -C     
1       5       HA      CA      N       CB      C      
2       6       HB      CB      CA      SG     
1       5       HD      CD      SG      NX      CE     
1       1       HX      NX      OF      CD     
2       6       HE      CE      CF      CD     
1       5       HF      CF      OF      CE      CI     
1       5       HI      CI      CF      CJ      NI     
3       4       HN      NI      CI      HI     
5CT        13
1       1       HN      N       CA      -C     
1       5       HA      CA      N       CB      C      
2       6       HB      CB      CA      CG     
2       6       HG      CG      CB      CD     
2       6       HD      CD      CG      CE     
2       6       HE      CE      CD      NZ     
2       6       HZ      NZ      CE      C1     
2       6       H1      C1      C2      NZ     
1       5       H2      C2      C3      C1      O1     
1       2       HO1     O1      C2      C3     
2       6       H3      C3      C2      C4     
2       6       H4      C4      C3      N1     
3       4       HN      N1      C4      C3     
6CL        7
1       1       HN      N       CA      -C     
1       5       HA      CA      N       CB      C      
2       6       HB      CB      CA      CG     
2       6       HG      CG      CB      CD     
2       6       HD      CD      CG      CE     
1       5       HE      CE      CZ      CD      NZ     
3       4       HZ      NZ      CE      CZ     
6CW        8
1       1       HN      N       CA      -C     
1       5       HA      CA      N       CB      C      
2       6       HB      CB      CA      CG     
1       1       HD1     CD1     CG      NE1    
1       1       HE1     NE1     CD1     CE2    
1       1       HE3     CE3     CD2     CZ3    
1       1       HZ3     CZ3     CE3     CH2    
1       1       HZ2     CZ2     CH2     CE2    
6V1        7
1       1       HN      N       CA      -C     
1       5       HA      CA      N       CB      C      
2       6       HB      CB      CA      SG     
1       5       H1      C1      SG      C2      C5     
2       6       H5      C5      C1      C4     
2       6       H6      C6      C3      N3     
3       4       H3      C3      C6      H61    
9R1        7
1       1       HN      N       CA      -C     
1       5       HA      CA      N       CB      C      
2       6       HB      CB      CA      CG     
2       6       HG      CG      CB      CD     
2       6       HD      CD      CG      CE     
2       6       HE      CE      CD      CZ     
2       6       HZ      CZ      CE      CN     
AA4        6
1       1       HN      N       CA      -C     
1       5       HA      CA      N       CB      C      
2       6       HB      CB      CA      CG     
2       6       HG      CG      CB      CD     
2       6       HD      CD      CG      OE     
1       2       HE      OE      CD      CG     
ABA        4
1       1       HN      N       CA      -C     
1       5       HA      CA      N       CB      C      
2       6       HB      CB      CA      CG     
3       4       HG      CG      CB      HB1    
ACZ        11
1       1       HN      N       CA      -C     
1       5       HA      CA      N       CB      C      
2       6       HB      CB      CA      CG     
2       6       HG      CG      CB      CD     
1       5       HD      CD      CE1     CG      CE2    
1       1       HE11    CE1     CD      CZ1    
1       1       HE22    CE2     CD      CZ2    
1       1       HZ11    CZ1     CE1     CH     
1       1       HZ22    CZ2     CH      CE2    
1       5       HH      CH      NJ      CZ1     CZ2    
3       4       HJ      NJ      CH      HH     
AGM        9
1       1       HN      N       CA      -C     
1       5       HA      CA      N       CB      C      
2       6       HB      CB      CA      CG     
2       6       HG      CG      CB      CD     
1       5       HD      CD      CG      CE2     NE1    
1       1       HE1     NE1     CD      CZ     
3       4       HE2     CE2     CD      CG     
2       4       HH2     NH2     CZ      NE1    
2       4       HH1     NH1     CZ      NE1    
AGT        11
1       1       HN      N       CA      -C     
1       5       HA      CA      N       CB      C      
2       6       HB      CB      CA      SG     
1       5       HZ      CZ      SG      NH2     NE     
3       4       HH2     NH2     CZ      HZ     
1       1       HE      NE      CZ      CD     
2       6       HD      CD      CG      NE     
2       6       HG      CG      CK      CD     
2       6       HK      CK      CG      CJ     
2       6       HJ      CJ      CK      NB     
3       4       HBN     NB      CJ      CK     
AHB        5
1       1       HN      N       CA      -C     
1       5       HA      CA      N       CB      C      
1       5       HB      CB      CG      CA      OB     
1       2       HOB     OB      CB      CG     
2       4       HD2     ND2     CG      CB     
AHP        7
1       1       HN      N       CA      -C     
1       5       HA      CA      N       CB      C      
2       6       HB      CB      CA      CG     
2       6       HG      CG      CB      CD     
2       6       HD      CD      CG      CE     
2       6       HE      CE      CD      CZ     
3       4       HZ      CZ      CE      HE1    
AIB        3
1       1       HN      N       CA      -C     
3       4       HB1     CB1     CA      N      
3       4       HB2     CB2     CA      CB1    
ALC        9
1       1       HN      N       CA      -C     
1       5       HA      CA      N       CB      C      
2       6       HB      CB      CA      CG     
1       5       HG      CG      CB      CD2     CD1    
2       6       HD1     CD1     CE1     CG     
2       6       HD2     CD2     CG      CE2    
2       6       HE1     CE1     CD1     CZ     
2       6       HE2     CE2     CD2     CZ     
2       6       HZ      CZ      CE1     CE2    
ALN        10
1       1       HN      N       CA      -C     
1       5       HA      CA      N       CB      C      
2       6       HB      CB      CA      CG     
1       1       HD2     CD2     CG      CE2    
1       1       HH1     CH1     CD1     CJ1    
1       1       HE2     CE2     CD2     CZ     
1       1       HH2     CH2     CE1     CJ2    
1       1       HZ      CZ      CE1     CE2    
1       1       HJ1     CJ1     CJ2     CH1    
1       1       HJ2     CJ2     CJ1     CH2    
ALO        5
1       1       HN      N       CA      -C     
1       5       HA      CA      N       CB      C      
1       5       HB      CB      CA      OG1     CG2    
1       2       HG1     OG1     CB      CA     
3       4       HG2     CG2     CB      CA     
ALS        4
1       1       HN      N       CA      -C     
1       5       HA      CA      N       CB      C      
1       5       HB      CB      CA      OG      OS1    
1       2       HG      OG      CB      CA     
ALY        8
1       1       HN      N       CA      -C     
1       5       HA      CA      N       CB      C      
2       6       HB      CB      CG      CA     
2       6       HG      CG      CB      CD     
2       6       HD      CD      CG      CE     
2       6       HE      CE      CD      NZ     
1       1       HZ1     NZ      CE      CH     
3       4       HH3     CH3     CH      OH     
ANTH       12
1       1       HN      N       CA      -C     
1       5       HA      CA      N       CB      C      
2       6       HB      CB      CA      CG     
1       1       HF1     CF1     CJ1     CD1    
1       1       HH1     CH1     CM1     CD2    
1       1       HF2     CF2     CJ2     CE1    
1       1       HZ      CZ      CE1     CE2    
1       1       HJ1     CJ1     CJ2     CF1    
1       1       HH2     CH2     CM2     CE2    
1       1       HM1     CM1     CM2     CH1    
1       1       HJ2     CJ2     CF2     CJ1    
1       1       HM2     CM2     CM1     CH2    
APD        8
1       1       HN      N       CA      -C     
1       5       HA      CA      N       CB      C      
2       6       HB      CB      CA      CG     
1       1       HD2     CD2     CG      CE2    
1       1       HD1     CD1     CE1     CG     
1       1       HE2     CE2     CZ      CD2    
1       1       HZ      CZ      CE1     CE2    
3       4       HH      CH      CE1     CZ     
APK        17
1       1       HN      N       CA      -C     
1       5       HA      CA      N       CB      C      
2       6       HB      CB      CA      CG     
2       6       HG      CG      CB      CD     
2       6       HD      CD      CG      CE     
2       6       HE      CE      CD      NZ     
1       1       HZ      NZ      CE      P      
2       6       H5'     C5'     C4'     O5'    
1       5       H4'     C4'     C3'     C5'     O4'    
1       5       H3'     C3'     O3'     C4'     C2'    
1       2       HO3'    O3'     C3'     C4'    
1       5       H2'     C2'     C3'     O2'     C1'    
1       2       HO2'    O2'     C2'     C3'    
1       5       H1'     C1'     C2'     N9      O4'    
1       1       H8      C8      N7      N9     
1       1       HC2     C2      N1      N3     
2       3       HN6     N6      C6      N1     
APM        9
1       1       HN      N       CA      -C     
1       5       HA      CA      N       CB      C      
2       6       HB      CB      CA      CG     
1       1       HD1     CD1     CE1     CG     
1       1       HD2     CD2     CG      CE2    
1       1       HZ      CZ      CE1     CE2    
1       1       HE2     CE2     CZ      CD2    
2       4       HJ1     NJ1     CH      CE1    
2       4       HJ2     NJ2     CH      CE1    
ARO        9
1       1       HN      N       CA      -C     
1       5       HA      CA      N       CB      C      
2       6       HB      CB      CA      CG     
1       5       HG      CG      CB      CD      OH     
1       2       HH      OH      CG      CB     
2       6       HD      CD      CG      NE     
1       1       HE      NE      CZ      CD     
2       4       HH1     NH1     CZ      NH2    
2       4       HH2     NH2     CZ      NH1    
AS2        4
1       1       HN      N       CA      -C     
1       5       HA      CA      N       CB      C      
2       6       HB      CB      CA      CG     
1       1       HG      CG      CB      OG     
ASB        4
1       1       HN      N       CA      -C     
1       5       HA      CA      N       CB      C      
2       6       HB      CB      CA      CG     
2       6       HC2     C2      C1      OD1    
ASL        5
1       1       HN      N       CA      -C     
1       5       HA      CA      N       CB      C      
2       6       HB      CB      CA      CG     
1       5       H2      C2      C3      C1      OD1    
3       4       H3      C3      C2      C1     
ASPM       3
1       1       HN      N       CA      -C     
3       4       HB      CB1     CA      N      
2       6       HB      CB2     CG      CA     
AZDA       3
1       1       HN      N       CA      -C     
1       5       HA      CA      N       CB      C      
2       6       HB      CB      CA      NG     
AZH        4
1       1       HN      N       CA      -C     
1       5       HA      CA      N       CB      C      
2       6       HB      CB      CA      CG     
2       6       HG      CG      ND      CB     
BB8        9
1       1       HN      N       CA      -C     
1       5       HA      CA      N       CB      C      
1       5       HB      CB      OG2     CA      CG1    
1       2       HG2     OG2     CB      CA     
1       1       HD2     CD2     CE2     CG1    
1       1       HD1     CD1     CE1     CG1    
1       1       HE2     CE2     CZ      CD2    
1       1       HE1     CE1     CD1     CZ     
1       1       HZ      CZ      CE1     CE2    
BCS        9
1       1       HN      N       CA      -C     
1       5       HA      CA      N       CB      C      
2       6       HB      CB      CA      SG     
2       6       HD      CD      SG      CE     
1       1       HZ1     CZ1     CE      CH1    
1       1       HZ2     CZ2     CE      CH2    
1       1       HH1     CH1     CZ1     CJ     
1       1       HH2     CH2     CJ      CZ2    
1       1       HJ      CJ      CH2     CH1    
BHD        4
1       1       HN      N       CA      -C     
1       5       HA      CA      N       CB      C      
1       5       HB      CB      CG      CA      OB     
1       2       HOB     OB      CB      CG     
BIF        12
1       1       HN      N       CA      -C     
1       5       HA      CA      N       CB      C      
2       6       HB      CB      CA      CG     
1       1       HD1     CD1     CE1     CG     
1       1       HD2     CD2     CG      CE2    
1       1       HE1     CE1     CD1     CZ     
1       1       HE2     CE2     CZ      CD2    
1       1       H11     C11     C10     C12    
1       1       H13     C13     C12     C8     
1       1       H10     C10     C11     C9     
1       1       H8      C8      C13     C9     
1       1       H9      C9      C10     C8     
BIU        6
1       1       HN      N       CA      -C     
1       5       HA      CA      N       CB      C      
1       5       HB      CB      CA      CG2     CG1    
3       4       HG2     CG2     CB      CA     
2       6       HG1     CG1     CB      CD     
2       6       HD      CD      BR      CG1    
BTH3       8
1       1       HN      N       CA      -C     
1       5       HA      CA      N       CB      C      
2       6       HB      CB      CA      CG     
1       1       HD1     CD1     SE1     CG     
1       1       HE3     CE3     CD2     CZ3    
1       1       HZ3     CZ3     CE3     CH2    
1       1       HZ2     CZ2     CH2     CE2    
1       1       HH2     CH2     CZ3     CZ2    
BTR        8
1       1       HN      N       CA      -C     
1       5       HA      CA      N       CB      C      
2       6       HB      CB      CA      CG     
1       1       HD1     CD1     CG      NE1    
1       1       HE1     NE1     CD1     CE2    
1       1       HE3     CE3     CD2     CZ3    
1       1       HZ2     CZ2     CH2     CE2    
1       1       HZ3     CZ3     CE3     CH2    
BXT        6
1       1       HN      N       CA      -C     
1       5       HA      CA      N       CB      C      
2       6       HB      CB      CA      OG     
3       4       H5      C5      N3      C1     
2       6       H4      C4      C2      N3     
3       4       H2      C2      C4      H42    
BYR        7
1       1       HN      N       CA      -C     
1       5       HA      CA      N       CB      C      
2       6       HB      CB      CA      CG     
1       1       HD1     CD1     CE1     CG     
1       1       HD2     CD2     CG      CE2    
1       1       HE1     CE1     CD1     CZ     
1       2       HH      OH      CZ      CE1    
CAN        5
1       1       HN      N       CA      -C     
1       5       HA      CA      N       CB      C      
2       6       HB      CB      CA      CG     
2       6       HG      CG      OD      CB     
2       4       HE      NE      OD      CG     
CCS        4
1       1       HN      N       CA      -C     
1       5       HA      CA      N       CB      C      
2       6       HB      CB      CA      SG     
2       6       HD      CD      CE      SG     
CGU        4
1       1       HN      N       CA      -C     
1       5       HA      CA      N       CB      C      
2       6       HB      CB      CA      CG     
1       5       HG      CG      CB      CD2     CD1    
CGUP       5
1       1       HN      N       CA      -C     
1       5       HA      CA      N       CB      C      
2       6       HB      CB      CA      CG     
1       5       HG      CG      CB      CD2     CD1    
1       2       HE22    OE22    CD2     CG     
CGV        5
1       1       HN      N       CA      -C     
1       5       HA      CA      N       CB      C      
2       6       HB      CB      CA      SG     
1       5       HD1     CD1     CE1     OD2     SG     
1       2       HD2     OD2     CD1     CE1    
CHG        8
1       1       HN      N       CA      -C     
1       5       HA      CA      N       CB      C      
1       5       HB      CB      CA      CG2     CG1    
2       6       HG1     CG1     CB      CD1    
2       6       HG2     CG2     CB      CD2    
2       6       HD1     CD1     CE      CG1    
2       6       HD2     CD2     CE      CG2    
2       6       HE      CE      CD1     CD2    
CHP        6
1       1       HN      N       CA      -C     
1       5       HA      CA      N       CB      C      
1       1       HG1     CG1     CD1     CB     
1       1       HG2     CG2     CB      CD2    
1       1       HD2     CD2     CE      CG2    
1       2       HE      OE      CE      CD2    
CIR        7
1       1       HN      N       CA      -C     
1       5       HA      CA      N       CB      C      
2       6       HB      CB      CA      CG     
2       6       HG      CG      CB      CD     
2       6       HD      CD      CG      NE     
1       1       HE      NE      CZ      CD     
2       4       HH      NH      CZ      OH     
CME        6
1       1       HN      N       CA      -C     
1       5       HA      CA      N       CB      C      
2       6       HB      CB      CA      SG     
2       6       HE      CE      SD      CZ     
2       6       HZ      CZ      OH      CE     
1       2       HH      OH      CZ      CE     
CML        5
1       1       HN      N       CA      -C     
1       5       HA      CA      N       CB      C      
2       6       HB      CB      CA      SG     
1       5       H2      C2      C3      SG      C1     
2       6       H3      C3      C2      C4     
CNP2       7
1       1       HN      N       CA      -C     
1       5       HA      CA      N       CB      C      
2       6       HB      CB      CA      CG     
1       1       HD2     CD2     CG      CE2    
1       1       HE1     CE1     CD1     CZ     
1       1       HE2     CE2     CZ      CD2    
1       1       HZ      CZ      CE1     CE2    
CP24       6
1       1       HN      N       CA      -C     
1       5       HA      CA      N       CB      C      
2       6       HB      CB      CA      CG     
1       1       HD2     CD2     CG      CE2    
1       1       HE1     CE1     CD1     CZ     
1       1       HE2     CE2     CZ      CD2    
CP34       6
1       1       HN      N       CA      -C     
1       5       HA      CA      N       CB      C      
2       6       HB      CB      CA      CG     
1       1       HD1     CD1     CE1     CG     
1       1       HD2     CD2     CG      CE2    
1       1       HE2     CE2     CZ      CD2    
CPA3       8
1       1       HN      N       CA      -C     
1       5       HA      CA      N       CB      C      
2       6       HB      CB      CA      CG     
1       5       HG      CG      CB      CD2     CD1    
2       6       HD1     CD1     CE1     CG     
2       6       HD2     CD2     CG      CE2    
2       6       HE1     CE1     CD1     CE2    
2       6       HE2     CE2     CE1     CD2    
CPG2       6
1       1       HN      N       CA      -C     
1       5       HA      CA      N       CB      C      
1       1       HG1     CG1     CD1     CB     
1       1       HD1     CD1     CE      CG1    
1       1       HD2     CD2     CE      CG2    
1       1       HE      CE      CD2     CD1    
CPG3       6
1       1       HN      N       CA      -C     
1       5       HA      CA      N       CB      C      
1       1       HG1     CG1     CD1     CB     
1       1       HG2     CG2     CB      CD2    
1       1       HE      CE      CD2     CD1    
1       1       HD1     CD1     CE      CG1    
CPG4       6
1       1       HN      N       CA      -C     
1       5       HA      CA      N       CB      C      
1       1       HG1     CG1     CD1     CB     
1       1       HG2     CG2     CB      CD2    
1       1       HD1     CD1     CE      CG1    
1       1       HD2     CD2     CE      CG2    
CPH2       7
1       1       HN      N       CA      -C     
1       5       HA      CA      N       CB      C      
2       6       HB      CB      CA      CG     
1       1       HD2     CD2     CG      CE2    
1       1       HE1     CE1     CD1     CZ     
1       1       HE2     CE2     CZ      CD2    
1       1       HZ      CZ      CE1     CE2    
CSA        5
1       1       HN      N       CA      -C     
1       5       HA      CA      N       CB      C      
2       6       HB      CB      CA      SG     
2       6       HD      CD      CE      SG     
3       4       HZ      CZ      CE      CD     
CSO        4
1       1       HN      N       CA      -C     
1       5       HA      CA      N       CB      C      
2       6       HB      CB      CA      SG     
1       2       HD      OD      SG      CB     
CSS        4
1       1       HN      N       CA      -C     
1       5       HA      CA      N       CB      C      
2       6       HB      CB      CA      SG     
1       2       HD      SD      SG      CB     
CSU        3
1       1       HN      N       CA      -C     
1       5       HA      CA      N       CB      C      
2       6       HB      CB      CA      SG     
CSX        3
1       1       HN      N       CA      -C     
1       5       HA      CA      N       CB      C      
2       6       HB      CB      CA      SG     
CTE        8
1       1       HN      N       CA      -C     
1       5       HA      CA      N       CB      C      
2       6       HB      CB      CA      CG     
1       1       HD1     CD1     CG      NE1    
1       1       HE1     NE1     CD1     CE2    
1       1       HE3     CE3     CD2     CZ3    
1       1       HZ3     CZ3     CE3     CH2    
1       1       HH2     CH2     CZ3     CZ2    
CTH        5
1       1       HN      N       CA      -C     
1       5       HA      CA      N       CB      C      
1       5       HB      CB      CA      OG1     CG2    
1       2       HG1     OG1     CB      CA     
2       6       HG2     CG2     CB      CL2    
CYD        8
1       1       HN      N       CA      -C     
1       5       HA      CA      N       CB      C      
2       6       HB      CB      CA      SG     
2       6       H1      C1      SG      C2     
2       6       H3      C3      C2      C4     
2       6       H4      C4      C3      C5     
1       5       H5      C5      C6      C4      N1     
3       4       HN1     N1      C5      H5     
CYF        17
1       1       HN      N       CA      -C     
1       5       HA      CA      N       CB      C      
2       6       HB      CB      CA      SG     
2       6       HAL     CAL     SG      CL     
1       1       HNL     NL      C17     CL     
1       1       H18     C18     C19     C17    
1       1       H16     C16     C17     C15    
1       1       H15     C15     C14     C16    
1       5       H10     C10     C14     C11     C9     
1       1       H8      C8      C7      C9     
1       1       H7      C7      C6      C8     
1       2       HO3     O3      C6      C7     
1       1       H5      C5      C6      C4     
1       1       H12     C12     C13     C11    
1       1       H13     C13     C12     C1     
1       2       HO1     O1      C1      C2     
1       1       HC2     C2      C3      C1     
CYG        7
1       1       HN      N       CA      -C     
1       5       HA      CA      N       CB      C      
2       6       HB      CB      CA      SG     
2       6       HG1     CG1     CB1     CD1    
2       6       HB1     CB1     CA1     CG1    
1       5       HA1     CA1     CB1     N1      C1     
3       4       HN1     N1      CA1     CB1    
CYQ        4
1       1       HN      N       CA      -C     
1       5       HA      CA      N       CB      C      
2       6       HB      CB      CA      SG     
2       6       HD      CD      SG      P      
CYQP       5
1       1       HN      N       CA      -C     
1       5       HA      CA      N       CB      C      
2       6       HB      CB      CA      SG     
2       6       HD      CD      SG      P      
1       2       HO3P    O1P     P       O2P    
D4HMP      9
1       1       HN      N       CA      -C     
1       5       HA      CA      N       CB      C      
2       6       HB      CB      CA      CG     
1       1       HD1     CD1     CE1     CG     
1       1       HD2     CD2     CG      CE2    
1       1       HE1     CE1     CD1     CZ     
1       1       HE2     CE2     CZ      CD2    
2       6       HH      CH      CZ      OJ     
1       2       HJ      OJ      CH      CZ     
D4P        7
1       1       HN      N       CA      -C     
1       5       HA      CA      N       CB      C      
1       1       HG1     CG1     CD1     CB     
1       1       HG2     CG2     CB      CD2    
1       1       HD1     CD1     CE      CG1    
1       1       HD2     CD2     CE      CG2    
1       2       HE      OE      CE      CD2    
DA2        9
1       1       HN      N       CA      -C     
1       5       HA      CA      N       CB      C      
2       6       HB      CB      CA      CG     
2       6       HG      CG      CB      CD     
2       6       HD      CD      CG      NE     
1       1       HE      NE      CZ      CD     
2       4       HH2     NH2     CZ      NH1    
3       4       HC1     C1      NH1     CZ     
3       4       HC2     C2      NH1     CZ     
DAB        5
1       1       HN      N       CA      -C     
1       5       HA      CA      N       CB      C      
2       6       HB      CB      CA      CG     
2       6       HG      CG      ND      CB     
3       4       HD      ND      CG      HG1    
DAH        8
1       1       HN      N       CA      -C     
1       5       HA      CA      N       CB      C      
2       6       HB      CB      CA      CG     
1       1       HD2     CD2     CG      CE2    
1       1       HD1     CD1     CE1     CG     
1       1       HE2     CE2     CZ      CD2    
1       2       HE1     OE1     CE1     CD1    
1       2       HZ      OZ      CZ      CE1    
DANTH      12
1       1       HN      N       CA      -C     
1       5       HA      CA      N       CB      C      
2       6       HB      CB      CA      CG     
1       1       HF1     CF1     CJ1     CD1    
1       1       HH1     CH1     CM1     CD2    
1       1       HF2     CF2     CJ2     CE1    
1       1       HZ      CZ      CE1     CE2    
1       1       HJ1     CJ1     CJ2     CF1    
1       1       HH2     CH2     CM2     CE2    
1       1       HM1     CM1     CM2     CH1    
1       1       HJ2     CJ2     CF2     CJ1    
1       1       HM2     CM2     CM1     CH2    
DAZDA      3
1       1       HN      N       CA      -C     
1       5       HA      CA      N       CB      C      
2       6       HB      CB      CA      NG     
DBB        4
1       1       HN      N       CA      -C     
1       5       HA      CA      N       CB      C      
2       6       HB      CB      CA      CG     
3       4       HG      CG      CB      HB1    
DBTH3      8
1       1       HN      N       CA      -C     
1       5       HA      CA      N       CB      C      
2       6       HB      CB      CA      CG     
1       1       HD1     CD1     SE1     CG     
1       1       HE3     CE3     CD2     CZ3    
1       1       HZ3     CZ3     CE3     CH2    
1       1       HZ2     CZ2     CH2     CE2    
1       1       HH2     CH2     CZ3     CZ2    
DBY        6
1       1       HN      N       CA      -C     
1       5       HA      CA      N       CB      C      
2       6       HB      CB      CA      CG     
1       1       HD1     CD1     CE1     CG     
1       1       HD2     CD2     CG      CE2    
1       2       HH      OH      CZ      CE1    
DBZ        9
1       1       HN      N       CA      -C     
1       5       HA      CA      N       CB      C      
2       6       HB      CB      CA      NG     
1       1       HG      NG      CB      CD2    
1       1       H2      C2      C3      C1     
1       1       H6      C6      C1      C5     
1       1       H3      C3      C2      C4     
1       1       H5      C5      C6      C4     
1       1       H4      C4      C3      C5     
DCNP2      7
1       1       HN      N       CA      -C     
1       5       HA      CA      N       CB      C      
2       6       HB      CB      CA      CG     
1       1       HD2     CD2     CG      CE2    
1       1       HE1     CE1     CD1     CZ     
1       1       HE2     CE2     CZ      CD2    
1       1       HZ      CZ      CE1     CE2    
DCP24      6
1       1       HN      N       CA      -C     
1       5       HA      CA      N       CB      C      
2       6       HB      CB      CA      CG     
1       1       HD2     CD2     CG      CE2    
1       1       HE1     CE1     CD1     CZ     
1       1       HE2     CE2     CZ      CD2    
DCP34      6
1       1       HN      N       CA      -C     
1       5       HA      CA      N       CB      C      
2       6       HB      CB      CA      CG     
1       1       HD1     CD1     CE1     CG     
1       1       HD2     CD2     CG      CE2    
1       1       HE2     CE2     CZ      CD2    
DCPA3      8
1       1       HN      N       CA      -C     
1       5       HA      CA      N       CB      C      
2       6       HB      CB      CA      CG     
1       5       HG      CG      CB      CD2     CD1    
2       6       HD1     CD1     CE1     CG     
2       6       HD2     CD2     CG      CE2    
2       6       HE1     CE1     CD1     CE2    
2       6       HE2     CE2     CE1     CD2    
DCPG2      6
1       1       HN      N       CA      -C     
1       5       HA      CA      N       CB      C      
1       1       HG1     CG1     CD1     CB     
1       1       HD1     CD1     CE      CG1    
1       1       HD2     CD2     CE      CG2    
1       1       HE      CE      CD2     CD1    
DCPG3      6
1       1       HN      N       CA      -C     
1       5       HA      CA      N       CB      C      
1       1       HG1     CG1     CD1     CB     
1       1       HG2     CG2     CB      CD2    
1       1       HE      CE      CD2     CD1    
1       1       HD1     CD1     CE      CG1    
DCPG4      6
1       1       HN      N       CA      -C     
1       5       HA      CA      N       CB      C      
1       1       HG1     CG1     CD1     CB     
1       1       HG2     CG2     CB      CD2    
1       1       HD1     CD1     CE      CG1    
1       1       HD2     CD2     CE      CG2    
DCPH2      7
1       1       HN      N       CA      -C     
1       5       HA      CA      N       CB      C      
2       6       HB      CB      CA      CG     
1       1       HD2     CD2     CG      CE2    
1       1       HE1     CE1     CD1     CZ     
1       1       HE2     CE2     CZ      CD2    
1       1       HZ      CZ      CE1     CE2    
DDE        12
1       1       HN      N       CA      -C     
1       5       HA      CA      N       CB      C      
2       6       HB      CB      CA      CG     
1       1       HD2     CD2     NE2     CG     
1       1       HE2     NE2     CE1     CD2    
2       6       HAT     CT      CE1     CAU    
2       6       HAU     CAU     CBW     CT     
1       5       HBW     CBW     CBI     NCB     CAU    
2       4       HAD     NAD     CBI     OAG    
3       4       HAA     CAA     NCB     CAB    
3       4       HAB     CAB     NCB     CAA    
3       4       HAC     CAC     NCB     CAA    
DDEP       13
1       1       HN      N       CA      -C     
1       5       HA      CA      N       CB      C      
2       6       HB      CB      CA      CG     
1       1       HD1     ND1     CE1     CG     
1       1       HD2     CD2     NE2     CG     
1       1       HE2     NE2     CE1     CD2    
2       6       HAT     CT      CE1     CAU    
2       6       HAU     CAU     CBW     CT     
1       5       HBW     CBW     CBI     NCB     CAU    
2       4       HAD     NAD     CBI     OAG    
3       4       HAA     CAA     NCB     CAB    
3       4       HAB     CAB     NCB     CAA    
3       4       HAC     CAC     NCB     CAA    
DDILE      7
1       1       HN      N       CA      -C     
1       5       HA      CA      N       CB      C      
1       5       HB      CB      CA      CG2     CG1    
2       6       HG1     CG1     CB      CD1    
2       6       HG2     CG2     CB      CD2    
3       4       HD1     CD1     CG1     CB     
3       4       HD2     CD2     CG2     HG21   
DDIPH      13
1       1       HN      N       CA      -C     
1       5       HA      CA      N       CB      C      
1       5       HB      CB      CA      CG3     CG1    
1       1       HD3     CD3     CG3     CE3    
1       1       HD4     CD4     CG3     CE4    
1       1       HD1     CD1     CE1     CG1    
1       1       HD2     CD2     CE2     CG1    
1       1       HE3     CE3     CZ3     CD3    
1       1       HE4     CE4     CZ3     CD4    
1       1       HE1     CE1     CD1     CZ1    
1       1       HE2     CE2     CD2     CZ1    
1       1       HZ3     CZ3     CE3     CE4    
1       1       HZ1     CZ1     CE1     CE2    
DDMP3      9
1       1       HN      N       CA      -C     
1       5       HA      CA      N       CB      C      
2       6       HB      CB      CA      CG     
1       1       HD1     CD1     CE1     CG     
1       1       HD2     CD2     CG      CE2    
1       1       HE1     CE1     CD1     CZ     
1       1       HZ      CZ      CE1     CE2    
2       6       HH      CH      CJ      CE2    
3       4       HJ      CJ      CH      HH1    
DDZ        5
1       1       HN      N       CA      -C     
1       5       HA      CA      N       CB      C      
1       5       HB      CB      OG2     CA      OG1    
1       2       HG1     OG1     CB      OG2    
1       2       HG2     OG2     CB      CA     
DFGA4      4
1       1       HN      N       CA      -C     
1       5       HA      CA      N       CB      C      
2       6       HB      CB      CA      CG     
1       5       HG      CG      CB      CD      FG     
DFPG2      6
1       1       HN      N       CA      -C     
1       5       HA      CA      N       CB      C      
1       1       HG1     CG1     CD1     CB     
1       1       HD1     CD1     CE      CG1    
1       1       HD2     CD2     CE      CG2    
1       1       HE      CE      CD2     CD1    
DFPG3      6
1       1       HN      N       CA      -C     
1       5       HA      CA      N       CB      C      
1       1       HG2     CG2     CB      CD2    
1       1       HG1     CG1     CD1     CB     
1       1       HD2     CD2     CE      CG2    
1       1       HE      CE      CD2     CD1    
DFPG4      6
1       1       HN      N       CA      -C     
1       5       HA      CA      N       CB      C      
1       1       HG1     CG1     CD1     CB     
1       1       HG2     CG2     CB      CD2    
1       1       HD1     CD1     CE      CG1    
1       1       HD2     CD2     CE      CG2    
DFPH2      7
1       1       HN      N       CA      -C     
1       5       HA      CA      N       CB      C      
2       6       HB      CB      CA      CG     
1       1       HE1     CE1     CD1     CZ     
1       1       HD2     CD2     CG      CE2    
1       1       HE2     CE2     CZ      CD2    
1       1       HZ      CZ      CE1     CE2    
DFPH3      7
1       1       HN      N       CA      -C     
1       5       HA      CA      N       CB      C      
2       6       HB      CB      CA      CG     
1       1       HD1     CD1     CE1     CG     
1       1       HD2     CD2     CG      CE2    
1       1       HE2     CE2     CZ      CD2    
1       1       HZ      CZ      CE1     CE2    
DFUA2      6
1       1       HN      N       CA      -C     
1       5       HA      CA      N       CB      C      
2       6       HB      CB      CA      CG     
1       1       HD2     CD2     CG      CE2    
1       1       HE2     CE2     CE1     CD2    
1       1       HE1     CE1     CE2     OD1    
DFVAL      4
1       1       HN      N       CA      -C     
1       5       HA      CA      N       CB      C      
3       4       HG1     CG1     CB      CA     
3       4       HG2     CG2     CB      CA     
DGBUT      7
1       1       HN      N       CA      -C     
1       5       HA      CA      N       CB      C      
2       6       HB      CB      CA      CG     
2       6       HG      CG      ND      CB     
1       1       HD      ND      CG      CE     
2       4       HZ2     NZ2     CE      ND     
2       4       HZ1     NZ1     CE      ND     
DGDPR      6
1       1       HN      N       CA      -C     
1       5       HA      CA      N       CB      C      
2       6       HB      CB      CA      NG     
1       1       HG      NG      CB      CD     
2       4       HE1     NE1     CD      NE2    
2       4       HE2     NE2     CD      NG     
DHIL4      7
1       1       HN      N       CA      -C     
1       5       HA      CA      N       CB      C      
1       5       HB1     CB      CA      CG2     CG1    
1       5       HG11    CG1     CB      CD2     OD1    
1       2       HD11    OD1     CG1     CB     
3       4       HG2     CG2     CB      HB1    
3       4       HD2     CD2     CG1     CB     
DHLEU      7
1       1       HN      N       CA      -C     
1       5       HA      CA      N       CB      C      
2       6       HB      CB      CA      CG     
2       6       HG      CG      CB      CD     
1       5       HD      CD      CE1     CG      CE2    
3       4       HE1     CE1     CD      CG     
3       4       HE2     CE2     CD      CE1    
DHSER      5
1       1       HN      N       CA      -C     
1       5       HA      CA      N       CB      C      
2       6       HB      CB      CA      CG     
2       6       HG      CG      OD      CB     
1       2       HD      OD      CG      HG1    
DIPH       13
1       1       HN      N       CA      -C     
1       5       HA      CA      N       CB      C      
1       5       HB      CB      CA      CG3     CG1    
1       1       HD3     CD3     CG3     CE3    
1       1       HD4     CD4     CG3     CE4    
1       1       HD1     CD1     CE1     CG1    
1       1       HD2     CD2     CE2     CG1    
1       1       HE3     CE3     CZ3     CD3    
1       1       HE4     CE4     CZ3     CD4    
1       1       HE1     CE1     CD1     CZ1    
1       1       HE2     CE2     CD2     CZ1    
1       1       HZ3     CZ3     CE3     CE4    
1       1       HZ1     CZ1     CE1     CE2    
DMK        4
1       1       HN      N       CA      -C     
1       5       HA      CA      N       CB      C      
3       4       HG2     CG2     CB      CA     
3       4       HG3     CG3     CB      CA     
DMOT5      9
1       1       HN      N       CA      -C     
1       5       HA      CA      N       CB      C      
2       6       HB      CB      CA      CG     
1       1       HD1     CD1     CG      NE1    
1       1       HE1     NE1     CD1     CE2    
1       1       HE3     CE3     CD2     CZ3    
1       1       HZ2     CZ2     CH2     CE2    
3       4       HJ3     CJ3     OZ3     CZ3    
1       1       HH2     CH2     CZ3     CZ2    
DMP3       9
1       1       HN      N       CA      -C     
1       5       HA      CA      N       CB      C      
2       6       HB      CB      CA      CG     
1       1       HD1     CD1     CE1     CG     
1       1       HD2     CD2     CG      CE2    
1       1       HE1     CE1     CD1     CZ     
1       1       HZ      CZ      CE1     CE2    
2       6       HH      CH      CJ      CE2    
3       4       HJ      CJ      CH      HH1    
DMP34      8
1       1       HN      N       CA      -C     
1       5       HA      CA      N       CB      C      
2       6       HB      CB      CA      CG     
1       1       HD2     CD2     CG      CE2    
1       1       HD1     CD1     CE1     CG     
1       1       HE2     CE2     CZ      CD2    
3       4       HJ      CJ      CE1     CD1    
3       4       HH      CH      CZ      CE1    
DMPH2      8
1       1       HN      N       CA      -C     
1       5       HA      CA      N       CB      C      
2       6       HB      CB      CA      CG     
1       1       HD2     CD2     CG      CE2    
1       1       HE2     CE2     CZ      CD2    
1       1       HE1     CE1     CD1     CZ     
3       4       HH      CH      CD1     CE1    
1       1       HZ      CZ      CE1     CE2    
DMTR5      9
1       1       HN      N       CA      -C     
1       5       HA      CA      N       CB      C      
2       6       HB      CB      CA      CG     
1       1       HD1     CD1     CG      NE1    
1       1       HE1     NE1     CD1     CE2    
1       1       HE3     CE3     CD2     CZ3    
1       1       HZ2     CZ2     CH2     CE2    
1       1       HH2     CH2     CZ3     CZ2    
3       4       HJ3     CJ3     CZ3     CE3    
DMTR6      9
1       1       HN      N       CA      -C     
1       5       HA      CA      N       CB      C      
2       6       HB      CB      CA      CG     
1       1       HD1     CD1     CG      NE1    
1       1       HE1     NE1     CD1     CE2    
1       1       HE3     CE3     CD2     CZ3    
1       1       HZ2     CZ2     CH2     CE2    
1       1       HZ3     CZ3     CE3     CH2    
3       4       HJ2     CJ2     CH2     CZ3    
DNAO1      10
1       1       HN      N       CA      -C     
1       5       HA      CA      N       CB      C      
2       6       HB      CB      CA      CG     
1       1       HD2     CD2     CG      CE2    
1       1       HH1     CH1     CD1     CJ1    
1       1       HE2     CE2     CD2     CZ     
1       1       HH2     CH2     CE1     CJ2    
1       1       HZ      CZ      CE1     CE2    
1       2       HJ1     OJ1     CJ1     CJ2    
1       1       HJ2     CJ2     CJ1     CH2    
DNAO2      10
1       1       HN      N       CA      -C     
1       5       HA      CA      N       CB      C      
2       6       HB      CB      CA      CG     
1       1       HD1     CD1     CE1     CG     
1       1       HD2     CD2     CG      CE2    
1       1       HE1     CE1     CD1     CZ     
1       1       HH2     CH2     CJ2     CE2    
1       1       HH1     CH1     CZ      CJ1    
1       2       HJ2     OJ2     CJ2     CJ1    
1       1       HJ1     CJ1     CJ2     CH1    
DNP        4
1       1       HN      N       CA      -C     
1       5       HA      CA      N       CB      C      
2       6       HB      CB      CA      NG     
3       4       HG      NG      CB      HB1    
DORN       6
3       4       HT      NT      CD      CG     
1       5       HD      CD      CG      C       NT     
2       6       HG      CG      CB      CD     
2       6       HB      CB      CG      CA     
2       6       HA      CA      N       CB     
1       1       HN      N       CA      -C     
DOTYR      8
1       1       HN      N       CA      -C     
1       5       HA      CA      N       CB      C      
2       6       HB      CB      CA      CG     
1       1       HD2     CD2     CG      CE2    
1       2       HD1     OD1     CD1     CE1    
1       1       HE2     CE2     CZ      CD2    
1       1       HE1     CE1     CD1     CZ     
1       1       HZ      CZ      CE1     CE2    
DPP        4
1       1       HN      N       CA      -C     
1       5       HA      CA      N       CB      C      
2       6       HB      CB      CA      NG     
3       4       HG      NG      CB      HB1    
DPYR2      7
1       1       HN      N       CA      -C     
1       5       HA      CA      N       CB      C      
2       6       HB      CB      CA      CG     
1       1       HE1     CE1     CZ      ND1    
1       1       HD2     CD2     CG      CE2    
1       1       HE2     CE2     CZ      CD2    
1       1       HZ      CZ      CE1     CE2    
DPYR3      7
1       1       HN      N       CA      -C     
1       5       HA      CA      N       CB      C      
2       6       HB      CB      CA      CG     
1       1       HD1     CD1     CG      NE1    
1       1       HZ      CZ      NE1     CE2    
1       1       HD2     CD2     CG      CE2    
1       1       HE2     CE2     CZ      CD2    
DPYR4      7
1       1       HN      N       CA      -C     
1       5       HA      CA      N       CB      C      
2       6       HB      CB      CA      CG     
1       1       HD1     CD1     CE1     CG     
1       1       HD2     CD2     CG      CE2    
1       1       HE1     CE1     CD1     NZ     
1       1       HE2     CE2     CD2     NZ     
DPYZ1      6
1       1       HN      N       CA      -C     
1       5       HA      CA      N       CB      C      
2       6       HB      CB      CA      NG     
1       1       HD2     CD2     NG      CE2    
1       1       HE2     CE2     CE1     CD2    
1       1       HE1     CE1     ND1     CE2    
DQU32      9
1       1       HN      N       CA      -C     
1       5       HA      CA      N       CB      C      
2       6       HB      CB      CA      CG     
1       1       HD1     CD1     CE1     CG     
1       1       HE1     CE1     CD1     CZ     
1       1       HH2     CH2     CJ2     CE2    
1       1       HH1     CH1     CZ      CJ1    
1       1       HJ2     CJ2     CJ1     CH2    
1       1       HJ1     CJ1     CJ2     CH1    
DQU33      9
1       1       HN      N       CA      -C     
1       5       HA      CA      N       CB      C      
2       6       HB      CB      CA      CG     
1       1       HD1     CD1     CG      NE1    
1       1       HD2     CD2     CG      CE2    
1       1       HH2     CH2     CJ2     CE2    
1       1       HH1     CH1     CZ      CJ1    
1       1       HJ2     CJ2     CJ1     CH2    
1       1       HJ1     CJ1     CJ2     CH1    
DQU34      9
1       1       HN      N       CA      -C     
1       5       HA      CA      N       CB      C      
2       6       HB      CB      CA      CG     
1       1       HD2     CD2     CG      CE2    
1       1       HE2     CE2     CD2     NZ     
1       1       HH1     CH1     CD1     CJ1    
1       1       HH2     CH2     CE1     CJ2    
1       1       HJ1     CJ1     CJ2     CH1    
1       1       HJ2     CJ2     CJ1     CH2    
DQU35      9
1       1       HN      N       CA      -C     
1       5       HA      CA      N       CB      C      
2       6       HB      CB      CA      CG     
1       1       HD1     CD1     CE1     CG     
1       1       HD2     CD2     CG      CE2    
1       1       HE1     CE1     CD1     CZ     
1       1       HJ2     CJ2     CJ1     NH2    
1       1       HH1     CH1     CZ      CJ1    
1       1       HJ1     CJ1     CJ2     CH1    
DQU36      9
1       1       HN      N       CA      -C     
1       5       HA      CA      N       CB      C      
2       6       HB      CB      CA      CG     
1       1       HD1     CD1     CE1     CG     
1       1       HD2     CD2     CG      CE2    
1       1       HE1     CE1     CD1     CZ     
1       1       HH2     CH2     NJ2     CE2    
1       1       HJ1     CJ1     CH1     NJ2    
1       1       HH1     CH1     CZ      CJ1    
DQX32      8
1       1       HN      N       CA      -C     
1       5       HA      CA      N       CB      C      
2       6       HB      CB      CA      CG     
1       1       HD2     CD2     NE2     CG     
1       1       HH1     CH1     CE1     CJ1    
1       1       HH2     CH2     CJ2     CZ     
1       1       HJ1     CJ1     CJ2     CH1    
1       1       HJ2     CJ2     CJ1     CH2    
DSTYA      10
1       1       HN      N       CA      -C     
1       5       HA      CA      N       CB      C      
2       6       HB      CB      CA      CG     
1       1       HG      CG      CB      CD     
1       1       HD      CD      CG      CE     
1       1       HZ1     CZ1     CE      CH1    
1       1       HZ2     CZ2     CE      CH2    
1       1       HH1     CH1     CZ1     CJ     
1       1       HH2     CH2     CJ      CZ2    
1       1       HJ      CJ      CH2     CH1    
DTBP4      10
1       1       HN      N       CA      -C     
1       5       HA      CA      N       CB      C      
2       6       HB      CB      CA      CG     
1       1       HD1     CD1     CE1     CG     
1       1       HD2     CD2     CG      CE2    
1       1       HE1     CE1     CD1     CZ     
1       1       HE2     CE2     CZ      CD2    
3       4       HJ1     CJ1     CH      CJ2    
3       4       HJ2     CJ2     CH      CZ     
3       4       HJ3     CJ3     CH      CJ2    
DTEZA      4
1       1       HN      N       CA      -C     
1       5       HA      CA      N       CB      C      
2       6       HB      CB      CA      NG     
1       1       HE2     CE2     NE1     ND2    
DTFG2      6
1       1       HN      N       CA      -C     
1       5       HA      CA      N       CB      C      
1       1       HD1     CD1     CE      CG1    
1       1       HG2     CG2     CB      CD2    
1       1       HD2     CD2     CE      CG2    
1       1       HE      CE      CD2     CD1    
DTFG3      6
1       1       HN      N       CA      -C     
1       5       HA      CA      N       CB      C      
1       1       HG2     CG2     CB      CD2    
1       1       HG1     CG1     CD1     CB     
1       1       HE      CE      CD2     CD1    
1       1       HD2     CD2     CE      CG2    
DTFG4      6
1       1       HN      N       CA      -C     
1       5       HA      CA      N       CB      C      
1       1       HG1     CG1     CD1     CB     
1       1       HG2     CG2     CB      CD2    
1       1       HD1     CD1     CE      CG1    
1       1       HD2     CD2     CE      CG2    
DTFLE      5
1       1       HN      N       CA      -C     
1       5       HA      CA      N       CB      C      
2       6       HB      CB      CA      CG     
1       5       HG      CG      CB      CD2     CD1    
3       4       HD2     CD2     CG      CB     
DTFP2      7
1       1       HN      N       CA      -C     
1       5       HA      CA      N       CB      C      
2       6       HB      CB      CA      CG     
1       1       HE1     CE1     CD1     CZ     
1       1       HD2     CD2     CG      CE2    
1       1       HE2     CE2     CZ      CD2    
1       1       HZ      CZ      CE1     CE2    
DTFP3      7
1       1       HN      N       CA      -C     
1       5       HA      CA      N       CB      C      
2       6       HB      CB      CA      CG     
1       1       HD1     CD1     CE1     CG     
1       1       HD2     CD2     CG      CE2    
1       1       HE2     CE2     CZ      CD2    
1       1       HZ      CZ      CE1     CE2    
DTFP4      7
1       1       HN      N       CA      -C     
1       5       HA      CA      N       CB      C      
2       6       HB      CB      CA      CG     
1       1       HD1     CD1     CE1     CG     
1       1       HD2     CD2     CG      CE2    
1       1       HE1     CE1     CD1     CZ     
1       1       HE2     CE2     CZ      CD2    
DTHA3      6
1       1       HN      N       CA      -C     
1       5       HA      CA      N       CB      C      
2       6       HB      CB      CA      CG     
1       1       HD1     CD1     SE1     CG     
1       1       HD2     CD2     CG      CE2    
1       1       HE2     CE2     SE1     CD2    
DTHG2      5
1       1       HN      N       CA      -C     
1       5       HA      CA      N       CB      C      
1       1       HG2     CG2     CD2     CB     
1       1       HD1     CD1     CD2     SG1    
1       1       HD2     CD2     CG2     CD1    
DTHG3      5
1       1       HN      N       CA      -C     
1       5       HA      CA      N       CB      C      
1       1       HG1     CG1     SD1     CB     
1       1       HG2     CG2     CB      CD2    
1       1       HD2     CD2     SD1     CG2    
DTHIC      7
1       1       HN      N       CA      -C     
1       5       HA      CA      N       CB      C      
2       6       HB      CB      CA      CG     
2       6       HG      CG      CB      CD     
2       6       HD      CD      CG      NE     
1       1       HE      NE      CZ      CD     
2       4       HH      NH      CZ      SZ     
DTZA4      5
1       1       HN      N       CA      -C     
1       5       HA      CA      N       CB      C      
2       6       HB      CB      CA      CG     
1       1       HD1     CD1     SE1     CG     
1       1       HE2     CE2     SE1     ND2    
ESC        6
1       1       HN      N       CA      -C     
1       5       HA      CA      N       CB      C      
2       6       HB      CB      CA      CG     
2       6       HG      CG      CB      SD     
2       6       HE      CE      SD      CZ     
3       4       HZ      CZ      CE      HE1    
F2F        6
1       1       HN      N       CA      -C     
1       5       HA      CA      N       CB      C      
2       6       HB      CB      CA      CG     
1       1       HD1     CD1     CE1     CG     
1       1       HD2     CD2     CG      CE2    
1       1       HE2     CE2     CZ      CD2    
FCL        7
1       1       HN      N       CA      -C     
1       5       HA      CA      N       CB      C      
2       6       HB      CB      CA      CG     
1       1       HD1     CD1     CE1     CG     
1       1       HD2     CD2     CG      CE2    
1       1       HE2     CE2     CZ      CD2    
1       1       HZ      CZ      CE1     CE2    
FGA4       4
1       1       HN      N       CA      -C     
1       5       HA      CA      N       CB      C      
2       6       HB      CB      CA      CG     
1       5       HG      CG      CB      CD      FG     
FHO        7
1       1       HN      N       CA      -C     
1       5       HA      CA      N       CB      C      
2       6       HB      CB      CA      CG     
2       6       HG      CG      CB      CD     
2       6       HD      CD      CG      NE     
1       1       HZ      CZ      OH      NE     
1       2       HOZ     OZ      NE      CZ     
FPG2       6
1       1       HN      N       CA      -C     
1       5       HA      CA      N       CB      C      
1       1       HG1     CG1     CD1     CB     
1       1       HD1     CD1     CE      CG1    
1       1       HD2     CD2     CE      CG2    
1       1       HE      CE      CD2     CD1    
FPG3       6
1       1       HN      N       CA      -C     
1       5       HA      CA      N       CB      C      
1       1       HG2     CG2     CB      CD2    
1       1       HG1     CG1     CD1     CB     
1       1       HD2     CD2     CE      CG2    
1       1       HE      CE      CD2     CD1    
FPG4       6
1       1       HN      N       CA      -C     
1       5       HA      CA      N       CB      C      
1       1       HG1     CG1     CD1     CB     
1       1       HG2     CG2     CB      CD2    
1       1       HD1     CD1     CE      CG1    
1       1       HD2     CD2     CE      CG2    
FPH2       7
1       1       HN      N       CA      -C     
1       5       HA      CA      N       CB      C      
2       6       HB      CB      CA      CG     
1       1       HE1     CE1     CD1     CZ     
1       1       HD2     CD2     CG      CE2    
1       1       HE2     CE2     CZ      CD2    
1       1       HZ      CZ      CE1     CE2    
FPH3       7
1       1       HN      N       CA      -C     
1       5       HA      CA      N       CB      C      
2       6       HB      CB      CA      CG     
1       1       HD1     CD1     CE1     CG     
1       1       HD2     CD2     CG      CE2    
1       1       HE2     CE2     CZ      CD2    
1       1       HZ      CZ      CE1     CE2    
FT6        8
1       1       HN      N       CA      -C     
1       5       HA      CA      N       CB      C      
2       6       HB      CB      CA      CG     
1       1       HD1     CD1     CG      NE1    
1       1       HE1     NE1     CD1     CE2    
1       1       HE3     CE3     CD2     CZ3    
1       1       HZ2     CZ2     CH2     CE2    
1       1       HZ3     CZ3     CE3     CH2    
FTR        8
1       1       HN      N       CA      -C     
1       5       HA      CA      N       CB      C      
2       6       HB      CB      CA      CG     
1       1       HD1     CD1     CG      NE1    
1       1       HE1     NE1     CD1     CE2    
1       1       HE3     CE3     CD2     CZ3    
1       1       HZ2     CZ2     CH2     CE2    
1       1       HH2     CH2     CZ3     CZ2    
FUA2       6
1       1       HN      N       CA      -C     
1       5       HA      CA      N       CB      C      
2       6       HB      CB      CA      CG     
1       1       HD2     CD2     CG      CE2    
1       1       HE2     CE2     CE1     CD2    
1       1       HE1     CE1     CE2     OD1    
FVAL       4
1       1       HN      N       CA      -C     
1       5       HA      CA      N       CB      C      
3       4       HG1     CG1     CB      CA     
3       4       HG2     CG2     CB      CA     
FZN        24
1       1       HN      N       CA      -C     
1       5       HA      CA      N       CB      C      
2       6       HB      CB      CA      C13    
2       6       H13     C13     CB      C4     
2       6       H4      C4      C13     C5     
2       6       H5      C5      N2      C4     
3       4       H7      C7      C6      N2     
1       5       H8      C8      C9      S1      O3     
1       5       H9      C9      O1      C10     C8     
1       2       HO1     O1      C9      H9     
1       5       H10     C10     C11     O2      C9     
1       2       HO2     O2      C10     H10    
1       5       H11     C11     C10     C12     O3     
2       6       H12     C12     O4      C11    
2       6       HZ1     CZ1     O10     CZ2    
1       5       HZ2     CZ2     CZ4     CZ1     OZ3    
1       5       HZ8     CZ8     OZ3     CZ6     N9     
1       5       HZ4     CZ4     CZ6     OZ5     CZ2    
1       2       HOZ5    OZ5     CZ4     CZ6    
1       5       HZ6     CZ6     CZ4     OZ7     CZ8    
1       2       HOZ7    OZ7     CZ6     CZ4    
1       1       HZ9     CZ9     N10     N9     
1       1       H16     C16     N12     N13    
2       3       HN1     N11     C15     C14    
GBUT       7
1       1       HN      N       CA      -C     
1       5       HA      CA      N       CB      C      
2       6       HB      CB      CA      CG     
2       6       HG      CG      ND      CB     
1       1       HD      ND      CG      CE     
2       4       HZ2     NZ2     CE      ND     
2       4       HZ1     NZ1     CE      ND     
GDPR       6
1       1       HN      N       CA      -C     
1       5       HA      CA      N       CB      C      
2       6       HB      CB      CA      NG     
1       1       HG      NG      CB      CD     
2       4       HE1     NE1     CD      NE2    
2       4       HE2     NE2     CD      NG     
GGB        6
1       1       HN      N       CA      -C     
1       5       HA      CA      N       CB      C      
2       6       HB      CB      CA      CG     
2       6       HG      CG      OD      CB     
2       4       HH2     NH2     CZ      NE     
2       4       HH1     NH1     CZ      NE     
GGBP       7
1       1       HN      N       CA      -C     
1       5       HA      CA      N       CB      C      
2       6       HB      CB      CA      CG     
2       6       HG      CG      OD      CB     
1       1       HE      NE      CZ      OD     
2       4       HH2     NH2     CZ      NH1    
2       4       HH1     NH1     CZ      NH2    
GHG        6
1       1       HN      N       CA      -C     
1       5       HA      CA      N       CB      C      
2       6       HB      CB      CA      CG     
1       5       HG      CG      CB      CD      OG1    
1       2       HG1     OG1     CG      CB     
2       4       HE2     NE2     CD      CG     
GME        5
1       1       HN      N       CA      -C     
1       5       HA      CA      N       CB      C      
2       6       HB      CB      CA      CG     
2       6       HG      CG      CB      CD     
3       4       HZ      CZ      OE2     CD     
GPL        17
1       1       HN      N       CA      -C     
1       5       HA      CA      N       CB      C      
2       6       HB      CB      CA      CG     
2       6       HG      CG      CB      CD     
2       6       HD      CD      CG      CE     
2       6       HE      CE      CD      NZ     
1       1       HZ      NZ      CE      P      
2       6       H5'     C5'     C4'     O5'    
1       5       H4'     C4'     C3'     C5'     O4'    
1       5       H1'     C1'     C2'     N9      O4'    
2       3       H2      N2      C2      N1     
1       1       H1      N1      C6      C2     
1       1       H8      C8      N7      N9     
1       5       H2'     C2'     O2'     C1'     C3'    
1       2       HO2'    O2'     C2'     H2'    
1       5       H3'     C3'     O3'     C4'     C2'    
1       2       HO3'    O3'     C3'     C4'    
HCS        5
1       1       HN      N       CA      -C     
1       5       HA      CA      N       CB      C      
2       6       HB      CB      CA      CG     
2       6       HG      CG      CB      SD     
1       2       HD      SD      CG      HG1    
HGA        6
1       1       HN      N       CA      -C     
1       5       HA      CA      N       CB      C      
2       6       HB      CB      CA      CG     
2       6       HG      CG      CB      CD     
1       1       HE      NE2     OZ      CD     
1       2       HZ      OZ      NE2     CD     
HHK        9
1       1       HN      N       CA      -C     
1       5       HA      CA      N       CB      C      
2       6       HB      CB      CA      CG     
2       6       HG      CG      CB      CD     
2       6       HD      CD      CG      CE     
2       6       HE      CE      CD      CZ     
2       6       HZ      CZ      CH      CE     
2       6       HH      CH      NJ      CZ     
3       4       HJ      NJ      CH      CZ     
HIC        6
1       1       HN      N       CA      -C     
1       5       HA      CA      N       CB      C      
2       6       HB      CB      CA      CG     
1       1       HD2     CD2     NE2     CG     
1       1       HE1     CE1     NE2     ND1    
3       4       HZ      CZ      NE2     CE1    
HICP       7
1       1       HN      N       CA      -C     
1       5       HA      CA      N       CB      C      
2       6       HB      CB      CA      CG     
1       1       HD1     ND1     CE1     CG     
1       1       HD2     CD2     NE2     CG     
1       1       HE1     CE1     NE2     ND1    
3       4       HZ      CZ      NE2     CE1    
HIL4       7
1       1       HN      N       CA      -C     
1       5       HA      CA      N       CB      C      
1       5       HB1     CB      CA      CG2     CG1    
1       5       HG11    CG1     CB      CD2     OD1    
1       2       HD11    OD1     CG1     CB     
3       4       HG2     CG2     CB      HB1    
3       4       HD2     CD2     CG1     CB     
HIP        5
1       1       HN      N       CA      -C     
1       5       HA      CA      N       CB      C      
2       6       HB      CB      CA      CG     
1       1       HD2     CD2     NE2     CG     
1       1       HE1     CE1     NE2     ND1    
HIX        5
1       1       HN      N       CA      -C     
1       5       HA      CA      N       CB      C      
2       6       HB      CB      CA      CG     
1       1       HD1     ND1     CG      NE1    
1       1       HD2     CD2     NE2     CG     
HL2        7
1       1       HN      N       CA      -C     
1       5       HA      CA      N       CB      C      
1       5       HB      CB      CG      CA      OH     
1       2       HH      OH      CB      CG     
1       5       HG      CG      CB      CD2     CD1    
3       4       HD1     CD1     CG      CB     
3       4       HD2     CD2     CG      CB     
HLEU       7
1       1       HN      N       CA      -C     
1       5       HA      CA      N       CB      C      
2       6       HB      CB      CA      CG     
2       6       HG      CG      CB      CD     
1       5       HD      CD      CE1     CG      CE2    
3       4       HE1     CE1     CD      CG     
3       4       HE2     CE2     CD      CE1    
HLU        7
1       1       HN      N       CA      -C     
1       5       HA      CA      N       CB      C      
1       5       HB      CB      CG      CA      OH     
1       2       HH      OH      CB      CG     
1       5       HG      CG      CB      CD2     CD1    
3       4       HD1     CD1     CG      CB     
3       4       HD2     CD2     CG      CB     
HOX        8
1       1       HN      N       CA      -C     
1       5       HA      CA      N       CB      C      
2       6       HB      CB      CA      CG     
1       1       HD1     CD1     CE1     CG     
1       1       HD2     CD2     CG      CE2    
1       1       HE1     CE1     CD1     CZ     
1       1       HE2     CE2     CZ      CD2    
2       3       HH      NH      CZ      CE1    
HPE        9
1       1       HN      N       CA      -C     
1       5       HA      CA      N       CB      C      
2       6       HB      CB      CA      CG     
2       6       HG      CG      CB      CD     
1       1       HE2     CE2     CD      CZ2    
1       1       HE1     CE1     CD      CZ1    
1       1       HZ2     CZ2     CH      CE2    
1       1       HZ1     CZ1     CE1     CH     
1       1       HH      CH      CZ1     CZ2    
HQA        9
1       1       HN      N       CA      -C     
1       5       HA      CA      N       CB      C      
2       6       HB      CB      CA      CG     
1       1       HD1     CD1     CG      NE1    
1       1       HD2     CD2     CG      CE2    
1       1       HZ2     CZ2     CH2     CE2    
1       2       HH1     OH1     CH1     CZ1    
1       1       HH2     CH2     CJ      CZ2    
1       1       HJ      CJ      CH2     CH1    
HRG        9
1       1       HN      N       CA      -C     
1       5       HA      CA      N       CB      C      
2       6       HB      CB      CA      CG     
2       6       HG      CG      CB      CD     
2       6       HD      CD      CG      CE     
2       6       HE      CE      CD      NZ     
1       1       HZ      NZ      CE      CH     
2       4       HJ1     NJ1     CH      NJ2    
2       4       HJ2     NJ2     CH      NJ1    
HRP        9
1       1       HN      N       CA      -C     
1       5       HA      CA      N       CB      C      
2       6       HB      CB      CA      CG     
1       1       HD1     CD1     CG      NE1    
1       1       HE1     NE1     CD1     CE2    
1       1       HE3     CE3     CD2     CZ3    
1       1       HZ2     CZ2     CH2     CE2    
1       2       HZ3     OZ3     CZ3     CE3    
1       1       HH2     CH2     CZ3     CZ2    
HSER       5
1       1       HN      N       CA      -C     
1       5       HA      CA      N       CB      C      
2       6       HB      CB      CA      CG     
2       6       HG      CG      OD      CB     
1       2       HD      OD      CG      HG1    
HTI        8
1       1       HN      N       CA      -C     
1       5       HA      CA      N       CB      C      
2       6       HB      CB      S       CA     
1       5       HAH     CAH     S       CAJ     OAI    
1       2       HAI     OAI     CAH     S      
2       6       HAJ     CAJ     CAH     CAK    
1       5       HAK     CAK     CAJ     CAM     NAL    
3       4       HAL     NAL     CAK     CAJ    
HTR        10
1       1       HN      N       CA      -C     
1       5       HA      CA      N       CB      C      
1       5       HB      CB      CG      CA      OH     
1       2       HH      OH      CB      CG     
1       1       HD1     CD1     CG      NE1    
1       1       HE1     NE1     CD1     CE2    
1       1       HE3     CE3     CD2     CZ3    
1       1       HZ2     CZ2     CH2     CE2    
1       1       HZ3     CZ3     CE3     CH2    
1       1       HH2     CH2     CZ3     CZ2    
HVA        5
1       1       HN      N       CA      -C     
1       5       HA      CA      N       CB      C      
1       2       HG3     OG3     CB      CA     
3       4       HG1     CG1     CB      OG3    
3       4       HG2     CG2     CB      OG3    
HYP        5
2       6       HD      CD      N       CG     
1       5       HA      CA      N       CB      C      
2       6       HB      CB      CG      CA     
1       5       HG      CG      CB      CD      OE     
1       2       HE      OE      CG      CB     
I2M        6
1       1       HN      N       CA      -C     
1       5       HA      CA      N       CB      C      
3       4       HG3     CG3     CB      CA     
3       4       HG2     CG2     CB      CA     
2       6       HG1     CG1     CB      CD1    
3       4       HD1     CD1     CG1     CB     
IAM        12
1       1       HN      N       CA      -C     
1       5       HA      CA      N       CB      C      
2       6       HB      CB      CA      CG     
1       1       HD1     CD1     CE1     CG     
1       1       HD2     CD2     CG      CE2    
1       1       HE1     CE1     CD1     CZ     
1       1       HE2     CE2     CZ      CD2    
2       6       HX      CX      CZ      NH     
2       6       HH      NH      CI      CX     
1       5       HI      CI      CK2     CK1     NH     
3       4       HK1     CK1     CI      HI     
3       4       HK2     CK2     CI      HI     
IAS        3
1       1       HN      N       CA      -C     
1       5       HA      CA      N       CB      C      
2       6       HB      CB      CA      CG     
IGL        9
1       1       HN      N       CA      -C     
1       5       HA      CA      N       CB      C      
1       5       HB      CB      CA      CG2     CG1    
2       6       HG1     CG1     CB      CD1    
2       6       HG2     CG2     CB      CD2    
1       1       HE1     CE1     CD1     CH1    
1       1       HE2     CE2     CD2     CH2    
1       1       HH1     CH1     CE1     CH2    
1       1       HH2     CH2     CH1     CE2    
IIL        6
1       1       HN      N       CA      -C     
1       5       HA      CA      N       CB      C      
1       5       HB      CB      CA      CG2     CG1    
2       6       HG1     CG1     CB      CD1    
3       4       HG2     CG2     CB      CA     
3       4       HD1     CD1     CG1     CB     
ILX        8
1       1       HN      N       CA      -C     
1       5       HA      CA      N       CB      C      
1       5       HB      CB      CA      CG2     CG1    
1       5       HG1     CG1     CB      OG1     CD1    
1       2       HOG1    OG1     CG1     HG1    
3       4       HG2     CG2     CB      CA     
2       6       HD1     CD1     OD1     CG1    
1       2       HOD1    OD1     CD1     HD12   
IT1        11
1       1       HN      N       CA      -C     
1       5       HA      CA      N       CB      C      
2       6       HB      CB      CA      CG     
2       6       HG      CG      CB      CD     
2       6       HD      CD      CG      CE     
2       6       HE      CE      CD      NZ     
1       1       H4A     C4A     C4      NZ     
1       2       HO3     O3      C3      C2     
3       4       H2A     C2A     C2      C3     
1       1       H6      C6      N1      C5     
2       6       H5A     C5A     OP4     C5     
IT1P       12
1       1       HN      N       CA      -C     
1       5       HA      CA      N       CB      C      
2       6       HB      CB      CA      CG     
2       6       HG      CG      CB      CD     
2       6       HD      CD      CG      CE     
2       6       HE      CE      CD      NZ     
1       1       H4A     C4A     C4      NZ     
1       2       HO3     O3      C3      C2     
3       4       H2A     C2A     C2      C3     
1       1       H6      C6      N1      C5     
2       6       H5A     C5A     OP4     C5     
1       2       HOP3    OP3     P       OP4    
IYR        7
1       1       HN      N       CA      -C     
1       5       HA      CA      N       CB      C      
2       6       HB      CB      CA      CG     
1       1       HD1     CD1     CE1     CG     
1       1       HD2     CD2     CG      CE2    
1       1       HE2     CE2     CZ      CD2    
1       2       HZ      OZ      CZ      CE1    
JJJ        7
1       1       HN      N       CA      -C     
1       5       HA      CA      N       CB      C      
2       6       HB      CB      CA      SG     
1       1       H2      C2      C3      N1     
1       1       H4      C4      C3      C5     
1       1       H5      C5      C6      C4     
1       1       H6      C6      N1      C5     
KCR        10
1       1       HN      N       CA      -C     
1       5       HA      CA      N       CB      C      
2       6       HB      CB      CA      CG     
2       6       HG      CG      CB      CD     
2       6       HD      CD      CG      CE     
2       6       HE      CE      CD      NZ     
1       1       HZ      NZ      CE      CH     
1       1       HX      CX      CH      CY1    
1       1       HY      CY1     CH3     CX     
3       4       HH3     CH3     CY1     HY     
KCX        7
1       1       HN      N       CA      -C     
1       5       HA      CA      N       CB      C      
2       6       HB      CB      CA      CG     
2       6       HG      CG      CB      CD     
2       6       HD      CD      CG      CE     
2       6       HE      CE      CD      NZ     
1       1       HZ      NZ      CE      CX     
KHB        11
1       1       HN      N       CA      -C     
1       5       HA      CA      N       CB      C      
2       6       HB      CB      CA      CG     
2       6       HG      CG      CB      CD     
2       6       HD      CD      CG      CE     
2       6       HE      CE      CD      NZ     
1       1       HZ      NZ      CE      C1     
2       6       H2      C2      C3      C1     
1       5       H3      C3      C2      O2      C4     
1       2       HO2     O2      C3      C2     
3       4       H4      C4      C3      C2     
KPI        7
1       1       HN      N       CA      -C     
1       5       HA      CA      N       CB      C      
2       6       HB      CB      CA      CG     
2       6       HG      CG      CB      CD     
2       6       HD      CD      CG      CE     
2       6       HE      CE      CD      NZ     
3       4       H1      C1      CX1     CX2    
KYN        8
1       1       HN      N       CA      -C     
1       5       HA      CA      N       CB      C      
2       6       HB      CB      CA      CG     
2       3       HE2     NE2     CE2     CD     
1       1       HE1     CE1     CD      CZ1    
1       1       HZ2     CZ2     CH      CE2    
1       1       HZ1     CZ1     CE1     CH     
1       1       HH      CH      CZ1     CZ2    
LA2        16
1       1       HN      N       CA      -C     
1       5       HA      CA      N       CB      C      
2       6       HB      CB      CA      CG     
2       6       HG      CG      CB      CD     
2       6       HD      CD      CG      CE     
2       6       HE      CE      CD      NZ     
1       1       HZ      NZ      CE      C1     
2       6       H2      C2      C3      C1     
2       6       H3      C3      C2      C4     
2       6       H4      C4      C3      C5     
2       6       H5      C5      C6      C4     
1       5       H6      C6      S6      C7      C5     
1       2       HS6     S6      C6      H6     
2       6       H7      C7      C6      C8     
2       6       H8      C8      S8      C7     
1       2       HS8     S8      C8      H81    
LDO        7
1       1       HN      N       CA      -C     
1       5       HA      CA      N       CB      C      
2       6       HB      CB      CA      CG     
2       6       HG      CG      CB      CD     
2       6       HD      CD      CG      CE     
2       6       HE      CE      CD      OZ     
1       2       HOZ     OZ      CE      HE1    
LE1        5
1       1       HN      N       CA      -C     
1       5       HA      CA      N       CB      C      
1       2       HG3     SG3     CB      CA     
3       4       HG2     CG2     CB      CA     
3       4       HG1     CG1     CB      CA     
LED        6
1       1       HN      N       CA      -C     
1       5       HA      CA      N       CB      C      
2       6       HB      CB      CA      CG     
1       5       HG      CG      CB      CD2     CD1    
3       4       HD1     CD1     CG      CB     
1       1       HD2     CD2     CG      OE     
LEF        6
1       1       HN      N       CA      -C     
1       5       HA      CA      N       CB      C      
2       6       HB      CB      CA      CG     
1       5       HG      CG      CB      CD2     CD1    
2       6       HD1     CD1     F1      CG     
3       4       HD2     CD2     CG      CB     
LEM        6
1       1       HN      N       CA      -C     
3       4       HB      CB1     CA      N      
2       6       HB      CB2     CG      CA     
1       5       HG      CG      CD1     CD2     CB2    
3       4       HD1     CD1     CG      CD2    
3       4       HD2     CD2     CG      CD1    
LLP        11
1       1       HN      N       CA      -C     
1       5       HA      CA      N       CB      C      
2       6       HB      CB      CA      CG     
2       6       HG      CG      CB      CD     
2       6       HD      CD      CG      CE     
2       6       HE      CE      CD      NZ     
1       1       H4'     C4'     C4      NZ     
1       2       HO3     O3      C3      C2     
3       4       H2'     C2'     C2      C3     
1       1       H6      C6      N1      C5     
2       6       H5'     C5'     OP4     C5     
LLPP       12
1       1       HN      N       CA      -C     
1       5       HA      CA      N       CB      C      
2       6       HB      CB      CA      CG     
2       6       HG      CG      CB      CD     
2       6       HD      CD      CG      CE     
2       6       HE      CE      CD      NZ     
1       1       H4'     C4'     C4      NZ     
1       2       HO3     O3      C3      C2     
3       4       H2'     C2'     C2      C3     
1       1       H6      C6      N1      C5     
2       6       H5'     C5'     OP4     C5     
1       2       HOP3    OP3     P       OP4    
LME        5
1       1       HN      N       CA      -C     
1       5       HA      CA      N       CB      C      
1       5       HB      CB      CA      CG2     CG1    
3       4       HG2     CG2     CB      CA     
2       6       HG1     CG1     CB      CD     
LMQ        6
1       1       HN      N       CA      -C     
1       5       HA      CA      N       CB      C      
1       5       HB      CB      CA      CG2     CG1    
3       4       HG2     CG2     CB      CA     
2       6       HG1     CG1     CB      CD     
2       4       HE2     NE2     CD      OE1    
LVG        4
1       1       HN      N       CA      -C     
1       5       HA      CA      N       CB      C      
1       1       HB      CB      CG      CA     
2       4       HG      CG      CB      CA     
LVN        5
1       1       HN      N       CA      -C     
1       5       HA      CA      N       CB      C      
1       5       HB      CB      CA      CG2     CG1    
1       1       HG11    CG1     CB      OG1    
3       4       HG2     CG2     CB      CA     
LYM        7
1       1       HN      N       CA      -C     
3       4       HB      CB1     CA      N      
2       6       HB      CB2     CG      CA     
2       6       HG      CG      CD      CB2    
2       6       HD      CD      CG      CE     
2       6       HE      CE      CD      NZ     
3       4       HZ      NZ      CE      HE2    
LYX        30
1       1       HN      N       CA      -C     
1       5       HA      CA      N       CB      C      
2       6       HB      CB      CA      CG     
2       6       HG      CG      CB      CD     
2       6       HD      CD      CG      CE     
2       6       HE      CE      CD      NZ     
1       1       HZ      NZ      CE      C23    
1       5       H21     C21     S20     C22     C23    
3       4       H22     C22     C21     H21    
2       6       H19     C19     S20     C18    
2       6       H18     C18     C19     N17    
1       1       H17     N17     C16     C18    
2       6       H15     C15     C14     C16    
2       6       H14     C14     N13     C15    
1       1       H13     N13     C14     C12    
1       5       H10     C10     C12     C7      O11    
1       2       H11     O11     C10     H10    
3       4       H8      C8      C7      C10    
3       4       H9      C9      C7      C10    
2       6       H6      C6      O5      C7     
2       6       H40     C40     C41     O39    
1       5       H41     C41     C42     C40     O61    
1       5       H50     C50     O61     N51     C48    
1       5       H42     C42     C41     O43     C48    
1       2       H47     O47     P44     O43    
1       5       H48     C48     C42     O49     C50    
1       2       H49     O49     C48     H48    
1       1       H52     C52     N53     N51    
1       1       H57     C57     N58     N56    
2       3       H60     N60     C59     N58    
LYZ        8
1       1       HN      N       CA      -C     
1       5       HA      CA      N       CB      C      
2       6       HB      CB      CA      CG     
2       6       HG      CG      CB      CD     
1       5       HD      CD      CG      OH      CE     
1       2       HH      OH      CD      CG     
2       6       HE      CE      CD      NZ     
3       4       HZ      NZ      CE      HE1    
M0H        5
1       1       HN      N       CA      -C     
1       5       HA      CA      N       CB      C      
2       6       HB      CB      CA      SG     
2       6       HD      CD      SG      OE     
1       2       HE      OE      CD      HD2    
M2S        6
1       1       HN      N       CA      -C     
1       5       HA      CA      N       CB      C      
3       4       HG1     CG1     CB      CG     
3       4       HG2     CG2     CB      CG     
2       6       HG      CG      CB      SD     
3       4       HE      CE      SD      CG     
M3L        9
1       1       HN      N       CA      -C     
1       5       HA      CA      N       CB      C      
2       6       HB      CB      CA      CG     
2       6       HG      CG      CB      CD     
2       6       HD      CD      CG      CE     
2       6       HE      CE      CD      NZ     
3       4       HM1     CM1     NZ      CE     
3       4       HM2     CM2     NZ      CM1    
3       4       HM3     CM3     NZ      CM1    
MCL        7
1       1       HN      N       CA      -C     
1       5       HA      CA      N       CB      C      
2       6       HB      CB      CA      CG     
2       6       HG      CG      CB      CD     
2       6       HD      CD      CG      CE     
2       6       HE      CE      CD      NZ     
3       4       H1      C1      CX1     CX2    
MCS        4
1       1       HN      N       CA      -C     
1       5       HA      CA      N       CB      C      
2       6       HB      CB      CA      SAI    
2       6       HG      CAG     CAK     CAJ    
ME0        6
1       1       HN      N       CA      -C     
1       5       HA      CA      N       CB      C      
2       6       HB      CB      CA      CG     
2       6       HG      CG      CB      SD     
2       6       HE      CE      SD      OZ     
1       2       HZ      OZ      CE      HE1    
MEG        5
1       1       HN      N       CA      -C     
1       5       HA      CA      N       CB      C      
1       5       HB      CB      CA      CG2     CG1    
3       4       HG2     CG2     CB      CA     
2       6       HG1     CG1     CB      CD     
MEN        5
1       1       HN      N       CA      -C     
1       5       HA      CA      N       CB      C      
2       6       HB      CB      CA      CG     
1       1       HD      ND      CG      CE     
3       4       HE      CE      ND      CG     
MEQ        6
1       1       HN      N       CA      -C     
1       5       HA      CA      N       CB      C      
2       6       HB      CB      CA      CG     
2       6       HG      CG      CB      CD     
1       1       HE2     NE2     CZ      CD     
3       4       HZ      CZ      NE2     CD     
MGY        2
3       4       HN      CN      N       -C     
2       6       HA      CA      N       C      
MHO        5
1       1       HN      N       CA      -C     
1       5       HA      CA      N       CB      C      
2       6       HB      CB      CA      CG     
2       6       HG      CG      CB      SD     
3       4       HE      CE      SD      CG     
MHS        6
1       1       HN      N       CA      -C     
1       5       HA      CA      N       CB      C      
2       6       HB      CB      CA      CG     
3       4       HM      CM      ND1     CG     
1       1       HD2     CD2     NE2     CG     
1       1       HE1     CE1     NE2     ND1    
MHSP       7
1       1       HN      N       CA      -C     
1       5       HA      CA      N       CB      C      
2       6       HB      CB      CA      CG     
3       4       HM      CM      ND1     CG     
1       1       HD2     CD2     NE2     CG     
1       1       HE1     CE1     NE2     ND1    
1       1       HE2     NE2     CE1     CD2    
MIR        5
1       1       HN      N       CA      -C     
1       5       HA      CA      N       CB      C      
2       6       HB      CB      CA      OG     
2       6       H1      C1      O3P     C2     
3       4       H2      C2      C1      H12    
MLY        9
1       1       HN      N       CA      -C     
1       5       HA      CA      N       CB      C      
2       6       HB      CB      CA      CG     
2       6       HG      CG      CB      CD     
2       6       HD      CD      CG      CE     
2       6       HE      CE      CD      NZ     
1       5       HZ      NZ      CE      CH2     CH1    
3       4       HH1     CH1     NZ      HZ     
3       4       HH2     CH2     NZ      HZ     
MLZ        8
1       1       HN      N       CA      -C     
1       5       HA      CA      N       CB      C      
2       6       HB      CB      CA      CG     
2       6       HG      CG      CB      CD     
2       6       HD      CD      CG      CE     
2       6       HE      CE      CD      NZ     
2       6       HZ      NZ      CM      CE     
3       4       HCM     CM      NZ      CE     
MOT5       9
1       1       HN      N       CA      -C     
1       5       HA      CA      N       CB      C      
2       6       HB      CB      CA      CG     
1       1       HD1     CD1     CG      NE1    
1       1       HE1     NE1     CD1     CE2    
1       1       HE3     CE3     CD2     CZ3    
1       1       HZ2     CZ2     CH2     CE2    
3       4       HJ3     CJ3     OZ3     CZ3    
1       1       HH2     CH2     CZ3     CZ2    
MP34       8
1       1       HN      N       CA      -C     
1       5       HA      CA      N       CB      C      
2       6       HB      CB      CA      CG     
1       1       HD2     CD2     CG      CE2    
1       1       HD1     CD1     CE1     CG     
1       1       HE2     CE2     CZ      CD2    
3       4       HJ      CJ      CE1     CD1    
3       4       HH      CH      CZ      CE1    
MPH2       8
1       1       HN      N       CA      -C     
1       5       HA      CA      N       CB      C      
2       6       HB      CB      CA      CG     
1       1       HD2     CD2     CG      CE2    
1       1       HE2     CE2     CZ      CD2    
1       1       HE1     CE1     CD1     CZ     
3       4       HH      CH      CD1     CE1    
1       1       HZ      CZ      CE1     CE2    
MTR5       9
1       1       HN      N       CA      -C     
1       5       HA      CA      N       CB      C      
2       6       HB      CB      CA      CG     
1       1       HD1     CD1     CG      NE1    
1       1       HE1     NE1     CD1     CE2    
1       1       HE3     CE3     CD2     CZ3    
1       1       HZ2     CZ2     CH2     CE2    
1       1       HH2     CH2     CZ3     CZ2    
3       4       HJ3     CJ3     CZ3     CE3    
MTR6       9
1       1       HN      N       CA      -C     
1       5       HA      CA      N       CB      C      
2       6       HB      CB      CA      CG     
1       1       HD1     CD1     CG      NE1    
1       1       HE1     NE1     CD1     CE2    
1       1       HE3     CE3     CD2     CZ3    
1       1       HZ2     CZ2     CH2     CE2    
1       1       HZ3     CZ3     CE3     CH2    
3       4       HJ2     CJ2     CH2     CZ3    
MTY        8
1       1       HN      N       CA      -C     
1       5       HA      CA      N       CB      C      
2       6       HB      CB      CA      CG     
1       1       HD2     CD2     CG      CE2    
1       1       HD1     CD1     CE1     CG     
1       1       HE2     CE2     CZ      CD2    
1       2       HE1     OE1     CE1     CD1    
1       1       HZ      CZ      CE1     CE2    
NAL        10
1       1       HN      N       CA      -C     
1       5       HA      CA      N       CB      C      
2       6       HB      CB      CA      CG     
1       1       HD2     CD2     CG      CE2    
1       1       HD1     CD1     CE1     CG     
1       1       HE1     CE1     CD1     CZ     
1       1       HH2     CH2     CJ2     CE2    
1       1       HH1     CH1     CZ      CJ1    
1       1       HJ2     CJ2     CJ1     CH2    
1       1       HJ1     CJ1     CJ2     CH1    
NAO1       10
1       1       HN      N       CA      -C     
1       5       HA      CA      N       CB      C      
2       6       HB      CB      CA      CG     
1       1       HD2     CD2     CG      CE2    
1       1       HH1     CH1     CD1     CJ1    
1       1       HE2     CE2     CD2     CZ     
1       1       HH2     CH2     CE1     CJ2    
1       1       HZ      CZ      CE1     CE2    
1       2       HJ1     OJ1     CJ1     CJ2    
1       1       HJ2     CJ2     CJ1     CH2    
NAO2       10
1       1       HN      N       CA      -C     
1       5       HA      CA      N       CB      C      
2       6       HB      CB      CA      CG     
1       1       HD1     CD1     CE1     CG     
1       1       HD2     CD2     CG      CE2    
1       1       HE1     CE1     CD1     CZ     
1       1       HH2     CH2     CJ2     CE2    
1       1       HH1     CH1     CZ      CJ1    
1       2       HJ2     OJ2     CJ2     CJ1    
1       1       HJ1     CJ1     CJ2     CH1    
NAPH       10
1       1       HN      N       CA      -C     
1       5       HA      CA      N       CB      C      
2       6       HB      CB      CG      CA     
1       1       HD1     CD1     CE1     CG     
1       1       HE1     CE1     CD1     CZ     
1       1       HD2     CD2     CG      CE2    
1       1       HH      CH      CTH     CZ     
1       1       HTH     CTH     CH      CH1    
1       1       HZ1     CZ1     CH1     CE2    
1       1       HH1     CH1     CTH     CZ1    
NEP        5
1       1       HN      N       CA      -C     
1       5       HA      CA      N       CB      C      
2       6       HB      CB      CA      CG     
1       1       HD2     CD2     NE2     CG     
1       1       HE1     CE1     NE2     ND1    
NIY        7
1       1       HN      N       CA      -C     
1       5       HA      CA      N       CB      C      
2       6       HB      CB      CA      CG     
1       1       HD1     CD1     CE1     CG     
1       1       HD2     CD2     CG      CE2    
1       1       HE2     CE2     CZ      CD2    
1       2       HH      OH      CZ      CE1    
NLE        6
1       1       HN      N       CA      -C     
1       5       HA      CA      N       CB      C      
2       6       HB      CB      CG      CA     
2       6       HG      CG      CB      CD     
2       6       HD      CD      CG      CE     
3       4       HE      CE      CD      CG     
NMM        9
1       1       HN      N       CA      -C     
1       5       HA      CA      N       CB      C      
2       6       HB      CB      CA      CG     
2       6       HG      CG      CB      CD     
2       6       HD      CD      CG      NE     
1       1       HE      NE      CZ      CD     
2       4       HN1     NH1     CZ      NH2    
1       1       HN2     NH2     CAA     CZ     
3       4       HAA     CAA     NH2     CZ     
NVA        5
1       1       HN      N       CA      -C     
1       5       HA      CA      N       CB      C      
2       6       HB      CB      CA      CG     
2       6       HG      CG      CB      CD     
3       4       HD      CD      CG      HG1    
OAS        4
1       1       HN      N       CA      -C     
1       5       HA      CA      N       CB      C      
2       6       HB      CB      CA      OG     
3       4       HE      CE      CD      OD     
OBF        4
1       1       HN      N       CA      -C     
1       5       HA      CA      N       CB      C      
2       6       HB      CB      CA      CG     
1       5       HG      CG      FG2     CB      FG1    
OCS        3
1       1       HN      N       CA      -C     
1       5       HA      CA      N       CB      C      
2       6       HB      CB      CA      SG     
OCY        6
1       1       HN      N       CA      -C     
1       5       HA      CA      N       CB      C      
2       6       HB      CB      CA      SG     
2       6       HD      CD      SG      CE     
2       6       HE      CE      CD      OZ     
1       2       HZ      OZ      CE      HE1    
OLT        5
1       1       HN      N       CA      -C     
1       5       HA      CA      N       CB      C      
1       5       HB      CB      CA      OG1     CG2    
3       4       HD1     CD1     OG1     CB     
3       4       HG2     CG2     CB      CA     
OMT        5
1       1       HN      N       CA      -C     
1       5       HA      CA      N       CB      C      
2       6       HB      CB      CA      CG     
2       6       HG      CG      CB      SD     
3       4       HE      CE      SD      CG     
OMX        9
1       1       HN      N       CA      -C     
1       5       HA      CA      N       CB      C      
1       5       HB      CB      CG      CA      OG     
1       2       HG      OG      CB      CG     
1       1       HD1     CD1     CE1     CG     
1       1       HD2     CD2     CG      CE2    
1       1       HE1     CE1     CD1     CZ     
1       1       HE2     CE2     CZ      CD2    
1       2       HH      OH      CZ      CE1    
OMY        8
1       1       HN      N       CA      -C     
1       5       HA      CA      N       CB      C      
1       5       HB      CB      CG      CA      OG     
1       2       HG      OG      CB      CG     
1       1       HD1     CD1     CE1     CG     
1       1       HD2     CD2     CG      CE2    
1       1       HE2     CE2     CZ      CD2    
1       2       HH      OH      CZ      CE1    
ONL        5
1       1       HN      N       CA      -C     
1       5       HA      CA      N       CB      C      
2       6       HB      CB      CA      CG     
2       6       HG      CG      CB      CD     
3       4       HE      CE      CD      CG     
ORN        6
1       1       HN      N       CA      -C     
1       5       HA      CA      N       CB      C      
2       6       HB      CB      CA      CG     
2       6       HG      CG      CB      CD     
2       6       HD      CD      CG      NE     
3       4       HE      NE      CD      CG     
OSE        3
1       1       HN      N       CA      -C     
1       5       HA      CA      N       CB      C      
2       6       HB      CB      CA      OG     
OTYR       8
1       1       HN      N       CA      -C     
1       5       HA      CA      N       CB      C      
2       6       HB      CB      CA      CG     
1       1       HD2     CD2     CG      CE2    
1       2       HD1     OD1     CD1     CE1    
1       1       HE2     CE2     CZ      CD2    
1       1       HE1     CE1     CD1     CZ     
1       1       HZ      CZ      CE1     CE2    
PBF        12
1       1       HN      N       CA      -C     
1       5       HA      CA      N       CB      C      
2       6       HB      CB      CA      CG     
1       1       HD1     CD1     CE1     CG     
1       1       HD2     CD2     CG      CE2    
1       1       HE1     CE1     CD1     CZ     
1       1       HE2     CE2     CZ      CD2    
1       1       HH1     CH1     CM1     CJ     
1       1       HH2     CH2     CM2     CJ     
1       1       HM1     CM1     CL      CH1    
1       1       HM2     CM2     CL      CH2    
1       1       HL      CL      CM1     CM2    
PF5        3
1       1       HN      N       CA      -C     
1       5       HA      CA      N       CB      C      
2       6       HB      CB      CA      CG     
PFF        7
1       1       HN      N       CA      -C     
1       5       HA      CA      N       CB      C      
2       6       HB      CB      CA      CG     
1       1       HD1     CD1     CE1     CG     
1       1       HD2     CD2     CG      CE2    
1       1       HE1     CE1     CD1     CZ     
1       1       HE2     CE2     CZ      CD2    
PHD        3
1       1       HN      N       CA      -C     
1       5       HA      CA      N       CB      C      
2       6       HB      CB      CA      CG     
PHDP       4
1       1       HN      N       CA      -C     
1       5       HA      CA      N       CB      C      
2       6       HB      CB      CA      CG     
1       2       H3O     OP3     P       OP2    
PHI        7
1       1       HN      N       CA      -C     
1       5       HA      CA      N       CB      C      
2       6       HB      CB      CA      CG     
1       1       HD1     CD1     CE1     CG     
1       1       HD2     CD2     CG      CE2    
1       1       HE1     CE1     CD1     CZ     
1       1       HE2     CE2     CZ      CD2    
PM3        9
1       1       HN      N       CA      -C     
1       5       HA      CA      N       CB      C      
2       6       HB      CB      CA      CG     
1       1       HD1     CD1     CE1     CG     
1       1       HD2     CD2     CG      CE2    
1       1       HE1     CE1     CD1     CZ     
1       1       HE2     CE2     CZ      CD2    
2       6       H4      CH4     CZ      P      
1       2       HO3     O3      P       O1     
PPN        7
1       1       HN      N       CA      -C     
1       5       HA      CA      N       CB      C      
2       6       HB      CB      CA      CG     
1       1       HD1     CD1     CE1     CG     
1       1       HD2     CD2     CG      CE2    
1       1       HE1     CE1     CD1     CZ     
1       1       HE2     CE2     CZ      CD2    
PR3        6
1       1       HN      N       CA      -C     
1       5       HA      CA      N       CB      C      
2       6       HB      CB      CA      SG     
2       6       HE      CE      SD      CZ     
2       6       HZ      CZ      CH      CE     
3       4       HH      CH      CZ      CE     
PRK        9
1       1       HN      N       CA      -C     
1       5       HA      CA      N       CB      C      
2       6       HB      CB      CA      CG     
2       6       HG      CG      CB      CD     
2       6       HD      CD      CG      CE     
2       6       HE      CE      CD      NZ     
1       1       HZ      NZ      CE      CAL    
2       6       HF      CAF     CAL     CAA    
3       4       HAA     CAA     CAF     CAL    
PRV        6
1       1       HN      N       CA      -C     
1       5       HA      CA      N       CG      C      
1       1       HD1     CD1     CE1     CG     
1       1       HE1     CE1     CD1     CZ     
1       1       HE2     CE2     CZ      CD2    
1       1       HZ      CZ      CE1     CE2    
PYR2       7
1       1       HN      N       CA      -C     
1       5       HA      CA      N       CB      C      
2       6       HB      CB      CA      CG     
1       1       HE1     CE1     CZ      ND1    
1       1       HD2     CD2     CG      CE2    
1       1       HE2     CE2     CZ      CD2    
1       1       HZ      CZ      CE1     CE2    
PYR3       7
1       1       HN      N       CA      -C     
1       5       HA      CA      N       CB      C      
2       6       HB      CB      CA      CG     
1       1       HD1     CD1     CG      NE1    
1       1       HZ      CZ      NE1     CE2    
1       1       HD2     CD2     CG      CE2    
1       1       HE2     CE2     CZ      CD2    
PYR4       7
1       1       HN      N       CA      -C     
1       5       HA      CA      N       CB      C      
2       6       HB      CB      CA      CG     
1       1       HD1     CD1     CE1     CG     
1       1       HD2     CD2     CG      CE2    
1       1       HE1     CE1     CD1     NZ     
1       1       HE2     CE2     CD2     NZ     
PYZ1       6
1       1       HN      N       CA      -C     
1       5       HA      CA      N       CB      C      
2       6       HB      CB      CA      NG     
1       1       HD2     CD2     NG      CE2    
1       1       HE2     CE2     CE1     CD2    
1       1       HE1     CE1     ND1     CE2    
QCS        4
1       1       HN      N       CA      -C     
1       5       HA      CA      N       CB      C      
2       6       HB      CB      CA      SG     
2       4       HE      NE2     CD      SG     
QPA        5
1       1       HN      N       CA      -C     
1       5       HA      CA      N       CB      C      
2       6       HB      CB      CA      SG     
3       4       H9      C9      C8      C10    
1       2       HO13    O13     P2      O11    
QU32       9
1       1       HN      N       CA      -C     
1       5       HA      CA      N       CB      C      
2       6       HB      CB      CA      CG     
1       1       HD1     CD1     CE1     CG     
1       1       HE1     CE1     CD1     CZ     
1       1       HH2     CH2     CJ2     CE2    
1       1       HH1     CH1     CZ      CJ1    
1       1       HJ2     CJ2     CJ1     CH2    
1       1       HJ1     CJ1     CJ2     CH1    
QU33       9
1       1       HN      N       CA      -C     
1       5       HA      CA      N       CB      C      
2       6       HB      CB      CA      CG     
1       1       HD1     CD1     CG      NE1    
1       1       HD2     CD2     CG      CE2    
1       1       HH2     CH2     CJ2     CE2    
1       1       HH1     CH1     CZ      CJ1    
1       1       HJ2     CJ2     CJ1     CH2    
1       1       HJ1     CJ1     CJ2     CH1    
QU34       9
1       1       HN      N       CA      -C     
1       5       HA      CA      N       CB      C      
2       6       HB      CB      CA      CG     
1       1       HD2     CD2     CG      CE2    
1       1       HE2     CE2     CD2     NZ     
1       1       HH1     CH1     CD1     CJ1    
1       1       HH2     CH2     CE1     CJ2    
1       1       HJ1     CJ1     CJ2     CH1    
1       1       HJ2     CJ2     CJ1     CH2    
QU35       9
1       1       HN      N       CA      -C     
1       5       HA      CA      N       CB      C      
2       6       HB      CB      CA      CG     
1       1       HD1     CD1     CE1     CG     
1       1       HD2     CD2     CG      CE2    
1       1       HE1     CE1     CD1     CZ     
1       1       HJ2     CJ2     CJ1     NH2    
1       1       HH1     CH1     CZ      CJ1    
1       1       HJ1     CJ1     CJ2     CH1    
QU36       9
1       1       HN      N       CA      -C     
1       5       HA      CA      N       CB      C      
2       6       HB      CB      CA      CG     
1       1       HD1     CD1     CE1     CG     
1       1       HD2     CD2     CG      CE2    
1       1       HE1     CE1     CD1     CZ     
1       1       HH2     CH2     NJ2     CE2    
1       1       HJ1     CJ1     CH1     NJ2    
1       1       HH1     CH1     CZ      CJ1    
QX32       8
1       1       HN      N       CA      -C     
1       5       HA      CA      N       CB      C      
2       6       HB      CB      CA      CG     
1       1       HD2     CD2     NE2     CG     
1       1       HH1     CH1     CE1     CJ1    
1       1       HH2     CH2     CJ2     CZ     
1       1       HJ1     CJ1     CJ2     CH1    
1       1       HJ2     CJ2     CJ1     CH2    
R1A        9
1       1       HN      N       CA      -C     
1       5       HA      CA      N       CB      C      
2       6       HB      CB      CA      SG     
2       6       HE      CE      C3      SD     
3       4       H8      C8      C2      C3     
3       4       H9      C9      C2      C3     
1       1       H4      C4      C3      C5     
3       4       H6      C6      C5      N1     
3       4       H7      C7      C5      N1     
SBG        4
1       1       HN      N       CA      -C     
1       5       HA      CA      N       CB      C      
2       6       HB      CB      CA      OG     
3       4       HC1     C1      P1      O1     
SCH        4
1       1       HN      N       CA      -C     
1       5       HA      CA      N       CB      C      
2       6       HB      CB      CA      SG     
3       4       HE      CE      SD      SG     
SCS        5
1       1       HN      N       CA      -C     
1       5       HA      CA      N       CB      C      
2       6       HB      CB      CA      SG     
2       6       HZ      CZ      CE      SD     
3       4       HE      CE      CZ      HZ2    
SDP        7
1       1       HN      N       CA      -C     
1       5       HA      CA      N       CB      C      
2       6       HB      CB      CA      OG     
2       6       H31     C31     C32     O1     
2       6       H41     C41     C42     O2     
3       4       H32     C32     C31     H312   
3       4       H42     C42     C41     H411   
SEB        9
1       1       HN      N       CA      -C     
1       5       HA      CA      N       CB      C      
2       6       HB      CB      CA      OG     
2       6       HE      CE      SD      CZ     
1       1       HH1     CH1     CZ      CI1    
1       1       HH2     CH2     CZ      CI2    
1       1       HI1     CI1     CJ      CH1    
1       1       HI2     CI2     CH2     CJ     
1       1       HJ      CJ      CI2     CI1    
SEN        5
1       1       HN      N       CA      -C     
1       5       HA      CA      N       CB      C      
2       6       HB      CB      CA      OG     
3       4       H1      C1      N1      C2     
3       4       H2      C2      N1      C1     
SGB        7
1       1       HN      N       CA      -C     
1       5       HA      CA      N       CB      C      
2       6       HB      CB      CA      OG     
3       4       HC1     C1      P1      OG     
1       5       H2      C2      C3      C4      O2     
3       4       HC3     C3      C2      C4     
3       4       HC4     C4      C2      C3     
SLZ        6
1       1       HN      N       CA      -C     
1       5       HA      CA      N       CB      C      
2       6       HB      CB      CA      SG     
2       6       HD      CD      SG      CE     
2       6       HE      CE      CD      NZ     
3       4       HZ      NZ      CE      HE1    
SMC        4
1       1       HN      N       CA      -C     
1       5       HA      CA      N       CB      C      
2       6       HB      CB      CA      SG     
3       4       HCS     CS      SG      CB     
SME        5
1       1       HN      N       CA      -C     
1       5       HA      CA      N       CB      C      
2       6       HB      CB      CA      CG     
2       6       HG      CG      CB      SD     
3       4       HE      CE      SD      CG     
SNC        3
1       1       HN      N       CA      -C     
1       5       HA      CA      N       CB      C      
2       6       HB      CB      CA      SG     
STYA       10
1       1       HN      N       CA      -C     
1       5       HA      CA      N       CB      C      
2       6       HB      CB      CA      CG     
1       1       HG      CG      CB      CD     
1       1       HD      CD      CG      CE     
1       1       HZ1     CZ1     CE      CH1    
1       1       HZ2     CZ2     CE      CH2    
1       1       HH1     CH1     CZ1     CJ     
1       1       HH2     CH2     CJ      CZ2    
1       1       HJ      CJ      CH2     CH1    
SUN        7
1       1       HN      N       CA      -C     
1       5       HA      CA      N       CB      C      
2       6       HB      CB      CA      OG     
3       4       H1      C1      N1      P1     
3       4       H2      C2      N1      P1     
2       6       H3      C3      C4      O2     
3       4       H4      C4      C3      H31    
SVV        4
1       1       HN      N       CA      -C     
1       5       HA      CA      N       CB      C      
2       6       HB      CB      CA      OG     
2       3       HN      N4      P1      OG     
SVX        6
1       1       HN      N       CA      -C     
1       5       HA      CA      N       CB      C      
2       6       HB      CB      CA      OG     
3       4       H4      C4      P1      OG     
2       6       H2      C2      C1      O5     
3       4       H1      C1      C2      H21    
SVY        13
1       1       HN      N       CA      -C     
1       5       HA      CA      N       CB      C      
2       6       HB      CB      CA      OG     
1       5       H1      C1      O1P     C2      C3     
1       5       H1'     C1'     O2P     C2'     C3'    
3       4       H2      C2      C1      H1     
3       4       H3      C3      C1      H1     
1       4       H21'    C2'     C1'     H1'    
1       4       H22'    C2'     C1'     O2P    
1       4       H23'    C2'     C1'     C3'    
1       4       H31'    C3'     C1'     H1'    
1       4       H32'    C3'     C1'     O2P    
1       4       H33'    C3'     C1'     C2'    
SYM        5
1       1       HN      N       CA      -C     
1       5       HA      CA      N       CB      C      
2       6       HB      CB      CA      CG     
1       5       HG      CG      CB      CD2     CD1    
3       4       HD2     CD2     CG      CB     
TBP4       10
1       1       HN      N       CA      -C     
1       5       HA      CA      N       CB      C      
2       6       HB      CB      CA      CG     
1       1       HD1     CD1     CE1     CG     
1       1       HD2     CD2     CG      CE2    
1       1       HE1     CE1     CD1     CZ     
1       1       HE2     CE2     CZ      CD2    
3       4       HJ1     CJ1     CH      CJ2    
3       4       HJ2     CJ2     CH      CZ     
3       4       HJ3     CJ3     CH      CJ2    
TEZA       4
1       1       HN      N       CA      -C     
1       5       HA      CA      N       CB      C      
2       6       HB      CB      CA      NG     
1       1       HE2     CE2     NE1     ND2    
TFG2       6
1       1       HN      N       CA      -C     
1       5       HA      CA      N       CB      C      
1       1       HD1     CD1     CE      CG1    
1       1       HG2     CG2     CB      CD2    
1       1       HD2     CD2     CE      CG2    
1       1       HE      CE      CD2     CD1    
TFG3       6
1       1       HN      N       CA      -C     
1       5       HA      CA      N       CB      C      
1       1       HG2     CG2     CB      CD2    
1       1       HG1     CG1     CD1     CB     
1       1       HE      CE      CD2     CD1    
1       1       HD2     CD2     CE      CG2    
TFG4       6
1       1       HN      N       CA      -C     
1       5       HA      CA      N       CB      C      
1       1       HG1     CG1     CD1     CB     
1       1       HG2     CG2     CB      CD2    
1       1       HD1     CD1     CE      CG1    
1       1       HD2     CD2     CE      CG2    
TFLE       5
1       1       HN      N       CA      -C     
1       5       HA      CA      N       CB      C      
2       6       HB      CB      CA      CG     
1       5       HG      CG      CB      CD2     CD1    
3       4       HD2     CD2     CG      CB     
TFP2       7
1       1       HN      N       CA      -C     
1       5       HA      CA      N       CB      C      
2       6       HB      CB      CA      CG     
1       1       HE1     CE1     CD1     CZ     
1       1       HD2     CD2     CG      CE2    
1       1       HE2     CE2     CZ      CD2    
1       1       HZ      CZ      CE1     CE2    
TFP3       7
1       1       HN      N       CA      -C     
1       5       HA      CA      N       CB      C      
2       6       HB      CB      CA      CG     
1       1       HD1     CD1     CE1     CG     
1       1       HD2     CD2     CG      CE2    
1       1       HE2     CE2     CZ      CD2    
1       1       HZ      CZ      CE1     CE2    
TFP4       7
1       1       HN      N       CA      -C     
1       5       HA      CA      N       CB      C      
2       6       HB      CB      CA      CG     
1       1       HD1     CD1     CE1     CG     
1       1       HD2     CD2     CG      CE2    
1       1       HE1     CE1     CD1     CZ     
1       1       HE2     CE2     CZ      CD2    
TH6        6
1       1       HN      N       CA      -C     
1       5       HA      CA      N       CB      C      
1       5       HB      CB      CG      CA      OB1    
1       2       HB1     OB1     CB      CG     
2       6       HG      CG      OD      CB     
1       2       HD      OD      CG      HG1    
THA3       6
1       1       HN      N       CA      -C     
1       5       HA      CA      N       CB      C      
2       6       HB      CB      CA      CG     
1       1       HD1     CD1     SE1     CG     
1       1       HD2     CD2     CG      CE2    
1       1       HE2     CE2     SE1     CD2    
THG2       5
1       1       HN      N       CA      -C     
1       5       HA      CA      N       CB      C      
1       1       HG2     CG2     CD2     CB     
1       1       HD1     CD1     CD2     SG1    
1       1       HD2     CD2     CG2     CD1    
THG3       5
1       1       HN      N       CA      -C     
1       5       HA      CA      N       CB      C      
1       1       HG1     CG1     SD1     CB     
1       1       HG2     CG2     CB      CD2    
1       1       HD2     CD2     SD1     CG2    
THIC       7
1       1       HN      N       CA      -C     
1       5       HA      CA      N       CB      C      
2       6       HB      CB      CA      CG     
2       6       HG      CG      CB      CD     
2       6       HD      CD      CG      NE     
1       1       HE      NE      CZ      CD     
2       4       HH      NH      CZ      SZ     
TIH        6
1       1       HN      N       CA      -C     
1       5       HA      CA      N       CB      C      
2       6       HB      CB      CA      CG     
1       1       HD2     CD2     CG      CE2    
1       1       HE2     CE2     CE1     CD2    
1       1       HE1     CE1     SD1     CE2    
TOX        9
1       1       HN      N       CA      -C     
1       5       HA      CA      N       CB      C      
2       6       HB      CB      CA      CG     
1       1       HD1     CD1     CG      NE1    
1       2       HO2     O2      O1      NE1    
1       1       HE3     CE3     CD2     CZ3    
1       1       HZ2     CZ2     CH2     CE2    
1       1       HZ3     CZ3     CE3     CH2    
1       1       HH2     CH2     CZ3     CZ2    
TPQ        5
1       1       HN      N       CA      -C     
1       5       HA      CA      N       CB      C      
2       6       HB      CB      CA      C1     
1       1       H3      C3      C2      C4     
1       1       H6      C6      C1      C5     
TPQP       6
1       1       HN      N       CA      -C     
1       5       HA      CA      N       CB      C      
2       6       HB      CB      CA      C1     
1       1       H3      C3      C2      C4     
1       2       HO4     O4      C4      C3     
1       1       H6      C6      C1      C5     
TQQ        8
1       1       HN      N       CA      -C     
1       5       HA      CA      N       CB      C      
2       6       HB      CB      CA      CG     
1       1       HD1     CD1     CG      NE1    
1       1       HE1     NE1     CD1     CE2    
1       1       HE3     CE3     CD2     CZ3    
1       1       HZ3     CZ3     CE3     CH2    
1       2       HN21    N2      CH2     CZ3    
TRO        9
1       1       HN      N       CA      -C     
1       5       HA      CA      N       CB      C      
2       6       HB      CB      CA      CG     
1       2       HD1     OD1     CD1     CG     
1       1       HE1     NE1     CD1     CE2    
1       1       HE3     CE3     CD2     CZ3    
1       1       HZ2     CZ2     CH2     CE2    
1       1       HZ3     CZ3     CE3     CH2    
1       1       HH2     CH2     CZ3     CZ2    
TRQ        7
1       1       HN      N       CA      -C     
1       5       HA      CA      N       CB      C      
2       6       HB      CB      CA      CG     
1       1       HD1     CD1     CG      NE1    
1       1       HE1     NE1     CD1     CE2    
1       1       HE3     CE3     CD2     CZ3    
1       1       HZ3     CZ3     CE3     CH2    
TRW        15
1       1       HN      N       CA      -C     
1       5       HA      CA      N       CB      C      
2       6       HB      CB      CA      CG     
1       1       HD1     CD1     CG      NE1    
1       1       HE1     NE1     CD1     CE2    
1       1       HE3     CE3     CD2     CZ3    
1       2       HO7     O7      CZ2     CH2    
1       1       HZ3     CZ3     CE3     CH2    
1       1       HN6     N6      N1      CH2    
1       1       HN1     N1      C1      N6     
1       1       HC2     C2      C3      C1     
1       1       HC3     C3      C2      C4     
1       1       HC4     C4      C3      C5     
1       1       HC5     C5      C6      C4     
1       1       HC6     C6      C1      C5     
TRX        9
1       1       HN      N       CA      -C     
1       5       HA      CA      N       CB      C      
2       6       HB      CB      CA      CG     
1       1       HD1     CD1     CG      NE1    
1       1       HE1     NE1     CD1     CE2    
1       1       HE3     CE3     CD2     CZ3    
1       1       HZ2     CZ2     CH2     CE2    
1       1       HZ3     CZ3     CE3     CH2    
1       2       HH2     OH2     CH2     CZ3    
TS9        7
1       1       HN      N       CA      -C     
1       5       HA      CA      N       CB      C      
1       2       HG3     OG3     CB      CA     
3       4       HG2     CG2     CB      OG3    
1       5       HG1     CG1     OD2     CB      CD1    
1       2       HD2     OD2     CG1     HG1    
3       4       HD1     CD1     CG1     HG1    
TTQ        9
1       1       HN      N       CA      -C     
1       5       HA      CA      N       CB      C      
2       6       HB      CB      CA      CG     
1       1       HD1     CD1     CG      NE1    
1       1       HE1     NE1     CD1     CE2    
1       1       HE3     CE3     CD2     CZ3    
1       2       HZ2     OZ2     CZ2     CH2    
1       1       HZ3     CZ3     CE3     CH2    
2       3       H2      N2      CH2     CZ3    
TY2        8
1       1       HN      N       CA      -C     
1       5       HA      CA      N       CB      C      
2       6       HB      CB      CA      CG     
1       1       HD2     CD2     CG      CE2    
1       1       HD1     CD1     CE1     CG     
2       3       HE1     NE1     CE1     CD1    
1       2       HZ      OZ      CZ      CE1    
1       1       HE2     CE2     CZ      CD2    
TYI        6
1       1       HN      N       CA      -C     
1       5       HA      CA      N       CB      C      
2       6       HB      CB      CA      CG     
1       1       HD1     CD1     CE1     CG     
1       1       HD2     CD2     CG      CE2    
1       2       HH      OH      CZ      CE1    
TYQ        8
1       1       HN      N       CA      -C     
1       5       HA      CA      N       CB      C      
2       6       HB      CB      CA      CG     
1       2       HD1     OD1     CD1     CE1    
1       1       HD2     CD2     CG      CE2    
1       1       HE1     CE1     CD1     CZ     
2       3       HE2     NE2     CE2     CZ     
1       2       HH      OH      CZ      CE1    
TYS        7
1       1       HN      N       CA      -C     
1       5       HA      CA      N       CB      C      
2       6       HB      CB      CA      CG     
1       1       HD1     CD1     CE1     CG     
1       1       HD2     CD2     CG      CE2    
1       1       HE1     CE1     CD1     CZ     
1       1       HE2     CE2     CZ      CD2    
TZA4       5
1       1       HN      N       CA      -C     
1       5       HA      CA      N       CB      C      
2       6       HB      CB      CA      CG     
1       1       HD1     CD1     SE1     CG     
1       1       HE2     CE2     SE1     ND2    
UN1        5
1       1       HN      N       CA      -C     
1       5       HA      CA      N       CB      C      
2       6       HB      CB      CA      CG     
2       6       HG      CG      CB      CD     
2       6       HD      CD      CG      CE     
VAH        6
1       1       HN      N       CA      -C     
1       5       HA      CA      N       CB      C      
1       5       HB      CB      CA      OG1     CG2    
1       2       HG1     OG1     CB      CA     
2       6       HG2     CG2     CB      CD     
3       4       HD      CD      CG2     HG21   
WFP        6
1       1       HN      N       CA      -C     
1       5       HA      CA      N       CB      C      
2       6       HB      CB      CA      CG     
1       1       HD1     CD1     CE1     CG     
1       1       HD2     CD2     CG      CE2    
1       1       HZ      CZ      CE1     CE2    
XCN        3
1       1       HN      N       CA      -C     
1       5       HA      CA      N       CB      C      
2       6       HB      CB      CA      SG     
YCM        5
1       1       HN      N       CA      -C     
1       5       HA      CA      N       CB      C      
2       6       HB      CB      CA      SG     
2       6       HD      CD      CE      SG     
2       4       HZ2     NZ2     CE      CD     
YOF        7
1       1       HN      N       CA      -C     
1       5       HA      CA      N       CB      C      
2       6       HB      CB      CA      CG     
1       1       HD1     CD1     CE1     CG     
1       1       HD2     CD2     CG      CE2    
1       1       HE2     CE2     CZ      CD2    
1       2       HH      OH      CZ      CE1    
PTR        8
1       1       HN      N       CA      -C     
1       5       HA      CA      N       CB      C      
2       6       HB      CB      CG      CA     
1       1       HD1     CD1     CE1     CG     
1       1       HE1     CE1     CD1     CZ     
1       2       H3T     O3P     P       O1P    
1       1       HD2     CD2     CG      CE2    
1       1       HE2     CE2     CZ      CD2    
SEP        4
1       1       HN      N       CA      -C     
1       5       HA      CA      N       CB      C      
2       6       HB      CB      CA      OG     
1       2       H3T     O3P     P       O1P    
TPO        5
1       1       HN      N       CA      -C     
1       5       HA      CA      N       CB      C      
1       5       HB      CB      CA      OG1     CG2    
1       2       H3T     O3P     P       O1P    
3       4       HG2     CG2     CB      CA     
LYR        22
1       1       HN      N       CA      -C     
1       5       HA      CA      N       CB      C      
2       6       HB      CB      CG      CA     
2       6       HG      CG      CB      CD     
2       6       HD      CD      CG      CE     
2       6       HE      CE      CD      NZ     
1       1       HZ1     NZ      CE      C1     
1       1       H11     C1      C2      NZ     
1       1       HC2     C2      C3      C1     
3       4       H4      C4      C3      C5     
1       1       H5      C5      C3      C6     
1       1       H6      C6      C7      C5     
1       1       H7      C7      C80     C6     
3       4       H8      C8      C80     C9     
1       1       H9      C9      C80     C10    
1       1       H10     C10     C11     C9     
3       4       H13     C13     C12     C14    
2       6       H14     C14     C12     C15    
2       6       H15     C15     C14     C16    
2       6       H16     C16     C17     C15    
3       4       H18     C18     C17     C19    
3       4       H19     C19     C17     C18    
ALA        3
1       1       HN      N       CA      -C     
1       5       HA      CA      N       CB      C      
3       4       HB      CB      CA      N      
ARG        8
1       1       HN      N       CA      -C     
1       5       HA      CA      N       CB      C      
2       6       HB      CB      CG      CA     
2       6       HG      CG      CB      CD     
2       6       HD      CD      CG      NE     
1       1       HE      NE      CZ      CD     
2       3       HH1     NH1     CZ      NH2    
2       3       HH2     NH2     CZ      NH1    
ARGL        8
1       1       HN      N       CA      -C     
1       5       HA      CA      N       CB      C      
2       6       HB      CB      CG      CA     
2       6       HG      CG      CB      CD     
2       6       HD      CD      CG      NE     
1       1       HE      NE      CZ      CD     
2       3       HH1     NH1     CZ      NH2    
2       3       HH2     NH2     CZ      NH1    
ARGN       8
1       1       HN      N       CA      -C     
1       5       HA      CA      N       CB      C      
2       6       HB      CB      CG      CA     
2       6       HG      CG      CB      CD     
2       6       HD      CD      CG      NE     
1       1       HE      NE      CZ      CD     
1       2       HH11    NH1     CZ      NH2    
2       3       HH2     NH2     CZ      NH1    
ARGN1      7
1       1       HN      N       CA      -C     
1       5       HA      CA      N       CB      C      
2       6       HB      CB      CG      CA     
2       6       HG      CG      CB      CD     
2       6       HD      CD      CG      NE     
2       3       HH1     NH1     CZ      NH2    
2       3       HH2     NH2     CZ      NH1    
ARGN2      8
1       1       HN      N       CA      -C     
1       5       HA      CA      N       CB      C      
2       6       HB      CB      CG      CA     
2       6       HG      CG      CB      CD     
2       6       HD      CD      CG      NE     
1       1       HE      NE      CZ      CD     
1       2       HH11    NH1     CZ      NH2    
2       3       HH2     NH2     CZ      NH1    
ARGN3      8
1       1       HN      N       CA      -C     
1       5       HA      CA      N       CB      C      
2       6       HB      CB      CG      CA     
2       6       HG      CG      CB      CD     
2       6       HD      CD      CG      NE     
1       1       HE      NE      CZ      CD     
1       2       HH12    NH1     CZ      NH2    
2       3       HH2     NH2     CZ      NH1    
ASN        4
1       1       HN      N       CA      -C     
1       5       HA      CA      N       CB      C      
2       6       HB      CB      CG      CA     
2       3       HD2     ND2     CG      CB     
ASP        3
1       1       HN      N       CA      -C     
1       5       HA      CA      N       CB      C      
2       6       HB      CB      CG      CA     
ASPP       4
1       1       HN      N       CA      -C     
1       5       HA      CA      N       CB      C      
2       6       HB      CB      CG      CA     
1       2       HD2     OD2     CG      CB     
ASPL       5
1       1       HN      N       CA      -C     
1       5       HA      CA      N       CB      C      
2       6       HB      CB      CG      CA     
1       2       HD2     OD2     CG      CB     
1       2       HD1     OD1     CG      CB     
CYM        3
1       1       HN      N       CA      -C     
1       5       HA      CA      N       CB      C      
2       6       HB      CB      CA      SG     
CYN        3
1       1       HN      N       CA      -C     
1       5       HA      CA      N       CB      C      
2       6       HB      CB      CA      SG     
CYS        4
1       1       HN      N       CA      -C     
1       5       HA      CA      N       CB      C      
2       6       HB      CB      CA      SG     
1       2       HG1     SG      CB      HB1    
CYS2       3
1       1       HN      N       CA      -C     
1       5       HA      CA      N       CB      C      
2       6       HB      CB      CA      SG     
GLN        5
1       1       HN      N       CA      -C     
1       5       HA      CA      N       CB      C      
2       6       HB      CB      CG      CA     
2       6       HG      CG      CB      CD     
2       3       HE2     NE2     CD      CG     
GLU        4
1       1       HN      N       CA      -C     
1       5       HA      CA      N       CB      C      
2       6       HB      CB      CG      CA     
2       6       HG      CG      CB      CD     
GLUP       5
1       1       HN      N       CA      -C     
1       5       HA      CA      N       CB      C      
2       6       HB      CB      CG      CA     
2       6       HG      CG      CB      CD     
1       2       HE2     OE2     CD      CG     
GLUL       6
1       1       HN      N       CA      -C     
1       5       HA      CA      N       CB      C      
2       6       HB      CB      CG      CA     
2       6       HG      CG      CB      CD     
1       2       HE2     OE2     CD      CG     
1       2       HE1     OE1     CD      CG    
GLY        2
1       1       HN      N       CA      -C     
2       6       HA      CA      N       C      
HSD        6
1       1       HN      N       CA      -C     
1       5       HA      CA      N       CB      C      
2       6       HB      CB      CG      CA     
1       1       HD1     ND1     CE1     CG     
1       1       HE1     CE1     NE2     ND1    
1       1       HD2     CD2     NE2     CG     
HSE        6
1       1       HN      N       CA      -C     
1       5       HA      CA      N       CB      C      
2       6       HB      CB      CG      CA     
1       1       HE1     CE1     NE2     ND1    
1       1       HE2     NE2     CE1     CD2    
1       1       HD2     CD2     NE2     CG     
HSP        7
1       1       HN      N       CA      -C     
1       5       HA      CA      N       CB      C      
2       6       HB      CB      CG      CA     
1       1       HD2     CD2     NE2     CG     
1       1       HE2     NE2     CE1     CD2    
1       1       HD1     ND1     CE1     CG     
1       1       HE1     CE1     NE2     ND1    
HISL        7
1       1       HN      N       CA      -C     
1       5       HA      CA      N       CB      C      
2       6       HB      CB      CG      CA     
1       1       HD2     CD2     NE2     CG     
1       1       HE2     NE2     CE1     CD2    
1       1       HD1     ND1     CE1     CG     
1       1       HE1     CE1     NE2     ND1    
ILE        6
1       1       HN      N       CA      -C     
1       5       HA      CA      N       CB      C      
1       5       HB      CB      CA      CG2     CG1    
3       4       HG2     CG2     CB      CA     
2       6       HG1     CG1     CB      CD     
3       4       HD      CD      CG1     CB     
LEU        6
1       1       HN      N       CA      -C     
1       5       HA      CA      N       CB      C      
2       6       HB      CB      CG      CA     
1       5       HG      CG      CB      CD2     CD1    
3       4       HD1     CD1     CG      CB     
3       4       HD2     CD2     CG      CB     
LSN        7
1       1       HN      N       CA      -C     
1       5       HA      CA      N       CB      C      
2       6       HB      CB      CG      CA     
2       6       HG      CG      CB      CD     
2       6       HD      CD      CG      CE     
2       6       HE      CE      CD      NZ     
2       4       HZ      NZ      CE      HE2    
LYS        7
1       1       HN      N       CA      -C     
1       5       HA      CA      N       CB      C      
2       6       HB      CB      CG      CA     
2       6       HG      CG      CB      CD     
2       6       HD      CD      CG      CE     
2       6       HE      CE      CD      NZ     
3       4       HZ      NZ      CE      HE2    
LYSL        7
1       1       HN      N       CA      -C     
1       5       HA      CA      N       CB      C      
2       6       HB      CB      CG      CA     
2       6       HG      CG      CB      CD     
2       6       HD      CD      CG      CE     
2       6       HE      CE      CD      NZ     
3       4       HZ      NZ      CE      HE2    
MET        5
1       1       HN      N       CA      -C     
1       5       HA      CA      N       CB      C      
2       6       HB      CB      CG      CA     
2       6       HG      CG      CB      SD     
3       4       HE      CE      SD      CG     
PHE        8
1       1       HN      N       CA      -C     
1       5       HA      CA      N       CB      C      
2       6       HB      CB      CG      CA     
1       1       HD1     CD1     CE1     CG     
1       1       HE1     CE1     CD1     CZ     
1       1       HZ      CZ      CE1     CE2    
1       1       HD2     CD2     CG      CE2    
1       1       HE2     CE2     CZ      CD2    
PRO        4
2       6       HD      CD      N       CG     
1       5       HA      CA      N       CB      C      
2       6       HB      CB      CG      CA     
2       6       HG      CG      CB      CD     
SER        4
1       1       HN      N       CA      -C     
1       5       HA      CA      N       CB      C      
2       6       HB      CB      CA      OG     
1       2       HG1     OG      CB      HB1    
SP1        4
1       1       HN      N       CA      -C     
1       5       HA      CA      N       CB      C      
2       6       HB      CB      CA      OG     
1       2       HT      OT      P       O1P    
SP2        3
1       1       HN      N       CA      -C     
1       5       HA      CA      N       CB      C      
2       6       HB      CB      CA      OG     
THP1       5
1       1       HN      N       CA      -C     
1       5       HA      CA      N       CB      C      
1       5       HB      CB      CA      OG1     CG2    
1       2       HT      OT      P       O1P    
3       4       HG2     CG2     CB      CA     
THP2       4
1       1       HN      N       CA      -C     
1       5       HA      CA      N       CB      C      
1       5       HB      CB      CA      OG1     CG2    
3       4       HG2     CG2     CB      CA     
THR        5
1       1       HN      N       CA      -C     
1       5       HA      CA      N       CB      C      
1       5       HB      CB      CA      OG1     CG2    
1       2       HG1     OG1     CB      CA     
3       4       HG2     CG2     CB      CA     
TP1        8
1       1       HN      N       CA      -C     
1       5       HA      CA      N       CB      C      
2       6       HB      CB      CG      CA     
1       1       HD1     CD1     CE1     CG     
1       1       HE1     CE1     CD1     CZ     
1       2       H2      O2      P1      O4     
1       1       HD2     CD2     CG      CE2    
1       1       HE2     CE2     CZ      CD2    
TP2        7
1       1       HN      N       CA      -C     
1       5       HA      CA      N       CB      C      
2       6       HB      CB      CG      CA     
1       1       HD1     CD1     CE1     CG     
1       1       HE1     CE1     CD1     CZ     
1       1       HD2     CD2     CG      CE2    
1       1       HE2     CE2     CZ      CD2    
TRP        9
1       1       HN      N       CA      -C     
1       5       HA      CA      N       CB      C      
2       6       HB      CB      CG      CA     
1       1       HD1     CD1     CG      NE1    
1       1       HE1     NE1     CD1     CE2    
1       1       HE3     CE3     CD2     CZ3    
1       1       HZ3     CZ3     CE3     CH2    
1       1       HZ2     CZ2     CH2     CE2    
1       1       HH2     CH2     CZ3     CZ2    
TYR        8
1       1       HN      N       CA      -C     
1       5       HA      CA      N       CB      C      
2       6       HB      CB      CG      CA     
1       1       HD1     CD1     CE1     CG     
1       1       HE1     CE1     CD1     CZ     
1       2       HH      OH      CZ      CE1    
1       1       HD2     CD2     CG      CE2    
1       1       HE2     CE2     CZ      CD2    
TYRL        8
1       1       HN      N       CA      -C     
1       5       HA      CA      N       CB      C      
2       6       HB      CB      CG      CA     
1       1       HD1     CD1     CE1     CG     
1       1       HE1     CE1     CD1     CZ     
1       2       HH      OH      CZ      CE1    
1       1       HD2     CD2     CG      CE2    
1       1       HE2     CE2     CZ      CD2    
VAL        5
1       1       HN      N       CA      -C     
1       5       HA      CA      N       CB      C      
1       5       HB      CB      CA      CG2     CG1    
3       4       HG1     CG1     CB      CA     
3       4       HG2     CG2     CB      CA     
MGU3       4
1       2       H12     N1      C       N2     
2       3       H2      N2      C       N1     
1       1       H31     N3      C4      C      
3       4       H4      C4      N3      H31    
MGUN       3
3       4       HD      CD      NE      CZ     
2       3       HH1     NH1     CZ      NH2    
2       3       HH2     NH2     CZ      NH1    
PGUN       5
3       4       HB      CB      CG      HG1    
2       6       HG      CG      CB      CD     
2       6       HD      CD      CG      NE     
2       3       HH1     NH1     CZ      NH2    
2       3       HH2     NH2     CZ      NH1    
ALDD       6
3       4       HL      CL      CLP     NL     
1       1       HL      NL      CA      CLP    
1       5       HA      CA      CRP     NL      CB     
3       4       HB      CB      CA      CRP    
1       1       HR      NR      CRP     CR     
3       4       HR      CR      NR      CRP    
HEME       16
1       1       HA      CHA     C1A     C4D    
1       1       HB      CHB     C4A     C1B    
1       1       HC      CHC     C4B     C1C    
1       1       HD      CHD     C4C     C1D    
3       4       HMA     CMA     C3A     C4A    
2       6       HAA     CAA     CBA     C2A    
2       6       HBA     CBA     CAA     CGA    
3       4       HMB     CMB     C2B     C3B    
1       1       HAB     CAB     C3B     CBB    
2       4       HBB     CBB     CAB     C3B    
3       4       HMC     CMC     C2C     C1C    
1       1       HAC     CAC     CBC     C3C    
2       4       HBC     CBC     CAC     C3C    
3       4       HMD     CMD     C2D     C1D    
2       6       HAD     CAD     CBD     C3D    
2       6       HBD     CBD     CAD     CGD    
ALAC       6
3       4       HL      CL      CLP     NL     
1       1       HL      NL      CA      CLP    
1       5       HA      CA      CRP     NL      CB     
3       4       HB      CB      CA      CRP    
1       1       HR      NR      CRP     CR     
3       4       HR      CR      NR      CRP    
AP2        6
1       5       HA      CA      N       CB      C      
2       6       HB      CB      CG      CA     
2       6       HG      CG      CB      CD     
2       6       HD      CD      N       CG     
3       4       HY      CAY     CY      N      
2       3       HT      NT      C       O      
MACE       4
2       6       HC      CC      C1      C      
1       3       HC      N       C       CC     
1       3       HT      N       C       O      
3       4       H1      C1      CC      HC2    
MAMI       2
2       4       HN      N1      C1      HC3    
3       4       HC      C1      N1      HN2    
TP2Z       6
2       6       HN      N       CA      CD     
2       6       HD      CD      N       CG     
2       6       HB      CB      CG      CA     
2       6       HG      CG      CB      CD     
1       5       HA      CA      N       CB      C      
2       3       HT      NT      C       O      
AIBD       6
3       4       H1      C1      C2      N3     
1       1       H3      N3      C2      C4     
3       4       H41     C41     C4      C42    
3       4       H42     C42     C4      C41    
1       1       H6      N6      C7      C5     
3       4       H7      C7      N6      H6     
C2N        3
3       4       HN      N       CA      CB     
1       5       HA      CA      N       CB      C      
2       6       HB      CB      CA      CL     
FLA        2
3       4       HN      N       CA      HA     
1       5       HA      CA      N       CB      C      
NMGLYD     5
3       4       H1      C1      C2      N3     
3       4       H3      C3      N3      C2     
2       6       H4      C4      N3      C5     
3       4       H6      C6      N6      C7     
3       4       H7      C7      N6      C6     
SM014      7
3       4       HL      CL      CLP     N      
1       5       HA      CA      N       C       CBX    
2       6       HB      CBX     CA      CGX    
1       5       HG      CGX     FGX     CBX     CDX    
2       6       HD      CDX     N       CGX    
1       1       HR      NR      CR      C      
3       4       HR      CR      NR      HR     
SM023      7
3       4       HL      CL      CLP     N      
1       5       HA      CA      N       CB      C      
1       1       HB      CB      CG      CA     
1       1       HG      CG      CB      CD     
2       6       HD      CD      N       CG     
1       1       HR      NR      CR      C      
3       4       HR      CR      NR      HR     
SM032      6
3       4       HM      CM      CT      N      
1       1       HN1     N       CA      CT     
1       5       HA      CA      N       CB      C      
3       4       HB      CB      CA      N      
1       1       HR      NR      CR      C      
3       4       HR      CR      NR      HR     
SM035      3
3       4       HL      CL      CLP     N      
3       4       HG      CG      CB      CA     
3       4       HA      CA      CB      CG     
SM056      5
1       1       H       N       CN      CA     
1       5       HA      CA      N       CB      C      
3       4       HB      CB      CA      N      
1       1       HR      NR      CR      C      
3       4       HR      CR      NR      HR     
SM070      5
3       4       HL      CL      CLP     N      
1       1       H       N       CA      CLP    
1       1       HB      CB      CG      CA     
1       1       HR      NR      CR      C      
3       4       HR      CR      NR      HR     
SM071      6
3       4       HL      CL      CLP     N      
1       1       H       N       CA      CLP    
1       1       HB      CB      CG      CA     
3       4       HG      CG      CB      HB     
1       1       HR      NR      CR      C      
3       4       HR      CR      NR      HR     
SM076      5
3       4       HL      CL      CLP     N      
1       1       H       N       CA      CLP    
1       5       HA      CA      N       CB      C      
1       1       HR      NR      CR      C      
3       4       HR      CR      NR      HR     
SM078      6
1       1       HCN     CN      N       O1     
1       1       H       N       CN      CA     
1       5       HA      CA      N       CB      C      
3       4       HB      CB      CA      N      
1       1       HR      NR      CR      C      
3       4       HR      CR      NR      HR     
SM095      6
3       4       HL      CL      CLP     N      
3       4       HA      CA      N       CB     
2       6       HB      CB      N       CG     
1       5       HG      CG      CB      CD2     CD1    
3       4       HD1     CD1     CG      CB     
3       4       HD2     CD2     CG      CB     
SM114      6
3       4       HL      CL      CLP     N      
1       5       HA      CA      N       CB      C      
3       4       HB      CB      CA      N      
3       4       HM      CM      N       CA     
1       1       HR      NR      CR      C      
3       4       HR      CR      NR      HR     
SM119      6
3       4       HL      CL      CLP     N      
1       1       H       N       CA      CLP    
1       5       HA      CA      N       CB      C1     
3       4       HB      CB      CA      N      
2       4       HB2     CB2     CA2     N2     
3       4       HA3     CA3     N3      C2     
SM136      7
3       4       HAB     CAB     N       CA     
1       5       HA      CA      N       CB      C      
2       6       HB      CB      CA      CG     
2       6       HG      CG      CB      CD     
2       6       HD      CD      N       CG     
1       1       HR      NR      CR      C      
3       4       HR      CR      NR      HR     
SM138      6
3       4       HL      CL      CLP     N      
1       5       HA      CA      N       CB      C      
2       6       HB      CB      CA      SG     
2       6       HD      CD      N       SG     
1       1       HR      NR      CR      C      
3       4       HR      CR      NR      HR     
SM140      7
3       4       HL      CL      CLP     N      
1       2       HO      OA      CA      N      
2       6       HB      CB      CA      CG     
2       6       HG      CG      CB      CD     
2       6       HD      CD      N       CG     
1       1       HR      NR      CR      C      
3       4       HR      CR      NR      HR     
SM154      7
3       4       HL      CL      CLP     N      
1       1       H       N       CLP     C1A    
1       5       HA      C1A     N       CB      C1     
2       6       HB      CB      CG      C1A    
2       6       HA      C2A     N2      C      
1       1       HR      NR      CR      C      
3       4       HR      CR      NR      HR     
SM155      5
3       4       HL      CL      CLP     N      
1       1       H       N       CLP     C1A    
1       5       HA      C1A     N       CB      C1     
2       6       HB      CB      CG      C1A    
3       4       HA      C2A     N2      CG     
SM190      7
1       1       HN      N       CA      CY     
1       5       HA      CA      N       CB      C      
1       1       HB      CB      CG      CA     
2       4       HG      CG      CB      CA     
1       1       HNT     NT      CAT     C      
3       4       HT      CAT     NT      HNT    
3       4       HY      CAY     CY      N      
SM191      9
1       5       HAC     CAC     CAB     OAG     CAD    
1       2       HOAG    OAG     CAC     CAB    
2       6       HAB     CAB     N       CAC    
1       5       HA      CA      N       CB      C      
2       6       HB      CB      CA      CG     
2       6       HG      CG      CB      CD     
2       6       HD      CD      N       CG     
1       1       HR      NR      CR      C      
3       4       HR      CR      NR      HR     
SM192      10
1       1       HN      N       CA      CY     
1       5       HA      CA      N       CB      C      
1       1       HG1     CG1     CB      CD1    
1       1       HG2     CG2     CB      CD2    
1       1       HD1     CD1     CE      CG1    
1       1       HD2     CD2     CE      CG2    
1       1       HE      CE      CD1     CD2    
1       1       HNT     NT      CAT     C      
3       4       HT      CAT     NT      HNT    
3       4       HY      CAY     CY      N      
SM195      8
1       1       HN      N       CA      CY     
1       5       HA      CA      N       CB      C      
2       6       HB      CB      CA      CG     
1       1       HG      CG      CB      CD     
2       4       HD      CD      CG      CB     
1       1       HNT     NT      CAT     C      
3       4       HT      CAT     NT      HNT    
3       4       HY      CAY     CY      N      
SM206      9
1       1       HN      N       CA      CY     
1       5       HA      CA      N       CB      C      
2       6       HB      CB      CA      NG     
1       1       HG      NG      CB      CD     
2       4       HE1     NE1     CD      NE2    
2       4       HE2     NE2     CD      NG     
1       1       HNT     NT      CAT     C      
3       4       HT      CAT     NT      HNT    
3       4       HY      CAY     CY      N      
SM209      7
1       1       HN      N       CA      CY     
1       5       HA      CA      N       CB      C      
2       6       HB      CB      CA      OG     
3       4       HE      CE      CD      OD     
1       1       HNT     NT      CAT     C      
3       4       HT      CAT     NT      HNT    
3       4       HY      CAY     CY      N      
SM210      6
1       1       HN      N       CA      CY     
1       5       HA      CA      N       CB      C      
2       6       HB      CB      CA      SG     
1       1       HNT     NT      CAT     C      
3       4       HT      CAT     NT      HNT    
3       4       HY      CAY     CY      N      
SM222      7
1       1       HN      N       CA      CY     
1       5       HA      CA      N       CB      C      
2       6       HB      CB      CA      NG     
1       1       HE2     CE2     NE1     ND2    
1       1       HNT     NT      CAT     C      
3       4       HT      CAT     NT      HNT    
3       4       HY      CAY     CY      N      
SM223      8
1       1       HN      N       CA      CY     
1       5       HA      CA      N       CB      C      
1       2       HG3     SG3     CB      CA     
3       4       HG2     CG2     CB      CA     
3       4       HG1     CG1     CB      CA     
1       1       HNT     NT      CAT     C      
3       4       HT      CAT     NT      HNT    
3       4       HY      CAY     CY      N      
SM226      8
1       1       HN      N       CA      CY     
1       5       HA      CA      N       CB      C      
2       6       HB      CB      CA      NG     
1       1       HG      NG      CB      CD2    
3       4       H1      C1      CD2     OD2    
1       1       HNT     NT      CAT     C      
3       4       HT      CAT     NT      HNT    
3       4       HY      CAY     CY      N      
SM228      6
1       1       HN      N       CA      CY     
1       5       HA      CA      N       CB      C      
2       6       HB      CB      CA      SG     
1       1       HNT     NT      CAT     C      
3       4       HT      CAT     NT      HNT    
3       4       HY      CAY     CY      N      
SM229      12
1       1       HN      N       CA      CY     
1       5       HA      CA      N       CB      C      
1       5       HB      CB      CA      CG2     CG1    
2       6       HG1     CG1     CB      CD1    
2       6       HG2     CG2     CB      CD2    
1       1       HE1     CE1     CD1     CH1    
1       1       HE2     CE2     CD2     CH2    
1       1       HH1     CH1     CE1     CH2    
1       1       HH2     CH2     CH1     CE2    
1       1       HNT     NT      CAT     C      
3       4       HT      CAT     NT      HNT    
3       4       HY      CAY     CY      N      
SM230      9
1       1       HN      N       CA      CY     
1       5       HA      CA      N       CB      C      
2       6       HB      CB      CA      CG     
1       5       HG      CG      CB      CD2     CD1    
2       6       HD1     CD1     F1      CG     
3       4       HD2     CD2     CG      CB     
1       1       HNT     NT      CAT     C      
3       4       HT      CAT     NT      HNT    
3       4       HY      CAY     CY      N      
SM231      8
1       1       HN      N       CA      CY     
1       5       HA      CA      N       CB      C      
1       1       HG2     CG2     CB      CD2    
1       1       HD1     CD1     CD2     SG1    
1       1       HD2     CD2     CG2     CD1    
1       1       HNT     NT      CAT     C      
3       4       HT      CAT     NT      HNT    
3       4       HY      CAY     CY      N      
SM232      7
1       1       HN      N       CA      CY     
1       5       HA      CA      N       CB      C      
3       4       HG1     CG1     CB      CA     
3       4       HG2     CG2     CB      CA     
1       1       HNT     NT      CAT     C      
3       4       HT      CAT     NT      HNT    
3       4       HY      CAY     CY      N      
SM235      6
1       1       HN      N       CA      CY     
1       5       HA      CA      N       CB      C      
2       6       HB      CB      CA      NG     
1       1       HNT     NT      CAT     C      
3       4       HT      CAT     NT      HNT    
3       4       HY      CAY     CY      N      
SM236      7
1       1       HN      N       CA      CY     
1       5       HA      CA      N       CB      C      
2       6       HB      CB      CA      CG     
1       5       HG      CG      FG2     CB      FG1    
1       1       HNT     NT      CAT     C      
3       4       HT      CAT     NT      HNT    
3       4       HY      CAY     CY      N      
13DB       4
2       4       H1      C1      C2      C3     
1       1       H21     C2      C3      C1     
1       1       H31     C3      C2      C4     
2       4       H4      C4      C3      H31    
13DP       5
2       4       H1      C1      C2      C3     
1       1       H21     C2      C3      C1     
1       1       H31     C3      C2      C4     
1       1       H41     C4      C3      C5     
3       4       H5      C5      C4      C3     
BTE2       4
3       4       H1      C1      C2      H21    
1       1       H21     C2      C3      C1     
1       1       H31     C3      C2      C4     
3       4       H4      C4      C3      H31    
CROT       5
3       4       H12     C12     C13     C20    
1       1       H141    C14     C13     C15    
1       1       H211    N21     C16     C15    
3       4       H13     C16     N21     H211   
3       4       H20     C20     C13     C12    
DMB1       4
2       4       H1      C1      C2      C3     
3       4       H2M     C2M     C2      C3     
1       1       H31     C3      C2      C4     
2       4       H4      C4      C3      H31    
DMP1       5
2       4       H1      C1      C2      C3     
1       1       H21     C2      C3      C1     
1       1       H31     C3      C2      C4     
3       4       H4M     C4M     C4      C3     
3       4       H5      C5      C4      C3     
DMP2       5
2       4       H1      C1      C2      C3     
3       4       H2M     C2M     C2      C3     
1       1       H31     C3      C2      C4     
1       1       H41     C4      C3      C5     
3       4       H5      C5      C4      C3     
FRET       20
2       6       H2      C2      C3      C1     
2       6       H3      C3      C2      C4     
2       6       H4      C4      C3      C5     
1       1       H71     C7      C6      C8     
1       1       H81     C8      C7      C9     
1       1       H101    C10     C11     C9     
1       1       H111    C11     C10     C12    
1       1       H121    C12     C13     C11    
1       1       H141    C14     C13     C15    
3       4       H16     C16     C1      C6     
3       4       H17     C17     C1      C6     
3       4       H18     C18     C5      C4     
3       4       H19     C19     C9      C8     
3       4       H20     C20     C13     C12    
1       1       H211    N21     C22     C15    
1       1       H231    C23     C22     C24    
1       1       H241    C24     C25     C23    
1       1       H261    C26     C27     C25    
1       1       H271    C27     C22     C26    
1       2       H281    O28     C25     C26    
HEP3       6
2       4       H1      C1      C2      C3     
1       1       H21     C2      C3      C1     
1       1       H31     C3      C2      C4     
1       1       H41     C4      C3      C5     
1       1       H51     C5      C6      C4     
2       4       H6      C6      C5      H51    
MECH       8
2       6       H2      C2      C3      C1     
2       6       H3      C3      C2      C4     
2       6       H4      C4      C3      C5     
1       1       H71     C7      C6      C8     
2       4       H8      C8      C7      H71    
3       4       H16     C16     C1      C6     
3       4       H17     C17     C1      C6     
3       4       H18     C18     C5      C4     
PACP       7
3       4       H14     C14     C15     O29    
1       1       H211    N21     C22     C15    
1       1       H231    C23     C22     C24    
1       1       H241    C24     C25     C23    
1       1       H261    C26     C27     C25    
1       1       H271    C27     C22     C26    
1       2       H281    O28     C25     C26    
PRAC       2
2       4       H1      C1      C2      H21    
1       1       H21     C2      C1      CG     
PRAL       3
2       4       H1      C1      C2      H21    
1       1       H21     C2      C1      CG     
1       1       H       CG      C2      OD1    
PROL       4
2       4       H1      C1      C2      C3     
1       1       H21     C2      C3      C1     
2       6       H3      C3      C2      OR     
1       2       HR      OR      C3      H31    
RTAC       14
3       4       H16     C16     C1      C6     
3       4       H17     C17     C1      C6     
2       6       H2      C2      C3      C1     
2       6       H3      C3      C2      C4     
2       6       H4      C4      C3      C5     
3       4       H18     C18     C5      C4     
1       1       H71     C7      C6      C8     
1       1       H81     C8      C7      C9     
3       4       H19     C19     C9      C8     
1       1       H101    C10     C11     C9     
1       1       H111    C11     C10     C12    
1       1       H121    C12     C13     C11    
3       4       H20     C20     C13     C12    
1       1       H141    C14     C13     C15    
RTAL       15
2       6       H2      C2      C3      C1     
2       6       H3      C3      C2      C4     
2       6       H4      C4      C3      C5     
1       1       H71     C7      C6      C8     
1       1       H81     C8      C7      C9     
1       1       H101    C10     C11     C9     
1       1       H111    C11     C10     C12    
1       1       H121    C12     C13     C11    
1       1       H141    C14     C13     C15    
1       1       H15     C15     C14     O15    
3       4       H16     C16     C1      C6     
3       4       H17     C17     C1      C6     
3       4       H18     C18     C5      C4     
3       4       H19     C19     C9      C8     
3       4       H20     C20     C13     C12    
RTOL       16
2       6       H2      C2      C3      C1     
2       6       H3      C3      C2      C4     
2       6       H4      C4      C3      C5     
1       1       H71     C7      C6      C8     
1       1       H81     C8      C7      C9     
1       1       H101    C10     C11     C9     
1       1       H111    C11     C10     C12    
1       1       H121    C12     C13     C11    
1       1       H141    C14     C13     C15    
2       6       H15     C15     C14     OR     
1       2       HR      OR      C15     H152   
3       4       H16     C16     C1      C6     
3       4       H17     C17     C1      C6     
3       4       H18     C18     C5      C4     
3       4       H19     C19     C9      C8     
3       4       H20     C20     C13     C12    
SCH1       3
3       4       H1      C1      N2      C3     
1       1       H31     C3      N2      C4     
3       4       H4      C4      C3      H31    
SCH2       4
3       4       H1      C1      N2      H21    
1       1       H21     N2      C3      C1     
1       1       H31     C3      N2      C4     
3       4       H4      C4      C3      H31    
SCH3       5
3       4       H1      C1      N2      H21    
1       1       H21     N2      C3      C1     
1       1       H31     C3      N2      C4     
1       1       H41     C4      C3      C5     
2       4       H5      C5      C4      C3     
TMCH       7
2       6       H2      C2      C3      C1     
2       6       H3      C3      C2      C4     
2       6       H4      C4      C3      C5     
3       4       H7      C7      C6      C1     
3       4       H16     C16     C1      C6     
3       4       H17     C17     C1      C6     
3       4       H18     C18     C5      C4     
ALAD       6
3       4       HL      CL      CLP     NL     
1       1       HL      NL      CA      CLP    
1       5       HA      CA      CRP     NL      CB     
3       4       HB      CB      CA      CRP    
1       1       HR      NR      CRP     CR     
3       4       HR      CR      NR      CRP    
