# Supplementary material for: Constant pH Simulation with FMM Electrostatics in GROMACS. (A) Design and Applications
Source: J Chem Theory Comput. 2025 Feb 7;21(4):1762–86. doi: 10.1021/acs.jctc.4c01318 (PMC11866755; doi:10.1021/acs.jctc.4c01318)
Supplement: Supplementary file 1 — ct4c01318_si_001.zip [file ct4c01318_si_001.zip › charmm36m-lambdadyn.ff/ffbonded.itp.original]

; CHARMM-port for GROMACS
; created with charmm2gmx version 0.6.dev1+g077b6a1 on 2021-10-05 08:46:24.296845
; Code: https://gitlab.com/awacha/charmm2gmx
; Documentation: https://awacha.gitlab.com/charmm2gmx
; Charmm2GMX written by András Wacha, based on the original port by 
; E. Prabhu Raman, Justin A. Lemkul, Robert Best and Alexander D. MacKerell, Jr.
; The following files were used: 
; 
; toppar_c36_jul21/metals/CHARMM_METAL/par_all22_prot_metals.inp
; toppar_c36_jul21/metals/CHARMM_METAL/top_all22_prot_metals.inp
; toppar_c36_jul21/par_all35_ethers.prm
; toppar_c36_jul21/par_all36_carb.prm
; toppar_c36_jul21/par_all36_cgenff.prm
; toppar_c36_jul21/par_all36_lipid.prm
; toppar_c36_jul21/par_all36_na.prm
; toppar_c36_jul21/par_all36m_prot.prm
; toppar_c36_jul21/silicates/toppar/par_silicates.inp
; toppar_c36_jul21/silicates/toppar/top_silicates.inp
; toppar_c36_jul21/stream/carb/toppar_all36_carb_glycolipid.str
; toppar_c36_jul21/stream/carb/toppar_all36_carb_glycopeptide.str
; toppar_c36_jul21/stream/carb/toppar_all36_carb_imlab.str
; toppar_c36_jul21/stream/carb/toppar_all36_carb_lignin.str
; toppar_c36_jul21/stream/lipid/toppar_all36_lipid_bacterial.str
; toppar_c36_jul21/stream/lipid/toppar_all36_lipid_cholesterol.str
; toppar_c36_jul21/stream/lipid/toppar_all36_lipid_detergent.str
; toppar_c36_jul21/stream/lipid/toppar_all36_lipid_ether.str
; toppar_c36_jul21/stream/lipid/toppar_all36_lipid_lps.str
; toppar_c36_jul21/stream/lipid/toppar_all36_lipid_miscellaneous.str
; toppar_c36_jul21/stream/lipid/toppar_all36_lipid_prot.str
; toppar_c36_jul21/stream/lipid/toppar_all36_lipid_sphingo.str
; toppar_c36_jul21/stream/misc/toppar_ions_won.str
; toppar_c36_jul21/stream/na/toppar_all36_na_modifications.str
; toppar_c36_jul21/stream/na/toppar_all36_na_nad_ppi.str
; toppar_c36_jul21/stream/na/toppar_all36_na_rna_modified.str
; toppar_c36_jul21/stream/prot/toppar_all36_prot_arg0.str
; toppar_c36_jul21/stream/prot/toppar_all36_prot_c36m_d_aminoacids.str
; toppar_c36_jul21/stream/prot/toppar_all36_prot_heme.str
; toppar_c36_jul21/stream/prot/toppar_all36_prot_model.str
; toppar_c36_jul21/stream/prot/toppar_all36_prot_modify_res.str
; toppar_c36_jul21/stream/prot/toppar_all36_prot_na_combined.str
; toppar_c36_jul21/stream/prot/toppar_all36_prot_retinol.str
; toppar_c36_jul21/top_all36_prot.rtf
; toppar_c36_jul21/toppar_water_ions.str
;

[ bondtypes ]

; bond parameters from 
;      i        j  func           b0           kb

; bond parameters from toppar_c36_jul21/metals/CHARMM_METAL/par_all22_prot_metals.inp
;      i        j  func           b0           kb
      HA       CA     1   0.10830000    284512.00 ; ALLOW ARO
      HA       CC     1   0.11000000    265374.38 ; ALLOW POL
      HA      CP2     1   0.11110000    258571.20 ; ALLOW PRO
      HA      CP3     1   0.11110000    258571.20 ; ALLOW PRO
      HA       CS     1   0.11110000    251040.00 ; ALLOW   SUL
      HA      CT1     1   0.11110000    258571.20 ; ALLOW   ALI
      HA      CT2     1   0.11110000    258571.20 ; ALLOW   ALI
      HA      CT3     1   0.11110000    269449.60 ; ALLOW   ALI
      HA       CY     1   0.10800000    276144.00 ; ALLOW   ARO
      HB      CP1     1   0.10800000    276144.00 ; ALLOW PRO
      HB      CT1     1   0.10800000    276144.00 ; ALLOW   PEP
      HB      CT2     1   0.10800000    276144.00 ; ALLOW   PEP
      HB      CT3     1   0.10800000    276144.00 ; ALLOW   PEP

; bond parameters from toppar_c36_jul21/metals/CHARMM_METAL/top_all22_prot_metals.inp
;      i        j  func           b0           kb

; bond parameters from toppar_c36_jul21/par_all35_ethers.prm
;      i        j  func           b0           kb
   CC31A    HCA1A     1   0.11110000    258571.20 ; alkanes, 4/98
   CC32A    HCA2A     1   0.11110000    258571.20 ; alkanes, 4/98
   CC33A    HCA3A     1   0.11110000    269449.60 ; alkanes, 4/98
   CC30A    CC32A     1   0.15380000    186188.00 ; 10/98
   CC30A    CC33A     1   0.15380000    186188.00 ; 10/98
   CC31A    CC31A     1   0.15000000    186188.00 ; alkanes, 3/92
   CC31A    CC32A     1   0.15380000    186188.00 ; alkanes, 3/92
   CC31A    CC33A     1   0.15380000    186188.00 ; alkanes, 3/92
   CC32A    CC32A     1   0.15300000    186188.00 ; alkanes, 3/92
   CC32A    CC33A     1   0.15280000    186188.00 ; alkanes, 3/92
   CC33A    CC33A     1   0.15300000    186188.00 ; alkanes, 3/92
  CC325A   CC325A     1   0.15480000    163176.00 ; cyclopentane CPEN 10/17/05 viv
  CC325A   HCA25A     1   0.11160000    256897.60 ; cyclopentane CPEN 10/17/05 viv
  CC325B   OC305A     1   0.14250000    292880.00 ; THF, nucleotide CSD/NDB survey, 5/30/06,viv
  CC325B   CC325B     1   0.15180000    163176.00 ; THF, nucleotide CSD/NDB survey, 5/30/06,viv
  CC325B   HCA25A     1   0.11000000    256897.60 ; THF, THF neutron diffr., 5/30/06, viv
  CC325B    CC33A     1   0.15280000    186188.00 ; TF2M, viv
   CC32A    OC30A     1   0.14150000    301248.00 ; DEET, diethylether, alex
   CC33A    OC30A     1   0.14150000    301248.00 ; DEET, diethylether, alex
  CC326A    HCA2A     1   0.11110000    258571.20 ; THP, viv
  CC326A   CC326A     1   0.15300000    186188.00 ; THP, viv
  CC326A    OC30A     1   0.14150000    301248.00 ; DEET, diethylether, viv

; bond parameters from toppar_c36_jul21/par_all36_carb.prm
;      i        j  func           b0           kb
   OC2D3    CC2O3     1   0.12150000    585760.00 ; ketone MP2/6-31g*, CSD geometry
   CC2O3    CC331     1   0.15000000    276144.00 ; ketone MP2/6-31g*, CSD geometry
   CC2O3    CC312     1   0.15000000    276144.00 ; ketone
   CC2O3    CC322     1   0.15000000    276144.00 ; ketone
   OC2D4    CC2O4     1   0.12150000    585760.00 ; acetaldehyde, adm
    HCR1    CC2O4     1   0.11100000    276144.00 ; acetaldehyde, adm
   CC2O4    CC331     1   0.15000000    209200.00 ; acetaldehyde, adm
   CC2O4    CC312     1   0.15000000    209200.00 ; acetaldehyde, adm
   CC311    CC311     1   0.15000000    186188.00 ; par22 CT1 CT1
   CC312    CC312     1   0.14850000    186188.00 ; adm 11/08, glycerol
  CC3161   CC3163     1   0.15000000    186188.00 ; par22 CT1 CT1
  CC3161   CC3263     1   0.15000000    186188.00 ; CC3161 CC3163 og xtal xylose
   CC312    CC322     1   0.14850000    186188.00 ; adm 11/08, glycerol
   CC301    CC331     1   0.15380000    186188.00 ; genff CG301 CG331
   CC311    CC321     1   0.15380000    186188.00 ; par22 CT2 CT1
   CC311    CC331     1   0.15380000    186188.00 ; par22 CT3 CT1
   CC331   CC3163     1   0.15380000    186188.00 ; par22 CT3 CT1 og xtal alfuco
  CC3161   CC3161     1   0.14800000    186188.00 ; sng qm and crystal analysis
  CC3261   CC3161     1   0.14800000    186188.00 ; from CC3161 CC3161
  CC3161   CC3162     1   0.14800000    186188.00 ; sng qm and crystal analysis
  CC3261   CC3062     1   0.15150000    186188.00 ; og xtal kemyac
   CC321   CC3163     1   0.14900000    186188.00 ; sng qm and crystal analysis
   CC312   CC3163     1   0.14900000    186188.00 ; from CC321  CC3163
   CC301    CC2O2     1   0.15220000    167360.00 ; par22 CT1 CC
   CC311    CC2O2     1   0.15220000    167360.00 ; par22 CT1 CC
  CC3163    CC2O2     1   0.14800000    167360.00 ; og xtal
  CC3062    CC2O2     1   0.14800000    167360.00 ; og xtal
   CC2O1    CC331     1   0.15200000    209200.00 ; og ipaa and xtal acglua11 agalam10 nacman10
   CC321    CC331     1   0.15280000    186188.00 ; par22 CT3 CT2
   CC321    CC321     1   0.15300000    186188.00 ; par22 CT2 CT2
  CC321C   CC321C     1   0.15300000    186188.00 ; par22 CT2 CT2
  CC321C   CC321D     1   0.15300000    186188.00 ; par22 CT2 CT2
  CC321C   CC311C     1   0.15380000    186188.00 ; par22 CT2 CT1
   CC321   CC311C     1   0.14900000    186188.00 ; from CC321 CC3163
  CC321C   CC311D     1   0.15380000    186188.00 ; par22 CT2 CT1
  CC321D   CC311C     1   0.15380000    186188.00 ; par22 CT2 CT1
   CC321    CC2O2     1   0.15220000    167360.00 ; par22 CT2 CC
  CC3161    OC311     1   0.14100000    343088.00 ; og crystal analysis
  CC3162    OC311     1   0.14000000    358150.40 ; og crystal analysis
  CC3062    OC311     1   0.14000000    358150.40 ; from CC3162 OC311
   CC301    OC311     1   0.14200000    358150.40 ; par22 OH1 CT1
   CC311    OC311     1   0.14200000    358150.40 ; par22 OH1 CT1
   CC312    OC311     1   0.14200000    334720.00 ; adm 11/08, glycerol
   CC311   OC311M     1   0.14200000    358150.40 ; par22 OH1 CT1
   CC321    OC311     1   0.14200000    358150.40 ; par22 OH1 CT2
   CC321   OC311M     1   0.14200000    358150.40 ; par22 OH1 CT2
   CC331   OC311M     1   0.14200000    358150.40 ; par22 OH1 CT3
   CC322    OC311     1   0.14200000    334720.00 ; adm 11/08, glycerol
   CC2O1    OC2D1     1   0.12300000    518816.00 ; par22 O   C
   CC2O2    OC2D2     1   0.12600000    439320.00 ; par22 OC  CC
   CC301    OC301     1   0.14150000    301248.00 ; par35 CC32A OC30A
   CC311    OC301     1   0.14150000    301248.00 ; par35 CC32A OC30A
   CC321    OC301     1   0.14150000    301248.00 ; par35 CC32A OC30A
   CC331    OC301     1   0.14150000    301248.00 ; par35 CC33A OC30A
  CC311D    OC301     1   0.13950000    301248.00 ; og disac model compounds 2 and 3
  CC3162    OC301     1   0.13950000    301248.00 ; og disac model compounds 2 3 og/rmv crystals
  CC3062    OC301     1   0.13950000    301248.00 ; from CC3162  OC301
  CC311D    OC302     1   0.14150000    301248.00 ; og disac model compounds 4 5 6
  CC3162    OC302     1   0.14150000    301248.00 ; og disac model comps 4 5 6 og/rmv crystals
  CC311C    OC301     1   0.14350000    301248.00 ; og disac model compounds 7 8 9 and 10
  CC3161    OC301     1   0.14150000    301248.00 ; og/rmv disac crystals
  CC321D   OC3C61     1   0.14150000    301248.00 ; par34 CC326A OC30A
  CC311D   OC3C61     1   0.14150000    301248.00 ; par34 CC326A OC30A
  CC3162   OC3C61     1   0.14250000    301248.00 ; og crystal analysis
  CC3062   OC3C61     1   0.14250000    301248.00 ; from CC3162 OC3C61
  CC321C   OC3C61     1   0.14150000    301248.00 ; par34 CC326A OC30A
  CC311C   OC3C61     1   0.14150000    301248.00 ; par34 CC326A OC30A
  CC3163   OC3C61     1   0.14250000    301248.00 ; sng qm and crystal analysis
  CC3263   OC3C61     1   0.14250000    301248.00 ; CC3263 OC3C61 og xylose xtal ok
   NC2D1    CC311     1   0.14300000    267776.00 ; par22 NH1 CT1
   NC2D1   CC3161     1   0.14300000    267776.00 ; par22 NH1 CT1
   NC2D1    CC331     1   0.14300000    267776.00 ; par22 NH1 CT3
   NC2D1    CC2O1     1   0.13450000    309616.00 ; par22 NH1 C
   CC311     HCA1     1   0.11110000    258571.20 ; par22 HA  CT1
   CC312     HCA1     1   0.11110000    258571.20 ; par22 HA  CT1
  CC3161     HCA1     1   0.11110000    258571.20 ; par22 HA  CT1
  CC3162     HCA1     1   0.11110000    258571.20 ; par22 HA  CT1
  CC3163     HCA1     1   0.11110000    258571.20 ; par22 HA  CT1
  CC311C     HCA1     1   0.11110000    258571.20 ; par22 HA  CT1
  CC311D     HCA1     1   0.11110000    258571.20 ; par22 HA  CT1
   CC321     HCA2     1   0.11110000    258571.20 ; par22 HA  CT2
   CC322     HCA2     1   0.11110000    258571.20 ; par22 HA  CT2
  CC3263     HCA2     1   0.11110000    258571.20 ; par22 HA  CT2
   CC331     HCA3     1   0.11110000    269449.60 ; par22 HA  CT3
  CC321C     HCA2     1   0.11110000    258571.20 ; par22 HA  CT2
  CC321D     HCA2     1   0.11110000    258571.20 ; par22 HA  CT2
  CC3261     HCA2     1   0.11110000    258571.20 ; par22 HA  CT2
   OC311     HCP1     1   0.09600000    456056.00 ; par22 OH1 H
  OC311M     HCP1     1   0.09600000    456056.00 ; par22 OH1 H
  OC311M    HCP1M     1   0.09600000    456056.00 ; par22 OH1 H
   NC2D1     HCP1     1   0.09970000    368192.00 ; par22 NH1 H
  CC322C   OC3C5M     1   0.14250000    292880.00 ; par34 CC325B    OC305A
  CC322C   CC322C     1   0.15180000    163176.00 ; par34 CC325B    CC325B
  CC322C   HCA2C2     1   0.11000000    256897.60 ; par34 CC325B    HCA25A
  CC312C    CC331     1   0.15280000    186188.00 ; par34 CC325B    CC33A
  CC312C   OC3C5M     1   0.14250000    292880.00 ; par34 CC325B    OC305A
  CC312C   CC322C     1   0.15180000    163176.00 ; par34 CC325B    CC325B
  CC312C   HCA1C2     1   0.11000000    256897.60 ; par34 CC325B    HCA25A
  CC312C    OC301     1   0.13950000    301248.00 ; erh xtal analysis on disac
  OC3C51   CC3152     1   0.14250000    292880.00 ; par34 CC325B    OC305A
  OC3C51   CC3051     1   0.14250000    292880.00 ; par34 CC325B    OC305A
  OC3C51   CC3153     1   0.14250000    292880.00 ; par34 CC325B    OC305A
   OC311   CC3152     1   0.13950000    358150.40 ; erh crystal analysis on furanose 3/09
   OC311   CC3051     1   0.13950000    358150.40 ; erh crystal analysis on furanose 3/09
   OC311   CC3151     1   0.13950000    343088.00 ; erh crystal analysis on furanose 3/09
  CC3152     HCA1     1   0.11110000    258571.20 ; par22 HA  CT1
  CC3251     HCA2     1   0.11000000    256897.60 ; par_carb CC322C  HCA2C2
  CC3151     HCA1     1   0.11110000    258571.20 ; par22 HA  CT1
  CC3153     HCA1     1   0.11110000    258571.20 ; par22 HA  CT1
  CC3152   CC3251     1   0.15080000    163176.00 ; erh crystal analysis on furanose 3/09
  CC3051   CC3251     1   0.15080000    163176.00 ; erh crystal analysis on furanose 3/09
  CC3251   CC3151     1   0.15080000    163176.00 ; erh crystal analysis on furanose 3/09
  CC3151   CC3153     1   0.15080000    163176.00 ; erh crystal analysis on furanose 3/09
  CC3151   CC3152     1   0.15080000    163176.00 ; erh crystal analysis on furanose 3/09
  CC3151   CC3051     1   0.15080000    163176.00 ; erh crystal analysis on furanose 3/09
  CC3151   CC3151     1   0.15080000    163176.00 ; erh crystal analysis on furanose 3/09
  CC3153    CC321     1   0.14900000    186188.00 ; par_carb CC321 CC3163 (sng qm/crystal mod); erh 2/09
  CC3051    CC321     1   0.14900000    186188.00 ; par_carb CC321 CC3163 (sng qm/crystal mod); erh 2/09
  CC3152    OC301     1   0.13950000    301248.00 ; erh xtal analysis on disac
  CC321D   CC311D     1   0.15380000    186188.00 ; par22 CT2 CT1
  CC311D   CC311D     1   0.15380000    186188.00 ; par22 CT2 CT1
  CC3161    OC30P     1   0.14250000    301248.00 ; 
  CC311D    OC30P     1   0.14250000    301248.00 ; 
  CC3162    OC30P     1   0.14250000    301248.00 ; 
   CC321    OC30P     1   0.14520000    301248.00 ; 
   OC30P       PC     1   0.16750000    225936.00 ; 
   OC2DP       PC     1   0.15250000    485344.00 ; 
   OC312       PC     1   0.16100000    198321.60 ; 
   OC312     HCP1     1   0.09600000    456056.00 ; 
      SC    OC2DP     1   0.14480000    451872.00 ; methylsulfate
      SC    OC30P     1   0.16100000    209200.00 ; methylsulfate
  CC312D    OC301     1   0.13950000    301248.00 ; OMe-THF CC312C  OC301
  CC312D   OC3C5M     1   0.14250000    292880.00 ; OMe-THF CC312C  OC3C5M
  CC312D   CC322C     1   0.15180000    163176.00 ; THF w/me CC312C  CC322C
  CC312D     HCA1     1   0.11000000    256897.60 ; THF w/me CC312C  HCA1C2
  CC312D    OC302     1   0.14250000    301248.00 ; pram, modified (from OMe-THF) to match model comp 1(raman et al.) QM minima geometry and SUCROS04 crystal
  CC312C     HCA1     1   0.11000000    256897.60 ; THF w/me CC312C  HCA1C2
  CC312C    CC321     1   0.15000000    186188.00 ; pram, modified 12/26/2010 (from THF w/me) to match model comp 2(raman et al.) QM minima geometry
   CC331    OC303     1   0.14150000    301248.00 ; Ome-THF CC331   OC301
  CC312C    OC303     1   0.14250000    301248.00 ; pram, modified (from OMe-THF)  to match model comp 3(raman et al.) QM minima geometry
  CC311D    OC303     1   0.13950000    301248.00 ; CC311D  OC301
  CC3051    OC302     1   0.14250000    301248.00 ; CC312D  OC301 - model compound 1 (raman et. al.), crystal analysis
  CC3162    OC303     1   0.13950000    301248.00 ; CC311D  OC303 - model compound 3 (raman et. al.)
   OC303   CC3151     1   0.14250000    301248.00 ; CC312C  OC303 - model compound 3 (raman et. al.)
   OC301   CC3051     1   0.13950000    301248.00 ; CC312C  OC301 - Ome-THF
   OC301    CC312     1   0.14200000    334720.00 ; from CC312   OC311
   OC301    CC322     1   0.14200000    334720.00 ; from CC312   OC311
   CC2O5    OC301     1   0.13340000    125520.00 ; CG2O2  OG302
   CC2O5    CC331     1   0.15220000    167360.00 ; CG2O2  CG331
   CC2O5    OC2D1     1   0.12200000    627600.00 ; CG2O2  OG2D1
      SC    NC311     1   0.17000000    154808.00 ; SUFMA/B, Targeting crystal survey value instead of QM, xxwy
  CC3161    NC311     1   0.14550000    225936.00 ; SUFMA/B, xxwy
   NC311     HCP1     1   0.10300000    361497.60 ; SUFMA/B, xxwy

; bond parameters from toppar_c36_jul21/par_all36_cgenff.prm
;      i        j  func           b0           kb
   CG1N1   CG2R51     1   0.14220000    313800.00 ; DCG, yxu, RNA
   CG1N1   CG2R61     1   0.14350000    288696.00 ; 3CYP, 3-Cyanopyridine (PYRIDINE pyr-CN) (MP2 by kevo)
   CG1N1    CG321     1   0.14700000    334720.00 ; CYU, from CG1N1 CG331, yxu, RNA
   CG1N1    CG331     1   0.14700000    334720.00 ; ACN, acetonitrile, kevo
   CG1N1    NG1T1     1   0.11800000    881150.40 ; ACN, acetonitrile; 3CYP, 3-Cyanopyridine (PYRIDINE pyr-CN) (MP2 by kevo)
   CG1N1    SG311     1   0.17011000    275131.47 ; XCN, by ac_aa
   CG1T1    CG1T1     1   0.12200000    803328.00 ; 2BTY, 2-butyne, kevo
   CG1T1    CG1T2     1   0.12200000    820064.00 ; PRPY, propyne, kevo
   CG1T1    CG2D1     1   0.14350000    288696.00 ; BEYN pchat
   CG1T1    CG321     1   0.14650000    343088.00 ; BUTY, PNTY, HXYN, HPTY, OCTY pchat
   CG1T1    CG331     1   0.14650000    343088.00 ; 2BTY, 2-butyne, kevo
   CG1T2   HGPAM1     1   0.10700000    356476.80 ; PRPY, propyne, xxwy & kevo
  CG251O   CG25C1     1   0.13400000    368192.00 ; OIRD, oxindol-3-ylidene rhodanine; from PY02, 2h-pyran (re-optimize); kevo
  CG251O   CG2DC1     1   0.13402000    499862.48 ; NRQ DYG, by ac_aa
  CG251O   CG2DC3     1   0.13400000    476976.00 ; MRDN, methylidene rhodanine, kevo & xxwy
  CG251O   CG2R53     1   0.14800000    213384.00 ; MRDN, methylidene rhodanine, kevo & xxwy
  CG251O   NG2R50     1   0.14113000    288495.17 ; NRQ DYG MDO, by ac_aa
  CG251O   NG2R53     1   0.14100000    167360.00 ; MHYO, 5-methylenehydantoin, xxwy
  CG251O    SG311     1   0.17700000    167360.00 ; MRDN, methylidene rhodanine, kevo & xxwy
  CG252O   CG25C2     1   0.13400000    368192.00 ; OIRD, oxindol-3-ylidene rhodanine; from PY02, 2h-pyran (re-optimize); kevo
  CG252O   CG2DC2     1   0.13402000    499862.48 ; NRQ DYG, by ac_aa
  CG252O   CG2DC3     1   0.13400000    476976.00 ; MRDN, methylidene rhodanine, kevo & xxwy
  CG252O   CG2R53     1   0.14800000    213384.00 ; MRDN, methylidene rhodanine, kevo & xxwy
  CG252O   NG2R50     1   0.14113000    288495.17 ; NRQ DYG MDO, by ac_aa
  CG252O   NG2R53     1   0.14100000    167360.00 ; MHYO, 5-methylenehydantoin, xxwy
  CG252O    SG311     1   0.17700000    167360.00 ; MRDN, methylidene rhodanine, kevo & xxwy
  CG25C1   CG2DC3     1   0.13420000    418400.00 ; MEOI, methyleneoxindole; from RETINOL 13DB, 1,3-Butadiene (re-optimize); kevo
  CG25C1   CG2R53     1   0.14900000    206689.60 ; MEOI, methyleneoxindole, kevo & xxwy
  CG25C1   CG2RC0     1   0.14800000    242672.00 ; MEOI, methyleneoxindole, kevo & xxwy
  CG25C2   CG2DC3     1   0.13420000    418400.00 ; MEOI, methyleneoxindole; from RETINOL 13DB, 1,3-Butadiene (re-optimize); kevo
  CG25C2   CG2R53     1   0.14900000    206689.60 ; MEOI, methyleneoxindole, kevo & xxwy
  CG25C2   CG2RC0     1   0.14800000    242672.00 ; MEOI, methyleneoxindole, kevo & xxwy
   CG2D1    CG2D1     1   0.13400000    368192.00 ; LIPID butene, yin,adm jr., 12/95
   CG2D1   CG2D1O     1   0.13180000    368192.00 ; PY01, 4h-pyran
   CG2D1    CG2D2     1   0.13420000    418400.00 ; LIPID propene, yin,adm jr., 12/95
   CG2D1   CG2D2O     1   0.13180000    368192.00 ; PY01, 4h-pyran
   CG2D1    CG301     1   0.15020000    200832.00 ; CHOLEST cholesterol
   CG2D1    CG311     1   0.15020000    305432.00 ; from CG2D1 CG321, PENALTY= 4 ACZ
   CG2D1    CG314     1   0.15020000    305432.00 ; from CG2D1 CG321, PENALTY= 5 ACZ
   CG2D1    CG321     1   0.15020000    305432.00 ; LIPID butene; from propene, yin,adm jr., 12/95
   CG2D1    CG324     1   0.14950000    309616.00 ; IAU, yxu, RNA
   CG2D1    CG331     1   0.15040000    320494.40 ; LIPID butene, yin,adm jr., 12/95
   CG2D1    NG2D1     1   0.12760000    418400.00 ; RETINOL SCH1, Schiff's base, deprotonated
   CG2D1    NG2P1     1   0.12830000    393296.00 ; RETINOL SCH2, Schiff's base, protonated
   CG2D1     HGA4     1   0.11000000    301666.40 ; LIPID propene, yin,adm jr., 12/95
   CG2D1    HGR52     1   0.11000000    301666.40 ; RETINOL SCH2, Schiff's base, protonated
  CG2D1O    CG2D2     1   0.13400000    502080.00 ; MOET, Methoxyethene, xxwy
  CG2D1O   CG2DC1     1   0.13400000    368192.00 ; PY02, 2h-pyran
  CG2D1O    CG2O1     1   0.14925000    239341.54 ; DYAP, by ac_aa
  CG2D1O    CG2O5     1   0.14618000    196815.36 ; TPQ, by ac_aa
  CG2D1O    CG331     1   0.15092000    287859.20 ; FZN, by ac_aa
  CG2D1O    NG2D1     1   0.13000000    418400.00 ; ABSB, amide base, sr
  CG2D1O    NG2S1     1   0.13770000    305632.83 ; DYAP, by ac_aa
  CG2D1O    NG301     1   0.13550000    351456.00 ; NADH, NDPH; Kenno: reverted to nadh/ppi, jjp1/adm jr. 7/95
  CG2D1O    NG311     1   0.13550000    351456.00 ; NICH; Kenno: reverted to nadh/ppi, jjp1/adm jr. 7/95
  CG2D1O    NG321     1   0.14000000    351456.00 ; AMET, ethenamine; mp2-geom, checked molvib; pram
  CG2D1O    OG301     1   0.13600000    322168.00 ; MOET, Methoxyethene, xxwy
  CG2D1O    OG311     1   0.13600000    322168.00 ; from CG2D2O OG301, PENALTY= 5 TPQP
  CG2D1O    OG312     1   0.12590000    546530.82 ; TPQ, by ac_aa
  CG2D1O   OG3R60     1   0.13470000    418400.00 ; PY01, 4h-pyran
  CG2D1O    SG311     1   0.17704000    159393.66 ; FZN, by ac_aa
  CG2D1O     HGA4     1   0.11000000    301666.40 ; PY01, 4h-pyran
   CG2D2    CG2D2     1   0.13300000    426768.00 ; LIPID ethene yin,adm jr., 12/95
   CG2D2   CG2D2O     1   0.13400000    502080.00 ; MOET, Methoxyethene, xxwy
   CG2D2     HGA5     1   0.11000000    305432.00 ; LIPID propene; from ethene, yin,adm jr., 12/95
  CG2D2O   CG2DC2     1   0.13400000    368192.00 ; PY02, 2h-pyran
  CG2D2O    CG2O1     1   0.14925000    239341.54 ; DYAP, by ac_aa
  CG2D2O    CG2O5     1   0.14618000    196815.36 ; TPQ, by ac_aa
  CG2D2O    CG331     1   0.15092000    287859.20 ; FZN, by ac_aa
  CG2D2O    NG2D1     1   0.13000000    418400.00 ; ABSB, amide base, sr
  CG2D2O    NG2S1     1   0.13770000    305632.83 ; DYAP, by ac_aa
  CG2D2O    NG301     1   0.13550000    351456.00 ; NADH, NDPH; Kenno: reverted to nadh/ppi, jjp1/adm jr. 7/95
  CG2D2O    NG311     1   0.13550000    351456.00 ; NICH; Kenno: reverted to nadh/ppi, jjp1/adm jr. 7/95
  CG2D2O    NG321     1   0.14000000    351456.00 ; AMET, ethenamine; mp2-geom, checked molvib; pram
  CG2D2O    OG301     1   0.13600000    322168.00 ; MOET, Methoxyethene, xxwy
  CG2D2O    OG311     1   0.13600000    322168.00 ; from CG2D2O OG301, PENALTY= 5 TPQP
  CG2D2O    OG312     1   0.12590000    546530.82 ; TPQ, by ac_aa
  CG2D2O   OG3R60     1   0.13470000    418400.00 ; PY01, 4h-pyran
  CG2D2O    SG311     1   0.17704000    159393.66 ; FZN, by ac_aa
  CG2D2O     HGA4     1   0.11000000    301666.40 ; PY01, 4h-pyran
  CG2DC1   CG2DC1     1   0.13400000    368192.00 ; RETINOL BTE2, 2-butene
  CG2DC1   CG2DC2     1   0.14500000    251040.00 ; RETINOL 13DB, Butadiene @@@@@ Kenno: 1.47 --> 1.45 @@@@@
  CG2DC1   CG2DC3     1   0.13420000    418400.00 ; RETINOL 13DB, Butadiene
  CG2DC1    CG2O1     1   0.14890000    368192.00 ; RETINOL CROT
  CG2DC1    CG2O2     1   0.14800000    251040.00 ; from CG2DC2 CG2O5, PENALTY= 10 DYA
  CG2DC1    CG2O3     1   0.14890000    368192.00 ; RETINOL PRAC
  CG2DC1    CG2O4     1   0.14798000    251040.00 ; RETINOL RTAL unmodified
  CG2DC1    CG2O5     1   0.14800000    251040.00 ; BEON, butenone, kevo
  CG2DC1   CG2R51     1   0.14254000    288896.83 ; TRQ, by ac_aa
  CG2DC1   CG2R53     1   0.14197000    293884.16 ; NRQ, by ac_aa
  CG2DC1   CG2R61     1   0.14500000    305432.00 ; compromise between HDZ1B and STYR by kevo
  CG2DC1    CG301     1   0.15020000    305432.00 ; RETINOL MECH
  CG2DC1    CG321     1   0.15020000    305432.00 ; RETINOL MECH
  CG2DC1    CG331     1   0.15040000    320494.40 ; RETINOL 13DP, 1,3-pentadiene
  CG2DC1    NG2D1     1   0.12760000    418400.00 ; RETINOL SCH1, Schiff's base, deprotonated
  CG2DC1    NG2P1     1   0.12830000    393296.00 ; RETINOL SCH2, Schiff's base, protonated
  CG2DC1     HGA4     1   0.11000000    301666.40 ; RETINOL BTE2, 2-butene
  CG2DC1    HGR52     1   0.11000000    301666.40 ; RETINOL SCH2, Schiff's base, protonated
  CG2DC2   CG2DC2     1   0.13400000    368192.00 ; RETINOL BTE2, 2-butene
  CG2DC2   CG2DC3     1   0.13420000    418400.00 ; RETINOL 13DB, Butadiene
  CG2DC2    CG2O1     1   0.14890000    368192.00 ; RETINOL CROT
  CG2DC2    CG2O2     1   0.14800000    251040.00 ; from CG2DC2 CG2O5, PENALTY= 10 DYA
  CG2DC2    CG2O3     1   0.14890000    368192.00 ; RETINOL PRAC
  CG2DC2    CG2O4     1   0.14798000    251040.00 ; RETINOL RTAL unmodified
  CG2DC2    CG2O5     1   0.14800000    251040.00 ; BEON, butenone, kevo
  CG2DC2   CG2R51     1   0.14254000    288896.83 ; TRQ, by ac_aa
  CG2DC2   CG2R53     1   0.14197000    293884.16 ; NRQ, by ac_aa
  CG2DC2   CG2R61     1   0.14500000    305432.00 ; compromise between HDZ1B and STYR by kevo
  CG2DC2    CG301     1   0.15020000    305432.00 ; RETINOL MECH
  CG2DC2    CG321     1   0.15020000    305432.00 ; RETINOL MECH
  CG2DC2    CG331     1   0.15040000    320494.40 ; RETINOL 13DP, 1,3-pentadiene
  CG2DC2    NG2D1     1   0.12760000    418400.00 ; RETINOL SCH1, Schiff's base, deprotonated
  CG2DC2    NG2P1     1   0.12830000    393296.00 ; RETINOL SCH2, Schiff's base, protonated
  CG2DC2     HGA4     1   0.11000000    301666.40 ; RETINOL BTE2, 2-butene
  CG2DC2    HGR52     1   0.11000000    301666.40 ; RETINOL SCH2, Schiff's base, protonated
  CG2DC3     HGA5     1   0.11000000    305432.00 ; RETINOL BTE2, 2-butene
   CG2N1    NG2D1     1   0.13100000    418400.00 ; MGU1, methylguanidine
   CG2N1    NG2P1     1   0.13650000    387438.40 ; PROT 403.0->463.0, 1.305->1.365 guanidinium (KK)
   CG2N1    NG311     1   0.14400000    418400.00 ; MGU2, methylguanidine2
   CG2N1    NG321     1   0.14400000    376560.00 ; MGU1, methylguanidine
   CG2N2   CG2R51     1   0.14200000    271960.00 ; RCG, yxu, RNA
   CG2N2   CG2R61     1   0.14400000    251040.00 ; BAMI, benzamidinium, mp2 geom & molvib, pram
   CG2N2    CG331     1   0.15000000    234304.00 ; AMDN, amidinium, sz (verified by pram)
   CG2N2    NG2D1     1   0.12900000    519652.80 ; MT2A, DH3T, fylin
   CG2N2    NG2P1     1   0.13200000    397480.00 ; AMDN, amidinium; BAMI, benzamidinium; mp2 geom & molvib; pram
   CG2N2    NG321     1   0.14200000    305432.00 ; MT2A, DH3T, fylin
   CG2N2    SG311     1   0.17900000    156481.60 ; MT2R(+), HH3R, MT2A, DH3T, fylin
   CG2O1   CG2R51     1   0.14750000    234304.00 ; INCA model for D3R, xxwy
   CG2O1   CG2R61     1   0.14750000    251040.00 ; 3NAP, nicotamide. kevo: 1.45 -> 1.475
   CG2O1   CG2R62     1   0.14800000    252713.60 ; NA nad/ppi, jjp1/adm jr. 7/95
   CG2O1    CG311     1   0.14900000    209200.00 ; PROT Ala Dipeptide (5/91)
   CG2O1    CG314     1   0.14900000    209200.00 ; PROT Ala Dipeptide (5/91)
   CG2O1    CG321     1   0.14900000    209200.00 ; PROT Ala Dipeptide (5/91)
   CG2O1    CG324     1   0.14900000    209200.00 ; PROT Ala Dipeptide (5/91)
   CG2O1    CG331     1   0.14900000    209200.00 ; PROT Ala Dipeptide (5/91)
   CG2O1   CG3C50     1   0.14900000    209200.00 ; from CG2O1 CG3C51, PENALTY= 6 PXU
   CG2O1   CG3C51     1   0.14900000    209200.00 ; PROT 6-31g* AcProNH2, ProNH2, AcProNHCH3 RLD 4/23/93
   CG2O1   CG3C53     1   0.14900000    209200.00 ; PROT 6-31g* AcProNH2, ProNH2, AcProNHCH3 RLD 4/23/93
   CG2O1    NG2D1     1   0.14304000    284202.38 ; NRQ, by ac_aa
   CG2O1    NG2S0     1   0.13500000    359824.00 ; DMA, Dimethylacetamide, xxwy
   CG2O1    NG2S1     1   0.13450000    309616.00 ; PROT Alanine Dipeptide ab initio calc's (LK)
   CG2O1    NG2S2     1   0.13600000    359824.00 ; PROT from NG2S2  CT3, neutral glycine, adm jr.
   CG2O1    OG2D1     1   0.12300000    518816.00 ; PROT Peptide geometry, condensed phase (LK)
   CG2O1    SG2D1     1   0.16300000    251040.00 ; from CG2O6 SG2D1, PENALTY= 5 GL3
   CG2O1    HGR52     1   0.11000000    265374.38 ; FORM, formamide reverted to value from par_all22_prot.inp and par_cgenff_1d.inp
   CG2O2   CG2R61     1   0.14800000    212547.20 ; ZOIC, benzoic acid, MBOA, methylbenzoate, jal
   CG2O2    CG311     1   0.15220000    167360.00 ; PROT adm jr. 5/02/91, acetic acid pure solvent
   CG2O2    CG321     1   0.15220000    167360.00 ; PROT adm jr. 5/02/91, acetic acid pure solvent
   CG2O2    CG331     1   0.15220000    167360.00 ; PROT adm jr. 5/02/91, acetic acid pure solvent
   CG2O2    OG2D1     1   0.12200000    627600.00 ; PROT adm jr. 5/02/91, acetic acid pure solvent; LIPID methyl acetate
   CG2O2    OG302     1   0.13340000    125520.00 ; LIPID methyl acetate
   CG2O2    OG303     1   0.13162000    419471.10 ; PHD, by ac_aa
   CG2O2    OG311     1   0.14000000    192464.00 ; PROT adm jr. 5/02/91, acetic acid pure solvent
   CG2O2    SG311     1   0.17747000    142967.28 ; MCS JJJ CYG, by ac_ac
   CG2O2    HGR52     1   0.10960000    291206.40 ; FORH, formic acid, xxwy
   CG2O3    CG2O5     1   0.15200000    209200.00 ; COMPDS peml unmodified
   CG2O3   CG2R61     1   0.15000000    167360.00 ; 3CPY, pyridine-3-carboxylate (PYRIDINE nicotinic acid), yin
   CG2O3    CG301     1   0.15220000    167360.00 ; AMOL, alpha-methoxy-lactic acid, og par22 CT1  CC
   CG2O3    CG311     1   0.15220000    167360.00 ; PROT adm jr. 4/05/91, for asn,asp,gln,glu and cters
   CG2O3    CG314     1   0.15220000    167360.00 ; PROT adm jr. 4/05/91, for asn,asp,gln,glu and cters
   CG2O3    CG321     1   0.15220000    167360.00 ; PROT adm jr. 4/05/91, for asn,asp,gln,glu and cters
   CG2O3    CG322     1   0.14556000    134682.96 ; FGA4, by ac_aa
   CG2O3    CG324     1   0.15220000    167360.00 ; PROT adm jr. 4/05/91, for asn,asp,gln,glu and cters
   CG2O3    CG331     1   0.15220000    167360.00 ; PROT adm jr. 4/05/91, for asn,asp,gln,glu and cters
   CG2O3   CG3C51     1   0.14900000    209200.00 ; PROT 6-31g* AcProNH2, ProNH2, AcProNHCH3 RLD 4/23/93
   CG2O3   CG3C53     1   0.14900000    209200.00 ; PROT 6-31g* AcProNH2, ProNH2, AcProNHCH3 RLD 4/23/93
   CG2O3    NG2S1     1   0.13450000    309616.00 ; from CG2O1 NG2S1, PENALTY= 10 CXM KCX
   CG2O3    OG2D2     1   0.12600000    439320.00 ; PROT adm jr. 7/23/91, acetic acid
   CG2O3    HGR52     1   0.11422000    199158.40 ; FORA, formate, kevo
   CG2O4   CG2R61     1   0.14798000    251040.00 ; ALDEHYDE benzaldehyde unmodified
   CG2O4   CG2R62     1   0.14640000    326352.00 ; 5FC, yxu, RNA
   CG2O4    CG311     1   0.15000000    209200.00 ; amba, from CG2O4 CG321, not optimized, yxu, RNA
   CG2O4    CG321     1   0.15000000    209200.00 ; PALD, propionaldehyde from AALD adm 11/08
   CG2O4    CG331     1   0.15000000    209200.00 ; AALD, acetaldehyde adm 11/08
   CG2O4   CG3C41     1   0.15600000    158155.20 ; 2oxt , ozyo, 04/19
   CG2O4    OG2D1     1   0.12150000    585760.00 ; ALDEHYDE acetaldehyde adm 11/08
   CG2O4    OG2D3     1   0.12100000    585760.00 ; 3oxt , ozyo
   CG2O4   OG3C51     1   0.13340000    242672.00 ; 2oxt , ozyo, 04/19
   CG2O4    HGR52     1   0.11100000    276144.00 ; ALDEHYDE acetaldehyde adm 11/08
   CG2O5    CG2O5     1   0.15026000    193175.28 ; TRQ, by ac_aa
   CG2O5   CG2R51     1   0.14215000    281892.82 ; TRQ, by ac_aa
   CG2O5   CG2R61     1   0.14600000    212547.20 ; 3ACP, 3-acetylpyridine; BF6 BF7 C36 C37; PHMK, phenyl methyl ketone, mcs
   CG2O5    CG311     1   0.15000000    276144.00 ; COMPDS peml re-initialized by kevo from ACO adm 11/08
   CG2O5    CG321     1   0.15000000    276144.00 ; BTON, butanone; from ACO, acetone; yapol
   CG2O5    CG331     1   0.15000000    276144.00 ; ACO, acetone adm 11/08
   CG2O5    OG2D3     1   0.12300000    585760.00 ; ACO, acetone adm 11/08
   CG2O6    NG2D1     1   0.13650000    309691.31 ; flavin
   CG2O6   NG2R51     1   0.14000000    251040.00 ; TICA model for D3R, xxwy
   CG2O6    NG2S0     1   0.13600000    372376.00 ; H2U, yxu, 21/2/14, RNA
   CG2O6    NG2S1     1   0.13700000    426768.00 ; DMCB & DECB, dimethyl & diehtyl carbamate, cacha & kevo
   CG2O6    NG2S2     1   0.13600000    359824.00 ; UREA, Urea. Uses a slack parameter from PROT from NG2S2  CT3, neutral glycine, adm jr. ==> re-optimize
   CG2O6    OG2D1     1   0.12300000    543920.00 ; UREA, Urea. Uses a slack parameter from PROT adm jr. 4/10/91, acetamide ==> re-optimize
   CG2O6    OG2D2     1   0.12940000    263173.60 ; PROTMOD carbonate
   CG2O6    OG302     1   0.13500000    292880.00 ; DMCB & DECB & DMCA, dimethyl & diehtyl carbamate and dimethyl carbonate, cacha & kevo & xxwy
   CG2O6    OG311     1   0.14800000    154808.00 ; CO31, bicarbonate, xxwy
   CG2O6    SG2D1     1   0.16300000    251040.00 ; DMTT, dimethyl trithiocarbonate, kevo
   CG2O6    SG311     1   0.17500000    158992.00 ; DMTT, dimethyl trithiocarbonate, kevo
   CG2O7    NG2D1     1   0.11900000    769856.00 ; MICY, EICY: isocyanates, xxwy (QM: 1.216; Crystal survey: 1.183)
   CG2O7    OG2D5     1   0.11700000    825084.80 ; PROT CO2, JES; re-optimized by kevo (1.160); compromised with isocyanate, both crystal survey and QM data, kevo & xxwy
  CG2R51   CG2R51     1   0.13600000    343088.00 ; PROT histidine, adm jr., 6/27/90
  CG2R51   CG2R52     1   0.14000000    301248.00 ; PYRZ, pyrazole
  CG2R51   CG2R53     1   0.15080000    220915.20 ; B2FO, 5H-furan-2-one, ctsai
  CG2R51   CG2R57     1   0.13600000    343088.00 ; 13BPO, 1,3-bipyrrole; from CG2R51 CG2R51; lf
  CG2R51   CG2RC0     1   0.14300000    292880.00 ; INDO/TRP
  CG2R51   CG2RC7     1   0.14050000    284512.00 ; AZUL, Azulene, kevo
  CG2R51    CG311     1   0.15000000    192154.38 ; from CG2R51 CG321, PENALTY= 4 HTR
  CG2R51    CG314     1   0.15000000    192154.38 ; from CG2R51 CG321, PENALTY= 5 143
  CG2R51    CG321     1   0.15000000    192154.38 ; PROT his, adm jr., 7/22/89, FC from CT2CT, BL from crystals
  CG2R51    CG324     1   0.15000000    192154.38 ; PRF , ashalini
  CG2R51    CG331     1   0.15000000    192154.38 ; PROT his, adm jr., 7/22/89, FC from CT2CT, BL from crystals
  CG2R51   CG3C50     1   0.15100000    292880.00 ; from CG2R51 CG3C52, PENALTY= 10 R1A
  CG2R51   CG3C51     1   0.15100000    292880.00 ; from CG2R51 CG3C52, PENALTY= 4 8LJ
  CG2R51   CG3C52     1   0.15100000    292880.00 ; 2PRP, 2-pyrroline.H+; 2PRL, 2-pyrroline; 3PRL, 3-pyrroline, kevo
  CG2R51   CG3C53     1   0.14960000    297064.00 ; QUG, yxu, RNA
  CG2R51   CG3C54     1   0.14960000    271960.00 ; 3PRP, 3-pyrroline.H+; 2HPP, 2H-pyrrole.H+, kevo
  CG2R51   NG2R50     1   0.13800000    334720.00 ; PROT his, ADM JR., 7/20/89
  CG2R51   NG2R51     1   0.13800000    334720.00 ; PROT his, ADM JR., 7/20/89
  CG2R51   NG2R52     1   0.13700000    317984.00 ; PROT his, adm jr., 6/28/90
  CG2R51   NG2R57     1   0.13800000    334720.00 ; 13BPO, 1,3-bipyrrole; from CG2R51 NG2R51; lf
  CG2R51   NG2RC0     1   0.13710000    334720.00 ; INDZ, indolizine, kevo
  CG2R51   NG3C51     1   0.14120000    301248.00 ; 2PRL, 2-pyrroline, kevo
  CG2R51    NG3P2     1   0.14800000    276144.00 ; 2PRP, 2-pyrroline.H+, kevo
  CG2R51   OG2R50     1   0.13710000    376560.00 ; FURA, furan
  CG2R51    OG311     1   0.13752000    357154.61 ; B2H TRO, by ac_aa
  CG2R51    OG312     1   0.12744000    440633.78 ; C12, by ac_aa
  CG2R51   OG3C51     1   0.13700000    301248.00 ; 2DHF, 2,3-dihydrofuran, kevo
  CG2R51   SG2R50     1   0.17300000    251040.00 ; THIP, thiophene
  CG2R51    SG3O2     1   0.17300000    175728.00 ; TSPD model for D3R, xxwy
  CG2R51    HGR51     1   0.10800000    292880.00 ; INDO/TRP
  CG2R51    HGR52     1   0.10830000    313800.00 ; PROT his, adm jr., 6/27/90
  CG2R52   CG2R52     1   0.13800000    334720.00 ; TRZ2, 2H-1,2,3-triazole, lf
  CG2R52   CG2RC0     1   0.14200000    301248.00 ; INDA, 1H-indazole, kevo
  CG2R52    CG321     1   0.15000000    246856.00 ; INCA model for D3R, xxwy
  CG2R52   CG3C52     1   0.15050000    292880.00 ; 2PRZ, 2-pyrazoline, kevo
  CG2R52   NG2R50     1   0.13150000    334720.00 ; PYRZ, pyrazole; 2PRZ, 2-pyrazoline, kevo
  CG2R52   NG2R52     1   0.13000000    410032.00 ; 2HPP, 2H-pyrrole.H+, kevo
  CG2R52    HGR52     1   0.10830000    313800.00 ; PYRZ, pyrazole
  CG2R53   CG2R61     1   0.14400000    251040.00 ; 2PTZ model for D3R, xxwy
  CG2R53    CG311     1   0.15000000    355640.00 ; from CG2R53 CG321, PENALTY= 4 SWG CRF B2H CRO MDO PIA
  CG2R53    CG321     1   0.15000000    355640.00 ; etea , 5-Ethyl-1H-tetrazole , pchat
  CG2R53    CG331     1   0.15000000    355640.00 ; MTEA , 5-Methyl-1H-tetrazole, pchat
  CG2R53   CG3C41     1   0.15600000    167360.00 ; AZDO, 2-azetidinone, kevo
  CG2R53   CG3C50     1   0.15100000    154808.00 ; MSCH model for D3R, xxwy
  CG2R53   CG3C51     1   0.15300000    251040.00 ; from CG2R53 CG3C52, penalty= 4 6V1 SUI
  CG2R53   CG3C52     1   0.15300000    251040.00 ; 300 350 2PDO, 2-pyrrolidinone, kevo
  CG2R53   NG2R43     1   0.13800000    309616.00 ; AZDO, 2-azetidinone, kevo
  CG2R53   NG2R50     1   0.13200000    334720.00 ; PROT his, ADM JR., 7/20/89
  CG2R53   NG2R51     1   0.13740000    267776.00 ; NA A, adm jr. 11/97
  CG2R53   NG2R52     1   0.13200000    317984.00 ; PROT his, adm jr., 6/27/90
  CG2R53   NG2R53     1   0.13800000    384928.00 ; 460 370 *NEW* 2PDO, 2-pyrrolidinone, kevo
  CG2R53   NG3C51     1   0.14000000    317984.00 ; 1.395 2IMI, 2-imidazoline, kevo
  CG2R53    OG2D1     1   0.12350000    476976.00 ; 560 620 *NEW* 2PDO, 2-pyrrolidinone, kevo
  CG2R53   OG2R50     1   0.13710000    376560.00 ; OXAZ, oxazole
  CG2R53   OG3C51     1   0.13570000    247274.40 ; GBL, Gamma-butyrolactone, ctsai & kevo
  CG2R53    SG2D1     1   0.16300000    334720.00 ; MRDN, methylidene rhodanine, kevo & xxwy
  CG2R53   SG2R50     1   0.17300000    251040.00 ; THAZ, thiazole
  CG2R53    SG311     1   0.17700000    142256.00 ; MRDN, methylidene rhodanine, kevo & xxwy
  CG2R53     FGR1     1   0.13425000    409889.74 ; 2HF1, by ac_aa
  CG2R53    HGR52     1   0.10900000    284512.00 ; PROT his, adm jr., 6/28/29
  CG2R53    HGR53     1   0.10700000    278654.40 ; PROT his, adm jr., 6/27/90
  CG2R57   CG2R57     1   0.14500000    345598.40 ; 33BPO, 3,3-bipyrrole, lf
  CG2R57   NG2R57     1   0.13950000    326352.00 ; 13BPO, 1,3-bipyrrole, lf
  CG2R61   CG2R61     1   0.13750000    255224.00 ; PROT benzene, JES 8/25/89
  CG2R61   CG2R62     1   0.13750000    329699.20 ; YTHY, 2,4(1H,3H)-quinazolinedione, isg
  CG2R61   CG2R63     1   0.14270000    221752.00 ; YTS2, 2,4(1H,3H)-quinazolinedithione, isg
  CG2R61   CG2R64     1   0.13550000    209200.00 ; 18NFD, 1,8-naphthyridine, erh
  CG2R61   CG2R66     1   0.13700000    255224.00 ; NAMODEL difluorotoluene
  CG2R61   CG2R67     1   0.13750000    255224.00 ; COMPDS peml
  CG2R61   CG2RC0     1   0.13600000    251040.00 ; INDO/TRP
  CG2R61    CG302     1   0.14500000    165686.40 ; from CG2R61 CG312, PENALTY= 6 TFG2 TFG3 TFP2
  CG2R61    CG311     1   0.14900000    192464.00 ; NAMODEL difluorotoluene
  CG2R61    CG312     1   0.14500000    165686.40 ; BDFP, BDFD, Difuorobenzylphosphonate
  CG2R61    CG321     1   0.14900000    192464.00 ; PROT phe,tyr, JES 8/25/89
  CG2R61    CG324     1   0.14900000    192464.00 ; BPIP, N-Benzyl PIP, cacha
  CG2R61    CG331     1   0.14900000    192464.00 ; PROT toluene, adm jr. 3/7/92
  CG2R61    NG2D1     1   0.13660000    523000.00 ; ABNB, amide base, sr
  CG2R61    NG2O1     1   0.14020000    192464.00 ; NITB, nitrobenzene
  CG2R61    NG2P1     1   0.13820000    251040.00 ; K2C, yxu, RNA
  CG2R61   NG2R51     1   0.14200000    334720.00 ; D3R set1 scaffold 1, xxwy
  CG2R61   NG2R60     1   0.13050000    376560.00 ; PYR1, pyridine
  CG2R61   NG2R61     1   0.13790000    317984.00 ; YTS2, 2,4(1H,3H)-quinazolinedithione, isg
  CG2R61   NG2R62     1   0.13050000    376560.00 ; PYRD, pyridazine
  CG2R61   NG2RC0     1   0.13790000    309616.00 ; INDZ, indolizine, kevo
  CG2R61    NG2S0     1   0.14140000    255224.00 ; dmpu, not optimized, yxu, RNA
  CG2R61    NG2S1     1   0.14140000    255224.00 ; RETINOL PACP
  CG2R61    NG2S3     1   0.13900000    334720.00 ; PYRIDINE aminopyridine, adm jr., 7/94
  CG2R61    NG301     1   0.14100000    271960.00 ; DMAN, N,N-dimethylaniline, kevo
  CG2R61    NG311     1   0.14000000    276144.00 ; FEOZ, phenoxazine; PMSM N-phenylmethanesulfonamide; xxwy
  CG2R61    NG3N1     1   0.14100000    569024.00 ; PHHZ, phenylhydrazine, ed
  CG2R61    OG301     1   0.13820000    192464.00 ; COMPDS peml
  CG2R61    OG303     1   0.13800000    284512.00 ; PROTNA phenol phosphate, 6/94, adm jr.
  CG2R61    OG311     1   0.14110000    279742.24 ; PROT MeOH, EMB 10/10/89,
  CG2R61    OG312     1   0.12600000    439320.00 ; PROT adm jr. 8/27/91, phenoxide
  CG2R61   OG3R60     1   0.13500000    234304.00 ; FEOZ, phenoxazine, erh based on PY02, 2h-pyran
  CG2R61    SG311     1   0.17500000    234304.00 ; FETZ, phenothiazine, erh based on PY02, 2h-pyran
  CG2R61    SG3O1     1   0.17800000    192464.00 ; benzene sulfonate anion, og
  CG2R61    SG3O2     1   0.17300000    158992.00 ; BSAM, benzenesulfonamide and other sulfonamides, xxwy
  CG2R61    CLGR1     1   0.17400000    292880.00 ; CHLB, chlorobenzene
  CG2R61    BRGR1     1   0.19030000    192464.00 ; BROB, bromobenzene
  CG2R61     IGR1     1   0.21150000    158992.00 ; IODB, iodobenzene
  CG2R61    BG201     1   0.16500000    347272.00 ; BORB,BONB, BNNB Boronic acid, sr
  CG2R61    HGR61     1   0.10800000    284512.00 ; PROT phe,tyr JES 8/25/89
  CG2R61    HGR62     1   0.10800000    284512.00 ; NA, DFT
  CG2R62   CG2R62     1   0.13500000    351456.00 ; NA nad/ppi, jjp1/adm jr. 7/95
  CG2R62   CG2R63     1   0.14030000    252713.60 ; NA T, adm jr. 11/97
  CG2R62   CG2R64     1   0.14060000    267776.00 ; NA C, adm jr. 11/97
  CG2R62   CG2R67     1   0.13800000    255224.00 ; PYO2B, fylin
  CG2R62    CG311     1   0.14800000    221752.00 ; CMU, from 5CU, yxu, RNA
  CG2R62    CG321     1   0.14800000    221752.00 ; 5CU, yxu, RNA
  CG2R62    CG324     1   0.14800000    251040.00 ; SAU, yxu, RNA
  CG2R62    CG331     1   0.14780000    192464.00 ; NA T, adm jr. 11/97
  CG2R62   NG2R61     1   0.13430000    252713.60 ; NA C, adm jr. 11/97
  CG2R62   NG2R62     1   0.13650000    284512.00 ; TC243C, 4(3H)-quinazolinone; from CG2R61 NG2R62; isg
  CG2R62   NG2R67     1   0.13430000    252713.60 ; 1PH4PO, 1-phenyl-4(1H)-pyridinone; from NG2R61 CG2R61; isg
  CG2R62    NG311     1   0.13620000    275943.17 ; flavin
  CG2R62    OG301     1   0.13420000    263592.00 ; MOU, yxu, 21/2/14, RNA
  CG2R62    OG311     1   0.13490000    291206.40 ; 5HU, yxu, RNA
  CG2R62   OG3R60     1   0.13700000    276144.00 ; RIN, coumarin, isg
  CG2R62    HGR62     1   0.10900000    292880.00 ; NA C,U, JWK
  CG2R62    HGR63     1   0.10900000    292880.00 ; NA nad/ppi, jjp1/adm jr. 7/95
  CG2R63   CG2RC0     1   0.13600000    252713.60 ; NA G, adm jr. 11/97
  CG2R63    NG2P1     1   0.14100000    343088.00 ; 3MC, yxu, RNA
  CG2R63   NG2R61     1   0.13830000    284512.00 ; NA U,T adm jr. 11/97
  CG2R63   NG2R62     1   0.13350000    292880.00 ; NA C, adm jr. 11/97
  CG2R63   NG2R67     1   0.13430000    252713.60 ; 1PH2PO, 1-phenyl-2(1H)-pyridinone; from NG2R67 CG2R62, 1PH4PO; isg
  CG2R63   NG2RC0     1   0.13910000    251040.00 ; DWG, yxu, RNA
  CG2R63    OG2D4     1   0.12340000    552288.00 ; NA U,A,G par_a4 adm jr. 10/2/91
  CG2R63   OG3R60     1   0.14000000    196648.00 ; RIN, coumarin, isg
  CG2R63    SG2D1     1   0.16550000    312126.40 ; YTS2, 2,4(1H,3H)-quinazolinedithione, isg
  CG2R63    SEGD1     1   0.18500000    292880.00 ; SEU, yxu, to be reoptimized, RNA
  CG2R64   CG2RC0     1   0.13580000    301248.00 ; NA A, adm jr. 11/97
  CG2R64    CG331     1   0.15020000    210873.60 ; 2MA, yxu, RNA
  CG2R64    NG2D1     1   0.13030000    468490.85 ; flavin
  CG2R64    NG2P1     1   0.13700000    368192.00 ; 3MC, yxu, RNA
  CG2R64   NG2R51     1   0.13700000    267776.00 ; PIPA model for D3R, xxwy
  CG2R64   NG2R60     1   0.13050000    376560.00 ; 2AMP, 2-amino pyridine, from PYR1, pyridine, kevo
  CG2R64   NG2R61     1   0.13920000    334720.00 ; NA G
  CG2R64   NG2R62     1   0.13420000    334720.00 ; NA A, adm jr. 11/97
  CG2R64   NG2R67     1   0.13920000    334720.00 ; 43PPY, 3-phenyl-4(3H)-pyrimidinone; from CG2R64 NG2R61, NA; isg
  CG2R64    NG2S0     1   0.13860000    251040.00 ; 66A, yxu, RNA
  CG2R64    NG2S1     1   0.14140000    255224.00 ; 2AMP, 2-amino pyridine, from PACP, p-acetamide-phenol, pyridine, kevo
  CG2R64    NG2S3     1   0.13660000    301248.00 ; NA C,A,G JWK, adm jr. 10/2/91
  CG2R64    NG301     1   0.13550000    326352.00 ; TMC, yxu
  CG2R64    NG311     1   0.13700000    309616.00 ; 4MC, yxu, RNA
  CG2R64    SG311     1   0.17410000    219241.60 ; 2SMPYR, 2-(methylthio)-pyrimidine; from CG2R61 SG311, 4O2SM; isg
  CG2R64    HGR62     1   0.10900000    317984.00 ; NA G,A, JWK par_a7 9/30/91
  CG2R66   CG2R66     1   0.13700000    255224.00 ; from CG2R61 CG2R66, PENALTY= 5 F2F PF5
  CG2R66   CG2R67     1   0.13800000    255224.00 ; PYO2F, fylin
  CG2R66   CG2RC0     1   0.13600000    251040.00 ; from CG2R61 CG2RC0, PENALTY= 5 4FW
  CG2R66     FGR1     1   0.13580000    334720.00 ; NAMODEL difluorotoluene
  CG2R67   CG2R67     1   0.14900000    251040.00 ; COMPDS peml
  CG2R67   CG2RC0     1   0.14200000    251040.00 ; CRBZ, carbazole, erh
  CG2R67   NG2R60     1   0.13100000    376560.00 ; 22BPY, 2,2'-bipyridine, kevo
  CG2R67   NG2R67     1   0.14110000    337230.40 ; 1PH4PO, 1-phenyl-4(1H)-pyridinone; from NG2R61 CG2R61; isg
  CG2R71   CG2R71     1   0.13850000    301248.00 ; AZUL, Azulene, kevo
  CG2R71   CG2RC7     1   0.13800000    334720.00 ; AZUL, Azulene, kevo
  CG2R71    HGR71     1   0.10900000    297064.00 ; AZUL, Azulene, kevo
  CG2RC0   CG2RC0     1   0.13850000    301248.00 ; INDO/TRP
  CG2RC0   CG3C50     1   0.14900000    200832.00 ; MSCH model for D3R, xxwy
  CG2RC0   CG3C52     1   0.15200000    255224.00 ; 3HIN, 3H-indole, kevo
  CG2RC0   NG2R50     1   0.13650000    259408.00 ; NA G, adm jr. 11/97
  CG2RC0   NG2R51     1   0.13750000    251040.00 ; NA A, adm jr. 11/97
  CG2RC0   NG2R52     1   0.13810000    284512.00 ; 7MG, yxu, RNA
  CG2RC0   NG2R53     1   0.13900000    301248.00 ; MSCH model for D3R, xxwy
  CG2RC0   NG2R61     1   0.13790000    301248.00 ; DWG, yxu, RNA
  CG2RC0   NG2R62     1   0.13150000    292880.00 ; NA G, adm jr. 11/97
  CG2RC0   NG2RC0     1   0.14170000    205016.00 ; INDZ, indolizine, kevo
  CG2RC0   NG3C51     1   0.14000000    276144.00 ; INDI, indoline, kevo
  CG2RC0   OG2R50     1   0.13700000    376560.00 ; ZFUR, benzofuran, kevo
  CG2RC0   OG3C51     1   0.13890000    276144.00 ; 1.388 ZDOL, 1,3-benzodioxole, kevo
  CG2RC0   SG2R50     1   0.17600000    251040.00 ; ZTHP, benzothiophene, kevo
  CG2RC0    BG201     1   0.15800000    276144.00 ; BICB, Boronic acid, sr
  CG2RC7   CG2RC7     1   0.15200000    192464.00 ; AZUL, Azulene, kevo
   CG301    CG311     1   0.15000000    186188.00 ; CA, CHOLIC ACID, cacha, 03/06
   CG301    CG321     1   0.15380000    186188.00 ; RETINOL TMCH/MECH
   CG301    CG331     1   0.15380000    186188.00 ; RETINOL TMCH/MECH
   CG301    OG301     1   0.14150000    301248.00 ; AMOL, alpha-methoxy-lactic acid, og all34_ethers_1a CG32A OG30A
   CG301    OG302     1   0.14300000    284512.00 ; AMGT, Alpha Methyl Gamma Tert Butyl Glu Acid CDCA Amide
   CG301    OG303     1   0.14300000    284512.00 ; from CG311 OG303, PENALTY= 8 QPA
   CG301    OG311     1   0.14200000    358150.40 ; AMOL, alpha-methoxy-lactic acid, og par22 OH1 CT1
   CG301    SG311     1   0.18494000    165117.38 ; LE1, by ac_aa
   CG301    CLGA3     1   0.17700000    158992.00 ; TCLE
   CG301    BRGA3     1   0.19540000    100416.00 ; TBRE
   CG302    CG311     1   0.15200000    209200.00 ; from CG302 CG321, PENALTY= 4 TFLE
   CG302    CG314     1   0.15200000    209200.00 ; from CG302 CG321, PENALTY= 5 FLA
   CG302    CG321     1   0.15200000    209200.00 ; FLUROALK fluoroalkanes
   CG302    CG331     1   0.15200000    209200.00 ; FLUROALK fluoroalkanes
   CG302     FGA3     1   0.13400000    221752.00 ; FLUROALK fluoroalkanes
   CG311    CG311     1   0.15000000    186188.00 ; PROT alkane update, adm jr., 3/2/92
   CG311    CG314     1   0.15000000    186188.00 ; PROT alkane update, adm jr., 3/2/92
   CG311    CG321     1   0.15380000    186188.00 ; PROT alkane update, adm jr., 3/2/92
   CG311    CG322     1   0.15200000    142256.00 ; from CG322 CG331, PENALTY= 10 LEF
   CG311    CG324     1   0.15300000    186188.00 ; FLAVOP PIP1,2,3
   CG311    CG331     1   0.15380000    186188.00 ; PROT alkane update, adm jr., 3/2/92
   CG311   CG3C51     1   0.15280000    186188.00 ; TF2M, viv
   CG311   CG3RC1     1   0.15240000    186188.00 ; CARBOCY carbocyclic sugars
   CG311   NG2R53     1   0.14300000    267776.00 ; drug design project, xxwy
   CG311    NG2S0     1   0.14300000    267776.00 ; fentanyl, Lesnik et al, 2020
   CG311    NG2S1     1   0.14300000    267776.00 ; PROT NMA Gas & Liquid Phase IR Spectra (LK)
   CG311    NG321     1   0.14740000    220078.40 ; 5UHA, from CG321  NG321, yxu, RNA
   CG311    OG301     1   0.14150000    301248.00 ; all34_ethers_1a CG32A OG30A, gk or og
   CG311    OG302     1   0.14300000    284512.00 ; LIPID phosphate
   CG311    OG303     1   0.14300000    284512.00 ; LIPID phosphate
   CG311    OG311     1   0.14200000    358150.40 ; PROT methanol vib fit EMB 11/21/89
   CG311    OG312     1   0.13130000    299574.40 ; COMPDS peml original OG311  CG311   428.000     1.4200
   CG311   OG3C61     1   0.14150000    301248.00 ; pepr, from CG321 OG3C61, not optimized, yxu, RNA
   CG311    SG311     1   0.18180000    165686.40 ; from CG321 SG311, penalty= 4 0TD CGV CML
   CG311    CLGA1     1   0.17768000    158992.00 ; DCLE
   CG311    BRGA2     1   0.19560000    117152.00 ; DBRE
   CG311     HGA1     1   0.11110000    258571.20 ; PROT alkane update, adm jr., 3/2/92
   CG311     HGA3     1   0.11110000    269449.60 ; PROT alkane
   CG312    CG321     1   0.15200000    165686.40 ; from CG312 CG331, PENALTY= 6 OBF
   CG312    CG331     1   0.15200000    165686.40 ; FLUROALK fluoroalkanes
   CG312      PG1     1   0.18800000    225936.00 ; BDFP, Difuorobenzylphosphonate \ re-optimize?
   CG312      PG2     1   0.18800000    225936.00 ; BDFD, Difuorobenzylphosphonate / re-optimize?
   CG312    SG311     1   0.17917000    165903.97 ; 2FM, by ac_aa
   CG312     FGA2     1   0.13530000    292043.20 ; FLUROALK fluoroalkanes
   CG312     HGA7     1   0.10828000    289532.80 ; FLUROALK fluoroalkanes
   CG314    CG321     1   0.15380000    186188.00 ; PROT alkane update, adm jr., 3/2/92
   CG314    CG331     1   0.15380000    186188.00 ; PROT alkane update, adm jr., 3/2/92
   CG314   CG3C51     1   0.15280000    186188.00 ; from CG311 CG3C51, penalty= 1 5CS
   CG314    NG2P1     1   0.14530000    251040.00 ; from CG324 NG2P1, PENALTY= 4 AGM
   CG314    NG311     1   0.14740000    220078.40 ; from CG321 NG311, PENALTY= 5 AGT
   CG314    NG3P0     1   0.15100000    179912.00 ; from CG324 NG3P0, PENALTY= 4 DDE DDEP
   CG314    NG3P2     1   0.14900000    167360.00 ; 2MRB, Alpha benzyl gamma 2-methyl piperidine, cacha
   CG314    NG3P3     1   0.14800000    167360.00 ; PROT new stretch and bend; methylammonium (KK 03/10/92)
   CG314    SG311     1   0.18180000    165686.40 ; from CG321 SG311, PENALTY= 5 AGT
   CG314     HGA1     1   0.11110000    258571.20 ; PROT alkane update, adm jr., 3/2/92
   CG314     HGP5     1   0.11110000    258571.20 ; from CG314 HGA1, PENALTY= 1.66 DDE DDEP
   CG321    CG321     1   0.15300000    186188.00 ; PROT alkane update, adm jr., 3/2/92
   CG321    CG322     1   0.15200000    142256.00 ; from CG322 CG331, PENALTY= 6 FGA4
   CG321    CG324     1   0.15300000    186188.00 ; FLAVOP PIP1,2,3
   CG321    CG331     1   0.15280000    186188.00 ; PROT alkane update, adm jr., 3/2/92
   CG321   CG3C31     1   0.15000000    230120.00 ; 1BOX, 1-butene oxide, sc
   CG321   CG3C50     1   0.15200000    171544.00 ; MSCH model for D3R, xxwy
   CG321   CG3C51     1   0.15280000    186188.00 ; TF2M, viv
   CG321   CG3RC1     1   0.15240000    186188.00 ; CARBOCY carbocyclic sugars
   CG321    NG1T1     1   0.14876000    226940.16 ; AZDA, by ac_aa
   CG321    NG2D1     1   0.14400000    245182.40 ; EEPI, fylin
   CG321   NG2R51     1   0.14580000    334720.00 ; ETRZ, 1-Ethyl-1,2,3-triazole, from CG331 NG2R51, kevo
   CG321   NG2R53     1   0.14300000    267776.00 ; MSCH model,  xxwy
   CG321   NG2R61     1   0.14380000    222488.38 ; flavin
   CG321    NG2S0     1   0.14510000    284512.00 ; H2U, yxu, 21/2/14, RNA
   CG321    NG2S1     1   0.14300000    267776.00 ; PROT NMA Gas & Liquid Phase IR Spectra (LK)
   CG321    NG2S3     1   0.14400000    269449.60 ; NESM, N-ethyl-sulfamate, my & kevo
   CG321    NG301     1   0.14500000    167360.00 ; TSPD model for D3R, xxwy
   CG321    NG311     1   0.14740000    220078.40 ; AMINE aliphatic amines
   CG321    NG321     1   0.14740000    220078.40 ; AMINE aliphatic amines
   CG321   NG3C51     1   0.14284000    167552.46 ; from CG321 NG311, PENALTY= 2
   CG321    OG301     1   0.14150000    301248.00 ; diethylether, alex
   CG321    OG302     1   0.14400000    267776.00 ; PROTNA serine/threonine phosphate
   CG321    OG303     1   0.14400000    267776.00 ; PROTNA serine/threonine phosphate
   CG321    OG311     1   0.14200000    358150.40 ; PROT methanol vib fit EMB 11/21/89
   CG321    OG312     1   0.13300000    376560.00 ; PROT ethoxide 6-31+G* geom/freq, adm jr., 6/1/92
   CG321   OG3C61     1   0.14150000    301248.00 ; DIOX, dioxane
   CG321   OG3R60     1   0.14000000    234304.00 ; PY02, 2h-pyran
   CG321      PG1     1   0.18900000    225936.00 ; BDFP, Benzylphosphonate, Sasha \ re-optimize?
   CG321      PG2     1   0.18900000    225936.00 ; BDFD, Benzylphosphonate, Sasha / re-optimize?
   CG321    SG2P1     1   0.18137000    174690.37 ; CSPP, by ac_aa
   CG321    SG301     1   0.18160000    179075.20 ; PROT improved CSSC torsion in DMDS  5/15/92 (FL)
   CG321    SG311     1   0.18180000    165686.40 ; PROT fitted to C-S s   9/26/92 (FL)
   CG321    SG3O1     1   0.18070000    154808.00 ; ESNA, ethyl sulfonate, xhe
   CG321    SG3O2     1   0.17900000    154808.00 ; EESM, N-ethylethanesulfonamide; MESN, methyl ethyl sulfone; xxwy & xhe
   CG321    SG3O3     1   0.18100000    154808.00 ; MESO, methylethylsulfoxide, kevo
   CG321    CLGA1     1   0.17880000    184096.00 ; CLET, chloroethane
   CG321    BRGA1     1   0.19660000    133888.00 ; BRET
   CG321    BG201     1   0.17000000    263592.00 ; BORE,BONE,BNNE Boronic acid, sr
   CG321     HGA2     1   0.11110000    258571.20 ; PROT alkane update, adm jr., 3/2/92
   CG322    CG331     1   0.15200000    142256.00 ; FLUROALK fluoroalkanes
   CG322     FGA1     1   0.13740000    351456.00 ; FLUROALK fluoroalkanes
   CG322     HGA6     1   0.10828000    286185.60 ; FLUROALK fluoroalkanes
   CG323    CG331     1   0.15310000    158992.00 ; PROT ethylthiolate 6-31+G* geom/freq, adm jr., 6/1/92
   CG323    SG302     1   0.18360000    171544.00 ; PROT methylthiolate 6-31+G* geom/freq, adm jr., 6/1/92
   CG323     HGA2     1   0.11110000    251040.00 ; PROT ethylthiolate
   CG323     HGA3     1   0.11110000    251040.00 ; PROT methylthiolate 6-31+G* geom/freq, adm jr., 6/1/92
   CG324    CG331     1   0.15280000    186188.00 ; PROT alkane update, adm jr., 3/2/92
   CG324   CG3C31     1   0.15280000    186188.00 ; AMCP, aminomethyl cyclopropane; from PROT alkane update, adm jr., 3/2/92; jhs
   CG324    NG2O1     1   0.14900000    189116.80 ; NIPR, nitropropane, abar
   CG324    NG2P1     1   0.14530000    251040.00 ; RETINOL SCH2, Schiff's base, protonated #eq#
   CG324    NG3P0     1   0.15100000    179912.00 ; LIPID tetramethylammonium
   CG324    NG3P1     1   0.14800000    167360.00 ; FLAVOP PIP1,2,3
   CG324    NG3P2     1   0.14900000    167360.00 ; PIP, piperidine
   CG324    NG3P3     1   0.14900000    167360.00 ; MAMM, methylammonium 1.48 -> 1.49 based on CCSDT calc (kevo) and xtal survey (pram)
   CG324     HGA2     1   0.11000000    238069.60 ; FLAVOP PIP1,2,3
   CG324     HGP5     1   0.10800000    251040.00 ; LIPID tetramethylammonium
   CG331    CG331     1   0.15300000    186188.00 ; PROT alkane update, adm jr., 3/2/92
   CG331   CG3C50     1   0.15280000    186188.00 ; from CG331 CG3C51, PENALTY= 6 R1A
   CG331   CG3C51     1   0.15280000    186188.00 ; TF2M, viv
   CG331   CG3RC1     1   0.15380000    186188.00 ; BAM1, bile acid steroidal C-D ring, cacha, 02/08
   CG331    NG2D1     1   0.14400000    259408.00 ; RETINOL SCH1, Schiff's base, deprotonated
   CG331   NG2R51     1   0.14580000    334720.00 ; NA 9-M-G/T/U, adm jr.
   CG331   NG2R53     1   0.14300000    267776.00 ; MSCH model for D3R, xxwy
   CG331   NG2R61     1   0.14560000    334720.00 ; NA 9-M-A/C, adm jr.
   CG331    NG2S0     1   0.14340000    263592.00 ; DMA, Dimethylacetamide, xxwy
   CG331    NG2S1     1   0.14300000    267776.00 ; PROT NMA Gas & Liquid Phase IR Spectra (LK)
   CG331    NG2S3     1   0.14600000    222588.80 ; NMSM, N-methyl-sulfamate; PHA, phosphoramidate; my
   CG331    NG301     1   0.14420000    263592.00 ; TMC, yxu
   CG331    NG311     1   0.14630000    213384.00 ; MGU2, methylguanidine2
   CG331   NG3C51     1   0.14630000    213384.00 ; from CG331 NG311, penalty= 20, only charge, sm136
   CG331    OG301     1   0.14150000    301248.00 ; diethylether, alex
   CG331    OG302     1   0.14300000    284512.00 ; PROT adm jr., 4/05/91, for PRES CG311 from methylacetate
   CG331    OG303     1   0.14300000    284512.00 ; NA DMP, ADM Jr.
   CG331    OG311     1   0.14200000    358150.40 ; PROT methanol vib fit EMB 11/21/89
   CG331    OG312     1   0.13300000    376560.00 ; PROT methoxide 6-31+G* geom/freq, adm jr., 6/1/92
   CG331      PG0     1   0.18617000    207861.12 ; SGB SVX, by ac_aa
   CG331      PG1     1   0.18900000    225936.00 ; from CG321 PG1, PENALTY= 6 SBG
   CG331    SG301     1   0.18160000    179075.20 ; PROT improved CSSC torsion in DMDS  5/15/92 (FL)
   CG331    SG311     1   0.18160000    200832.00 ; PROT fitted to C-S s   9/26/92 (FL)
   CG331    SG3O1     1   0.18370000    163176.00 ; MSNA, methyl sulfonate, xhe
   CG331    SG3O2     1   0.17900000    175728.00 ; DMSN, dimethyl sulfone; MSAM, methanesulfonamide and other sulfonamides; compromise between crystal and mp2; xxwy & xhe
   CG331    SG3O3     1   0.18000000    200832.00 ; DMSO, dimethylsulfoxide (ML Strader, et al.JPC2002_A106_1074), sz
   CG331    BG201     1   0.17000000    263592.00 ; BORO,BORN,BONN Boronic acid, sr
   CG331     HGA3     1   0.11110000    269449.60 ; PROT alkane update, adm jr., 3/2/92
   CG334    NG2O1     1   0.14800000    209200.00 ; NIME, nitromethane, abar
   CG334    NG2P1     1   0.14530000    251040.00 ; RETINOL SCH2, Schiff's base, protonated #eq#
   CG334   NG2R52     1   0.14680000    276144.00 ; 7MG, yxu, RNA
   CG334    NG3P0     1   0.15100000    179912.00 ; LIPID tetramethylammonium
   CG334    NG3P1     1   0.14800000    167360.00 ; FLAVOP PIP1,2,3
   CG334    NG3P2     1   0.14900000    167360.00 ; nc2 , fylin/kenno
   CG334    NG3P3     1   0.14800000    167360.00 ; PROT new stretch and bend; methylammonium (KK 03/10/92)
   CG334     HGA3     1   0.11110000    269449.60 ; PROT alkane update, adm jr., 3/2/92
   CG334     HGP5     1   0.10800000    251040.00 ; LIPID tetramethylammonium
  CG3AM0    NG301     1   0.14540000    196648.00 ; AMINE aliphatic amines
  CG3AM0   HGAAM0     1   0.11110000    260244.80 ; AMINE aliphatic amines
  CG3AM1    NG311     1   0.14630000    213384.00 ; AMINE aliphatic amines
  CG3AM1   HGAAM1     1   0.10980000    262587.84 ; AMINE aliphatic amines
  CG3AM2    NG321     1   0.14740000    220078.40 ; AMINE aliphatic amines
  CG3AM2   HGAAM2     1   0.10856000    263173.60 ; AMINE aliphatic amines
  CG3C31   CG3C31     1   0.15010000    200832.00 ; PROTMOD cyclopropane
  CG3C31   CG3RC1     1   0.15240000    186188.00 ; CARBOCY carbocyclic sugars
  CG3C31   OG3C31     1   0.14500000    184096.00 ; 1EOX, 1-ethylene oxide, sc & kevo
  CG3C31     HGA1     1   0.10830000    284512.00 ; PROTMOD cyclopropane
  CG3C31     HGA2     1   0.10830000    284512.00 ; PROTMOD cyclopropane
  CG3C41   CG3C41     1   0.15400000    225936.00 ; CBU, cyclobutane, AZDO, 2-azetidinone, lsk
  CG3C41   NG2R43     1   0.14500000    205016.00 ; AZDO, 2-azetidinone, kevo
  CG3C41   OG3C51     1   0.14223000    292880.00 ; OXTN, oxetane, gmu
  CG3C41     HGA2     1   0.10930000    291206.40 ; CBU, cyclobutane, AZDO, 2-azetidinone, lsk
  CG3C50   CG3C52     1   0.15180000    163176.00 ; from CG3C51 CG3C52, PENALTY= 6 PXU
  CG3C50    NG2S0     1   0.14340000    267776.00 ; from CG3C51 NG2S0, PENALTY= 6 PXU
  CG3C50   NG3C51     1   0.14780000    334720.00 ; from CG3C52 NG3C51, PENALTY= 10 R1A
  CG3C50    OG311     1   0.14200000    358150.40 ; from CG3C51 OG311, PENALTY= 6 PXU
  CG3C51   CG3C51     1   0.15180000    163176.00 ; THF, nucleotide CSD/NDB survey, 5/30/06,viv
  CG3C51   CG3C52     1   0.15180000    163176.00 ; THF, nucleotide CSD/NDB survey, 5/30/06,viv
  CG3C51   CG3C53     1   0.15000000    186188.00 ; PROT alkane update, adm jr., 3/2/92
  CG3C51   CG3RC1     1   0.15240000    186188.00 ; CARBOCY carbocyclic sugars
  CG3C51   NG2R51     1   0.14580000    184096.00 ; NA G/T/U
  CG3C51   NG2R61     1   0.14560000    184096.00 ; NA A/C
  CG3C51    NG2S0     1   0.14340000    267776.00 ; PROT AcProNH2, ProNH2, AcProNHCH3 RLD 4/23/93
  CG3C51    NG2S1     1   0.14358000    288712.74 ; SUI, by ac_aa
  CG3C51    NG2S3     1   0.14620000    301248.00 ; NABAKB phosphoramidates
  CG3C51    NG301     1   0.14560000    184096.00 ; NADH, NDPH; Kenno: reverted to "A/C" from par_all27_na.prm
  CG3C51    NG311     1   0.14560000    184096.00 ; 7GNM, from CG3C51 NG301, not optimized, yxu, RNA
  CG3C51    NG321     1   0.14740000    220078.40 ; AMINE aliphatic amines
  CG3C51   NG3C51     1   0.14780000    334720.00 ; from CG3C52 NG3C51, penalty= 4 143 5CS  PR4
  CG3C51    OG301     1   0.14110000    279742.24 ; THF2, THF-2'OMe, from Nucl. Acids, ed
  CG3C51    OG303     1   0.14300000    284512.00 ; LIPID phosphate
  CG3C51    OG311     1   0.14200000    358150.40 ; PROT methanol vib fit EMB 11/21/89
  CG3C51   OG3C51     1   0.14250000    292880.00 ; THF, nucleotide CSD/NDB survey, 5/30/06,viv
  CG3C51    SG311     1   0.18095000    167518.99 ; FZN 6V1 143, by ac_aa
  CG3C51     FGA1     1   0.13740000    351456.00 ; FLUROALK fluoroalkanes
  CG3C51     HGA1     1   0.11000000    256897.60 ; THF, THF neutron diffr., 5/30/06, viv
  CG3C51     HGA6     1   0.10828000    286185.60 ; T2FU, copied from FLUROALK fluoroalkanes by kevo
  CG3C52   CG3C52     1   0.15300000    163176.00 ; THF, nucleotide CSD/NDB survey, 5/30/06,viv; increased to 1.53 by kevo
  CG3C52   CG3C53     1   0.15270000    186188.00 ; PROT AcProNH2, ProNH2, AcProNHCH3 RLD 4/23/93
  CG3C52   CG3C54     1   0.15370000    186188.00 ; PROT AcProNH2, ProNH2, AcProNHCH3 RLD 4/23/93
  CG3C52   CG3RC1     1   0.15240000    186188.00 ; CARBOCY carbocyclic sugars
  CG3C52   NG2R50     1   0.14700000    334720.00 ; v 2IMI, 2-imidazoline; 2HPR, 2H-pyrrole, kevo
  CG3C52   NG2R53     1   0.14500000    309616.00 ; 2PDO, 2-pyrrolidinone, kevo
  CG3C52    NG2S0     1   0.14550000    267776.00 ; PROT AcProNH2, ProNH2, AcProNHCH3 RLD 4/23/93
  CG3C52   NG3C51     1   0.14780000    334720.00 ; PRLD, pyrrolidine; 2PRL, 2-pyrroline, kevo
  CG3C52   OG3C51     1   0.14250000    292880.00 ; THF, nucleotide CSD/NDB survey, 5/30/06,viv
  CG3C52    SG311     1   0.18248000    168380.90 ; PRS, by ac_aa
  CG3C52     HGA2     1   0.11000000    256897.60 ; THF, THF neutron diffr., 5/30/06, viv
  CG3C53   CG3RC1     1   0.15240000    186188.00 ; EQG, from CG3C51 CG3RC1, yxu, RNA
  CG3C53   NG2R61     1   0.14560000    184096.00 ; NA A/C
  CG3C53    NG3P2     1   0.14850000    267776.00 ; PROT AcProNH2, ProNH2, AcProNHCH3 RLD 4/23/93
  CG3C53    NG3P3     1   0.14850000    267776.00 ; cpoa, not optimized, yxu, RNA
  CG3C53   OG3C51     1   0.14460000    200832.00 ; NA NA
  CG3C53     HGA1     1   0.10800000    276144.00 ; PROT AcProNH2, ProNH2, AcProNHCH3 RLD 4/23/93
  CG3C54   CG3C54     1   0.15600000    175728.00 ; ~ 2IMP, 2-imidazoline.H+ ! RE-OPTIMIZE !!!, kevo
  CG3C54   NG2R52     1   0.14600000    267776.00 ; 2IMP, 2-imidazoline.H+, kevo
  CG3C54   NG3C51     1   0.14300000    196648.00 ; IMDP, imidazolidine ! partial dbl bond ==> RE-OPTIMIZE?, erh and kevo
  CG3C54    NG3P2     1   0.15150000    267776.00 ; PROT AcProNH2, ProNH2, AcProNHCH3 RLD 4/23/93 kenno: 1.502 --> 1.515 (CGenFF is not for peptides!)
  CG3C54     HGA2     1   0.11110000    258571.20 ; PROT AcProNH2, ProNH2, AcProNHCH3 RLD 4/23/93
  CG3RC1   CG3RC1     1   0.15230000    186188.00 ; CARBOCY carbocyclic sugars
  CG3RC1   NG2R51     1   0.14580000    184096.00 ; CARBOCY carbocyclic sugars
  CG3RC1   NG2R53     1   0.14500000    309616.00 ; CBHH, glycoluril, (CG3C52 NG2R53), jing
  CG3RC1   NG2R61     1   0.14560000    184096.00 ; CARBOCY carbocyclic sugars
  CG3RC1   OG3C31     1   0.14250000    209200.00 ; EQG, yxu, RNA
  CG3RC1   OG3C51     1   0.14200000    217568.00 ; RSRF, 4,6-dioxabicyclo[3.3.0]octan-8-ol, xxwy
  CG3RC1     HGA1     1   0.11110000    258571.20 ; CARBOCY carbocyclic sugars
   NG1T1    NG1T1     1   0.12457000    582588.53 ; AZDA, by ac_aa
   NG2D1    NG2D1     1   0.12550000    585760.00 ; (E)-1,2-di-p-tolyldiazene (fdmab, trans), Klaja et al., 2020
   NG2D1    NG2S1     1   0.13600000    460240.00 ; HDZ1, hydrazone model cmpd
   NG2D1    OG2D1     1   0.12165000    487402.53 ; SNC, by ac_aa
   NG2D1    OG301     1   0.14215000    226714.22 ; GGB, by ac_aa
   NG2D1    SG311     1   0.18207000     78240.80 ; SNC, by ac_aa
   NG2D1     HGP1     1   0.10000000    380744.00 ; MGU2, methylguanidine2
   NG2O1    OG2N1     1   0.12250000    485344.00 ; NITB, nitrobenzene
   NG2P1    OG301     1   0.13821000    273692.18 ; GGBP, by ac_aa
   NG2P1     HGP2     1   0.10000000    380744.00 ; RETINOL SCH2, Schiff's base, protonated
  NG2R43     HGP1     1   0.10150000    337230.40 ; AZDO, 2-azetidinone, kevo
  NG2R50   NG2R50     1   0.12900000    284512.00 ; OXAD, oxadiazole123
  NG2R50   NG2R51     1   0.13550000    301248.00 ; PYRZ, pyrazole
  NG2R50   NG3C51     1   0.14110000    351456.00 ; 2PRZ, 2-pyrazoline, kevo
  NG2R50   OG2R50     1   0.13950000    234304.00 ; ISOX, isoxazole
  NG2R50   SG2R50     1   0.17000000    225936.00 ; ISOT, isothiazole
  NG2R50     HGP1     1   0.10100000    396643.20 ; NA G, adm jr. 11/97
  NG2R51    OG301     1   0.13448000    219643.26 ; TOX, by ac_aa
  NG2R51      PG2     1   0.19931000     64149.09 ; NEP, by ac_aa
  NG2R51     HGP1     1   0.10100000    396643.20 ; NA G, adm jr. 11/97
  NG2R52     HGP2     1   0.10000000    379070.40 ; PROT his, adm jr., 6/27/90
  NG2R53     HGP1     1   0.10150000    393296.00 ; 470 440 *NEW* 2PDO, 2-pyrrolidinone, kevo
  NG2R57   NG2R57     1   0.13650000    376560.00 ; 11BPO, 1,1-bipyrrole, lf
  NG2R60     HGP1     1   0.10160000    410174.26 ; flavin
  NG2R61     HGP1     1   0.10100000    396643.20 ; NA C,U, JWK
  NG2R61     HGP2     1   0.10100000    396643.20 ; NA C,U, JWK
  NG2R62   NG2R62     1   0.13200000    351456.00 ; PYRD, pyridazine
   NG2S0    OG311     1   0.14095000    307155.81 ; FHO, by ac_aa
   NG2S1    OG311     1   0.14032000    266127.50 ; HGA, by ac_aa
   NG2S1     HGP1     1   0.09970000    368192.00 ; PROT Alanine Dipeptide ab initio calc's (LK)
   NG2S2     HGP1     1   0.10000000    401664.00 ; PROT adm jr. 8/13/90 acetamide geometry and vibrations
   NG2S3      PG0     1   0.17096000    198965.94 ; SUN, by ac_aa
   NG2S3      PG1     1   0.17920000    150624.00 ; NABAKB phosphoramidates
   NG2S3    SG3O1     1   0.17000000    187443.20 ; NMSM, N-methyl-sulfamate, my (QM: 1.74; Crystal: 1.637 1.665 1.656 1.672, aver: 1.658)
   NG2S3     HGP1     1   0.10250000    361916.00 ; NABAKB phosphoramidates
   NG2S3     HGP4     1   0.10000000    408358.40 ; NA A,C,G, JWK, adm jr. 7/24/91
   NG301    SG3O2     1   0.16300000    179912.00 ; TSPD model for D3R, xxwy
   NG311    SG3O2     1   0.16500000    196648.00 ; MMSM, N-methylmethanesulfonamide and other sulfonamides,(org 1.6950) compromise between crystal and mp2, xxwy
   NG311     HGP1     1   0.10210000    369865.60 ; MMSM, N-methylmethanesulfonamide and other sulfonamides, xxwy
   NG311   HGPAM1     1   0.10190000    374719.04 ; AMINE aliphatic amines
   NG321    OG301     1   0.14471000    235082.22 ; CAN, by ac_aa
   NG321    SG3O2     1   0.16800000    200832.00 ; MSAM, methanesulfonamide; BSAM, benzenesulfonamide; (org 1.730) compromise between crystal and mp2, xxwy
   NG321     HGP1     1   0.10200000    379907.20 ; MSAM, methanesulfonamide; BSAM, benzenesulfonamide; xxwy
   NG321   HGPAM2     1   0.10140000    379154.08 ; AMINE aliphatic amines
   NG331   HGPAM3     1   0.10140000    381162.40 ; AMINE aliphatic amines
  NG3C51    NG3P2     1   0.14400000    225936.00 ; PRZP, Pyrazolidine.H+, kevo
  NG3C51    OG312     1   0.13754000    262102.50 ; R1A, by ac_aa
  NG3C51   OG3C51     1   0.14528000    180497.76 ; 143, by ac_aa
  NG3C51     HGP1     1   0.10180000    376560.00 ; PRLD, pyrrolidine; 2PRL, 2-pyrroline, kevo
   NG3N1    NG3N1     1   0.14000000    297064.00 ; HDZN, hydrazine, ed
   NG3N1     HGP1     1   0.10100000    365681.60 ; HDZN, hydrazine, ed
   NG3P0    OG311     1   0.14000000    205016.00 ; TMAOP, Hydroxy(trimethyl)Ammonium, xxwy
   NG3P0    OG312     1   0.14000000    259408.00 ; TMAO, trimethylamine N-oxide, xxwy & ejd
   NG3P1     HGP2     1   0.10400000    337230.40 ; PROT new stretch and bend; methylammonium (KK 03/10/92)
   NG3P2     HGP2     1   0.10060000    384928.00 ; PROT AcProNH2, ProNH2, AcProNHCH3 RLD 4/23/93
   NG3P3     HGP2     1   0.10400000    337230.40 ; PROT new stretch and bend; methylammonium (KK 03/10/92)
   OG2D2    BG201     1   0.13500000    259408.00 ; BORN,BONN,BONB,BNNB,BONE,BNNE Boronic acid, sr
   OG2P1      PG0     1   0.14800000    485344.00 ; MP_0 reorganization, kevo
   OG2P1      PG1     1   0.15100000    418400.00 ; MP_1 reorganization, kevo
   OG2P1      PG2     1   0.15200000    334720.00 ; MP_2 reorganization, kevo
   OG2P1    SG3O1     1   0.14480000    451872.00 ; LIPID methylsulfate
   OG2P1    SG3O2     1   0.14400000    527184.00 ; DMSN, dimethyl sulfone; MSAM, methanesulfonamide and other sulfonamides; compromise between crystal and mp2; xxwy & xhe
   OG2P1    SG3O3     1   0.15300000    451872.00 ; DMSO, dimethylsulfoxide (ML Strader, et al.JPC2002_A106_1074), sz
   OG2S1      PG2     1   0.14770000    483670.40 ; mono-thio S-P bond modulated oxygen
   OG301    OG311     1   0.15130000    139578.24 ; TOX 2CO, by ac_aa
   OG301    SG301     1   0.16857000    196673.10 ; 2CO, by ac_aa
   OG303      PG0     1   0.16100000    192464.00 ; MP_0 reorganization, kevo
   OG303      PG1     1   0.16500000    158992.00 ; MP_1 reorganization, kevo
   OG303      PG2     1   0.16550000    125520.00 ; MP_2 reorganization, kevo
   OG303    SG3O1     1   0.15750000    209200.00 ; LIPID methylsulfate
   OG303    SG3O2     1   0.16000000    196648.00 ; MMST, methyl methanesulfonate, (org 1.640) compromise between crystal and mp2, xxwy
   OG304      PG0     1   0.16750000    276144.00 ; mono-thio S-P bond
   OG304      PG1     1   0.16750000    276144.00 ; PPI1, PPI2, METP reorganization, kevo ! pulls against attraction
   OG304      PG2     1   0.17150000    251040.00 ; PPI1, METP reorganization, kevo ! pulls against very strong attraction
   OG311      PG0     1   0.15800000    198321.60 ; NA MP_1, ADM Jr. !Reorganization:MP_0 RE-OPTIMIZE!
   OG311      PG1     1   0.16100000    198321.60 ; MP_1 reorganization, kevo
   OG311      PG2     1   0.16100000    198321.60 ; from OG311 PG1, PENALTY= 10 CSPP
   OG311    SG301     1   0.17016000    212195.74 ; CSO, by ac_aa
   OG311    BG201     1   0.14500000    205016.00 ; BORO,BORN,BORB,BONB,BORE,BONE Boronic acid, sr
   OG311     HGP1     1   0.09600000    456056.00 ; PROT EMB 11/21/89 methanol vib fit; og tested on MeOH EtOH,...
   OG312    SG301     1   0.16221000    258638.14 ; CSX, by ac_aa
  OG3C51    BG201     1   0.14350000    292880.00 ; BICB, Boronic acid, sr
     PG0    SG2P1     1   0.19953000    217902.72 ; mono-thio S-P bond
     PG0    SG2P2     1   0.19953000    217902.72 ; di-thio S-P bond
     PG2    SG2P1     1   0.19953000    217902.72 ; mono-thio S-P bond
     PG2    SG2P2     1   0.19953000    216647.52 ; di-thio S-P bond
   SG301    SG301     1   0.20290000    144766.40 ; PROT improved CSSC torsion in DMDS  5/15/92 (FL)
   SG301    SG311     1   0.20694000    164029.54 ; CSS, by ac_aa
   SG301    SG3O1     1   0.21784000     85587.90 ; CSU, by ac_aa
   SG311     HGP3     1   0.13250000    230120.00 ; PROT methanethiol pure solvent, adm jr., 6/22/92
    FGP1     ALG1     1   0.17260000    171544.00 ; aluminum tetrafluoride, ALF4, w/UB

; bond parameters from toppar_c36_jul21/par_all36_lipid.prm
;      i        j  func           b0           kb
    CTL3       CL     1   0.15220000    167360.00 ; methyl acetate
    CTL2       CL     1   0.15220000    167360.00 ; methyl acetate
    CTL1       CL     1   0.15220000    167360.00 ; methyl acetate
    CTL1      CCL     1   0.15220000    167360.00 ; for POPS
     OBL       CL     1   0.12200000    627600.00 ; methyl acetate
     OCL       CL     1   0.12600000    439320.00 ; acetate, protein
     OCL      CCL     1   0.12600000    439320.00 ; for POPS
     OSL       CL     1   0.13340000    125520.00 ; methyl acetate
    OSLP       CL     1   0.13340000    125520.00 ; methyl acetate
     OHL       CL     1   0.14000000    192464.00 ; methyl acetate
     HOL      OHL     1   0.09600000    456056.00 ; acetic acid
    CTL1     HAL1     1   0.11110000    258571.20 ; alkanes, 3/92
    CTL1      HBL     1   0.10800000    276144.00 ; for POPS
    CTL2     HAL2     1   0.11110000    258571.20 ; alkanes, 4/98
    CTL3     HAL3     1   0.11110000    269449.60 ; alkanes, 4/98
    CTL3      OSL     1   0.14300000    284512.00 ; phosphate
    CTL2      OSL     1   0.14300000    284512.00 ; phosphate
    CTL1      OSL     1   0.14300000    284512.00 ; phosphate
    CTL3     OSLP     1   0.14300000    284512.00 ; 
    CTL2     OSLP     1   0.14300000    284512.00 ; 
    CTL1     OSLP     1   0.14300000    284512.00 ; 
     OSL       PL     1   0.16000000    225936.00 ; phosphate
    OSLP       PL     1   0.16000000    225936.00 ; 
     O2L       PL     1   0.14800000    485344.00 ; phosphate
     OHL       PL     1   0.15900000    198321.60 ; phosphate
    NH3L      HCL     1   0.10400000    343088.00 ; ethanolamine
    NH3L     CTL1     1   0.14800000    167360.00 ; for POPS
    NH3L     CTL2     1   0.15100000    218404.80 ; ethanolamine
     NTL     CTL2     1   0.15100000    179912.00 ; tetramethylammonium
     NTL     CTL5     1   0.15100000    179912.00 ; tetramethylammonium
    CTL5       HL     1   0.10800000    251040.00 ; tetramethylammonium
    CTL2       HL     1   0.10800000    251040.00 ; tetramethylammonium
    CTL1     CTL1     1   0.15000000    186188.00 ; alkanes, 3/92
    CTL1     CTL2     1   0.15380000    186188.00 ; alkanes, 3/92
    CTL1     CTL3     1   0.15380000    186188.00 ; alkanes, 3/92
    CTL2     CTL2     1   0.15300000    186188.00 ; alkanes, 3/92
    CTL2     CTL3     1   0.15280000    186188.00 ; alkanes, 3/92
    CTL3     CTL3     1   0.15300000    186188.00 ; alkanes, 3/92
     OHL     CTL1     1   0.14200000    358150.40 ; glycerol
     OHL     CTL2     1   0.14200000    358150.40 ; glycerol
     OHL     CTL3     1   0.14200000    358150.40 ; glycerol
      SL      O2L     1   0.14480000    451872.00 ; methylsulfate
      SL      OSL     1   0.15750000    209200.00 ; methylsulfate
    CEL2     CEL2     1   0.13300000    426768.00 ; ethene yin,adm jr., 12/95
    CEL1     CTL3     1   0.15040000    320494.40 ; butene, yin,adm jr., 12/95
    CEL1     CEL2     1   0.13420000    418400.00 ; propene, yin,adm jr., 12/95
    CEL1     CTL2     1   0.15020000    305432.00 ; butene; from propene, yin,adm jr., 12/95
    CEL1     CEL1     1   0.13400000    368192.00 ; butene, yin,adm jr., 12/95

; bond parameters from toppar_c36_jul21/par_all36_na.prm
;      i        j  func           b0           kb
     CN8      NN6     1   0.14800000    167360.00 ; methylammonium
     NN6      HN1     1   0.10400000    337230.40 ; methylammonium
     ON6     CN8B     1   0.14200000    217568.00 ; susil
     CN8     CN8B     1   0.15280000    186188.00 ; Alkanes, sacred
     CN1      CN3     1   0.14090000    252713.60 ; U, adm jr. 11/97
     CN1     CN3T     1   0.14030000    252713.60 ; T, adm jr. 11/97
     CN1     CN5G     1   0.13600000    252713.60 ; G, adm jr. 11/97
     CN1      NN2     1   0.13670000    317984.00 ; C, adm jr. 11/97
    CN1T     NN2B     1   0.13480000    252713.60 ; U,T adm jr. 11/97
     CN1     NN2G     1   0.13960000    284512.00 ; G, adm jr. 11/97
     CN1     NN2U     1   0.13890000    284512.00 ; U,T adm jr. 11/97
    CN1T     NN2U     1   0.13830000    284512.00 ; U,T adm jr. 11/97
     CN1      NN3     1   0.13350000    292880.00 ; C, adm jr. 11/97
    CN1T      ON1     1   0.12300000    719648.00 ; nad/ppi, jjp1/adm jr. 7/95
     CN1      ON1     1   0.12340000    552288.00 ; U,A,G par_a4 adm jr. 10/2/91
     CN1     ON1C     1   0.12450000    518816.00 ; C, adm jr. 10/2/91
     CN2      CN3     1   0.14060000    267776.00 ; C, adm jr. 11/97
     CN2      CN5     1   0.13580000    301248.00 ; A, adm jr. 11/97
     CN2      NN1     1   0.13660000    301248.00 ; C,A,G JWK, adm jr. 10/2/91
     CN2     NN2G     1   0.13920000    334720.00 ; G
     CN2      NN3     1   0.13430000    376560.00 ; C
     CN2     NN3A     1   0.13420000    334720.00 ; A, adm jr. 11/97
     CN2     NN3G     1   0.13260000    267776.00 ; G, adm jr. 11/97
     CN3      CN3     1   0.13260000    418400.00 ; C,U adm jr. 11/97
     CN3     CN3T     1   0.13200000    468608.00 ; T, adm jr. 11/97
    CN3T      CN9     1   0.14780000    192464.00 ; T, adm jr. 11/97
     CN3      HN3     1   0.10900000    292880.00 ; C,U, JWK
    CN3T      HN3     1   0.10900000    292880.00 ; T, JWK
     CN3      NN2     1   0.13430000    252713.60 ; C, adm jr. 11/97
     CN3     NN2B     1   0.13430000    267776.00 ; U,T adm jr. 11/97
     CN4      HN3     1   0.10900000    317984.00 ; G,A, JWK par_a7 9/30/91
     CN4      NN2     1   0.13740000    267776.00 ; A, adm jr. 11/97
     CN4     NN2B     1   0.13780000    251040.00 ; G, adm jr. 11/97
     CN4     NN3A     1   0.13220000    351456.00 ; A, adm jr. 11/97
     CN4      NN4     1   0.13050000    334720.00 ; G,A, adm jr. 11/97
     CN5      CN5     1   0.13610000    259408.00 ; A, adm jr. 11/97
     CN5     CN5G     1   0.13500000    267776.00 ; G, adm jr. 11/97
     CN5      NN2     1   0.13750000    251040.00 ; A, adm jr. 11/97
     CN5     NN2B     1   0.13750000    252713.60 ; G, adm jr. 11/97
     CN5     NN3A     1   0.13120000    292880.00 ; A, JWK par_a8 9/30/91
     CN5     NN3G     1   0.13150000    292880.00 ; G, adm jr. 11/97
     CN5      NN4     1   0.13550000    259408.00 ; A, adm jr. 11/97
    CN5G      NN4     1   0.13650000    259408.00 ; G, adm jr. 11/97
     CN8      CN8     1   0.15280000    186188.00 ; Alkanes, sacred
     CN8      CN9     1   0.15280000    186188.00 ; Alkanes, sacred
     CN8      NN2     1   0.14600000    334720.00 ; 9-E-GUA, ADM JR.
     CN8      ON5     1   0.14200000    358150.40 ; RIBOSE, MeOH
     CN9      HN9     1   0.11110000    269449.60 ; alkanes
     CN9      ON2     1   0.14300000    284512.00 ; DMP, ADM Jr.
     HN1      NN1     1   0.10000000    408358.40 ; A,C,G, JWK, adm jr. 7/24/91
     HN2      NN2     1   0.10100000    396643.20 ; C,U, JWK
     HN2     NN2B     1   0.10100000    396643.20 ; G, adm jr. 11/97
     HN2     NN2G     1   0.10100000    394132.80 ; G, JWK, par_a12 9/30/91
     HN2     NN2U     1   0.10100000    396643.20 ; U, JWK, adm jr. 7/24/91
     HN4      ON4     1   0.09600000    456056.00 ; MP_1, ADM Jr.
     ON2        P     1   0.16000000    225936.00 ; DMP, ADM Jr.
     ON2       P2     1   0.16000000    225936.00 ; DMP, ADM Jr., adm, 2011 DNA update
     ON3        P     1   0.14800000    485344.00 ; DMP, ADM Jr.
     ON3       P2     1   0.14800000    485344.00 ; DMP, ADM Jr., adm, 2011 DNA update
     ON4        P     1   0.15800000    198321.60 ; MP_1, ADM Jr.
     ON4       P2     1   0.15800000    198321.60 ; MP_1, ADM Jr., adm, 2011 DNA update
    CN7B      ON6     1   0.14200000    217568.00 ; From exp
    CN7B      CN8     1   0.15180000    167360.00 ; From exp
     CN7      ON6     1   0.14460000    200832.00 ; Fom exp.
     CN7      CN7     1   0.15290000    186188.00 ; From exp
     CN7      CN8     1   0.15160000    186188.00 ; From exp.
     CN7      CN9     1   0.15160000    186188.00 ; for 5MET, From alkanes
     CN7      HN7     1   0.11110000    258571.20 ; Alkanes, sacred
     CN8      HN8     1   0.11110000    258571.20 ; Alkanes, sacred
    CN7B      HN7     1   0.11110000    258571.20 ; From CN8  HN7 (NF)
    CN7B     ON6B     1   0.14200000    217568.00 ; From CN7B ON6
     CN7     ON6B     1   0.14800000    200832.00 ; From CN7  ON6
    CN7B     CN7B     1   0.14500000    167360.00 ; 
     CN7     CN7B     1   0.14600000    186188.00 ; Specific to RNA
     CN7     CN8B     1   0.15120000    186188.00 ; From exp.
    CN8B      ON2     1   0.14400000    267776.00 ; From exp
    CN8B      ON5     1   0.14200000    358150.40 ; From CN8 ON2, adm jr., 8/30/98
     CN7      ON2     1   0.14330000    259408.00 ; From exp
    CN7B      ON2     1   0.14330000    259408.00 ; From exp, for NADPH and bkbmod
     CN7      ON5     1   0.14200000    358150.40 ; From CN8 ON2, adm jr., 8/30/98
     CN9      NN2     1   0.14560000    334720.00 ; 9-M-A/C, adm jr.
     CN8     NN2B     1   0.14580000    334720.00 ; 9-M-G/T/U, adm jr.
     CN9     NN2B     1   0.14580000    334720.00 ; 9-M-G/T/U, adm jr.
    CN7B      NN2     1   0.14560000    184096.00 ; A/C
    CN7B     NN2B     1   0.14580000    184096.00 ; G/T/U
    CN8B      HN8     1   0.11110000    258571.20 ; Alkanes, sacred
     ON5      HN5     1   0.09600000    456056.00 ; RIBOSE, MeOH
    CN7B      ON5     1   0.14000000    358150.40 ; check adm jr.,
     CN8      ON2     1   0.14400000    284512.00 ; 
     ON2       P3     1   0.16800000    251040.00 ; nad/ppi, jjp1/adm jr. 7/95
     ON3       P3     1   0.15300000    401664.00 ; nad/ppi, jjp1/adm jr. 7/95
     ON2       P4     1   0.16800000    251040.00 ; PPI2, from nad/ppi, adm jr. 7/01
     ON3       P4     1   0.15300000    401664.00 ; PPI2, from nad/ppi, adm jr. 7/01
     ON4       P4     1   0.15800000    198321.60 ; PPI2, from MP_1, ADM Jr.

; bond parameters from toppar_c36_jul21/par_all36m_prot.prm
;      i        j  func           b0           kb
     NH2      CT1     1   0.14550000    200832.00 ; From LSN NH2-CT2
      CA      CAI     1   0.13750000    255224.00 ; from CA CA
     CAI      CAI     1   0.13750000    255224.00 ; atm, methylindole, fit CCDSS
     CPT       CA     1   0.13600000    251040.00 ; atm, methylindole, fit CCDSS
     CPT      CAI     1   0.13600000    251040.00 ; atm, methylindole, fit CCDSS
     CPT      CPT     1   0.13850000    301248.00 ; atm, methylindole, fit CCDSS
      CY       CA     1   0.13650000    292880.00 ; trj, adm jr., 5/08/91, indole CCDB structure search
      CY      CAI     1   0.13650000    292880.00 ; from CY CA
      CY      CPT     1   0.14300000    292880.00 ; atm, methylindole, fit CDS data
      CY      CT3     1   0.14920000    313800.00 ; atm, methylindole, fit CDS data
      CY      CT2     1   0.14920000    313800.00 ; atm, methylindole, fit CDS data
      HP      CAI     1   0.10800000    284512.00 ; from HP CA
      HP       CY     1   0.10800000    292880.00 ; trp, adm jr., 12/30/91
      NY       CA     1   0.13700000    225936.00 ; trp, adm jr., 12/30/91
      NY      CPT     1   0.13700000    225936.00 ; atm, methylindole, from CCDS 1/17/04
      NY        H     1   0.09760000    449780.00 ; atm, methylindole, 1/17/04
      CA       CA     1   0.13750000    255224.00 ; ALLOW   ARO
     CE1      CE1     1   0.13400000    368192.00 ; 
     CE1      CE2     1   0.13420000    418400.00 ; 
     CE1      CT2     1   0.15020000    305432.00 ; 
     CE1      CT3     1   0.15040000    320494.40 ; 
     CE2      CE2     1   0.13300000    426768.00 ; 
     CP1        C     1   0.14900000    209200.00 ; ALLOW PRO
     CP1       CC     1   0.14900000    209200.00 ; ALLOW PRO
     CP1       CD     1   0.14900000    167360.00 ; ALLOW PRO
     CP2      CP1     1   0.15270000    186188.00 ; ALLOW PRO
     CP2      CP2     1   0.15370000    186188.00 ; ALLOW PRO
     CP3      CP2     1   0.15370000    186188.00 ; ALLOW PRO
    CPH1     CPH1     1   0.13600000    343088.00 ; ALLOW ARO
     CT1        C     1   0.14900000    209200.00 ; ALLOW   ALI PEP POL ARO
     CT1       CC     1   0.15220000    167360.00 ; ALLOW   POL
     CT1       CD     1   0.15220000    167360.00 ; ALLOW   POL
     CT1      CT1     1   0.15000000    186188.00 ; ALLOW   ALI
     CT2        C     1   0.14900000    209200.00 ; ALLOW   ALI PEP POL ARO
     CT2       CA     1   0.14900000    192464.00 ; ALLOW   ALI ARO
     CT2       CC     1   0.15220000    167360.00 ; ALLOW   POL
     CT2       CD     1   0.15220000    167360.00 ; ALLOW   POL
     CT2     CPH1     1   0.15000000    192154.38 ; ALLOW ARO
     CT2      CT1     1   0.15380000    186188.00 ; ALLOW   ALI
     CT2      CT2     1   0.15300000    186188.00 ; ALLOW   ALI
     CT3        C     1   0.14900000    209200.00 ; ALLOW   ALI PEP POL ARO
     CT3       CA     1   0.14900000    192464.00 ; ALLOW   ALI ARO
     CT3       CC     1   0.15220000    167360.00 ; ALLOW   POL
     CT3       CD     1   0.15220000    167360.00 ; ALLOW   POL
     CT3     CPH1     1   0.15000000    192154.38 ; ALLOW ARO
     CT3       CS     1   0.15310000    158992.00 ; ALLOW   SUL
     CT3      CT1     1   0.15380000    186188.00 ; ALLOW   ALI
     CT3      CT2     1   0.15280000    186188.00 ; ALLOW   ALI
     CT3      CT3     1   0.15300000    186188.00 ; ALLOW   ALI
       H       CD     1   0.11100000    276144.00 ; ALLOW   PEP POL ARO
     HA1       CC     1   0.11000000    265374.38 ; ALLOW POL
     HA2      CP2     1   0.11110000    258571.20 ; ALLOW PRO
     HA2      CP3     1   0.11110000    258571.20 ; ALLOW PRO
     HA2       CS     1   0.11110000    251040.00 ; ALLOW   SUL
     HA3       CS     1   0.11110000    251040.00 ; ALLOW   SUL
     HA1      CT1     1   0.11110000    258571.20 ; ALLOW   ALI
     HA2      CT2     1   0.11110000    258571.20 ; ALLOW   ALI
     HA3      CT3     1   0.11110000    269449.60 ; ALLOW   ALI
     HE1      CE1     1   0.11000000    301666.40 ; 
     HE2      CE2     1   0.11000000    305432.00 ; 
     HB1      CP1     1   0.10800000    276144.00 ; ALLOW PRO
     HB1      CT1     1   0.10800000    276144.00 ; ALLOW   PEP
     HB2      CT2     1   0.10800000    276144.00 ; ALLOW   PEP
      HP       CA     1   0.10800000    284512.00 ; ALLOW   ARO
     HR1     CPH1     1   0.10830000    313800.00 ; ALLOW ARO
     HR1     CPH2     1   0.10900000    284512.00 ; ALLOW ARO
     HR2     CPH2     1   0.10700000    278654.40 ; ALLOW ARO
     HR3     CPH1     1   0.10830000    305432.00 ; ALLOW ARO
       N        C     1   0.13000000    217568.00 ; ALLOW PEP POL ARO PRO
       N      CP1     1   0.14340000    267776.00 ; ALLOW PRO
       N      CP3     1   0.14550000    267776.00 ; ALLOW PRO
     NC2        C     1   0.13650000    376560.00 ; ALLOW   PEP POL ARO
     NC2      CT2     1   0.14900000    326352.00 ; ALLOW   ALI POL
     NC2      CT3     1   0.14900000    326352.00 ; ALLOW   ALI POL
     NC2       HC     1   0.10000000    380744.00 ; ALLOW   POL
     NH1        C     1   0.13450000    309616.00 ; ALLOW   PEP POL ARO
     NH1      CT1     1   0.14300000    267776.00 ; ALLOW   ALI PEP POL ARO
     NH1      CT2     1   0.14300000    267776.00 ; ALLOW   ALI PEP POL ARO
     NH1      CT3     1   0.14300000    267776.00 ; ALLOW   ALI PEP POL ARO
     NH1        H     1   0.09970000    368192.00 ; ALLOW   PEP POL ARO
     NH1       HC     1   0.09800000    338904.00 ; ALLOW   PEP POL ARO
     NH2       CC     1   0.13600000    359824.00 ; ALLOW   PEP POL ARO
     NH2      CT2     1   0.14550000    200832.00 ; 
     NH2      CT3     1   0.14550000    200832.00 ; ALLOW   POL
     NH2        H     1   0.10000000    401664.00 ; ALLOW   POL
     NH2       HC     1   0.10000000    384928.00 ; ALLOW   POL
     NH3      CT1     1   0.14800000    167360.00 ; ALLOW   ALI POL
     NH3      CT2     1   0.14800000    167360.00 ; ALLOW   ALI POL
     NH3      CT3     1   0.14800000    167360.00 ; ALLOW   ALI POL
     NH3       HC     1   0.10400000    337230.40 ; ALLOW   POL
      NP      CP1     1   0.14850000    267776.00 ; ALLOW PRO
      NP      CP3     1   0.15020000    267776.00 ; ALLOW PRO
      NP       HC     1   0.10060000    384928.00 ; ALLOW PRO
     NR1     CPH1     1   0.13800000    334720.00 ; ALLOW ARO
     NR1     CPH2     1   0.13600000    334720.00 ; ALLOW ARO
     NR1        H     1   0.10000000    389948.80 ; ALLOW ARO
     NR2     CPH1     1   0.13800000    334720.00 ; ALLOW ARO
     NR2     CPH2     1   0.13200000    334720.00 ; ALLOW ARO
     NR3     CPH1     1   0.13700000    317984.00 ; ALLOW ARO
     NR3     CPH2     1   0.13200000    317984.00 ; ALLOW ARO
     NR3        H     1   0.10000000    379070.40 ; ALLOW ARO
       O        C     1   0.12300000    518816.00 ; ALLOW   PEP POL ARO
       O       CC     1   0.12300000    543920.00 ; ALLOW   PEP POL ARO
      OB       CC     1   0.12200000    627600.00 ; ALLOW   PEP POL ARO
      OB       CD     1   0.12200000    627600.00 ; ALLOW   PEP POL ARO
      OC       CA     1   0.12600000    439320.00 ; ALLOW   PEP POL ARO ION
      OC       CC     1   0.12600000    439320.00 ; ALLOW   PEP POL ARO ION
      OC      CT2     1   0.13300000    376560.00 ; ALLOW   ALC
      OC      CT3     1   0.13300000    376560.00 ; ALLOW   ALC
     OH1       CA     1   0.14110000    279742.24 ; ALLOW   ARO ALC
     OH1       CD     1   0.14000000    192464.00 ; ALLOW   PEP POL ARO ALC
     OH1      CT1     1   0.14200000    358150.40 ; ALLOW   ALI ALC ARO
     OH1      CT2     1   0.14200000    358150.40 ; ALLOW   ALI ALC ARO
     OH1      CT3     1   0.14200000    358150.40 ; ALLOW   ALI ALC ARO
     OH1        H     1   0.09600000    456056.00 ; ALLOW   ALC ARO
      OS       CD     1   0.13340000    125520.00 ; ALLOW POL PEP
      OS      CT3     1   0.14300000    284512.00 ; ALLOW POL PEP
       S      CT2     1   0.18180000    165686.40 ; ALLOW   ALI SUL ION
       S      CT3     1   0.18160000    200832.00 ; ALLOW   ALI SUL ION
       S       HS     1   0.13250000    230120.00 ; ALLOW   SUL ION
      SM      CT2     1   0.18160000    179075.20 ; ALLOW   SUL ION
      SM      CT3     1   0.18160000    179075.20 ; ALLOW   SUL ION
      SM       SM     1   0.20290000    144766.40 ; ALLOW   SUL ION
      SS       CS     1   0.18360000    171544.00 ; ALLOW   SUL
     HR1       CD     1   0.11100000    276144.00 ; acetaldehyde, benzaldehyde, 3ALP
       O       CD     1   0.12050000    602496.00 ; acetaldehyde, benzaldehyde, 3ALP. from stream/toppar_all27_na_bkb_modifications.str
    CT2A      CT1     1   0.15380000    186188.00 ; from CT2  CT1, Zhu
     CT2     CT2A     1   0.15300000    186188.00 ; from CT2  CT2, Zhu
    CT2A      HA2     1   0.11110000    258571.20 ; from HA2  CT2, Zhu
    CT2A     CPH1     1   0.15000000    192154.38 ; from CT2  CPH1, Zhu
    CT2A       CC     1   0.15220000    167360.00 ; from CT2  CC, jshim
     CT1       CS     1   0.15380000    158992.00 ; from CT3 CS but lengthened; compare CT3 CT2 with CT2 CT1; kevo

; bond parameters from toppar_c36_jul21/silicates/toppar/par_silicates.inp
;      i        j  func           b0           kb
      SI     OSIE     1   0.16980000    252713.60 ; 
    ALSI     OSIE     1   0.16980000    252713.60 ; 
      SI     OSIA     1   0.16980000    252713.60 ; 
      SI     OSIH     1   0.16800000    271960.00 ; 
    ALSI      OAL     1   0.20000000    252713.60 ; 
    SIH3     OSIE     1   0.16820000    254387.20 ; 
    HSIO     OSIH     1   0.09750000    473628.80 ; 
     HAL      OAL     1   0.09600000    473628.80 ; 
    ALSI      HAL     1   0.09572000    376560.00 ; 
      SI     HSIA     1   0.14890000    170707.20 ; 
    HSIA     SIH3     1   0.14890000    170707.20 ; 
      SI      OAL     1   0.16820000    254387.20 ; 

; bond parameters from toppar_c36_jul21/silicates/toppar/top_silicates.inp
;      i        j  func           b0           kb

; bond parameters from toppar_c36_jul21/stream/carb/toppar_all36_carb_glycolipid.str
;      i        j  func           b0           kb
   OC30P       PL     1   0.16750000    225936.00 ; 
   OC2DP       PL     1   0.15250000    485344.00 ; 
   OC312       PL     1   0.16100000    198321.60 ; 
    CTL2    OC301     1   0.14150000    301248.00 ; par35 CC32A OC30A
  CC3162    OG303     1   0.14250000    301248.00 ; ! from CC3162  OC30P    360.00  1.425   !
    CTO2    OC301     1   0.14150000    301248.00 ; par35 CC32A OC30A
     OSL    CC321     1   0.14150000    301248.00 ; 
    CTL2   CC311C     1   0.15380000    186188.00 ; alkanes, 3/92
      CL      NHL     1   0.13450000    309616.00 ; NH1  C
     NHL    CC321     1   0.14300000    267776.00 ; NH1  CT2
     NHL    CC322     1   0.14300000    267776.00 ; NH1  CT2
     NHL    CC331     1   0.14300000    267776.00 ; NH1  CT3
   OC301   CG2R61     1   0.14150000    301248.00 ; 
   CG301   CG2R61     1   0.15380000    186188.00 ; CG301  CG321
   CC301   CC311C     1   0.15380000    186188.00 ; alkanes, 3/92

; bond parameters from toppar_c36_jul21/stream/carb/toppar_all36_carb_glycopeptide.str
;      i        j  func           b0           kb
  CC311D    NC2D1     1   0.14300000    267776.00 ; 320.00  1.430   ! par22 NH1 CT1
  CC3162    NC2D1     1   0.14300000    267776.00 ; 320.00  1.430   ! par22 NH1 CT1
   CC321      CT1     1   0.15380000    186188.00 ; CT2  CT1   222.500     1.5380 ! ALLOW   ALI
   CC2O1    CC321     1   0.15220000    167360.00 ; CT2  CC    200.000     1.5220 ! ALLOW   POL
   OC301      CT2     1   0.14250000    301248.00 ; CC311   OC301    360.00  1.415   ! par35 CC32A OC30A
   OC301      CT1     1   0.14250000    301248.00 ; CC311   OC301    360.00  1.415   ! par35 CC32A OC30A

; bond parameters from toppar_c36_jul21/stream/carb/toppar_all36_carb_imlab.str
;      i        j  func           b0           kb
   CG321    OC30P     1   0.14300000    284512.00 ; CTL2  OSLP   340.0       1.4300 ! from, toppar_all36_gpi.str
   CC331      CT3     1   0.15380000    186188.00 ; from,  CT1  CT3, ALLOW   ALI
  CC3163    CC2O1     1   0.14900000    209200.00 ; from, CT1  C, ALLOW   ALI PEP POL ARO
   NC2D1      CT2     1   0.14300000    267776.00 ; from, NH1  CT2, ALLOW   ALI PEP POL ARO
   CC2O1      CT1     1   0.14900000    209200.00 ; from, CT1  C, ALLOW   ALI PEP POL ARO
  CC3163      CT1     1   0.15000000    186188.00 ; from, CT1  CT1, ALLOW   ALI
     CT2       OS     1   0.14150000    301248.00 ; from, CC321   OC301, CC32A OC30A
      OS       CC     1   0.13340000    125520.00 ; from, OS   CD, ALLOW POL PEP
     CT1     HCA1     1   0.11110000    258571.20 ; from, HA1  CT1, ALLOW   ALI
     CT1    OC30P     1   0.14250000    301248.00 ; 
   OC301        C     1   0.13340000    125520.00 ; from, OS   CD, ALLOW POL PEP
   CC312    CC321     1   0.15380000    186188.00 ; par22 CT2 CT1
   CC321    OC2D2     1   0.14150000    301248.00 ; from, CC321   OC301,
   OC2D2    CC2O1     1   0.13340000    125520.00 ; from, OS   CD,
  CC3163    CC322     1   0.15380000    186188.00 ; from, CT2  CT1
   CC322    CC322     1   0.15300000    186188.00 ; from, CT2  CT2
  CC3163    CC311     1   0.15000000    186188.00 ; CT1  CT1, ALLOW   ALI
   CC311    CC312     1   0.15000000    186188.00 ; CT1  CT1, ALLOW   ALI
   CC312    CC331     1   0.15380000    186188.00 ; from, CT3  CT1 ALLOW   ALI
   CC2O2    CC312     1   0.15220000    167360.00 ; par22 CT1 CC
  CC3251   OC3C51     1   0.14250000    292880.00 ; from, OC3C51  CC3051
   CC2O1     HCR1     1   0.11000000    265374.38 ; ALLOW POL
  CC3153    CC312     1   0.14900000    186188.00 ; par_carb CC321 CC3163
  CC3162   CC3261     1   0.14800000    186188.00 ; CC3161  CC3162   222.50  1.480
  CC3261   OC3C61     1   0.14250000    301248.00 ; CC3162  OC3C61   360.00  1.425
  CC3261   CC3163     1   0.15000000    186188.00 ; CC3161  CC3163   222.50  1.500
  CC3261     FGA1     1   0.13740000    351456.00 ; CG3C51  FGA1     420.00  1.3740
  CC3162    SG311     1   0.18180000    165686.40 ; CG321   SG311    198.00  1.8180
  CC3161    SG311     1   0.18180000    165686.40 ; CG321   SG311    198.00  1.8180
  CC3163    NC2D1     1   0.14300000    267776.00 ; par22 NH1 CT1
  CC3161    NG3P3     1   0.14300000    267776.00 ; NC2D1   CC3161   320.00  1.430   !
   CC2O1      NC2     1   0.13650000    376560.00 ; 
  CC3151    OC301     1   0.14250000    301248.00 ; CC312C  OC303 - model compound 3 (raman et. al.)
  CC3161      NH1     1   0.14300000    267776.00 ; par22 NH1 CT1
  CC3161    CC2O1     1   0.14900000    209200.00 ; CT1  C
     CT3    CC2O1     1   0.14900000    209200.00 ; CT1  C
     CT2    CC2O1     1   0.14900000    209200.00 ; CT1  C
   NC2D1      CT1     1   0.14300000    267776.00 ; par22 NH1 CT1
   CC312    CC2O1     1   0.14900000    209200.00 ; from, CT1  C
   CC322    OC30P     1   0.14300000    284512.00 ; from, CTL2  OSLP
   CC312    OC30P     1   0.14300000    284512.00 ; from, CTL2  OSLP
   CC322    OC303     1   0.14150000    301248.00 ; CC321 OC301 ; all36 carb
   CC321    NC2D1     1   0.14300000    267776.00 ; from, NH1  CT2
   NC2D1    CC312     1   0.14300000    267776.00 ; from, NH1  CT1
  CC3161   OC3C61     1   0.14250000    301248.00 ; from, CC3161  OC3C61
  OC3C61    CC301     1   0.14250000    301248.00 ; from CC3162 OC3C61
   CC321   CC3162     1   0.14900000    186188.00 ; from CC321  CC3163
   CC321     CEL1     1   0.15020000    305432.00 ; from CEL1  CTL2, for KDA
    CEL1     HEL1     1   0.11000000    301666.40 ; from HEL1  CEL1, for KDA
    CEL2     HEL2     1   0.11000000    305432.00 ; from HEL2  CEL2, for KDA
   CC2O2    OC301     1   0.13340000    125520.00 ; from CG2O2  OG302
  CC3152    OC30P     1   0.14250000    301248.00 ; CC3162  OC30P
   SG311    CC311     1   0.18180000    165686.40 ; CG321  SG311
  CC3163       CD     1   0.15220000    167360.00 ; CT1  CD
  CC3152    NC2D1     1   0.14300000    267776.00 ; CC3162   NC2D1
   SG311     CTL2     1   0.18180000    165686.40 ; CG321  SG311
    CTL1    OC301     1   0.14150000    301248.00 ; CC3161  OC301
  CC3151    OC30P     1   0.14250000    301248.00 ; CC3161  OC30P
  CC3062     FGA1     1   0.13740000    351456.00 ; CC3261  FGA1
   CC321       SC     1   0.18070000    154808.00 ; ESNA, ethyl sulfonate, xhe
  CC3051    OC30P     1   0.14250000    301248.00 ; CC3152   OC30P
  CC3062   CC3161     1   0.14800000    186188.00 ; CC3161  CC3162
   CC2O1    CC322     1   0.15220000    167360.00 ; CC2O1    CC321
   CC311      CT3     1   0.15380000    186188.00 ; par22 CT3 CT1
   CC2O1      CP1     1   0.14900000    209200.00 ; CT1  C
     CP2      CT3     1   0.15380000    186188.00 ; CT3  CT1
     CP2       CC     1   0.15200000    209200.00 ; These three done to MP2 geom.
      CC      NH1     1   0.13800000    309616.00 ; New bond, to optimise
     NH1      CP1     1   0.14200000    267776.00 ; ALLOW PRO
   CC322    NC2D1     1   0.14300000    267776.00 ; CC321    NC2D1
   SG311    CC321     1   0.18180000    165686.40 ; CG321  SG311
  CC3261    CC321     1   0.14900000    186188.00 ; CC321   CC3163
   CC321    NG2S3     1   0.14400000    269449.60 ; CG321  NG2S3

; bond parameters from toppar_c36_jul21/stream/carb/toppar_all36_carb_lignin.str
;      i        j  func           b0           kb
  CC3151     OLG4     1   0.14480000    278619.25 ; 
  CC3152     OLG4     1   0.14392000    278235.16 ; 
   CC321     OLG4     1   0.14313000    300068.11 ; 
   CC321     OLG5     1   0.14155000    267768.47 ; 
   CLG01    CLG01     1   0.13436000    369249.72 ; 
   CLG01    CLG02     1   0.13971000    251036.65 ; 
   CLG01    CLG03     1   0.14797000    251727.01 ; 
   CLG01    CLG04     1   0.15498000    365448.13 ; 
   CLG01    CLG05     1   0.14731000    251404.01 ; 
   CLG01    CLG06     1   0.14482000    305265.48 ; 
   CLG01    CLG11     1   0.15307000    305431.16 ; 
   CLG01    CLG12     1   0.14972000    305133.26 ; 
   CLG01    HLGA4     1   0.10963000    302916.58 ; 
   CLG02    CLG02     1   0.13553000    368169.41 ; 
   CLG02    CLG03     1   0.15669000    251034.98 ; 
   CLG02    CLG06     1   0.14437000    305426.14 ; 
   CLG02    HLGA4     1   0.10833000    301662.22 ; 
   CLG03    CLG06     1   0.14583000    212565.61 ; 
   CLG03    CLG11     1   0.16056000    167357.49 ; 
   CLG03     OLG1     1   0.12230000    627440.17 ; 
   CLG03     OLG5     1   0.13723000    127546.73 ; 
   CLG03     OLG6     1   0.13693000    192675.71 ; 
   CLG04    CLG06     1   0.15563000    166482.20 ; 
   CLG04     OLG2     1   0.12766000    421485.28 ; 
   CLG05    CLG06     1   0.14675000    251055.06 ; 
   CLG05   HLGR52     1   0.11200000    276401.73 ; 
   CLG05     OLG1     1   0.12358000    586371.70 ; 
   CLG06    CLG06     1   0.13852000    267400.28 ; 
   CLG06    CLG07     1   0.13847000    329699.20 ; 
   CLG06    CLG09     1   0.13759000    255198.90 ; 
   CLG06    CLG10     1   0.13720000    254306.03 ; 
   CLG06    CLG11     1   0.14924000    193095.78 ; 
   CLG06    CLG14     1   0.14845000    194230.48 ; 
   CLG06   CLG06A     1   0.13809000    261581.17 ; 
   CLG06   CLG06B     1   0.13806000    257263.28 ; 
   CLG06   HLGR61     1   0.10821000    288980.51 ; 
   CLG07    CLG07     1   0.13731000    351456.00 ; 
   CLG07    CLG08     1   0.14297000    252708.58 ; 
   CLG07    CLG09     1   0.13410000    255223.16 ; 
   CLG07   CLG06A     1   0.14109000    329699.20 ; 
   CLG07   HLGR62     1   0.10820000    292880.00 ; 
   CLG07     OLG8     1   0.13731000    276144.84 ; 
   CLG08     OLG3     1   0.12519000    552288.00 ; 
   CLG09    CLG09     1   0.14596000    251009.88 ; 
   CLG09   CLG06A     1   0.13645000    256327.74 ; 
   CLG09     OLG8     1   0.13200000    234306.51 ; 
   CLG10    CLG10     1   0.13921000    302634.58 ; 
   CLG10    CLG14     1   0.15135000    254428.20 ; 
   CLG10   CLG06A     1   0.13882000    254457.49 ; 
   CLG10   CLG06B     1   0.13949000    252639.12 ; 
   CLG10     OLG7     1   0.13786000    276804.24 ; 
   CLG11    CLG11     1   0.14934000    190567.81 ; 
   CLG11    CLG12     1   0.14807000    188765.34 ; 
   CLG11    HLGA1     1   0.11054000    267142.54 ; 
   CLG11     OLG4     1   0.14664000    298632.16 ; 
   CLG11     OLG5     1   0.14616000    282661.00 ; 
   CLG11     OLG6     1   0.14137000    331340.16 ; 
   CLG11     OLG8     1   0.14226000    233847.94 ; 
   CLG12    CLG14     1   0.15027000    186507.66 ; 
   CLG12    HLGA2     1   0.10909000    268930.78 ; 
   CLG12     OLG5     1   0.14391000    266292.35 ; 
   CLG12     OLG6     1   0.14288000    342840.31 ; 
   CLG13    HLGA3     1   0.10915000    272276.31 ; 
   CLG13     OLG4     1   0.14313000    300470.61 ; 
   CLG14    CLG14     1   0.15305000    162612.83 ; 
   CLG14    CLG16     1   0.15549000    185777.97 ; 
   CLG14    HLGA1     1   0.11054000    258807.18 ; 
   CLG14     OLG7     1   0.14541000    287820.71 ; 
   CLG15    CLG16     1   0.15589000    185393.04 ; 
   CLG15    HLGA2     1   0.11141000    260151.08 ; 
   CLG15     OLG7     1   0.14361000    291072.51 ; 
   CLG16    CLG16     1   0.15520000    186286.74 ; 
   CLG16    HLGA1     1   0.11303000    260375.34 ; 
  CLG06A   CLG06A     1   0.14063000    256032.35 ; 
  CLG06A   CLG06B     1   0.14008000    257084.21 ; 
  CLG06A     OLG6     1   0.13752000    281439.27 ; 
  CLG06B   CLG06B     1   0.14128000    255316.88 ; 
  CLG06B     OLG4     1   0.13646000    193904.97 ; 
  CLG06B     OLG8     1   0.13742000    237976.72 ; 
   HLGP1     OLG6     1   0.09804000    457172.29 ; 

; bond parameters from toppar_c36_jul21/stream/lipid/toppar_all36_lipid_bacterial.str
;      i        j  func           b0           kb
    CTL2   CG3RC1     1   0.15300000    186188.00 ; alkanes, 3/92
    CTL3   CG3RC1     1   0.15380000    186188.00 ; BAM1, bile acid steroidal C-D ring, cacha, 02/08, from genFF
    CTL3   CG3C31     1   0.15010000    200832.00 ; PROTMOD cyclopropane, taken from CG321 CG3C31, genFF
    CTL2   CG3C31     1   0.15010000    200832.00 ; PROTMOD cyclopropane, from genFF
     OSL        C     1   0.13340000    125520.00 ; methyl acetate

; bond parameters from toppar_c36_jul21/stream/lipid/toppar_all36_lipid_cholesterol.str
;      i        j  func           b0           kb
    CEL1     CTL1     1   0.15020000    200832.00 ; from CEL1  CTL2: sR12cc (c8-c39)
    CTL1     CRL1     1   0.15000000    186188.00 ; alkanes, 3/92
    CRL1     CRL1     1   0.15000000    186188.00 ; alkanes, 3/92
    CRL1     CTL2     1   0.15380000    186188.00 ; alkanes, 3/92
    CRL1     CRL2     1   0.15380000    186188.00 ; alkanes, 3/92
    CTL1     CRL2     1   0.15380000    186188.00 ; alkanes, 3/92
    CRL2     CRL2     1   0.15300000    186188.00 ; alkanes, 3/92
    CTL2     CRL2     1   0.15300000    186188.00 ; alkanes, 3/92
    CRL1     HGA1     1   0.11110000    258571.20 ; alkanes, 3/92
    CRL2     HGA2     1   0.11110000    258571.20 ; alkanes, 4/98
     OHL     CRL1     1   0.14200000    358150.40 ; glycerol
    CRL1     CTL3     1   0.15380000    186188.00 ; alkanes, 3/92
    CEL1     CRL2     1   0.15020000    305432.00 ; butene; from propene, yin,adm jr., 12/95
    CEL1     CRL1     1   0.15020000    200832.00 ; from CEL1  CTL2: sR12cc (c8-c39)
    CRL1      OSL     1   0.14300000    284512.00 ; From CG311  OG302

; bond parameters from toppar_c36_jul21/stream/lipid/toppar_all36_lipid_detergent.str
;      i        j  func           b0           kb
      SL     CTL2     1   0.18070000    154808.00 ; ESNA, ethyl sulfonate, xhe
     NTL      O2L     1   0.14000000    259408.00 ; NG3P0  OG312  ! TMAO, trimethylamine N-oxide, xxwy & ejd
     NTL      OHL     1   0.14000000    205016.00 ; TMAOP,
     NHL     CTL2     1   0.14300000    267776.00 ; ALLOW   ALI PEP POL ARO
    CTL2    CC301     1   0.15000000    186188.00 ; alkanes, 3/92
    CTL2        S     1   0.18180000    165686.40 ; from, S    CT2
    CTL2       CC     1   0.15220000    167360.00 ; CT2  CC
   CC301   CG2R61     1   0.14900000    192464.00 ; 

; bond parameters from toppar_c36_jul21/stream/lipid/toppar_all36_lipid_ether.str
;      i        j  func           b0           kb
    CTL2    OG301     1   0.14300000    284512.00 ; phosphate
    CTL1    OG301     1   0.14300000    284512.00 ; phosphate

; bond parameters from toppar_c36_jul21/stream/lipid/toppar_all36_lipid_lps.str
;      i        j  func           b0           kb
     OH1     CTL1     1   0.14200000    358150.40 ; OH1 CT1 ; all22 prot
   OC301       CL     1   0.13340000    125520.00 ; SL   CL ; all36 lipid
    CTL2    CC2O1     1   0.15220000    167360.00 ; CTL2 CL ; all36 lipid
   OC30P    CC331     1   0.14300000    284512.00 ; ! from CG331  OG303   340.00     1.4300 ! NA DMP, ADM Jr.
     CT2       CL     1   0.15220000    167360.00 ; from par_all36_lipid.prm CTL2  CL ! methyl acetate
     NH1       CL     1   0.13450000    309616.00 ; from par_all36_prot.prm  NH1  C  ! ALLOW   PEP POL ARO

; bond parameters from toppar_c36_jul21/stream/lipid/toppar_all36_lipid_miscellaneous.str
;      i        j  func           b0           kb
    CTL2      ON2     1   0.14300000    284512.00 ; ! from CN9  ON2,      DMP, ADM Jr.

; bond parameters from toppar_c36_jul21/stream/lipid/toppar_all36_lipid_prot.str
;      i        j  func           b0           kb
       S       CL     1   0.18160000    200832.00 ; from, CG331  SG311   240.00     1.8160 ! PROT fitted to C-S s   9/26/92 (FL)
       S    CG321     1   0.18180000    165686.40 ; from, CG321  SG311, PROT fitted to C-S s   9/26/92 (FL)
   CG321     CTL1     1   0.15380000    186188.00 ; from, CTL1  CTL2, alkanes, 3/92

; bond parameters from toppar_c36_jul21/stream/lipid/toppar_all36_lipid_sphingo.str
;      i        j  func           b0           kb
    CTL1     CEL3     1   0.14900000    209200.00 ; prot22; Ala Dipeptide ab initio calc's (LK) fixed from 10/90 (5/91); CT1-C
    CTO1     CEL3     1   0.14900000    209200.00 ; prot22; Ala Dipeptide ab initio calc's (LK) fixed from 10/90 (5/91) ; CT1-C
    CTO1     CTL1     1   0.15000000    186188.00 ; lip36; alkanes, 3/92; CTL1-CTL1
    CTO1     CTL3     1   0.15380000    186188.00 ; lip36; alkanes, 3/92; CTL1-CTL3
    CEL3     CTL2     1   0.15020000    305432.00 ; lip36; butene; from propene, yin,adm jr., 12/95; CEL1-CTL2
    CEL3     CEL3     1   0.13400000    368192.00 ; lip36; butene, yin,adm jr., 12/95; CEL1-CEL1
    CTL2        C     1   0.14900000    209200.00 ; prot22; Ala Dipeptide ab initio calc's (LK) fixed from 10/90 (5/91); CT2-C
    CTL3        C     1   0.14900000    209200.00 ; prot22; Ala Dipeptide ab initio calc's (LK) fixed from 10/90 (5/91); CT3-C
    CTO1      OHL     1   0.14200000    358150.40 ; lip36; glycerol; OHL-CTL1
    CTO1      OSL     1   0.14300000    284512.00 ; lipid ester; rmv nov 2009
    CTO1     HAL1     1   0.11110000    258571.20 ; lip36; alkanes, 3/92; CTL1-HAL1
    HEL1     CEL3     1   0.11000000    301666.40 ; lip36; propene, yin,adm jr., 12/95; HEL1-CEL1
     NHL        H     1   0.09970000    368192.00 ; prot22; Alanine Dipeptide ab initio calc's (LK); NH1-H
     NHL     CTL3     1   0.14300000    267776.00 ; prot22; NMA Gas & Liquid Phase IR Spectra (LK); NH1-CT3
     NHL        C     1   0.13450000    309616.00 ; prot22; Alanine Dipeptide ab initio calc's (LK); NH1-C
     NHL     CTL1     1   0.14300000    267776.00 ; prot22; NMA Gas & Liquid Phase IR Spectra (LK); NH1-CT1
    CTO2     HAL2     1   0.11110000    258571.20 ; lip36; alkanes, 4/98
    CTO2     CTL1     1   0.15380000    186188.00 ; lip36; alkanes, 3/92
    CTO2      OHL     1   0.14200000    358150.40 ; glycerol
    CEL3     CTL3     1   0.15040000    320494.40 ; from CG2D1  CG331   383.00     1.5040
       C     CTL1     1   0.14900000    209200.00 ; from CG2O1  CG311   250.00     1.4900

; bond parameters from toppar_c36_jul21/stream/misc/toppar_ions_won.str
;      i        j  func           b0           kb

; bond parameters from toppar_c36_jul21/stream/na/toppar_all36_na_modifications.str
;      i        j  func           b0           kb
     CN4     NN2G     1   0.13650000    292880.00 ; Inosine, adm jr. 2/94
     CN4     NN3I     1   0.12950000    376560.00 ; Inosine, adm jr. 2/94
     CN5     NN3I     1   0.13320000    292880.00 ; Inosine, adm jr. 9/98
     CN2     CN3D     1   0.14050000    217568.00 ; 5mc, adm jr. 9/9/93, from cn2 cn3
    CN3D      CN3     1   0.13350000    468608.00 ; 5mc, adm jr. 9/9/93, from cn3 cn3
    CN3D      CN9     1   0.14800000    192464.00 ; 5mc, adm jr. 9/9/93, from cn3 cn9
     CN1     NN3G     1   0.13100000    401664.00 ; from CN1 NN3 (of cyt), db 6/97
     CN1      ON5     1   0.13300000    376560.00 ; from CN6 ON5 (RIBOSE), db 6/97
     CN1     NN2C     1   0.13830000    334720.00 ; c2-n3
     CN2     NN2C     1   0.13890000    334720.00 ; c4-n3
     CN2     NN1C     1   0.13430000    464424.00 ; c4-n4
    NN1C      HN1     1   0.10000000    408358.40 ; 
    NN2C      HN2     1   0.10100000    396643.20 ; 
     NN3      CN8     1   0.13400000    334720.00 ; (Sasha)
     CNA      CNA     1   0.13750000    255224.00 ; benzene, JES 8/25/89
     CN9      CNA     1   0.14900000    192464.00 ; phe,tyr, JES 8/25/89
     CN8      CNA     1   0.14900000    192464.00 ; phe,tyr, JES 8/25/89
    CN7B      CNA     1   0.14900000    192464.00 ; phe,tyr, JES 8/25/89
     HNP      CNA     1   0.10800000    284512.00 ; phe,tyr JES 8/25/89
    CNA2      CNA     1   0.13700000    255224.00 ; benzene, JES 8/25/89
     HN3      CNA     1   0.10800000    284512.00 ; dft, adm jr.
    CNA2      FNA     1   0.13580000    334720.00 ; dft, adm jr.
    CN3T     CNE1     1   0.14750000    305432.00 ; (modified thy, Sasha)
    CNE2     HNE2     1   0.11000000    305432.00 ; (modified thy, Sasha)
    CNE2     CNE1     1   0.13420000    418400.00 ; (modified thy, Sasha)
    CNE1     HNE1     1   0.11000000    301666.40 ; (modified thy, Sasha)
     NN1      CN8     1   0.14500000    359824.00 ; 
     CN4      NN1     1   0.13780000    251040.00 ; G, adm jr. 11/97 CN4  NN2B
     NN1      CN3     1   0.14140000    255224.00 ; RETINOL PACP ! CG2R61 NG2S1
     NNG      CN8     1   0.14900000    218404.80 ; NC2  CT2   261.000     1.4900 ! ALLOW   ALI POL
     NNG      CNG     1   0.13650000    387438.40 ; NC2  C     463.000     1.3650 ! ALLOW   PEP POL ARO, NA param  360.0   1.366
     NNG      HN1     1   0.10000000    380744.00 ; NC2  HC    455.000     1.0000 ! ALLOW   POL        , NA param  488.0   1.00
     NN1     CN8B     1   0.14620000    301248.00 ; 
     NN1        P     1   0.17920000    150624.00 ; 
     NN1      HN2     1   0.10250000    361916.00 ; 
     NN1      CN7     1   0.14620000    301248.00 ; 
     ON2      HN8     1   0.09600000    456056.00 ; copied from RIBOSE, MeOH for thni
     ON5      HN7     1   0.09600000    456056.00 ; copied from RIBOSE, MeOH for n5ph
       N       CC     1   0.13500000    359824.00 ; yxu
     CT2      NN2     1   0.14580000    334720.00 ; A & C, yxu
     CT2     NN2B     1   0.14580000    334720.00 ; U & G, yxu
     HB2     CT2P     1   0.10800000    276144.00 ; mj, as in HB2 CT2 in par_all36_prot.prm
     CT2     CT2P     1   0.15300000    186188.00 ; mj, as in CT2 CT2 in par_all36_prot.prm
     CT2        N     1   0.14340000    267776.00 ; 
    CT2P        N     1   0.14340000    267776.00 ; mj, as in CT2 N by yxu
    CN7B     ON2M     1   0.14110000    279742.24 ; CG2R61 OG311 -- PROT MeOH, EMB 10/10/89,
     CN9     ON2M     1   0.14150000    301248.00 ; diethylether, alex
     CN8      CN6     1   0.15000000    334720.00 ; south/north, C6-C1/C5
     CN7      CN6     1   0.15380000    186188.00 ; north, C2-C1
    CN7E     CN8B     1   0.15160000    186188.00 ; south, C4-C5'
     CN6     CN8B     1   0.15320000    186188.00 ; south, C1-C2
     CN6      HN7     1   0.11110000    258571.20 ; south/north, only model compd, C1/C5-H
    CN7E      HN7     1   0.11050000    258571.20 ; south/north, C5-H51/C1-H11
    CN7E      CN6     1   0.15350000    334720.00 ; south/north, C1-C5
    CN7E      CN8     1   0.15000000    334720.00 ; south/north, C1/C5-C6
    CN7E     CN7E     1   0.15120000    186188.00 ; south, C4-C5
     CN7     CN7E     1   0.15100000    186188.00 ; north, C1-C2, and south, C4-C3
     CN6      NN2     1   0.14560000    184096.00 ; C1-N1/N9, A/C
     CN7      NN2     1   0.14560000    184096.00 ; C1-N1/N9, A/C
     CN6     NN2B     1   0.14580000    184096.00 ; C1-N1/N9, G/T/U
     CN7     NN2B     1   0.14580000    184096.00 ; C1-N1/N9, G/T/U
    ON6B     CN8B     1   0.14350000    267776.00 ; LNA, yxu, 12/2016
     CN5     NN2U     1   0.13830000    284512.00 ; U,T adm jr. 11/97
    NN2G      CN8     1   0.14600000    334720.00 ; 9-E-GUA, ADM JR.
    NN2G      CN9     1   0.14600000    334720.00 ; 9-E-GUA, ADM JR.
    CN1T     NN2G     1   0.13830000    284512.00 ; U,T adm jr. 11/97

; bond parameters from toppar_c36_jul21/stream/na/toppar_all36_na_nad_ppi.str
;      i        j  func           b0           kb
    CN3C      HN6     1   0.10900000    312963.20 ; nadh/ppi, jjp1/adm jr. 7/95
     CN3      HN6     1   0.10900000    292880.00 ; nadh, adm jr., 8/98
    CN1A      CN3     1   0.14800000    252713.60 ; nad/ppi, jjp1/adm jr. 7/95
    CN1A      NN1     1   0.13600000    468608.00 ; nad/ppi, jjp1/adm jr. 7/95
    CN1A      ON1     1   0.12300000    719648.00 ; nad/ppi, jjp1/adm jr. 7/95
    CN3A      CN3     1   0.13600000    376560.00 ; nad/ppi, jjp1/adm jr. 7/95
    CN3B      CN3     1   0.13500000    351456.00 ; nad/ppi, jjp1/adm jr. 7/95
    CN3C      CN3     1   0.13200000    351456.00 ; nadh/ppi, jjp1/adm jr. 7/95
     CN3      CN8     1   0.14900000    186188.00 ; nadh/ppi, jjp1/adm jr. 7/95
     CN3     HN3B     1   0.10900000    292880.00 ; nad/ppi, jjp1/adm jr. 7/95
    CN3A     HN3B     1   0.10900000    292880.00 ; nad/ppi, jjp1/adm jr. 7/95
    CN3B     HN3B     1   0.10900000    292880.00 ; nad/ppi, jjp1/adm jr. 7/95
    CN3C      HN3     1   0.10900000    312963.20 ; nadh/ppi, jjp1/adm jr. 7/95
    CN3B      NN2     1   0.13150000    351456.00 ; nad/ppi, jjp1/adm jr. 7/95
    CN3C      NN2     1   0.13550000    351456.00 ; nadh/ppi, jjp1/adm jr. 7/95

; bond parameters from toppar_c36_jul21/stream/na/toppar_all36_na_rna_modified.str
;      i        j  func           b0           kb
  CC3162    OG301     1   0.14150000    301248.00 ; MQG, from CG36
   CG331     NN2B     1   0.14560000    334720.00 ; U & G, from CG36
   CG331      NN2     1   0.14560000    334720.00 ; A & C, from CG36
    CN7B    OG301     1   0.14110000    279742.24 ; 2OM, from CG3C51 OG301, yxu
    CN7B    OC301     1   0.14110000    279742.24 ; 2OR, from CG3C51 OG301, yxu
    CN7B   NG2R61     1   0.14570000    184096.00 ; U, from NA36
    CN7B   NG2R51     1   0.14570000    184096.00 ; G, from NA36
  CG2R62     CN7B     1   0.14860000    292880.00 ; PSU, yxu
    CN7B    NG2S0     1   0.14340000    267776.00 ; H2U, from CG36
  NG2R52     CN7B     1   0.14600000    267776.00 ; 7MG, from NG2R52 CG334, yxu
    CN7B    NG2P1     1   0.14530000    203342.40 ; K2C, yxu

; bond parameters from toppar_c36_jul21/stream/prot/toppar_all36_prot_arg0.str
;      i        j  func           b0           kb
    CRN1     NRC4     1   0.13100000    418400.00 ; MGU1, methylguanidine
    CRN1     NRN2     1   0.14400000    376560.00 ; MGU1, methylguanidine
    CRN1     NRN1     1   0.14400000    418400.00 ; MGU2, methylguanidine2
    CR33     NRN1     1   0.14630000    213384.00 ; MGU2, methylguanidine2
    NRC4     HRP2     1   0.10000000    380744.00 ; MGU2, methylguanidine2
    CR33     NRC4     1   0.14400000    259408.00 ; RETINOL SCH1, Schiff's base, deprotonated
    CR33     HRA3     1   0.11110000    269449.60 ; PROT alkane update, adm jr., 3/2/92
    NRN1     HRM1     1   0.10190000    374719.04 ; AMINE aliphatic amines
    NRN2     HRM2     1   0.10140000    379154.08 ; AMINE aliphatic amines
    NRN1      CT2     1   0.14630000    213384.00 ; MGU2, methylguanidine2
    NRC4      CT2     1   0.14400000    259408.00 ; RETINOL SCH1, Schiff's base, deprotonated

; bond parameters from toppar_c36_jul21/stream/prot/toppar_all36_prot_c36m_d_aminoacids.str
;      i        j  func           b0           kb
    CTD1        C     1   0.14900000    209200.00 ; ALLOW   ALI PEP POL ARO
    CTD1       CC     1   0.15220000    167360.00 ; ALLOW   POL
    CTD1       CD     1   0.15220000    167360.00 ; ALLOW   POL
     CT1     CTD1     1   0.15000000    186188.00 ; ALLOW   ALI
     CT2     CTD1     1   0.15380000    186188.00 ; ALLOW   ALI
     CT3     CTD1     1   0.15380000    186188.00 ; ALLOW   ALI
    CT2A     CTD1     1   0.15380000    186188.00 ; from CT2  CT1, Zhu
      HA     CTD1     1   0.11110000    258571.20 ; ALLOW   ALI
     HB1     CTD1     1   0.10800000    276144.00 ; ALLOW   PEP
     NH1     CTD1     1   0.14300000    267776.00 ; ALLOW   ALI PEP POL ARO
     NH3     CTD1     1   0.14800000    167360.00 ; ALLOW   ALI POL
     OH1     CTD1     1   0.14200000    358150.40 ; ALLOW   ALI ALC ARO
    CPD1        C     1   0.14900000    209200.00 ; ALLOW PRO
     CP2     CPD1     1   0.15270000    186188.00 ; ALLOW PRO
     HB1     CPD1     1   0.10800000    276144.00 ; ALLOW PRO
       N     CPD1     1   0.14340000    267776.00 ; ALLOW PRO

; bond parameters from toppar_c36_jul21/stream/prot/toppar_all36_prot_heme.str
;      i        j  func           b0           kb
       C        C     1   0.13350000    502080.00 ; ALLOW ARO HEM???
     CST      OST     1   0.11600000    784884.93 ; JES
      SS       FE     1   0.23200000    209200.00 ; force constant a guess
     CPB      CE1     1   0.13800000    376560.00 ; ALLOW HEM
     CPB      CPA     1   0.14432000    250872.64 ; ALLOW HEM
     CPB      CPB     1   0.13464000    285097.76 ; ALLOW HEM
     CPM      CPA     1   0.13716000    301248.00 ; ALLOW HEM
     CT2      CPB     1   0.14900000    192464.00 ; ALLOW HEM
     CT3      CPB     1   0.14900000    192464.00 ; ALLOW HEM
      FE       CM     1   0.19000000    215894.40 ; ALLOW HEM
      FE      CPM     1   0.33814000         0.00 ; ALLOW HEM
      HA      CPM     1   0.10900000    307607.68 ; ALLOW HEM
     NPH      CPA     1   0.13757000    315640.96 ; ALLOW HEM
     NPH       FE     1   0.19580000    226103.36 ; ALLOW HEM
     NR2       FE     1   0.22000000     54392.00 ; ALLOW HEM
      OM       CM     1   0.11280000    933032.00 ; ALLOW HEM
      OM       FE     1   0.18000000    209200.00 ; ALLOW HEM
      OM       OM     1   0.12300000    502080.00 ; ALLOW HEM
     OH1       FE     1   0.20000000    209200.00 ; patch PLOH

; bond parameters from toppar_c36_jul21/stream/prot/toppar_all36_prot_model.str
;      i        j  func           b0           kb
      OC       CD     1   0.12940000    263173.60 ; carbonate
      C3       C3     1   0.15010000    200832.00 ; cyclopropane
      C3      HB2     1   0.10830000    284512.00 ; cyclopropane

; bond parameters from toppar_c36_jul21/stream/prot/toppar_all36_prot_modify_res.str
;      i        j  func           b0           kb
      SS       ZN     1   0.23200000     16736.00 ; Anionic Cys-Zn bond to maintain coordination
     NR2       ZN     1   0.20700000     16736.00 ; Neutral His-Zn bond to maintain coordination
      CT        C     1   0.14900000    209200.00 ; ALLOW   ALI PEP POL ARO
     CT3       CT     1   0.15380000    186188.00 ; ALLOW   ALI
     NH1       CT     1   0.14300000    267776.00 ; ALLOW   ALI PEP POL ARO
    CT2A       CT     1   0.15380000    186188.00 ; from CT2  CT1, Zhu
     NH2       CT     1   0.14550000    200832.00 ; From LSN NH2-CT2
      CT       CC     1   0.15220000    167360.00 ; ALLOW   POL
      CT       CD     1   0.15220000    167360.00 ; ALLOW   POL
     NH3       CT     1   0.14800000    167360.00 ; ALLOW   ALI POL
     CT3        N     1   0.14340000    263592.00 ; DMA, Dimethylacetamide, xxwy
     CT2   NG2R51     1   0.14580000    334720.00 ; protrz, from CG331 NG2R51, penalty= 6
     CT2   CG2R51     1   0.15000000    192154.38 ; from CT2 CPH1, kevo
     CP2      OH1     1   0.14300000    358150.40 ; 
     HA1      CP2     1   0.11110000    258571.20 ; 
     NR1      CT3     1   0.14580000    334720.00 ; NA 9-M-G/T/U, adm jr.
     NR3      CT3     1   0.14580000    334720.00 ; NA 9-M-G/T/U, adm jr.
     CT2    CG1T1     1   0.14650000    343088.00 ; CG1T1 CG331 2BTY, 2-butyne, kevo
  CG2R64        S     1   0.17410000    219241.60 ; CG2R64 SG311 ! 2SMPYR
   NG2S3       HC     1   0.10190000    374719.04 ; NG311  HGPAM1!
     NH3   CG2R64     1   0.13700000    309616.00 ; CG2R64 NG311 ! 4MC
     CT3   CG2R51     1   0.15000000    192154.38 ; PROT his, adm jr., 7/22/89
  NG2R50      CT3     1   0.14630000    213384.00 ; MGU2
  NG2R50      CT2     1   0.14630000    213384.00 ; MGU2
   CG2O1      NH1     1   0.13450000    309616.00 ; PROT Alanine Dipeptide ab initio calc's (LK) CRQ SWG I4G SUI HT7 CRF
  CG2R51      CT1     1   0.15000000    192154.38 ; from CG2R51 CG321, PENALTY= 4 THG2 THG3
  CG2R61      CT1     1   0.14900000    192464.00 ; NAMODEL difluorotoluene 3FG FPG4 D4P PRV CHP 004 FPG2
   CG301      CT1     1   0.15000000    186188.00 ; CA, CHOLIC ACID, cacha, 03/06 I2M DMK BUG HVA
       C    NG2S0     1   0.13500000    359824.00 ; DMA, Dimethylacetamide, xxwy I4G PXU MP8 4FB HZP HYP 8LJ FP9 PRS MAA
       C    NG2S1     1   0.13450000    309616.00 ; PROT Alanine Dipeptide ab initio calc's (LK) SWG SUI HT7 CRF B2H CRO
     CT1    CG2D1     1   0.15020000    305432.00 ; from CG2D1 CG321, PENALTY= 4 LVG
     CT1   CG2R53     1   0.15000000    355640.00 ; from CG2R53 CG321, PENALTY= 4 C12
     CT1    CG311     1   0.15000000    186188.00 ; PROT alkane update, adm jr., 3/2/92 BIU CTH OLT
     CT1    CG321     1   0.15380000    186188.00 ; PROT alkane update, adm jr., 3/2/92 2MR F2F OAS
     CT1    CG322     1   0.15200000    142256.00 ; from CG322 CG331, PENALTY= 10 FVAL
     CT1    CG324     1   0.15300000    186188.00 ; FLAVOP PIP1,2,3 DPP DNP GDPR
     CT1    CG331     1   0.15380000    186188.00 ; PROT alkane update, adm jr., 3/2/92
     CT1   CG3C51     1   0.15280000    186188.00 ; TF2M, viv IGL
       C    NG2D1     1   0.14304000    284202.38 ; from CG2O1 NG2D1, XYG
  CG2R51     CTD1     1   0.15000000    192154.38 ; from CG2R51 CG321, PENALTY= 4 THG2 THG3
  CG2R61     CTD1     1   0.14900000    192464.00 ; NAMODEL difluorotoluene 3FG FPG4 D4P PRV CHP 004 FPG2
    CTD1    CG311     1   0.15000000    186188.00 ; PROT alkane update, adm jr., 3/2/92 BIU CTH OLT
    CTD1    CG321     1   0.15380000    186188.00 ; PROT alkane update, adm jr., 3/2/92 2MR F2F OAS
    CTD1    CG322     1   0.15200000    142256.00 ; from CG322 CG331, PENALTY= 10 FVAL
    CTD1    CG324     1   0.15300000    186188.00 ; FLAVOP PIP1,2,3 DPP DNP GDPR
   CG2O1        N     1   0.13000000    217568.00 ; from N C, ALLOW PEP POL ARO PRO

; bond parameters from toppar_c36_jul21/stream/prot/toppar_all36_prot_na_combined.str
;      i        j  func           b0           kb
      CA     ON2B     1   0.13800000    284512.00 ; phenol phosphate, 6/94, adm jr.
    ON2B        P     1   0.16100000    225936.00 ; phenol phosphate, 6/94, adm jr.
     CT2        P     1   0.18900000    225936.00 ; Benz.Meth.Phosphate, Sasha
     CF2       CA     1   0.14500000    165686.40 ; Benz.Difl.Phosphate
     CF2        P     1   0.18800000    225936.00 ; Benz.Difl.Phosphate
     CT1      ON2     1   0.14330000    259408.00 ; from CN7  ON2
     CT2      ON2     1   0.14400000    267776.00 ; from CN8B ON2
    CN8B        S     1   0.18160000    200832.00 ; sahc
    CN8B       SP     1   0.18160000    165686.40 ; 
     CT2       SP     1   0.18160000    165686.40 ; 
     CT3       SP     1   0.18160000    200832.00 ; 
    CN7B      NR1     1   0.14620000    184096.00 ; From crystal nucleosides A/G (NF)
       S      CN8     1   0.18180000    165686.40 ; fitted to C-S

; bond parameters from toppar_c36_jul21/stream/prot/toppar_all36_prot_retinol.str
;      i        j  func           b0           kb
     HE1     CC1A     1   0.11000000    301666.40 ; 
     HE1     CC1B     1   0.11000000    301666.40 ; 
     HE2      CC2     1   0.11000000    305432.00 ; 
    CC1A     CC1A     1   0.13400000    368192.00 ; 
    CC1B     CC1B     1   0.13400000    368192.00 ; 
    CC1A      CC2     1   0.13420000    418400.00 ; 
    CC1B      CC2     1   0.13420000    418400.00 ; 
    CC1A     CC1B     1   0.14700000    251040.00 ; 
    CC1B      CT3     1   0.15040000    320494.40 ; 
    CC1A      CT2     1   0.15020000    305432.00 ; 
    CC1A       CT     1   0.15020000    305432.00 ; 
    CC1A      CT3     1   0.15040000    320494.40 ; 
      CT      CT2     1   0.15380000    186188.00 ; 
      CA      NH1     1   0.14140000    255224.00 ; 
    CC1A       CD     1   0.14798000    251040.00 ; 
    CC1A       CC     1   0.14890000    368192.00 ; 
    CC1A        C     1   0.14890000    368192.00 ; 
     CT3      NS1     1   0.14400000    259408.00 ; 
     NS1     CC1B     1   0.12760000    418400.00 ; 
     HR1     CC1B     1   0.11000000    301666.40 ; 
     CT3      NS2     1   0.14530000    251040.00 ; 
     NS2     CC1B     1   0.12830000    393296.00 ; 
     NS2       HC     1   0.10000000    380744.00 ; 
     CT2      NS1     1   0.14400000    259408.00 ; 
     CT2      NS2     1   0.14530000    251040.00 ; 

; bond parameters from toppar_c36_jul21/top_all36_prot.rtf
;      i        j  func           b0           kb

; bond parameters from toppar_c36_jul21/toppar_water_ions.str
;      i        j  func           b0           kb
      HT       HT     1   0.15139000         0.00 ; from TIPS3P geometry (for SHAKE w/PARAM)
      HT       OT     1   0.09572000    376560.00 ; from TIPS3P geometry
      OX       HX     1   0.09700000    456056.00 ; hydroxide ion
    HPER     OPER     1   0.09630000    435972.80 ; H2O2
    OPER     OPER     1   0.14420000    238906.40 ; H2O2


[ angletypes ]

; angle parameters from 
;      i        j        k  func       theta0       ktheta          ub0          kub

; angle parameters from toppar_c36_jul21/metals/CHARMM_METAL/par_all22_prot_metals.inp
;      i        j        k  func       theta0       ktheta          ub0          kub
      HA       CA       CA     5   120.000000   242.672000   0.21525000     20920.00 ; ALLOW ARO
      HA       CA      CPT     5   122.000000   343.088000   0.00000000         0.00 ; ALLOW   ARO
      HA       CA       CY     5   125.000000   267.776000   0.21730000     20920.00 ; ALLOW   ARO
      HA      CP2      CP1     5   110.100000   279.742240   0.21790000     18853.10 ; ALLOW ALI PRO
      HA      CP2      CP2     5   110.100000   221.752000   0.21790000     18853.10 ; ALLOW ALI PRO
      HA      CP2      CP3     5   110.100000   221.752000   0.21790000     18853.10 ; ALLOW ALI PRO
      HA      CP2       HA     5   109.000000   297.064000   0.18020000      4518.72 ; ALLOW ALI PRO
      HA      CP3      CP2     5   110.100000   221.752000   0.21790000     18853.10 ; ALLOW ALI PRO
      HA      CP3       HA     5   109.000000   297.064000   0.18020000      4518.72 ; ALLOW ALI PRO
      HA       CS      CT3     5   110.100000   289.532800   0.21790000     18853.10 ; ALLOW SUL
      HA       CS       HA     5   108.400000   297.064000   0.17750000     11715.20 ; ALLOW SUL
      HA      CT1        C     5   109.500000   276.144000   0.21630000     25104.00 ; ALLOW   ALI PEP POL ARO
      HA      CT1       CD     5   109.500000   276.144000   0.21630000     25104.00 ; ALLOW   ALI PEP POL ARO
      HA      CT1      CT1     5   110.100000   288.696000   0.21790000     18853.10 ; ALLOW   ALI
      HA      CT1      CT2     5   110.100000   288.696000   0.21790000     18853.10 ; ALLOW   ALI
      HA      CT1      CT3     5   110.100000   288.696000   0.21790000     18853.10 ; ALLOW   ALI
      HA      CT1       HA     5   109.000000   297.064000   0.18020000      4518.72 ; TEST for test cpd
      HA      CT2        C     5   109.500000   276.144000   0.21630000     25104.00 ; ALLOW   ALI PEP POL ARO
      HA      CT2       CA     5   107.500000   412.542400   0.00000000         0.00 ; ALLOW   ALI ARO
      HA      CT2       CC     5   109.500000   276.144000   0.21630000     25104.00 ; ALLOW   ALI PEP POL ARO
      HA      CT2       CD     5   109.500000   276.144000   0.21630000     25104.00 ; ALLOW   ALI PEP POL ARO
      HA      CT2      CE1     5   111.500000   376.560000   0.00000000         0.00 ; 
      HA      CT2      CPB     5   109.500000   418.400000   0.00000000         0.00 ; ALLOW HEM
      HA      CT2     CPH1     5   109.500000   279.742240   0.00000000         0.00 ; ALLOW ARO
      HA      CT2      CT1     5   110.100000   279.742240   0.21790000     18853.10 ; ALLOW   ALI
      HA      CT2      CT2     5   110.100000   221.752000   0.21790000     18853.10 ; ALLOW   ALI
      HA      CT2      CT3     5   110.100000   289.532800   0.21790000     18853.10 ; ALLOW   ALI
      HA      CT2       CY     5   109.500000   279.742240   0.00000000         0.00 ; ALLOW ARO
      HA      CT2       HA     5   109.000000   297.064000   0.18020000      4518.72 ; ALLOW   ALI
      HA      CT3        C     5   109.500000   276.144000   0.21630000     25104.00 ; ALLOW   ALI PEP POL ARO
      HA      CT3       CA     5   107.500000   412.542400   0.00000000         0.00 ; ALLOW   ALI ARO
      HA      CT3       CC     5   109.500000   276.144000   0.21630000     25104.00 ; ALLOW   ALI PEP POL ARO
      HA      CT3       CD     5   109.500000   276.144000   0.21630000     25104.00 ; ALLOW   ALI PEP POL ARO
      HA      CT3      CE1     5   111.500000   351.456000   0.00000000         0.00 ; 
      HA      CT3      CPB     5   109.500000   418.400000   0.00000000         0.00 ; ALLOW HEM
      HA      CT3     CPH1     5   109.500000   279.742240   0.00000000         0.00 ; ALLOW ARO
      HA      CT3       CS     5   110.100000   289.532800   0.21790000     18853.10 ; ALLOW SUL
      HA      CT3      CT1     5   110.100000   279.742240   0.21790000     18853.10 ; ALLOW   ALI
      HA      CT3      CT2     5   110.100000   289.532800   0.21790000     18853.10 ; ALLOW   ALI
      HA      CT3      CT3     5   110.100000   313.800000   0.21790000     18853.10 ; ALLOW   ALI
      HA      CT3       HA     5   108.400000   297.064000   0.18020000      4518.72 ; ALLOW   ALI
      HA       CY       CA     5   126.400000   167.360000   0.21860000     20920.00 ; ALLOW   ARO
      HA       CY      CPT     5   126.400000   267.776000   0.22550000     20920.00 ; ALLOW   ARO
      HB      CP1        C     5   112.000000   418.400000   0.00000000         0.00 ; ALLOW PEP PRO
      HB      CP1       CC     5   112.000000   418.400000   0.00000000         0.00 ; ALLOW PEP PRO
      HB      CP1       CD     5   112.000000   418.400000   0.00000000         0.00 ; ALLOW PEP POL PRO
      HB      CP1      CP2     5   118.000000   292.880000   0.00000000         0.00 ; ALLOW PEP PRO
      HB      CT1        C     5   109.500000   418.400000   0.00000000         0.00 ; ALLOW  PEP
      HB      CT1       CC     5   109.500000   418.400000   0.00000000         0.00 ; ALLOW  PEP POL
      HB      CT1       CD     5   109.500000   418.400000   0.00000000         0.00 ; ALLOW  PEP POL
      HB      CT1      CT1     5   111.000000   292.880000   0.00000000         0.00 ; ALLOW  PEP
      HB      CT1      CT2     5   111.000000   292.880000   0.00000000         0.00 ; ALLOW  PEP
      HB      CT1      CT3     5   111.000000   292.880000   0.00000000         0.00 ; ALLOW  PEP
      HB      CT2        C     5   109.500000   418.400000   0.00000000         0.00 ; ALLOW  PEP
      HB      CT2       CC     5   109.500000   418.400000   0.00000000         0.00 ; ALLOW  PEP POL
      HB      CT2       CD     5   109.500000   418.400000   0.00000000         0.00 ; ALLOW  PEP POL
      HB      CT2       HB     5   115.000000   301.248000   0.00000000         0.00 ; ALLOW   PEP
      HB      CT3        C     5   109.500000   418.400000   0.00000000         0.00 ; ALLOW  PEP
       N      CP1       HB     5   112.000000   401.664000   0.00000000         0.00 ; ALLOW PEP PRO
       N      CP3       HA     5   108.000000   401.664000   0.00000000         0.00 ; ALLOW PEP PRO
     NC2      CT2       HA     5   107.500000   430.952000   0.00000000         0.00 ; ALLOW   ALI POL
     NC2      CT3       HA     5   107.500000   430.952000   0.00000000         0.00 ; ALLOW   ALI POL
     NH1      CT1       HB     5   108.000000   401.664000   0.00000000         0.00 ; ALLOW PEP
     NH1      CT2       HA     5   109.500000   430.952000   0.00000000         0.00 ; ALLOW   ALI PEP POL ARO
     NH1      CT2       HB     5   108.000000   401.664000   0.00000000         0.00 ; ALLOW PEP
     NH1      CT3       HA     5   109.500000   430.952000   0.00000000         0.00 ; ALLOW   ALI PEP POL ARO
     NH2       CC       HA     5   111.000000   368.192000   0.19800000     41840.00 ; ALLOW POL
     NH2      CT2       HA     5   109.500000   317.984000   0.21400000     41840.00 ; 
     NH2      CT2       HB     5   109.500000   317.984000   0.21400000     41840.00 ; 
     NH2      CT3       HA     5   109.500000   317.984000   0.21400000     41840.00 ; ALLOW POL
     NH3      CT1       HB     5   107.500000   430.952000   0.00000000         0.00 ; ALLOW   ALI POL PEP
     NH3      CT2       HA     5   107.500000   376.560000   0.21010000     29288.00 ; ALLOW   ALI POL
     NH3      CT2       HB     5   107.500000   430.952000   0.00000000         0.00 ; ALLOW   ALI POL PEP
     NH3      CT3       HA     5   107.500000   376.560000   0.21010000     29288.00 ; ALLOW   ALI POL
      NP      CP1       HB     5   107.500000   430.952000   0.00000000         0.00 ; ALLOW ALI POL PEP PRO
      NP      CP3       HA     5   109.150000   430.952000   0.00000000         0.00 ; ALLOW PEP PRO
      NY       CA       HA     5   125.000000   267.776000   0.21770000     20920.00 ; ALLOW   ARO
       O       CC       HA     5   122.000000   368.192000   0.00000000         0.00 ; ALLOW POL
      OC      CT2       HA     5   118.300000   543.920000   0.00000000         0.00 ; ALLOW  ALC
      OC      CT3       HA     5   118.300000   543.920000   0.00000000         0.00 ; ALLOW  ALC
     OH1      CT1       HA     5   108.890000   384.091200   0.00000000         0.00 ; ALLOW   ALI ALC ARO
     OH1      CT2       HA     5   108.890000   384.091200   0.00000000         0.00 ; ALLOW   ALI ALC ARO
     OH1      CT3       HA     5   108.890000   384.091200   0.00000000         0.00 ; ALLOW   ALI ALC ARO
      OS      CT2       HA     5   109.500000   502.080000   0.00000000         0.00 ; ALLOW PEP POL
      OS      CT3       HA     5   109.500000   502.080000   0.00000000         0.00 ; ALLOW PEP POL
       S      CT2       HA     5   111.300000   385.764800   0.00000000         0.00 ; ALLOW   ALI SUL ION
       S      CT3       HA     5   111.300000   385.764800   0.00000000         0.00 ; ALLOW   ALI SUL ION
      SM      CT2       HA     5   111.000000   317.984000   0.00000000         0.00 ; ALLOW   ALI SUL ION
      SM      CT3       HA     5   111.000000   317.984000   0.00000000         0.00 ; ALLOW   ALI SUL ION
      SS       CS       HA     5   112.300000   334.720000   0.00000000         0.00 ; ALLOW SUL

; angle parameters from toppar_c36_jul21/metals/CHARMM_METAL/top_all22_prot_metals.inp
;      i        j        k  func       theta0       ktheta          ub0          kub

; angle parameters from toppar_c36_jul21/par_all35_ethers.prm
;      i        j        k  func       theta0       ktheta          ub0          kub
   HCA1A    CC31A    CC31A     5   110.100000   288.696000   0.21790000     18853.10 ; alkane, 3/92
   HCA1A    CC31A    CC32A     5   110.100000   288.696000   0.21790000     18853.10 ; alkane, 3/92
   HCA1A    CC31A    CC33A     5   110.100000   288.696000   0.21790000     18853.10 ; alkane, 3/92
   HCA2A    CC32A    CC30A     5   110.100000   221.752000   0.21790000     18853.10 ; alkane, 4/98
   HCA2A    CC32A    CC31A     5   110.100000   221.752000   0.21790000     18853.10 ; alkane, 4/98
   HCA2A    CC32A    CC32A     5   110.100000   221.752000   0.21790000     18853.10 ; alkane, 4/98
   HCA2A    CC32A    CC33A     5   110.100000   289.532800   0.21790000     18853.10 ; alkane, 4/98
   HCA3A    CC33A    CC30A     5   110.100000   279.742240   0.21790000     18853.10 ; alkane, 4/98
   HCA3A    CC33A    CC31A     5   110.100000   279.742240   0.21790000     18853.10 ; alkane, 4/98
   HCA3A    CC33A    CC32A     5   110.100000   289.532800   0.21790000     18853.10 ; alkane, 4/98
   HCA3A    CC33A    CC33A     5   110.100000   313.800000   0.21790000     18853.10 ; alkane, 4/98
   HCA2A    CC32A    HCA2A     5   109.000000   297.064000   0.18020000      4518.72 ; alkane, 3/92
   HCA3A    CC33A    HCA3A     5   108.400000   297.064000   0.18020000      4518.72 ; alkane, 3/92
   CC30A    CC32A    CC32A     5   113.500000   488.272800   0.25610000      9338.69 ; glycerol
   CC30A    CC32A    CC33A     5   113.500000   488.272800   0.25610000      9338.69 ; glycerol
   CC31A    CC31A    CC31A     5   111.000000   446.432800   0.25610000      6694.40 ; alkane, 3/92
   CC31A    CC31A    CC32A     5   113.500000   488.272800   0.25610000      9338.69 ; glycerol
   CC31A    CC31A    CC33A     5   108.500000   446.432800   0.25610000      6694.40 ; alkane, 3/92
   CC31A    CC32A    CC31A     5   113.500000   488.272800   0.25610000      9338.69 ; glycerol
   CC31A    CC32A    CC32A     5   113.500000   488.272800   0.25610000      9338.69 ; glycerol
   CC31A    CC32A    CC33A     5   113.500000   488.272800   0.25610000      9338.69 ; glycerol
   CC32A    CC30A    CC32A     5   113.500000   488.272800   0.25610000      9338.69 ; glycerol
   CC32A    CC31A    CC32A     5   113.500000   488.272800   0.25610000      9338.69 ; glycerol
   CC32A    CC32A    CC32A     5   113.600000   488.272800   0.25610000      9338.69 ; alkane, 3/92
   CC32A    CC32A    CC33A     5   115.000000   485.344000   0.25610000      6694.40 ; alkane, 3/92
   CC33A    CC30A    CC33A     5   114.000000   446.432800   0.25610000      6694.40 ; alkane 3/2/92
   CC33A    CC31A    CC32A     5   114.000000   446.432800   0.25610000      6694.40 ; alkane 3/2/92
   CC33A    CC31A    CC33A     5   114.000000   446.432800   0.25610000      6694.40 ; alkane 3/2/92
   CC33A    CC32A    CC33A     5   114.000000   446.432800   0.25610000      6694.40 ; alkane 3/2/92
  CC325A   CC325A   CC325A     5   106.000000   485.344000   0.25610000      9338.69 ; CPEN 10/17/05 viv
  HCA25A   CC325A   CC325A     5   111.400000   292.880000   0.21790000     18853.10 ; CPEN 10/17/05 viv
  HCA25A   CC325A   HCA25A     5   106.800000   322.168000   0.18020000      4518.72 ; CPEN 10/17/05 viv
  HCA25A   CC325B   CC325B     5   111.400000   292.880000   0.21790000     18853.10 ; TF2M, viv
  HCA25A   CC325B   HCA25A     5   106.800000   322.168000   0.18020000      4518.72 ; THF, 10/17/05 viv
  CC325B   CC325B   CC325B     5   109.500000   485.344000   0.25610000      9338.69 ; THF, nucleotide CSD/NDB survey, 05/30/06, viv
  OC305A   CC325B   CC325B     5   111.100000   376.560000   0.00000000         0.00 ; THF 10/21/05, viv
  CC325B   OC305A   CC325B     5   111.000000   794.960000   0.00000000         0.00 ; THF 10/21/05, viv
  HCA25A   CC325B   OC305A     5   107.300000   585.760000   0.00000000         0.00 ; THF 10/21/05, viv
   HCA3A    CC33A   CC325B     5   110.100000   289.532800   0.21790000     18853.10 ; TF2M viv
  CC325B   CC325B    CC33A     5   115.000000   485.344000   0.25610000      6694.40 ; TF2M viv
  HCA25A   CC325B    CC33A     5   110.100000   289.532800   0.21790000     18853.10 ; TF2M viv
  OC305A   CC325B    CC33A     5   111.500000   376.560000   0.00000000         0.00 ; TF2M, viv
   CC32A    OC30A    CC32A     5   109.700000   794.960000   0.00000000         0.00 ; DEET, diethylether, alex
   CC33A    OC30A    CC32A     5   109.700000   794.960000   0.00000000         0.00 ; DEET, diethylether, alex
   CC33A    OC30A    CC33A     5   109.700000   794.960000   0.00000000         0.00 ; DEET, diethylether, alex
   OC30A    CC32A    CC32A     5   111.500000   376.560000   0.00000000         0.00 ; DEET, diethylether, alex
   OC30A    CC32A    CC33A     5   111.500000   376.560000   0.00000000         0.00 ; DEET, diethylether, alex
   HCA3A    CC33A    OC30A     5   109.500000   502.080000   0.00000000         0.00 ; phosphate, alex
   HCA2A    CC32A    OC30A     5   109.500000   502.080000   0.00000000         0.00 ; phosphate, alex
   HCA2A   CC326A   CC326A     5   110.100000   288.696000   0.21790000     18853.10 ; THP, sng cyclohexane 12/05
   HCA2A   CC326A    HCA2A     5   109.000000   297.064000   0.18020000      4518.72 ; THP, viv
  CC326A   CC326A   CC326A     5   112.000000   488.272800   0.25610000      9338.69 ; THP, sng cyclohexane 12/05
   OC30A   CC326A   CC326A     5   111.500000   376.560000   0.00000000         0.00 ; THP, viv
  CC326A    OC30A   CC326A     5   109.700000   794.960000   0.00000000         0.00 ; THP, viv
   HCA2A   CC326A    OC30A     5   109.500000   376.560000   0.00000000         0.00 ; THP, sng 02/06

; angle parameters from toppar_c36_jul21/par_all36_carb.prm
;      i        j        k  func       theta0       ktheta          ub0          kub
   CC311    CC311    CC321     5   111.000000   446.432800   0.25610000      6694.40 ; par22 CT2 CT1 CT1
   CC322    CC312    CC322     5   111.000000   376.560000   0.00000000         0.00 ; adm 11/08, glycerol
   CC312    CC312    CC322     5   111.000000   376.560000   0.00000000         0.00 ; adm 11/08, glycerol
   CC312    CC2O3    OC2D3     5   121.500000   627.600000   0.00000000         0.00 ; ketone, par22 O    CD   CT2
   CC331    CC2O3    OC2D3     5   121.500000   627.600000   0.00000000         0.00 ; ketone, par22 aldehydes.str
   CC322    CC2O3    OC2D3     5   121.500000   627.600000   0.00000000         0.00 ; ketone, par22 O    CD   CT2
   CC331    CC2O3    CC331     5   116.000000   292.880000   0.00000000         0.00 ; ketone, C-C-C
   CC312    CC2O3    CC322     5   116.000000   292.880000   0.00000000         0.00 ; ketone
   CC322    CC2O3    CC322     5   116.000000   292.880000   0.00000000         0.00 ; ketone
   CC312    CC312    CC2O3     5   113.800000   502.080000   0.00000000         0.00 ; ketone, par22 str  CT3  CT2  CD
   CC2O3    CC331     HCA3     5   109.500000   418.400000   0.00000000         0.00 ; ketone
   CC2O3    CC322     HCA2     5   109.500000   418.400000   0.00000000         0.00 ; ketone, par22 HB   CT2  CD
    HCA1    CC312    CC2O3     5   109.500000   418.400000   0.00000000         0.00 ; ketone, par22 HB   CT1  CD
   OC311    CC312    CC2O3     5   108.890000   460.240000   0.00000000         0.00 ; ketone, og 1/06 EtOH NIST IR fit
   CC2O3    CC322    OC311     5   108.890000   460.240000   0.00000000         0.00 ; ketone, og 1/06 EtOH NIST IR fit
   OC2D4    CC2O4     HCR1     5   118.000000   543.920000   0.00000000         0.00 ; acetaldehyde, adm
    HCR1    CC2O4    CC331     5   116.000000   543.920000   0.00000000         0.00 ; acetaldehyde, adm
    HCR1    CC2O4    CC312     5   116.000000   543.920000   0.00000000         0.00 ; acetaldehyde, adm
   CC312    CC2O4    OC2D4     5   126.000000   376.560000   0.00000000         0.00 ; acetaldehyde, adm
   CC331    CC2O4    OC2D4     5   126.000000   376.560000   0.00000000         0.00 ; acetaldehyde, adm
   CC312    CC312    CC2O4     5   113.800000   502.080000   0.00000000         0.00 ; aldehyde, par22 CT3 CT2  CD
   OC311    CC312    CC2O4     5   108.890000   460.240000   0.00000000         0.00 ; aldehyde, og 1/06 EtOH NIST IR fit
   CC2O4    CC312     HCA1     5   109.500000   276.144000   0.21630000     25104.00 ; acetaldehyde, adm
   CC2O4    CC331     HCA3     5   109.500000   276.144000   0.21630000     25104.00 ; acetaldehyde, adm
  CC3161   CC3161   CC3161     5   111.000000   446.432800   0.25610000      6694.40 ; par22 CT1 CT1 CT1
  CC3261   CC3161   CC3161     5   111.000000   446.432800   0.25610000      6694.40 ; par22 CT2 CT1 CT1
  CC3161   CC3161   CC3163     5   111.000000   446.432800   0.25610000      6694.40 ; par22 CT1 CT1 CT1
  CC3161   CC3161   CC3263     5   111.000000   446.432800   0.25610000      6694.40 ; par22 CT1 CT1 CT1; erh transferred by analogy
   CC312    CC312    CC312     5   111.000000   376.560000   0.00000000         0.00 ; adm 11/08, glycerol
  CC3162   CC3161   CC3161     5   111.000000   446.432800   0.25610000      6694.40 ; par22 CT1 CT1 CT1
  CC3163    CC312    CC312     5   111.000000   446.432800   0.25610000      6694.40 ; par22 CT1 CT1 CT1
  CC3062   CC3261   CC3161     5   113.500000   488.272800   0.25610000      9338.69 ; par22 CT1 CT2 CT1
  CC3161   CC3163    CC321     5   113.500000   488.272800   0.25610000      9338.69 ; sng
  CC3161   CC3163    CC312     5   113.500000   488.272800   0.25610000      9338.69 ; from CC3161 CC3163 CC321
  CC3161   CC3163    CC331     5   113.500000   488.272800   0.25610000      9338.69 ; CC3161 CC3163 CC321 og xylose xtal ok
   CC2O2    CC311    CC331     5   108.000000   435.136000   0.00000000         0.00 ; par22 CT3  CT1  CC
   CC2O2   CC3163   CC3161     5   108.000000   435.136000   0.00000000         0.00 ; par22 CT1  CT1  CC
   CC2O2    CC301    CC331     5   112.000000   435.136000   0.00000000         0.00 ; og amol mp2/6-31g*
   CC2O2   CC3062   CC3261     5   112.000000   435.136000   0.00000000         0.00 ; from CC2O2 CC301 CC331 for ne5ac
   CC321    CC321    CC321     5   113.600000   488.272800   0.25610000      9338.69 ; par22 CT2 CT2 CT2
   CC331    CC321    CC321     5   115.000000   485.344000   0.25610000      6694.40 ; par22 CT3 CT2 CT2
   CC331    CC311    CC331     5   114.000000   446.432800   0.25610000      6694.40 ; par22 CT3 CT1 CT3
  CC321C   CC321C   CC321C     5   112.000000   488.272800   0.25610000      9338.69 ; sng cyclohexane 12/05
  CC321C   CC311C   CC321C     5   112.000000   488.272800   0.25610000      9338.69 ; sng cyclohexane 12/05
  CC321D   CC321C   CC311C     5   112.000000   488.272800   0.25610000      9338.69 ; sng cyclohexane 12/05
  CC321D   CC311C   CC321C     5   112.000000   488.272800   0.25610000      9338.69 ; sng cyclohexane 12/05
  CC321D   CC321C   CC321C     5   112.000000   488.272800   0.25610000      9338.69 ; sng cyclohexane 12/05
  CC311D   CC321C   CC321C     5   112.000000   488.272800   0.25610000      9338.69 ; sng cyclohexane 12/05
  CC311C   CC321C   CC321C     5   112.000000   488.272800   0.25610000      9338.69 ; sng cyclohexane 12/05
  CC321C   CC321D   CC321C     5   112.000000   488.272800   0.25610000      9338.69 ; sng cyclohexane 12/05
   CC321   CC311C   CC321C     5   113.500000   488.272800   0.25610000      9338.69 ; from CC3161 CC3163 CC321
   CC2O2    CC321    CC331     5   108.000000   435.136000   0.00000000         0.00 ; par22 CT2  CT2  CC
   CC312    CC312     HCA1     5   110.100000   288.696000   0.21790000     18853.10 ; par22 HA  CT1 CT1
   CC312   CC3163     HCA1     5   110.100000   288.696000   0.21790000     18853.10 ; par22 HA  CT1 CT1
  CC3161   CC3161     HCA1     5   110.100000   288.696000   0.21790000     18853.10 ; par22 HA  CT1 CT1
  CC3161   CC3162     HCA1     5   110.100000   288.696000   0.21790000     18853.10 ; par22 HA  CT1 CT1
  CC3261   CC3161     HCA1     5   110.100000   288.696000   0.21790000     18853.10 ; par22 HA  CT1 CT2
  CC3162   CC3161     HCA1     5   110.100000   288.696000   0.21790000     18853.10 ; par22 HA  CT1 CT1
  CC3163   CC3161     HCA1     5   110.100000   288.696000   0.21790000     18853.10 ; par22 HA  CT1 CT1
  CC3161   CC3163     HCA1     5   110.100000   288.696000   0.21790000     18853.10 ; par22 HA  CT1 CT1
  CC3163    CC312     HCA1     5   110.100000   288.696000   0.21790000     18853.10 ; par22 HA  CT1 CT1
   CC322    CC312     HCA1     5   110.100000   288.696000   0.21790000     18853.10 ; par22 HA  CT1 CT2
   CC321   CC3163     HCA1     5   110.100000   288.696000   0.21790000     18853.10 ; par22 HA  CT1 CT2
   CC331    CC311     HCA1     5   110.100000   288.696000   0.21790000     18853.10 ; par22 HA  CT1 CT3
   CC331   CC3163     HCA1     5   110.100000   288.696000   0.21790000     18853.10 ; par22 HA  CT1 CT3
  CC3263   CC3161     HCA1     5   110.100000   288.696000   0.21790000     18853.10 ; par22 HA  CT1 CT2
   CC321    CC311     HCA1     5   110.100000   288.696000   0.21790000     18853.10 ; par22 HA  CT1 CT2
   CC312    CC322     HCA2     5   110.100000   279.742240   0.21790000     18853.10 ; par22 HA  CT2 CT1
  CC3163    CC321     HCA2     5   110.100000   279.742240   0.21790000     18853.10 ; par22 HA  CT2 CT1
  CC3062   CC3261     HCA2     5   110.100000   279.742240   0.21790000     18853.10 ; par22 HA  CT2 CT1
  CC3161   CC3261     HCA2     5   110.100000   279.742240   0.21790000     18853.10 ; par22 HA  CT2 CT1
   CC311    CC321     HCA2     5   110.100000   279.742240   0.21790000     18853.10 ; par22 HA  CT2 CT1
  CC3161   CC3263     HCA2     5   110.100000   279.742240   0.21790000     18853.10 ; par22 HA  CT2 CT1
  CC3163    CC331     HCA3     5   110.100000   279.742240   0.21790000     18853.10 ; par22 HA  CT3 CT1
   CC311    CC331     HCA3     5   110.100000   279.742240   0.21790000     18853.10 ; par22 HA  CT3 CT1
   CC301    CC331     HCA3     5   110.100000   279.742240   0.21790000     18853.10 ; par22 HA  CT3 CT1
   CC2O2   CC3163     HCA1     5   109.500000   418.400000   0.00000000         0.00 ; par 22 HB   CT1  CC
   CC2O2    CC311     HCA1     5   109.500000   418.400000   0.00000000         0.00 ; par 22 HB   CT1  CC
   CC2O1    CC331     HCA3     5   109.500000   276.144000   0.21630000     25104.00 ; par22 HA  CT3 C
    HCA1   CC311C    CC321     5   110.100000   288.696000   0.21790000     18853.10 ; par22 HA   CT1  CT2
    HCA1   CC311D   CC321C     5   110.100000   288.696000   0.21790000     18853.10 ; par22 HA   CT1  CT2
    HCA1   CC311C   CC321C     5   110.100000   288.696000   0.21790000     18853.10 ; par22 HA   CT1  CT2
    HCA1   CC311C   CC321D     5   110.100000   288.696000   0.21790000     18853.10 ; par22 HA   CT1  CT2
    HCA2    CC321   CC311C     5   110.100000   279.742240   0.21790000     18853.10 ; par22 HA   CT2  CT1
    HCA2    CC321    CC321     5   110.100000   221.752000   0.21790000     18853.10 ; par22 HA   CT2  CT2
    HCA2    CC321    CC331     5   110.100000   289.532800   0.21790000     18853.10 ; par22 HA   CT2  CT3
    HCA3    CC331    CC321     5   110.100000   289.532800   0.21790000     18853.10 ; par22 HA   CT3  CT2
    HCA2   CC321C   CC321C     5   110.100000   288.696000   0.21790000     18853.10 ; sng cyclohexane 12/05
    HCA2   CC321D   CC321C     5   110.100000   288.696000   0.21790000     18853.10 ; sng cyclohexane 12/05
    HCA2   CC321C   CC321D     5   110.100000   288.696000   0.21790000     18853.10 ; sng cyclohexane 12/05
    HCA2   CC321C   CC311D     5   110.100000   288.696000   0.21790000     18853.10 ; sng cyclohexane 12/05
    HCA2   CC321C   CC311C     5   110.100000   288.696000   0.21790000     18853.10 ; sng cyclohexane 12/05
    HCA2   CC321D   CC311C     5   110.100000   288.696000   0.21790000     18853.10 ; sng cyclohexane 12/05
   CC2O2    CC321     HCA2     5   109.500000   276.144000   0.21630000     25104.00 ; par22 HA   CT2  CC
  CC3161   CC3161    NC2D1     5   113.500000   585.760000   0.00000000         0.00 ; par22 NH1  CT1  CT1
  CC3162   CC3161    NC2D1     5   113.500000   585.760000   0.00000000         0.00 ; par22 NH1  CT1  CT1
  CC3163   CC3161    NC2D1     5   113.500000   585.760000   0.00000000         0.00 ; par22 NH1  CT1  CT1
   CC331    CC311    NC2D1     5   113.500000   585.760000   0.00000000         0.00 ; par22 NH1  CT1  CT3
   NC2D1    CC2O1    CC331     5   116.500000   669.440000   0.00000000         0.00 ; par22 NH1  C    CT3
  CC3161    NC2D1    CC2O1     5   120.000000   418.400000   0.00000000         0.00 ; par22 CT1  NH1  C
   CC2O1    NC2D1    CC311     5   120.000000   418.400000   0.00000000         0.00 ; par22 CT1  NH1  C
   CC2O1    NC2D1    CC331     5   120.000000   418.400000   0.00000000         0.00 ; par22 CT3  NH1  C
   NC2D1    CC2O1    OC2D1     5   122.500000   669.440000   0.00000000         0.00 ; par22 O    C    NH1
   NC2D1   CC3161     HCA1     5   108.000000   401.664000   0.00000000         0.00 ; par22 NH1  CT1  HB
   NC2D1    CC311     HCA1     5   108.000000   401.664000   0.00000000         0.00 ; par22 NH1  CT1  HB
   NC2D1    CC331     HCA3     5   109.500000   430.952000   0.00000000         0.00 ; par22 NH1  CT3  HA
    HCP1    NC2D1    CC2O1     5   123.000000   284.512000   0.00000000         0.00 ; par22 H    NH1  C
  CC3161    NC2D1     HCP1     5   117.000000   292.880000   0.00000000         0.00 ; par22 H    NH1  CT1
    HCP1    NC2D1    CC311     5   117.000000   292.880000   0.00000000         0.00 ; par22 H    NH1  CT1
    HCP1    NC2D1    CC331     5   117.000000   292.880000   0.00000000         0.00 ; par22 H    NH1  CT3
    HCA2    CC321     HCA2     5   109.000000   297.064000   0.18020000      4518.72 ; par22 HA  CT2 HA
    HCA2    CC322     HCA2     5   109.000000   297.064000   0.18020000      4518.72 ; par22 HA  CT2 HA
    HCA2   CC321C     HCA2     5   109.000000   297.064000   0.18020000      4518.72 ; par22 HA  CT2 HA
    HCA2   CC321D     HCA2     5   109.000000   297.064000   0.18020000      4518.72 ; par22 HA  CT2 HA
    HCA2   CC3261     HCA2     5   109.000000   297.064000   0.18020000      4518.72 ; par22 HA  CT2 HA
    HCA2   CC3263     HCA2     5   109.000000   297.064000   0.18020000      4518.72 ; par22 HA  CT2 HA
    HCA3    CC331     HCA3     5   108.400000   297.064000   0.18020000      4518.72 ; par22 HA  CT3 HA
  CC3161   CC3163   OC3C61     5   110.000000   376.560000   0.00000000         0.00 ; sng mod (qm and crystal data)
  CC3161   CC3263   OC3C61     5   110.000000   376.560000   0.00000000         0.00 ; CC3161 CC3163 OC3C61 + og xtal xylose
  CC3161   CC3162   OC3C61     5   106.000000   376.560000   0.00000000         0.00 ; og crystal analysis
  OC3C61   CC3062   CC3261     5   111.500000   376.560000   0.00000000         0.00 ; og xtal kemyac
   CC321   CC3163   OC3C61     5   109.000000   376.560000   0.00000000         0.00 ; sng mod (qm and crystal data) II
   CC312   CC3163   OC3C61     5   109.000000   376.560000   0.00000000         0.00 ; from C321 CC3163 OC3C61
   CC331   CC3163   OC3C61     5   111.500000   376.560000   0.00000000         0.00 ; par34 OC30A    CC32A    CC33A
   CC2O2    CC311    OC301     5   103.000000   376.560000   0.00000000         0.00 ; og amop mp2/631gd
   CC2O2   CC3163   OC3C61     5   103.000000   376.560000   0.00000000         0.00 ; og amop mp2/631gd + xtals
   CC2O2    CC301    OC301     5   103.000000   376.560000   0.00000000         0.00 ; from CC2O2 CC311 OC301; og amol ok
   CC2O2   CC3062    OC301     5   103.000000   376.560000   0.00000000         0.00 ; from CC2O2   CC301   OC301
   CC2O2   CC3062   OC3C61     5   103.000000   376.560000   0.00000000         0.00 ; from CC2O2 CC301 OC301
  CC3161   CC3162    OC311     5   107.000000   633.457600   0.00000000         0.00 ; sng mod (qm and crystal data) III
   CC312    CC312    OC311     5   108.000000   633.457600   0.00000000         0.00 ; adm 11/08, glycerol
  CC3161   CC3161    OC311     5   110.100000   633.457600   0.00000000         0.00 ; par22 OH1  CT1  CT1
  CC3261   CC3161    OC311     5   110.100000   633.457600   0.00000000         0.00 ; par22 OH1  CT1  CT1
  CC3162   CC3161    OC311     5   110.100000   633.457600   0.00000000         0.00 ; par22 OH1  CT1  CT1
  CC3163   CC3161    OC311     5   110.100000   633.457600   0.00000000         0.00 ; par22 OH1  CT1  CT1
  CC3163    CC312    OC311     5   110.100000   633.457600   0.00000000         0.00 ; par22 OH1  CT1  CT1
  CC3263   CC3161    OC311     5   110.100000   633.457600   0.00000000         0.00 ; par22 OH1  CT1  CT1
   CC312    CC322    OC311     5   106.000000   418.400000   0.00000000         0.00 ; adm 11/08, glycerol
  CC3163    CC321    OC311     5   110.100000   633.457600   0.00000000         0.00 ; par22 OH1  CT2  CT1
   CC311    CC321    OC311     5   110.100000   633.457600   0.00000000         0.00 ; par22 OH1  CT2  CT1
   CC321    CC311    OC311     5   110.100000   633.457600   0.00000000         0.00 ; par22 OH1  CT1  CT1/CT3
   CC322    CC312    OC311     5   108.000000   633.457600   0.00000000         0.00 ; adm 11/08, glycerol
   CC331    CC301    OC311     5   113.000000   633.457600   0.00000000         0.00 ; og amol mp2/631g*
  CC3261   CC3062    OC311     5   113.000000   633.457600   0.00000000         0.00 ; from CC331 CC301  OC311  for ne5ac
   CC2O2    CC301    OC311     5   110.100000   633.457600   0.00000000         0.00 ; par22 OH1  CT1  CT3; og amol ok
   CC2O2   CC3062    OC311     5   110.100000   633.457600   0.00000000         0.00 ; from CC2O2 CC301 OC311 for ne5ac
  CC3163    CC2O2    OC2D2     5   114.000000   334.720000   0.23880000     41840.00 ; og amop amol and xtals
  CC3062    CC2O2    OC2D2     5   114.000000   334.720000   0.23880000     41840.00 ; og amop amol and xtals
   CC311    CC2O2    OC2D2     5   114.000000   334.720000   0.23880000     41840.00 ; og amop amol and xtals
   CC301    CC2O2    OC2D2     5   114.000000   334.720000   0.23880000     41840.00 ; og amop amol and xtals
   CC321    CC2O2    OC2D2     5   114.000000   334.720000   0.23880000     41840.00 ; og amop amol and xtals
   OC2D1    CC2O1    CC331     5   121.000000   669.440000   0.00000000         0.00 ; par22 O    C    CT3
   OC301    CC311    CC331     5   111.500000   376.560000   0.00000000         0.00 ; par35 OC30A CC32A  CC33A
   OC301    CC321    CC321     5   111.500000   376.560000   0.00000000         0.00 ; par35 OC30A CC32A  CC32A
   OC301    CC301    CC331     5   109.000000   376.560000   0.00000000         0.00 ; og amol mp2/631g*
  OC3C61   CC311C    CC321     5   109.000000   376.560000   0.00000000         0.00 ; from CC321 CC3163 OC3C61
  OC3C61   CC311C   CC321C     5   111.500000   376.560000   0.00000000         0.00 ; par34 OC30A CC326A CC326A
  OC3C61   CC321C   CC321C     5   111.500000   376.560000   0.00000000         0.00 ; par34 OC30A CC326A CC326A
  OC3C61   CC321C   CC311C     5   111.500000   376.560000   0.00000000         0.00 ; par34 OC30A CC326A CC326A
  OC3C61   CC321D   CC321C     5   111.500000   376.560000   0.00000000         0.00 ; par34 OC30A CC326A CC326A
  OC3C61   CC321D   CC311C     5   111.500000   376.560000   0.00000000         0.00 ; par34 OC30A CC326A CC326A
  OC3C61   CC311D   CC321C     5   111.500000   376.560000   0.00000000         0.00 ; par34 OC30A CC326A CC326A
   OC301   CC311D   CC321C     5   109.000000   376.560000   0.00000000         0.00 ; og OMeTHP qm compounds 2 and 3
   OC301   CC3162   CC3161     5   105.000000   376.560000   0.00000000         0.00 ; og/rmv disac crystal analysis
   OC301   CC3062   CC3261     5   105.000000   376.560000   0.00000000         0.00 ; from OC301   CC3162  CC3161
   OC302   CC311D   CC321C     5   109.000000   376.560000   0.00000000         0.00 ; og OMeTHP qm compounds 2 and 3
   OC302   CC3162   CC3161     5   105.000000   376.560000   0.00000000         0.00 ; og/rmv disac crystal analysis
   OC301   CC311C   CC321C     5   109.000000   376.560000   0.00000000         0.00 ; og OMeTHP qm compounds 2 and 3
   OC301   CC3161   CC3161     5   109.000000   376.560000   0.00000000         0.00 ; og OMeTHP qm compounds 2 and 3
   OC301   CC3161   CC3163     5   109.000000   376.560000   0.00000000         0.00 ; og OMeTHP qm compounds 2 and 3
   OC301   CC311C   CC321D     5   109.000000   376.560000   0.00000000         0.00 ; og OMeTHP qm compounds 2 and 3
   OC301   CC3161   CC3162     5   109.000000   376.560000   0.00000000         0.00 ; og OMeTHP qm compounds 2 and 3
   OC301    CC321   CC311C     5   106.000000   376.560000   0.00000000         0.00 ; og fit compounds 11 and 12
   OC301    CC321   CC3163     5   106.000000   376.560000   0.00000000         0.00 ; og fit compounds 11 and 12
   CC321    CC321   OC311M     5   110.100000   633.457600   0.00000000         0.00 ; From CN7  CN8B  ON5
   CC331    CC321   OC311M     5   110.100000   633.457600   0.00000000         0.00 ; par22 OH1 CT2 CT3
   CC331    CC311   OC311M     5   110.100000   633.457600   0.00000000         0.00 ; par22 OH1 CT2 CT3
  CC3161    OC311     HCP1     5   109.000000   418.400000   0.00000000         0.00 ; sng mod (qm and crystal data) II
   CC321    OC311     HCP1     5   109.000000   418.400000   0.00000000         0.00 ; sng mod (qm and crystal data)
  CC3162    OC311     HCP1     5   109.000000   418.400000   0.00000000         0.00 ; sng mod (qm and crystal data) II
  CC3062    OC311     HCP1     5   109.000000   418.400000   0.00000000         0.00 ; from CC3162 OC311  HCP1 for ne5ac
    HCP1    OC311    CC311     5   106.000000   418.400000   0.00000000         0.00 ; og 1/06 EtOH IR fit
    HCP1    OC311    CC312     5   106.000000   418.400000   0.00000000         0.00 ; og 1/06 EtOH IR fit
    HCP1    OC311    CC301     5   106.000000   418.400000   0.00000000         0.00 ; og 1/06 EtOH IR fit
    HCP1    OC311    CC322     5   106.000000   418.400000   0.00000000         0.00 ; og 1/06 EtOH IR fit
    HCP1   OC311M    CC321     5   106.000000   418.400000   0.00000000         0.00 ; og 1/06 EtOH IR fit
   HCP1M   OC311M    CC321     5   106.000000   418.400000   0.00000000         0.00 ; og 1/06 EtOH IR fit for egly
    HCP1   OC311M    CC311     5   106.000000   418.400000   0.00000000         0.00 ; og 1/06 EtOH IR fit
    HCP1   OC311M    CC331     5   106.000000   481.160000   0.00000000         0.00 ; par22 H OH1 CT3
   OC311   CC3162   OC3C61     5   116.500000   376.560000   0.00000000         0.00 ; og crystal analysis
   OC311    CC301    OC301     5   116.500000   376.560000   0.00000000         0.00 ; OC311 CC3162 OC3C61; og amol ok
   OC311   CC3062   OC3C61     5   113.000000   376.560000   0.00000000         0.00 ; og xtal kemyac
   OC2D2    CC2O2    OC2D2     5   132.000000   836.800000   0.22250000     58576.00 ; og amop amol and xtals
   OC301   CC311D   OC3C61     5   110.000000   753.120000   0.00000000         0.00 ; og OMeTHP qm compounds 2 and 3
   OC301   CC3162   OC3C61     5   112.000000   753.120000   0.00000000         0.00 ; og/rmv disac crystal analysis
   OC301   CC3062   OC3C61     5   112.000000   753.120000   0.00000000         0.00 ; from OC301   CC3162  OC3C61
   OC302   CC311D   OC3C61     5   110.000000   753.120000   0.00000000         0.00 ; og OMeTHP qm compounds 2 and 3
   OC302   CC3162   OC3C61     5   112.000000   753.120000   0.00000000         0.00 ; og/rmv disac crystal analysis
  CC3163   OC3C61   CC3162     5   109.700000   794.960000   0.00000000         0.00 ; par35 CC326A OC30A CC326A
  CC3163   OC3C61   CC3062     5   109.700000   794.960000   0.00000000         0.00 ; par35 CC326A OC30A CC326A
  CC3263   OC3C61   CC3162     5   109.700000   794.960000   0.00000000         0.00 ; par35 CC326A OC30A CC326A
   CC311    OC301    CC331     5   109.700000   794.960000   0.00000000         0.00 ; par35 CC32A  OC30A CC32A
   CC301    OC301    CC331     5   109.700000   794.960000   0.00000000         0.00 ; par35 CC33A  OC30A CC32A
  CC321C   OC3C61   CC321C     5   109.700000   794.960000   0.00000000         0.00 ; par35 CC326A OC30A CC326A
  CC321D   OC3C61   CC321C     5   109.700000   794.960000   0.00000000         0.00 ; par35 CC326A OC30A CC326A
  CC321D   OC3C61   CC311C     5   109.700000   794.960000   0.00000000         0.00 ; par35 CC326A OC30A CC326A
  CC311D   OC3C61   CC321C     5   109.700000   794.960000   0.00000000         0.00 ; par35 CC326A OC30A CC326A
  CC311D    OC301    CC331     5   109.700000   794.960000   0.00000000         0.00 ; par35 CC33A  OC30A CC32A
  CC3162    OC301    CC331     5   109.700000   794.960000   0.00000000         0.00 ; par35 CC33A  OC30A CC32A
  CC3162    OC301    CC321     5   109.700000   794.960000   0.00000000         0.00 ; par35 CC33A  OC30A CC32A
   CC321    OC301    CC331     5   109.700000   794.960000   0.00000000         0.00 ; par35 CC33A  OC30A CC32A
  CC311D    OC302   CC311D     5   111.500000   418.400000   0.00000000         0.00 ; og QM theta vs phi/psi comp 4 to 6
  CC3162    OC302   CC3162     5   111.500000   418.400000   0.00000000         0.00 ; og QM theta vs phi/psi comp 4 to 6
  CC311C    OC301   CC311D     5   109.200000   418.400000   0.00000000         0.00 ; og QM theta vs phi/psi comp 7 to 10
  CC3161    OC301   CC3162     5   109.200000   418.400000   0.00000000         0.00 ; og QM theta vs phi/psi comp 7 to 10
  CC3161    OC301   CC3062     5   109.200000   418.400000   0.00000000         0.00 ; from CC3161  OC301   CC3162
    HCA1    CC312    OC311     5   108.890000   460.240000   0.00000000         0.00 ; og 1/06 EtOH NIST IR fit
    HCA1   CC3161    OC311     5   108.890000   460.240000   0.00000000         0.00 ; og 1/06 EtOH NIST IR fit
    HCA1   CC3162    OC311     5   108.890000   460.240000   0.00000000         0.00 ; og 1/06 EtOH NIST IR fit
    HCA1   CC3163    OC311     5   108.890000   460.240000   0.00000000         0.00 ; og 1/06 EtOH NIST IR fit
    HCA2    CC321    OC311     5   108.890000   460.240000   0.00000000         0.00 ; og 1/06 EtOH NIST IR fit
    HCA2    CC322    OC311     5   108.890000   460.240000   0.00000000         0.00 ; og 1/06 EtOH NIST IR fit
    HCA1   CC3162   OC3C61     5   109.500000   376.560000   0.00000000         0.00 ; sng from thp
    HCA1   CC3163   OC3C61     5   109.500000   376.560000   0.00000000         0.00 ; sng from thp
    HCA2   CC3263   OC3C61     5   109.500000   376.560000   0.00000000         0.00 ; sng from thp
    HCA1    CC311    OC301     5   109.500000   502.080000   0.00000000         0.00 ; par34 HCA2 CC32A OC30A
   OC301    CC321     HCA2     5   109.500000   502.080000   0.00000000         0.00 ; par34 HCA2 CC32A OC30A
   OC301    CC331     HCA3     5   109.500000   502.080000   0.00000000         0.00 ; par34 HCA3 CC33A OC30A
    HCA3    CC331   OC311M     5   108.890000   460.240000   0.00000000         0.00 ; og 1/06 MeOH NIST IR fit
    HCA2    CC321   OC311M     5   108.890000   460.240000   0.00000000         0.00 ; og 1/06 EtOH NIST IR fit
    HCA1    CC311   OC311M     5   108.890000   460.240000   0.00000000         0.00 ; og 1/06 EtOH NIST IR fit
    HCA2   CC321C   OC3C61     5   109.500000   376.560000   0.00000000         0.00 ; sng from thp
    HCA2   CC321D   OC3C61     5   109.500000   376.560000   0.00000000         0.00 ; sng from thp
    HCA1   CC311C   OC3C61     5   109.500000   376.560000   0.00000000         0.00 ; sng from thp
    HCA1   CC311D   OC3C61     5   109.500000   376.560000   0.00000000         0.00 ; sng from thp
    HCA1   CC311D    OC301     5   109.500000   502.080000   0.00000000         0.00 ; par35 HCA2 CC32A OC30A
    HCA1   CC3162    OC301     5   109.500000   502.080000   0.00000000         0.00 ; par35 HCA2 CC32A OC30A
    HCA1   CC311D    OC302     5   109.500000   502.080000   0.00000000         0.00 ; par35 HCA2 CC32A OC30A
    HCA1   CC3162    OC302     5   109.500000   502.080000   0.00000000         0.00 ; par35 HCA2 CC32A OC30A
    HCA1   CC311C    OC301     5   109.500000   502.080000   0.00000000         0.00 ; par35 HCA2 CC32A OC30A
    HCA1   CC3161    OC301     5   109.500000   502.080000   0.00000000         0.00 ; par35 HCA2 CC32A OC30A
  CC322C   CC322C   CC322C     5   109.500000   485.344000   0.25610000      9338.69 ; THF, nucleotide CSD/NDB survey, 05/30/06, viv
  HCA2C2   CC322C   CC322C     5   111.400000   292.880000   0.21790000     18853.10 ; viv cyclopentane 10/17/05
  HCA2C2   CC322C   HCA2C2     5   106.800000   322.168000   0.18020000      4518.72 ; viv cyclopentane 10/17/05
  OC3C5M   CC322C   CC322C     5   111.100000   376.560000   0.00000000         0.00 ; viv THF 10/21/05
  CC322C   OC3C5M   CC322C     5   111.000000   794.960000   0.00000000         0.00 ; viv THF 10/21/05
  HCA2C2   CC322C   OC3C5M     5   107.300000   585.760000   0.00000000         0.00 ; viv THF 10/21/05
    HCA3    CC331   CC312C     5   110.100000   279.742240   0.21790000     18853.10 ; par22 HA  CT3 CT1
  CC322C   CC312C    CC331     5   114.000000   446.432800   0.25610000      6694.40 ; par22 CT3  CT1  CT2
  HCA1C2   CC312C    CC331     5   110.100000   288.696000   0.21790000     18853.10 ; par22 HA  CT1 CT3
  OC3C5M   CC312C    CC331     5   111.500000   376.560000   0.00000000         0.00 ; viv TF2M (DEE)
  HCA1C2   CC312C   CC322C     5   111.400000   292.880000   0.21790000     18853.10 ; viv cyclopentane 10/17/05; erh 7/08
  HCA2C2   CC322C   CC312C     5   111.400000   292.880000   0.21790000     18853.10 ; viv cyclopentane 10/17/05; erh 7/08
  CC312C   CC322C   CC322C     5   109.500000   485.344000   0.25610000      9338.69 ; THF, nucleotide CSD/NDB survey, 05/30/06, viv ; erh 7/08
  CC322C   CC312C   CC322C     5   109.500000   485.344000   0.25610000      9338.69 ; THF, nucleotide CSD/NDB survey, 05/30/06, viv ; erh 7/08
  OC3C5M   CC312C   CC322C     5   111.100000   376.560000   0.00000000         0.00 ; viv THF 10/21/05; erh 7/08
  CC312C   OC3C5M   CC322C     5   111.000000   794.960000   0.00000000         0.00 ; viv THF 10/21/05; erh 7/08
  HCA1C2   CC312C   OC3C5M     5   107.300000   585.760000   0.00000000         0.00 ; viv THF 10/21/05; erh 7/08
  HCA1C2   CC312C    OC301     5   109.500000   502.080000   0.00000000         0.00 ; par35 HCA2 CC32A OC30A
   OC301   CC312C   CC322C     5   106.500000   376.560000   0.00000000         0.00 ; erh xtal analysis on disac
  CC312C    OC301    CC331     5   109.700000   794.960000   0.00000000         0.00 ; par35 CC33A  OC30A CC32A
   OC301   CC312C   OC3C5M     5   112.000000   753.120000   0.00000000         0.00 ; og,erh xtal analysis on disac
  OC3C51   CC3152   CC3251     5   111.100000   376.560000   0.00000000         0.00 ; THF par_carb OC3C5M CC322C CC322C
  OC3C51   CC3051   CC3251     5   111.100000   376.560000   0.00000000         0.00 ; THF par_carb OC3C5M CC322C CC322C
  OC3C51   CC3152   CC3151     5   111.100000   376.560000   0.00000000         0.00 ; THF par_carb OC3C5M CC322C CC322C
  OC3C51   CC3051   CC3151     5   111.100000   376.560000   0.00000000         0.00 ; THF par_carb OC3C5M CC322C CC322C
  OC3C51   CC3153   CC3151     5   111.100000   376.560000   0.00000000         0.00 ; THF par_carb OC3C5M CC322C CC322C
  OC3C51   CC3153    CC321     5   108.000000   376.560000   0.00000000         0.00 ; erh crystal analysis on furanose 3/09
  OC3C51   CC3051    CC321     5   108.000000   376.560000   0.00000000         0.00 ; erh crystal analysis on furanose 3/09
   OC311   CC3151   CC3251     5   110.100000   633.457600   0.00000000         0.00 ; par22 OH1  CT1  CT1; par_Sugars, CC3263  CC3161  OC311
   OC311   CC3151   CC3153     5   110.100000   633.457600   0.00000000         0.00 ; par22 OH1  CT1  CT1
   OC311   CC3151   CC3152     5   110.100000   633.457600   0.00000000         0.00 ; par22 OH1  CT1  CT1
   OC311   CC3151   CC3051     5   110.100000   633.457600   0.00000000         0.00 ; par22 OH1  CT1  CT1
   OC311   CC3151   CC3151     5   110.100000   633.457600   0.00000000         0.00 ; par22 OH1  CT1  CT1
   OC311    CC321   CC3153     5   110.100000   633.457600   0.00000000         0.00 ; par22 OH1  CT2  CT1
   OC311    CC321   CC3152     5   110.100000   633.457600   0.00000000         0.00 ; par22 OH1  CT2  CT1; erh 3/08
   OC311    CC321   CC3051     5   110.100000   633.457600   0.00000000         0.00 ; par22 OH1  CT2  CT1; erh 3/08
   OC311   CC3152   CC3251     5   110.100000   633.457600   0.00000000         0.00 ; par22 OH1  CT1  CT1; par_carb, CC3263  CC3161  OC311
   OC311   CC3051   CC3251     5   110.100000   633.457600   0.00000000         0.00 ; par22 OH1  CT1  CT1; par_carb, CC3263  CC3161  OC311
   OC311   CC3152    CC321     5   110.100000   633.457600   0.00000000         0.00 ; par22 OH1  CT1  CT1/CT3
   OC311   CC3051    CC321     5   110.100000   633.457600   0.00000000         0.00 ; par22 OH1  CT1  CT1/CT3
   OC311   CC3152   CC3151     5   110.100000   633.457600   0.00000000         0.00 ; par22 OH1  CT1  CT1
   OC311   CC3051   CC3151     5   110.100000   633.457600   0.00000000         0.00 ; par22 OH1  CT1  CT1
  OC3C51   CC3152    OC311     5   116.500000   376.560000   0.00000000         0.00 ; par_carb, OC3C61 CC3162 OC311
  OC3C51   CC3051    OC311     5   116.500000   376.560000   0.00000000         0.00 ; par_carb, OC3C61 CC3162 OC311
  OC3C51   CC3152     HCA1     5   107.300000   585.760000   0.00000000         0.00 ; THF, par_carb,  OC3C5M CC322C HCA2C2
  OC3C51   CC3153     HCA1     5   107.300000   585.760000   0.00000000         0.00 ; THF, par_carb,  OC3C5M CC322C HCA2C2
   OC311   CC3152     HCA1     5   108.890000   460.240000   0.00000000         0.00 ; og 1/06 EtOH NIST IR fit; par_carb, HCA1    CC3162  OC311
   OC311   CC3151     HCA1     5   108.890000   460.240000   0.00000000         0.00 ; og 1/06 EtOH NIST IR fit; par_carb, HCA1    CC3161  OC311
  CC3152    OC311     HCP1     5   109.000000   418.400000   0.00000000         0.00 ; par_carb CC3162  OC311   HCP1
  CC3051    OC311     HCP1     5   109.000000   418.400000   0.00000000         0.00 ; par_carb CC3162  OC311   HCP1
  CC3151    OC311     HCP1     5   109.000000   418.400000   0.00000000         0.00 ; par_carb CC3161  OC311   HCP1
  CC3153   OC3C51   CC3152     5   111.000000   794.960000   0.00000000         0.00 ; THF, par_carb CC322C OC3C5M CC322C
  CC3153   OC3C51   CC3051     5   111.000000   794.960000   0.00000000         0.00 ; THF, par_carb CC322C OC3C5M CC322C
  CC3152   CC3251   CC3151     5   109.500000   485.344000   0.25610000      9338.69 ; THF, par_carb CC322C CC322C CC322C
  CC3051   CC3251   CC3151     5   109.500000   485.344000   0.25610000      9338.69 ; THF, par_carb CC322C CC322C CC322C
  CC3152   CC3151   CC3151     5   109.500000   485.344000   0.25610000      9338.69 ; THF, par_carb CC322C CC322C CC322C
  CC3051   CC3151   CC3151     5   109.500000   485.344000   0.25610000      9338.69 ; THF, par_carb CC322C CC322C CC322C
  CC3251   CC3151   CC3153     5   109.500000   485.344000   0.25610000      9338.69 ; THF, par_carb CC322C CC322C CC322C
  CC3151   CC3151   CC3153     5   109.500000   485.344000   0.25610000      9338.69 ; THF, par_carb CC322C CC322C CC322C
  CC3151   CC3153    CC321     5   113.500000   488.272800   0.25610000      9338.69 ; sng, par_carb CC3161 CC3163 CC321; erh 7/08
  CC3151   CC3051    CC321     5   113.500000   488.272800   0.25610000      9338.69 ; sng, par_carb CC3161 CC3163 CC321; erh 7/08
  CC3152   CC3251     HCA2     5   111.400000   292.880000   0.21790000     18853.10 ; cyclopentane, par_carb HCA2C2 CC322C CC322C
  CC3051   CC3251     HCA2     5   111.400000   292.880000   0.21790000     18853.10 ; cyclopentane, par_carb HCA2C2 CC322C CC322C
  CC3251   CC3152     HCA1     5   111.400000   292.880000   0.21790000     18853.10 ; cyclopentane, par_carb HCA2C2 CC322C CC322C
  CC3251   CC3151     HCA1     5   111.400000   292.880000   0.21790000     18853.10 ; cyclopentane, par_carb HCA2C2 CC322C CC322C
  CC3151   CC3251     HCA2     5   111.400000   292.880000   0.21790000     18853.10 ; cyclopentane, par_carb HCA2C2 CC322C CC322C
  CC3153   CC3151     HCA1     5   111.400000   292.880000   0.21790000     18853.10 ; cyclopentane, par_carb HCA2C2 CC322C CC322C
  CC3152   CC3151     HCA1     5   111.400000   292.880000   0.21790000     18853.10 ; cyclopentane, par_carb HCA2C2 CC322C CC322C
  CC3051   CC3151     HCA1     5   111.400000   292.880000   0.21790000     18853.10 ; cyclopentane, par_carb HCA2C2 CC322C CC322C
  CC3151   CC3151     HCA1     5   111.400000   292.880000   0.21790000     18853.10 ; cyclopentane, par_carb HCA2C2 CC322C CC322C
  CC3151   CC3152     HCA1     5   111.400000   292.880000   0.21790000     18853.10 ; cyclopentane, par_carb HCA2C2 CC322C CC322C
  CC3151   CC3153     HCA1     5   111.400000   292.880000   0.21790000     18853.10 ; cyclopentane, par_carb HCA2C2 CC322C CC322C
  CC3153    CC321     HCA2     5   110.100000   279.742240   0.21790000     18853.10 ; par22 HA  CT2 CT1; erh 7/08
  CC3152    CC321     HCA2     5   110.100000   279.742240   0.21790000     18853.10 ; par22 HA  CT2 CT1; erh 7/08
  CC3051    CC321     HCA2     5   110.100000   279.742240   0.21790000     18853.10 ; par22 HA  CT2 CT1; erh 7/08
   CC321   CC3153     HCA1     5   110.100000   288.696000   0.21790000     18853.10 ; par22 HA  CT1 CT2
    HCA2   CC3251     HCA2     5   106.800000   322.168000   0.18020000      4518.72 ; cyclopentane, par_carb HCA2C2 CC322C HCA2C2
    HCA1   CC3152    OC301     5   109.500000   502.080000   0.00000000         0.00 ; par35 HCA2 CC32A OC30A
   OC301   CC3152   CC3151     5   105.000000   376.560000   0.00000000         0.00 ; erh xtal anal on disac/furanose 3/09
  CC3152    OC301    CC331     5   111.000000   794.960000   0.00000000         0.00 ; erh xtal anal on furanose 3/09
   OC301   CC3152   OC3C51     5   112.000000   753.120000   0.00000000         0.00 ; erh xtal anal on disac
  CC321C   CC311D   CC321C     5   112.000000   488.272800   0.25610000      9338.69 ; sng cyclohexane 12/05
  CC321D   CC311D   CC321C     5   112.000000   488.272800   0.25610000      9338.69 ; sng cyclohexane 12/05
  CC311D   CC311D   CC321C     5   112.000000   488.272800   0.25610000      9338.69 ; sng cyclohexane 12/05
  OC3C61   CC311D   CC311D     5   111.500000   376.560000   0.00000000         0.00 ; par34 OC30A CC326A CC326A
  OC3C61   CC321D   CC311D     5   111.500000   376.560000   0.00000000         0.00 ; par34 OC30A CC326A CC326A
    HCA1   CC311D   CC311D     5   110.100000   288.696000   0.21790000     18853.10 ; par22 HA   CT1  CT2
    HCA2   CC321D   CC311D     5   110.100000   288.696000   0.21790000     18853.10 ; sng cyclohexane 12/05
    HCA1   CC311D   CC321D     5   110.100000   288.696000   0.21790000     18853.10 ; par22 HA   CT1  CT2
   OC30P   CC311D   CC321C     5   107.000000   376.560000   0.00000000         0.00 ; og OMeTHP qm compounds 2 and 3
   OC30P   CC311D   CC311D     5   107.000000   376.560000   0.00000000         0.00 ; og OMeTHP qm compounds 2 and 3
   OC30P   CC3161   CC3161     5   107.000000   376.560000   0.00000000         0.00 ; og OMeTHP qm compounds 2 and 3
   OC30P   CC3161   CC3163     5   107.000000   376.560000   0.00000000         0.00 ; og OMeTHP qm compounds 2 and 3
   OC30P   CC311D   CC321D     5   109.000000   376.560000   0.00000000         0.00 ; 
   OC30P   CC3162   CC3161     5   109.000000   376.560000   0.00000000         0.00 ; 
   OC30P   CC3161   CC3162     5   109.000000   376.560000   0.00000000         0.00 ; 
   OC30P    CC321   CC311C     5   107.500000   633.457600   0.00000000         0.00 ; 
   OC30P    CC321   CC3163     5   107.500000   633.457600   0.00000000         0.00 ; 
   OC30P   CC311D   OC3C61     5   110.000000   753.120000   0.00000000         0.00 ; og OMeTHP qm compounds 2 and 3
   OC30P   CC3162   OC3C61     5   110.000000   753.120000   0.00000000         0.00 ; 
   OC30P    CC321     HCA2     5   109.500000   502.080000   0.00000000         0.00 ; 
   OC30P   CC3162     HCA1     5   109.500000   502.080000   0.00000000         0.00 ; par35 HCA2 CC32A OC30A
   OC30P   CC3161     HCA1     5   109.500000   502.080000   0.00000000         0.00 ; par35 HCA2 CC32A OC30A
   OC30P   CC311D     HCA1     5   109.500000   502.080000   0.00000000         0.00 ; par35 HCA2 CC32A OC30A
   OC30P       PC    OC2DP     5   111.600000   827.595200   0.00000000         0.00 ; 
   OC2DP       PC    OC2DP     5   120.000000  1004.160000   0.00000000         0.00 ; 
   OC2DP       PC    OC312     5   113.230000   827.595200   0.00000000         0.00 ; ON3  P    ON4     98.9     108.23 !MP_1, ADM Jr. !
   OC312       PC    OC312     5   104.413000   827.595200   0.00000000         0.00 ; ON4  P    ON4     98.9     104.0  !MP_0, ADM Jr. !
   OC30P       PC    OC312     5   108.000000   402.500800   0.00000000         0.00 ; ON2  P    ON4     48.1     108.0  !MP_1, ADM Jr. !
    HCP1    OC312       PC     5   115.000000   251.040000   0.23500000     33472.00 ; 
  CC3161    OC30P       PC     5   120.000000   167.360000   0.23300000     29288.00 ; 
  CC311D    OC30P       PC     5   120.000000   167.360000   0.23300000     29288.00 ; 
  CC3162    OC30P       PC     5   120.000000   167.360000   0.23300000     29288.00 ; 
  CC311D    OC30P       SC     5   109.000000   125.520000   0.19000000     22593.60 ; methylsulfate
  CC3161    OC30P       SC     5   109.000000   125.520000   0.19000000     22593.60 ; methylsulfate
   CC321    OC30P       SC     5   110.100000   125.520000   0.19000000     22593.60 ; methylsulfate
   OC2DP       SC    OC2DP     5   109.470000  1087.840000   0.24500000     29288.00 ; methylsulfate
   OC30P       SC    OC2DP     5    98.000000   711.280000   0.00000000         0.00 ; methylsulfate
  CC311D    OC301    CC321     5   109.700000   794.960000   0.00000000         0.00 ; pram, OMeTHP CC311D  OC301   CC331
   OC301    CC321    CC331     5   111.500000   376.560000   0.00000000         0.00 ; pram, par35  OC3C7M  CC321   CC331
   OC301   CC312D   OC3C5M     5   112.000000   753.120000   0.00000000         0.00 ; OMe-THF OC301   CC312C  OC3C5M
    HCA1   CC312D    OC301     5   109.500000   502.080000   0.00000000         0.00 ; OMe-THF HCA1C2  CC312C  OC301
   OC301   CC312D   CC322C     5   106.500000   376.560000   0.00000000         0.00 ; OMe-THF OC301   CC312C  CC322C
  CC312D    OC301    CC331     5   109.700000   794.960000   0.00000000         0.00 ; OMe-THF CC312C  OC301   CC331
  CC311D    OC302   CC312D     5   111.500000   418.400000   0.00000000         0.00 ; THP-O-THP CC311D  OC302   CC311D
  CC312D   OC3C5M   CC322C     5   111.000000   794.960000   0.00000000         0.00 ; THF w/me  CC312C OC3C5M CC322C
   OC302   CC312D   OC3C5M     5   112.000000   753.120000   0.00000000         0.00 ; OMe-THF   OC301   CC312C  OC3C5M
  HCA2C2   CC322C   CC312D     5   111.400000   292.880000   0.21790000     18853.10 ; THF w/me  HCA2C2 CC322C CC312C
  CC312D   CC322C   CC322C     5   109.500000   485.344000   0.25610000      9338.69 ; THF w/me  CC312C CC322C CC322C
  OC3C5M   CC312D   CC322C     5   111.100000   376.560000   0.00000000         0.00 ; THF w/me  OC3C5M CC312C CC322C
   OC302   CC312D   CC322C     5   106.500000   376.560000   0.00000000         0.00 ; OMe-THF   OC301   CC312C  CC322C
    HCA1   CC312D    OC302     5   109.500000   502.080000   0.00000000         0.00 ; OMe-THF   HCA1C2  CC312C  OC301
    HCA1   CC312D   OC3C5M     5   107.300000   585.760000   0.00000000         0.00 ; THF w/me  HCA1C2 CC312C OC3C5M
    HCA1   CC312D   CC322C     5   111.400000   292.880000   0.21790000     18853.10 ; THF w/me  HCA1C2 CC312C CC322C
    HCA1   CC312C   OC3C5M     5   107.300000   585.760000   0.00000000         0.00 ; THF w/me  HCA1C2 CC312C OC3C5M
    HCA1   CC312C   CC322C     5   111.400000   292.880000   0.21790000     18853.10 ; THF w/me  HCA1C2 CC312C CC322C
   CC321   CC312C   CC322C     5   113.000000   488.272800   0.25610000      9338.69 ; pram, angle eq. value modified (from CC321   CC311C  CC321C),QM minima, MOLVIB on model compound 2 (raman et. al)
    HCA1   CC312C    CC321     5   110.100000   288.696000   0.21790000     18853.10 ; THF w/me  HCA1C2 CC312C CC331
    HCA2    CC321   CC312C     5   110.100000   279.742240   0.21790000     18853.10 ; COCA-THP2 HCA2 CC321   CC311C
   OC301    CC321   CC312C     5   106.000000   376.560000   0.00000000         0.00 ; COCA-THP2 OC301   CC321   CC311C
  OC3C5M   CC312C    CC321     5   109.000000   502.080000   0.00000000         0.00 ; pram, modified (from OC3C61  CC311C  CC321),QM minima, MOLVIB on model compound 2 (raman et. al)
  CC312C    OC303    CC331     5   109.700000   794.960000   0.00000000         0.00 ; OMe-THF CC312C  OC301   CC331
   OC303    CC331     HCA3     5   109.500000   502.080000   0.00000000         0.00 ; OMe-THF
   OC303   CC311D   CC321C     5   109.000000   376.560000   0.00000000         0.00 ; OC301   CC311D  CC321C
   OC303   CC311D   OC3C61     5   110.000000   753.120000   0.00000000         0.00 ; OC301   CC311D  OC3C61
    HCA1   CC311D    OC303     5   109.500000   502.080000   0.00000000         0.00 ; HCA1    CC311D  OC301
    HCA1   CC312C    OC303     5   109.500000   502.080000   0.00000000         0.00 ; HCA1C2  CC312C  OC301
   OC303   CC312C   CC322C     5   110.500000   376.560000   0.00000000         0.00 ; pram, modified (from OC301   CC312C  CC322C), model compound 3 (raman et. al) QM minima
  CC311D    OC303   CC312C     5   109.500000   418.400000   0.00000000         0.00 ; pram, modified (from CC311D  OC302   CC311D), model compound 3 (raman et. al) QM minima, MOLVIB
  OC3C5M   CC322C   CC312C     5   111.100000   376.560000   0.00000000         0.00 ; THF OC3C5M  CC322C  CC322C
  CC311C    OC301   CC312D     5   109.200000   418.400000   0.00000000         0.00 ; CC311C  OC301   CC311D
  CC3162    OC302   CC3051     5   111.500000   418.400000   0.00000000         0.00 ; CC3162  OC302   CC3162
   OC302   CC3051   OC3C51     5   112.000000   753.120000   0.00000000         0.00 ; OC301   CC312C  OC3C51
   OC302   CC3051    CC321     5   110.100000   633.457600   0.00000000         0.00 ; OC311   CC3051  CC321
   OC302   CC3051   CC3151     5   105.000000   376.560000   0.00000000         0.00 ; OC301   CC3152  CC3151
    HCA1   CC3162    OC303     5   109.500000   502.080000   0.00000000         0.00 ; pram, model compound 3(raman et al)  HCA1    CC311D  OC303
   OC303   CC3162   OC3C61     5   112.000000   753.120000   0.00000000         0.00 ; OC301   CC3162  OC3C61
   OC303   CC3162   CC3161     5   105.000000   376.560000   0.00000000         0.00 ; OC301   CC3162  CC3161
  CC3162    OC303   CC3151     5   109.500000   418.400000   0.00000000         0.00 ; pram, model compound 3(raman et al)  CC311D  OC303   CC312C
   OC303   CC3151   CC3153     5   110.500000   376.560000   0.00000000         0.00 ; pram, model compound 3(raman et al)  OC303   CC312C  CC322C
   OC303   CC3151   CC3151     5   110.500000   376.560000   0.00000000         0.00 ; pram, model compound 3(raman et al)  OC303   CC312C  CC322C
   OC303   CC3151     HCA1     5   109.500000   502.080000   0.00000000         0.00 ; pram, model compound 3(raman et al)  HCA1    CC312C  OC303
   OC303   CC3151   CC3051     5   110.500000   376.560000   0.00000000         0.00 ; pram, model compound 3(raman et al) OC303   CC312C  CC322C
  CC3051    CC321    OC301     5   106.000000   376.560000   0.00000000         0.00 ; pram, model compound 2 OC301   CC321   CC312C
   CC321    OC301   CC3051     5   112.200000   794.960000   0.00000000         0.00 ; pram, modified based on KESTOS,CELGIJ,PEKHES(2) crystal simulations (from OMe-thf CC312C  OC301  CC331) 2/15/2010
   OC301   CC3051   OC3C51     5   112.000000   753.120000   0.00000000         0.00 ; OMe-THF OC301   CC312C  OC3C5M
   OC301   CC3051    CC321     5   110.100000   633.457600   0.00000000         0.00 ; OC311  CC3051 CC321
   OC301   CC3051   CC3151     5   106.500000   376.560000   0.00000000         0.00 ; OMe-thf OC301   CC312C  CC322C
  CC3153    CC321    OC301     5   106.000000   376.560000   0.00000000         0.00 ; pram, model compound 2(raman et al) OC301   CC321   CC312C
  CC3152    OC301    CC321     5   111.000000   794.960000   0.00000000         0.00 ; CC3152  OC301   CC331
  CC3161    OC301   CC3152     5   109.200000   418.400000   0.00000000         0.00 ; CC311C  OC301   CC311D, model compound 4
   OC301   CC3161   CC3263     5   109.000000   376.560000   0.00000000         0.00 ; from OC301   CC3161  CC3163
  CC3162    OC30P       SC     5   109.000000   125.520000   0.19000000     22593.60 ; sairam
   CC321    OC301   CC3062     5   109.700000   794.960000   0.00000000         0.00 ; from CC3162  OC301   CC321; mjyang
   OC301    CC312    CC312     5   106.000000   376.560000   0.00000000         0.00 ; OC301   CC321   CC3163
   OC301    CC312    CC322     5   106.000000   376.560000   0.00000000         0.00 ; OC301   CC321   CC3163
   CC312    OC301   CC3062     5   109.700000   794.960000   0.00000000         0.00 ; from CC3162  OC301   CC321
   OC301    CC312     HCA1     5   109.500000   502.080000   0.00000000         0.00 ; OC301   CC321   HCA2
   OC301    CC322     HCA2     5   109.500000   502.080000   0.00000000         0.00 ; OC301   CC321   HCA2
   OC301    CC322    CC312     5   106.000000   376.560000   0.00000000         0.00 ; OC301   CC321   CC3163
   CC322    OC301   CC3062     5   109.700000   794.960000   0.00000000         0.00 ; from CC3162  OC301   CC321
  CC3162   CC3161   CC3261     5   111.000000   446.432800   0.25610000      6694.40 ; from CC3162  CC3161  CC3161
  CC3161   CC3261   CC3161     5   111.000000   446.432800   0.25610000      6694.40 ; from CC3161  CC3161  CC3161
  CC3261   CC3161   CC3163     5   111.000000   446.432800   0.25610000      6694.40 ; from CC3161  CC3161  CC3163
  CC3261   CC3161    OC301     5   110.100000   633.457600   0.00000000         0.00 ; CC3261  CC3161  OC311
   CC331    CC2O5    OC301     5   109.000000   460.240000   0.23260000     16736.00 ; CG331  CG2O2  OG302
   CC331    CC2O5    OC2D1     5   125.000000   585.760000   0.24420000     16736.00 ; CG331  CG2O2  OG2D1
   CC2O5    CC331     HCA3     5   109.500000   276.144000   0.21630000     25104.00 ; CG2O2  CG331  HGA3
   OC2D1    CC2O5    OC301     5   125.900000   753.120000   0.22576000    133888.00 ; OG2D1  CG2O2  OG302
   CC2O5    OC301   CC3161     5   109.600000   334.720000   0.22651000     25104.00 ; CG2O2  OG302  CG311
   OC2DP       SC    NC311     5   103.000000   711.280000   0.00000000         0.00 ; SUFMA/B, xxwy
      SC    NC311     HCP1     5   118.000000   401.664000   0.00000000         0.00 ; SUFMA/B, xxwy
  CC3161    NC311     HCP1     5   111.000000   401.664000   0.00000000         0.00 ; SUFMA/B, xxwy
      SC    NC311   CC3161     5   113.000000   418.400000   0.00000000         0.00 ; SUFMA/B, xxwy
  CC3161   CC3161    NC311     5   109.000000   435.136000   0.00000000         0.00 ; SUFMA/B, xxwy
  CC3162   CC3161    NC311     5   109.000000   435.136000   0.00000000         0.00 ; SUFMA/B, xxwy
   NC311   CC3161     HCA1     5   109.500000   301.248000   0.00000000         0.00 ; SUFMA/B, xxwy

; angle parameters from toppar_c36_jul21/par_all36_cgenff.prm
;      i        j        k  func       theta0       ktheta          ub0          kub
  CG2R51    CG1N1    NG1T1     5   180.000000   334.720000   0.00000000         0.00 ; DCG, yxu, RNA
  CG2R61    CG1N1    NG1T1     5   180.000000   334.720000   0.00000000         0.00 ; 3CYP, 3-Cyanopyridine (PYRIDINE pyr-CN), yin
   CG321    CG1N1    NG1T1     5   180.000000   177.401600   0.00000000         0.00 ; CYU, from CG331 CG1N1 NG1T1, yxu, RNA
   CG331    CG1N1    NG1T1     5   180.000000   177.401600   0.00000000         0.00 ; ACN, acetonitrile, kevo
   NG1T1    CG1N1    SG311     5   179.930000   340.577600   0.00000000         0.00 ; XCN, by ac_aa
   CG1T1    CG1T1    CG331     5   180.000000   158.992000   0.00000000         0.00 ; 2BTY, 2-butyne, kevo
   CG1T2    CG1T1    CG2D1     5   180.000000    92.048000   0.00000000         0.00 ; BEYN, pchat
   CG1T2    CG1T1    CG321     5   180.000000    92.048000   0.00000000         0.00 ; BUTY , PNTY, HPTY, HXYN,OCTY , pchat
   CG1T2    CG1T1    CG331     5   180.000000    92.048000   0.00000000         0.00 ; PRPY, propyne, kevo
   CG1T1    CG1T2   HGPAM1     5   180.000000    66.944000   0.00000000         0.00 ; PRPY, propyne, xxwy & kevo
  CG25C1   CG251O   CG2R53     5   125.000000   334.720000   0.00000000         0.00 ; OIRD, oxindol-3-ylidene rhodanine, kevo & xxwy
  CG25C1   CG251O   NG2R53     5   124.000000   334.720000   0.00000000         0.00 ; OIHY, 5-(oxindol-3-ylidene)hydantoin, complete ring system, xxwy
  CG25C1   CG251O    SG311     5   124.000000   334.720000   0.00000000         0.00 ; OIRD, oxindol-3-ylidene rhodanine, kevo & xxwy
  CG2DC1   CG251O   CG2R53     5   119.000000   334.720000   0.00000000         0.00 ; from CG2DC3 CG251O CG2R53, PENALTY= 3.5 CRQ SWG CRF CRO PIA GYS CH6 CR2 DYG NRQ
  CG2DC1   CG251O   NG2R50     5   122.220000   360.326080   0.00000000         0.00 ; NRQ DYG, by ac_aa
  CG2DC3   CG251O   CG2R53     5   119.000000   334.720000   0.00000000         0.00 ; MRDN, methylidene rhodanine, kevo & xxwy
  CG2DC3   CG251O   NG2R50     5   133.180000   335.724160   0.00000000         0.00 ; MDO, by ac_aa
  CG2DC3   CG251O   NG2R53     5   130.000000   334.720000   0.00000000         0.00 ; MHYO, 5-methylenehydantoin, xxwy
  CG2DC3   CG251O    SG311     5   130.000000   334.720000   0.00000000         0.00 ; MRDN, methylidene rhodanine, kevo & xxwy
  CG2R53   CG251O   NG2R50     5   110.350000   987.591360   0.00000000         0.00 ; NRQ DYG MDO, by ac_aa
  CG2R53   CG251O   NG2R53     5   111.000000   970.688000   0.00000000         0.00 ; MHYO, 5-methylenehydantoin, xxwy
  CG2R53   CG251O    SG311     5   111.000000   920.480000   0.00000000         0.00 ; MRDN, methylidene rhodanine, kevo & xxwy
  CG25C2   CG252O   CG2R53     5   125.000000   334.720000   0.00000000         0.00 ; OIRD, oxindol-3-ylidene rhodanine, kevo & xxwy
  CG25C2   CG252O   NG2R53     5   124.000000   334.720000   0.00000000         0.00 ; OIHY, 5-(oxindol-3-ylidene)hydantoin, complete ring system, xxwy
  CG25C2   CG252O    SG311     5   124.000000   334.720000   0.00000000         0.00 ; OIRD, oxindol-3-ylidene rhodanine, kevo & xxwy
  CG2DC2   CG252O   CG2R53     5   119.000000   334.720000   0.00000000         0.00 ; from CG2DC3 CG251O CG2R53, PENALTY= 3.5 CRQ SWG CRF CRO PIA GYS CH6 CR2 DYG NRQ
  CG2DC2   CG252O   NG2R50     5   122.220000   360.326080   0.00000000         0.00 ; NRQ DYG, by ac_aa
  CG2DC3   CG252O   CG2R53     5   119.000000   334.720000   0.00000000         0.00 ; MRDN, methylidene rhodanine, kevo & xxwy
  CG2DC3   CG252O   NG2R50     5   133.180000   335.724160   0.00000000         0.00 ; MDO, by ac_aa
  CG2DC3   CG252O   NG2R53     5   130.000000   334.720000   0.00000000         0.00 ; MHYO, 5-methylenehydantoin, xxwy
  CG2DC3   CG252O    SG311     5   130.000000   334.720000   0.00000000         0.00 ; MRDN, methylidene rhodanine, kevo & xxwy
  CG2R53   CG252O   NG2R50     5   110.350000   987.591360   0.00000000         0.00 ; NRQ DYG MDO, by ac_aa
  CG2R53   CG252O   NG2R53     5   111.000000   970.688000   0.00000000         0.00 ; MHYO, 5-methylenehydantoin, xxwy
  CG2R53   CG252O    SG311     5   111.000000   920.480000   0.00000000         0.00 ; MRDN, methylidene rhodanine, kevo & xxwy
  CG251O   CG25C1   CG2R53     5   113.000000   276.144000   0.00000000         0.00 ; OIRD, oxindol-3-ylidene rhodanine, kevo & xxwy
  CG251O   CG25C1   CG2RC0     5   131.500000   276.144000   0.00000000         0.00 ; OIRD, oxindol-3-ylidene rhodanine, kevo & xxwy
  CG2DC3   CG25C1   CG2R53     5   115.500000   276.144000   0.00000000         0.00 ; MEOI, methyleneoxindole, kevo & xxwy
  CG2DC3   CG25C1   CG2RC0     5   130.000000   276.144000   0.00000000         0.00 ; MEOI, methyleneoxindole, kevo & xxwy
  CG2R53   CG25C1   CG2RC0     5   114.500000   376.560000   0.00000000         0.00 ; MEOI, methyleneoxindole, kevo & xxwy
  CG252O   CG25C2   CG2R53     5   113.000000   276.144000   0.00000000         0.00 ; OIRD, oxindol-3-ylidene rhodanine, kevo & xxwy
  CG252O   CG25C2   CG2RC0     5   131.500000   276.144000   0.00000000         0.00 ; OIRD, oxindol-3-ylidene rhodanine, kevo & xxwy
  CG2DC3   CG25C2   CG2R53     5   115.500000   276.144000   0.00000000         0.00 ; MEOI, methyleneoxindole, kevo & xxwy
  CG2DC3   CG25C2   CG2RC0     5   130.000000   276.144000   0.00000000         0.00 ; MEOI, methyleneoxindole, kevo & xxwy
  CG2R53   CG25C2   CG2RC0     5   114.500000   376.560000   0.00000000         0.00 ; MEOI, methyleneoxindole, kevo & xxwy
   CG1T1    CG2D1    CG2D2     5   126.000000   401.664000   0.00000000         0.00 ; BEYN, pchat
   CG1T1    CG2D1     HGA4     5   116.000000   334.720000   0.00000000         0.00 ; BEYN, pchat
   CG2D1    CG2D1    CG301     5   123.500000   401.664000   0.00000000         0.00 ; CHOLEST cholesterol
   CG2D1    CG2D1    CG311     5   123.500000   401.664000   0.00000000         0.00 ; from CG2D1 CG2D1 CG321, PENALTY= 0.6 ACZ
   CG2D1    CG2D1    CG314     5   121.960000   353.464320   0.00000000         0.00 ; ACZ, by ac_aa
   CG2D1    CG2D1    CG321     5   123.500000   401.664000   0.00000000         0.00 ; LIPID  2-butene, yin,adm jr., 12/95
   CG2D1    CG2D1    CG324     5   122.500000   326.352000   0.00000000         0.00 ; IAU, yxu, RNA
   CG2D1    CG2D1    CG331     5   123.500000   401.664000   0.00000000         0.00 ; LIPID 2-butene, yin,adm jr., 12/95
   CG2D1    CG2D1     HGA4     5   119.500000   435.136000   0.00000000         0.00 ; LIPID 2-butene, yin,adm jr., 12/95
  CG2D1O    CG2D1    CG321     5   127.500000   334.720000   0.00000000         0.00 ; PY01, 4h-pyran
  CG2D1O    CG2D1     HGA4     5   119.500000   435.136000   0.00000000         0.00 ; PY01, 4h-pyran
   CG2D2    CG2D1    CG321     5   126.000000   401.664000   0.00000000         0.00 ; LIPID 1-butene; propene, yin,adm jr., 12/95
   CG2D2    CG2D1    CG331     5   125.200000   393.296000   0.00000000         0.00 ; LIPID propene, yin,adm jr., 12/95
   CG2D2    CG2D1     HGA4     5   118.000000   351.456000   0.00000000         0.00 ; LIPID propene, yin,adm jr., 12/95
  CG2D2O    CG2D1    CG321     5   127.500000   334.720000   0.00000000         0.00 ; PY01, 4h-pyran
  CG2D2O    CG2D1     HGA4     5   119.500000   435.136000   0.00000000         0.00 ; PY01, 4h-pyran
   CG301    CG2D1    CG321     5   113.000000   418.400000   0.00000000         0.00 ; CHOLEST cholesterol
   CG301    CG2D1    CG331     5   123.500000   401.664000   0.00000000         0.00 ; RETINOL TMCH
   CG311    CG2D1     HGA4     5   116.000000   334.720000   0.00000000         0.00 ; from CG321 CG2D1 HGA4, PENALTY= 0.6 ACZ
   CG314    CG2D1     HGA4     5   115.830000   295.892480   0.00000000         0.00 ; ACZ, by ac_aa
   CG321    CG2D1    CG331     5   123.500000   401.664000   0.00000000         0.00 ; RETINOL TMCH
   CG321    CG2D1     HGA4     5   116.000000   334.720000   0.00000000         0.00 ; LIPID 1-butene; propene, yin,adm jr., 12/95
   CG324    CG2D1     HGA4     5   118.000000   309.616000   0.00000000         0.00 ; IAU, yxu, RNA
   CG331    CG2D1    CG331     5   119.000000   460.240000   0.00000000         0.00 ; IAU, yxu, RNA
   CG331    CG2D1    NG2D1     5   123.000000   669.440000   0.00000000         0.00 ; RETINOL SCH1, Schiff's base, deprotonated, adjusted for improper, xxwy
   CG331    CG2D1    NG2P1     5   125.600000   393.296000   0.00000000         0.00 ; RETINOL SCH2, Schiff's base, protonated, adjusted for improper, xxwy
   CG331    CG2D1     HGA4     5   117.000000   184.096000   0.00000000         0.00 ; LIPID propene, yin,adm jr., 12/95
   CG331    CG2D1    HGR52     5   120.400000   351.456000   0.00000000         0.00 ; RETINOL SCH2, Schiff's base, protonated
   NG2D1    CG2D1     HGA4     5   119.500000   410.032000   0.00000000         0.00 ; RETINOL SCH1, Schiff's base, deprotonated, adjusted for improper, xxwy
   NG2P1    CG2D1    HGR52     5   114.000000   326.352000   0.00000000         0.00 ; RETINOL SCH2, Schiff's base, protonated, adjusted for improper, xxwy
   CG2D1   CG2D1O    NG301     5   122.000000   502.080000   0.00000000         0.00 ; NADH, NDPH; Kenno: reverted to nadh/ppi, jjp1/adm jr. 7/95
   CG2D1   CG2D1O    NG311     5   122.000000   502.080000   0.00000000         0.00 ; NICH; Kenno: reverted to nadh/ppi, jjp1/adm jr. 7/95
   CG2D1   CG2D1O   OG3R60     5   126.000000   334.720000   0.00000000         0.00 ; PY01, 4h-pyran, maintain 360 around apex angle
   CG2D1   CG2D1O     HGA4     5   122.000000   435.136000   0.00000000         0.00 ; PY01, 4h-pyran
   CG2D2   CG2D1O    NG321     5   128.000000   669.440000   0.00000000         0.00 ; AMET, ethenamine; mp2-geom, molvib; pram
   CG2D2   CG2D1O    OG301     5   123.500000   543.920000   0.00000000         0.00 ; MOET, Methoxyethene, xxwy
   CG2D2   CG2D1O     HGA4     5   121.000000   368.192000   0.00000000         0.00 ; MOET, Methoxyethene, xxwy
  CG2DC1   CG2D1O    CG2O1     5   117.500000   401.998720   0.00000000         0.00 ; DYAP, by ac_aa
  CG2DC1   CG2D1O    CG2O5     5   108.060000   502.080000   0.00000000         0.00 ; TPQ, by ac_aa
  CG2DC1   CG2D1O    NG2D1     5   125.000000   753.120000   0.00000000         0.00 ; ABSB, amide base, sr
  CG2DC1   CG2D1O    NG2S1     5   120.740000   506.347680   0.00000000         0.00 ; DYAP, by ac_aa
  CG2DC1   CG2D1O    NG301     5   122.000000   502.080000   0.00000000         0.00 ; NADH, NDPH; Kenno: reverted to nadh/ppi, jjp1/adm jr. 7/95
  CG2DC1   CG2D1O    NG311     5   122.000000   502.080000   0.00000000         0.00 ; NICH; Kenno: reverted to nadh/ppi, jjp1/adm jr. 7/95
  CG2DC1   CG2D1O    OG301     5   124.500000   468.608000   0.00000000         0.00 ; MOBU, 1-Methoxy-1,3-butadiene, xxwy
  CG2DC1   CG2D1O    OG311     5   124.500000   468.608000   0.00000000         0.00 ; from CG2DC1 CG2D1O OG301, PENALTY= 5 TPQP
  CG2DC1   CG2D1O    OG312     5   137.910000   447.353280   0.00000000         0.00 ; TPQ, by ac_aa
  CG2DC1   CG2D1O   OG3R60     5   128.000000   334.720000   0.00000000         0.00 ; PY02, 2h-pyran
  CG2DC1   CG2D1O     HGA4     5   120.000000   351.456000   0.00000000         0.00 ; PY02, 2h-pyran
   CG2O1   CG2D1O    NG2S1     5   120.660000   658.143200   0.00000000         0.00 ; DYAP, by ac_aa
   CG2O5   CG2D1O    OG311     5   111.880000   574.128480   0.00000000         0.00 ; TPQP, by ac_aa
   CG2O5   CG2D1O    OG312     5   120.730000   557.225120   0.00000000         0.00 ; TPQ, by ac_aa
   CG331   CG2D1O    NG2D1     5   121.170000   637.306880   0.00000000         0.00 ; FZN, by ac_aa
   CG331   CG2D1O    SG311     5   117.280000   298.402880   0.00000000         0.00 ; FZN, by ac_aa
   NG2D1   CG2D1O    SG311     5   119.560000   607.516800   0.00000000         0.00 ; FZN, by ac_aa
   NG2D1   CG2D1O     HGA4     5   119.500000   410.032000   0.00000000         0.00 ; ABSB, amide base, sr
   NG301   CG2D1O     HGA4     5   119.000000   351.456000   0.00000000         0.00 ; NADH, NDPH; Kenno: reverted to nad/ppi, jjp1/adm jr. 7/95
   NG311   CG2D1O     HGA4     5   119.000000   351.456000   0.00000000         0.00 ; NICH; Kenno: reverted to nad/ppi, jjp1/adm jr. 7/95
   NG321   CG2D1O     HGA4     5   113.000000   251.040000   0.00000000         0.00 ; AMET, ethenamine; mp2-geom, molvib; pram
   OG301   CG2D1O     HGA4     5   115.500000   251.040000   0.00000000         0.00 ; MOET, Methoxyethene, xxwy
  OG3R60   CG2D1O     HGA4     5   112.000000   251.040000   0.00000000         0.00 ; PY01, 4h-pyran
   CG2D1    CG2D2     HGA5     5   120.500000   376.560000   0.00000000         0.00 ; LIPID propene, yin,adm jr., 12/95
  CG2D1O    CG2D2     HGA5     5   120.500000   292.880000   0.00000000         0.00 ; MOET, Methoxyethene, xxwy
   CG2D2    CG2D2     HGA5     5   120.500000   464.424000   0.00000000         0.00 ; LIPID ethene, yin,adm jr., 12/95
  CG2D2O    CG2D2     HGA5     5   120.500000   292.880000   0.00000000         0.00 ; MOET, Methoxyethene, xxwy
    HGA5    CG2D2     HGA5     5   119.000000   158.992000   0.00000000         0.00 ; LIPID propene, yin,adm jr., 12/95
   CG2D1   CG2D2O    NG301     5   122.000000   502.080000   0.00000000         0.00 ; NADH, NDPH; Kenno: reverted to nadh/ppi, jjp1/adm jr. 7/95
   CG2D1   CG2D2O    NG311     5   122.000000   502.080000   0.00000000         0.00 ; NICH; Kenno: reverted to nadh/ppi, jjp1/adm jr. 7/95
   CG2D1   CG2D2O   OG3R60     5   126.000000   334.720000   0.00000000         0.00 ; PY01, 4h-pyran, maintain 360 around apex angle
   CG2D1   CG2D2O     HGA4     5   122.000000   435.136000   0.00000000         0.00 ; PY01, 4h-pyran
   CG2D2   CG2D2O    NG321     5   128.000000   669.440000   0.00000000         0.00 ; AMET, ethenamine; mp2-geom, molvib; pram
   CG2D2   CG2D2O    OG301     5   123.500000   543.920000   0.00000000         0.00 ; MOET, Methoxyethene, xxwy
   CG2D2   CG2D2O     HGA4     5   121.000000   368.192000   0.00000000         0.00 ; MOET, Methoxyethene, xxwy
  CG2DC2   CG2D2O    CG2O1     5   117.500000   401.998720   0.00000000         0.00 ; DYAP, by ac_aa
  CG2DC2   CG2D2O    CG2O5     5   108.060000   502.080000   0.00000000         0.00 ; TPQ, by ac_aa
  CG2DC2   CG2D2O    NG2D1     5   125.000000   753.120000   0.00000000         0.00 ; ABSB, amide base, sr
  CG2DC2   CG2D2O    NG2S1     5   120.740000   506.347680   0.00000000         0.00 ; DYAP, by ac_aa
  CG2DC2   CG2D2O    NG301     5   122.000000   502.080000   0.00000000         0.00 ; NADH, NDPH; Kenno: reverted to nadh/ppi, jjp1/adm jr. 7/95
  CG2DC2   CG2D2O    NG311     5   122.000000   502.080000   0.00000000         0.00 ; NICH; Kenno: reverted to nadh/ppi, jjp1/adm jr. 7/95
  CG2DC2   CG2D2O    OG301     5   124.500000   468.608000   0.00000000         0.00 ; MOBU, 1-Methoxy-1,3-butadiene, xxwy
  CG2DC2   CG2D2O    OG311     5   124.500000   468.608000   0.00000000         0.00 ; from CG2DC1 CG2D1O OG301, PENALTY= 5 TPQP
  CG2DC2   CG2D2O    OG312     5   137.910000   447.353280   0.00000000         0.00 ; TPQ, by ac_aa
  CG2DC2   CG2D2O   OG3R60     5   128.000000   334.720000   0.00000000         0.00 ; PY02, 2h-pyran
  CG2DC2   CG2D2O     HGA4     5   120.000000   351.456000   0.00000000         0.00 ; PY02, 2h-pyran
   CG2O1   CG2D2O    NG2S1     5   120.660000   658.143200   0.00000000         0.00 ; DYAP, by ac_aa
   CG2O5   CG2D2O    OG311     5   111.880000   574.128480   0.00000000         0.00 ; TPQP, by ac_aa
   CG2O5   CG2D2O    OG312     5   120.730000   557.225120   0.00000000         0.00 ; TPQ, by ac_aa
   CG331   CG2D2O    NG2D1     5   121.170000   637.306880   0.00000000         0.00 ; FZN, by ac_aa
   CG331   CG2D2O    SG311     5   117.280000   298.402880   0.00000000         0.00 ; FZN, by ac_aa
   NG2D1   CG2D2O    SG311     5   119.560000   607.516800   0.00000000         0.00 ; FZN, by ac_aa
   NG2D1   CG2D2O     HGA4     5   119.500000   410.032000   0.00000000         0.00 ; ABSB, amide base, sr
   NG301   CG2D2O     HGA4     5   119.000000   351.456000   0.00000000         0.00 ; NADH, NDPH; Kenno: reverted to nad/ppi, jjp1/adm jr. 7/95
   NG311   CG2D2O     HGA4     5   119.000000   351.456000   0.00000000         0.00 ; NICH; Kenno: reverted to nad/ppi, jjp1/adm jr. 7/95
   NG321   CG2D2O     HGA4     5   113.000000   251.040000   0.00000000         0.00 ; AMET, ethenamine; mp2-geom, molvib; pram
   OG301   CG2D2O     HGA4     5   115.500000   251.040000   0.00000000         0.00 ; MOET, Methoxyethene, xxwy
  OG3R60   CG2D2O     HGA4     5   112.000000   251.040000   0.00000000         0.00 ; PY01, 4h-pyran
  CG251O   CG2DC1   CG2R51     5   122.000000   242.672000   0.00000000         0.00 ; SWG, by ac_aa
  CG251O   CG2DC1   CG2R61     5   110.070000   247.692800   0.00000000         0.00 ; XYG, by ac_aa
  CG251O   CG2DC1    CG331     5   118.450000   370.535040   0.00000000         0.00 ; DYG NRQ, by ac_aa
  CG251O   CG2DC1     HGA4     5   116.190000   252.713600   0.00000000         0.00 ; NRQ DYG, by ac_aa
  CG2D1O   CG2DC1   CG2DC2     5   120.000000   401.664000   0.00000000         0.00 ; PY02, 2h-pyran
  CG2D1O   CG2DC1    CG2O1     5   113.000000   543.920000   0.00000000         0.00 ; NICH; Kenno: nad/ppi, jjp1/adm jr. 7/95 says 5.0 107.8 but that's too unlikely ==> re-optimize
  CG2D1O   CG2DC1    CG2O2     5   113.000000   543.920000   0.00000000         0.00 ; from CG2D1O CG2DC1 CG2O1, PENALTY= 2.5 DYA
  CG2D1O   CG2DC1    CG2O3     5   123.500000   401.664000   0.00000000         0.00 ; from CG2DC1 CG2DC1 CG2O3, PENALTY= 3.5 DYA
  CG2D1O   CG2DC1    CG2O5     5   113.000000   543.920000   0.00000000         0.00 ; from CG2D1O CG2DC1 CG2O1, PENALTY= 3 TPQ TPQP
  CG2D1O   CG2DC1    CG321     5   126.500000   364.008000   0.00000000         0.00 ; NICH; Kenno: nadh/ppi, jjp1/adm jr. 7/95 says 43.50 128.00 but that's unlikely ==> re-optimize
  CG2D1O   CG2DC1    CG331     5   126.500000   364.008000   0.00000000         0.00 ; from CG2D1O CG2DC1 CG321, sm071
  CG2D1O   CG2DC1     HGA4     5   122.000000   351.456000   0.00000000         0.00 ; PY02, 2h-pyran
  CG2DC1   CG2DC1   CG2DC2     5   123.000000   401.664000   0.00000000         0.00 ; RETINOL 13DP, Pentadiene @@@@@ Kenno: 123.5-->123.0 @@@@@
  CG2DC1   CG2DC1    CG2O1     5   123.500000   401.664000   0.00000000         0.00 ; RETINOL CROT
  CG2DC1   CG2DC1    CG2O3     5   123.500000   401.664000   0.00000000         0.00 ; RETINOL PRAC
  CG2DC1   CG2DC1    CG2O4     5   120.000000   502.080000   0.00000000         0.00 ; RETINOL RTAL unmodified
  CG2DC1   CG2DC1    CG2O5     5   120.000000   502.080000   0.00000000         0.00 ; from CG2DC1 CG2DC1 CG2O4, PENALTY= 0.5 TPQ TPQP TRQ
  CG2DC1   CG2DC1   CG2R51     5   120.920000   242.420960   0.00000000         0.00 ; TRQ, by ac_aa
  CG2DC1   CG2DC1   CG2R61     5   122.000000   242.672000   0.00000000         0.00 ; from CG2DC3 CG2DC1 CG2R61, PENALTY= 3.5 STYA
  CG2DC1   CG2DC1    CG301     5   123.500000   401.664000   0.00000000         0.00 ; RETINOL MECH
  CG2DC1   CG2DC1    CG321     5   123.500000   401.664000   0.00000000         0.00 ; RETINOL MECH
  CG2DC1   CG2DC1    CG331     5   123.500000   401.664000   0.00000000         0.00 ; RETINOL BTE2, 2-butene
  CG2DC1   CG2DC1     HGA4     5   119.000000   351.456000   0.00000000         0.00 ; RETINOL BTE2, 2-butene
  CG2DC2   CG2DC1   CG2DC2     5   122.960000   390.450880   0.00000000         0.00 ; CR8D, by ac_aa
  CG2DC2   CG2DC1   CG2DC3     5   123.500000   401.664000   0.00000000         0.00 ; RETINOL 13DB, 1,3-Butadiene
  CG2DC2   CG2DC1    CG2O5     5   121.570000   403.002880   0.00000000         0.00 ; sb_ot 2021, from CG2O5  CG2DC2 CG2DC1
  CG2DC2   CG2DC1    CG301     5   123.500000   401.664000   0.00000000         0.00 ; RETINOL MECH
  CG2DC2   CG2DC1    CG331     5   113.000000   401.664000   0.00000000         0.00 ; RETINOL DMB1, 2-methyl-1,3-butadiene
  CG2DC2   CG2DC1    NG2D1     5   121.530000   470.030560   0.00000000         0.00 ; sb_ot 2021, from CG2DC1 CG2DC2 NG2D1
  CG2DC2   CG2DC1    NG2P1     5   125.600000   334.720000   0.00000000         0.00 ; RETINOL SCH3, Schiff's base, protonated
  CG2DC2   CG2DC1     HGA4     5   118.000000   351.456000   0.00000000         0.00 ; RETINOL 13DB, 1,3-Butadiene
  CG2DC2   CG2DC1    HGR52     5   120.400000   351.456000   0.00000000         0.00 ; RETINOL SCH3, Schiff's base, protonated
  CG2DC3   CG2DC1    CG2O3     5   119.000000   334.720000   0.25267000     29288.00 ; RETINOL PRAC
  CG2DC3   CG2DC1    CG2O4     5   120.000000   502.080000   0.00000000         0.00 ; RETINOL PRAL unmodified
  CG2DC3   CG2DC1    CG2O5     5   118.600000   292.880000   0.00000000         0.00 ; BEON, butenone, kevo
  CG2DC3   CG2DC1   CG2R51     5   122.000000   242.672000   0.00000000         0.00 ; from CG2DC3 CG2DC1 CG2R61, PENALTY= 8.5 SWG
  CG2DC3   CG2DC1   CG2R61     5   122.000000   242.672000   0.00000000         0.00 ; STYR, styrene, xxwy & oashi
  CG2DC3   CG2DC1    CG321     5   123.500000   401.664000   0.00000000         0.00 ; from CG2DC3 CG2DC2 CG331, PENALTY= 0.9 2NP
  CG2DC3   CG2DC1    CG331     5   123.500000   401.664000   0.00000000         0.00 ; RETINOL DMB1, 2-methyl-1,3-butadiene
  CG2DC3   CG2DC1     HGA4     5   118.000000   351.456000   0.00000000         0.00 ; RETINOL 13DB, 1,3-Butadiene
   CG2O1   CG2DC1    CG321     5   123.500000   543.920000   0.00000000         0.00 ; NICH; Kenno: nadh/ppi, jjp1/adm jr. 7/95 says 125.0 124.2 but that's unlikely ==> re-optimize
   CG2O1   CG2DC1     HGA4     5   119.500000   435.136000   0.00000000         0.00 ; RETINOL CROT
   CG2O2   CG2DC1     HGA4     5   122.000000   267.776000   0.00000000         0.00 ; from CG2O4 CG2DC2 HGA4, PENALTY= 1.5 DYA
   CG2O3   CG2DC1    CG321     5   123.500000   543.920000   0.00000000         0.00 ; from CG2O1 CG2DC1 CG321, PENALTY= 7.5 2NP
   CG2O3   CG2DC1    CG331     5   123.500000   543.920000   0.00000000         0.00 ; from CG2O1 CG2DC2 CG321, penalty= 8.4 KPI MCL
   CG2O3   CG2DC1    NG2D1     5   129.030000   272.713120   0.00000000         0.00 ; MCL, by ac_aa
   CG2O3   CG2DC1     HGA4     5   119.500000   435.136000   0.00000000         0.00 ; RETINOL PRAC
   CG2O4   CG2DC1     HGA4     5   122.000000   267.776000   0.00000000         0.00 ; RETINOL RTAL unmodified
   CG2O5   CG2DC1    CG321     5   123.500000   543.920000   0.00000000         0.00 ; from CG2O1 CG2DC2 CG321, PENALTY= 3 TPQ TPQP
   CG2O5   CG2DC1    NG2D1     5   114.690000   506.012960   0.00000000         0.00 ; sb_ot 2021, from CG2O5  CG2DC2 NG2D1
   CG2O5   CG2DC1     HGA4     5   123.400000   267.776000   0.00000000         0.00 ; BEON, butenone, kevo
  CG2R51   CG2DC1     HGA4     5   120.000000   267.776000   0.00000000         0.00 ; 23 , from CG2R61 CG2DC1 HGA4, penalty= 8.5 TQQ TRQ  SWG CRF CR8D
  CG2R53   CG2DC1    CG321     5   127.340000   405.345920   0.00000000         0.00 ; from CG331 CG2DC1 CG2R53, CRQ
  CG2R53   CG2DC1    CG331     5   127.340000   405.345920   0.00000000         0.00 ; NRQ, by ac_aa
  CG2R53   CG2DC1    NG2D1     5   117.000000   468.608000   0.00000000         0.00 ; from CG2R61 CG2DC1 NG2D1, PENALTY= 8.5 CRQ XYG NRQ
  CG2R61   CG2DC1    NG2D1     5   117.000000   468.608000   0.00000000         0.00 ; HDZ1b, hydrazone model cmpd 1b, kevo
  CG2R61   CG2DC1     HGA4     5   120.000000   267.776000   0.00000000         0.00 ; HDZ1b, hydrazone model cmpd 1b; STYR, styrene; kevo, xxwy, oashi
   CG321   CG2DC1    CG331     5   123.500000   401.664000   0.00000000         0.00 ; RETINOL MECH
   CG321   CG2DC1    NG2D1     5   142.240000   463.168800   0.00000000         0.00 ; from NG2D1 CG2DC1 CG331, CRQ
   CG321   CG2DC1     HGA4     5   116.000000   334.720000   0.00000000         0.00 ; RETINOL PROL
   CG331   CG2DC1    CG331     5   113.000000   393.296000   0.00000000         0.00 ; RETINOL DMP1, 4-methyl-1,3-pentadiene
   CG331   CG2DC1    NG2D1     5   142.240000   463.168800   0.00000000         0.00 ; MCL, by ac_aa
   CG331   CG2DC1     HGA4     5   117.500000   351.456000   0.00000000         0.00 ; RETINOL BTE2, 2-butene
   NG2D1   CG2DC1     HGA4     5   123.000000   317.984000   0.00000000         0.00 ; HDZ1b, hydrazone model cmpd 1b, kevo
   NG2P1   CG2DC1    HGR52     5   114.000000   317.984000   0.00000000         0.00 ; RETINOL SCH2, Schiff's base, protonated
  CG252O   CG2DC2   CG2R51     5   122.000000   242.672000   0.00000000         0.00 ; SWG, by ac_aa
  CG252O   CG2DC2   CG2R61     5   110.070000   247.692800   0.00000000         0.00 ; XYG, by ac_aa
  CG252O   CG2DC2    CG331     5   118.450000   370.535040   0.00000000         0.00 ; DYG NRQ, by ac_aa
  CG252O   CG2DC2     HGA4     5   116.190000   252.713600   0.00000000         0.00 ; NRQ DYG, by ac_aa
  CG2D2O   CG2DC2   CG2DC1     5   120.000000   401.664000   0.00000000         0.00 ; PY02, 2h-pyran
  CG2D2O   CG2DC2    CG2O1     5   113.000000   543.920000   0.00000000         0.00 ; NICH; Kenno: nad/ppi, jjp1/adm jr. 7/95 says 5.0 107.8 but that's too unlikely ==> re-optimize
  CG2D2O   CG2DC2    CG2O2     5   113.000000   543.920000   0.00000000         0.00 ; from CG2D1O CG2DC1 CG2O1, PENALTY= 2.5 DYA
  CG2D2O   CG2DC2    CG2O3     5   123.500000   401.664000   0.00000000         0.00 ; from CG2DC1 CG2DC1 CG2O3, PENALTY= 3.5 DYA
  CG2D2O   CG2DC2    CG2O5     5   113.000000   543.920000   0.00000000         0.00 ; from CG2D1O CG2DC1 CG2O1, PENALTY= 3 TPQ TPQP
  CG2D2O   CG2DC2    CG321     5   126.500000   364.008000   0.00000000         0.00 ; NICH; Kenno: nadh/ppi, jjp1/adm jr. 7/95 says 43.50 128.00 but that's unlikely ==> re-optimize
  CG2D2O   CG2DC2    CG331     5   126.500000   364.008000   0.00000000         0.00 ; from CG2D1O CG2DC1 CG321, sm071
  CG2D2O   CG2DC2     HGA4     5   122.000000   351.456000   0.00000000         0.00 ; PY02, 2h-pyran
  CG2DC1   CG2DC2   CG2DC1     5   122.960000   390.450880   0.00000000         0.00 ; CR8D, by ac_aa
  CG2DC1   CG2DC2   CG2DC2     5   123.000000   401.664000   0.00000000         0.00 ; RETINOL 13DP, Pentadiene @@@@@ Kenno: 123.5-->123.0 @@@@@
  CG2DC1   CG2DC2   CG2DC3     5   123.500000   401.664000   0.00000000         0.00 ; RETINOL 13DB, 1,3-Butadiene
  CG2DC1   CG2DC2    CG2O5     5   121.570000   403.002880   0.00000000         0.00 ; sb_ot 2021, from CG2O5  CG2DC2 CG2DC1
  CG2DC1   CG2DC2    CG301     5   123.500000   401.664000   0.00000000         0.00 ; RETINOL MECH
  CG2DC1   CG2DC2    CG331     5   113.000000   401.664000   0.00000000         0.00 ; RETINOL DMB1, 2-methyl-1,3-butadiene
  CG2DC1   CG2DC2    NG2D1     5   121.530000   470.030560   0.00000000         0.00 ; sb_ot 2021, from CG2DC1 CG2DC2 NG2D1
  CG2DC1   CG2DC2    NG2P1     5   125.600000   334.720000   0.00000000         0.00 ; RETINOL SCH3, Schiff's base, protonated
  CG2DC1   CG2DC2     HGA4     5   118.000000   351.456000   0.00000000         0.00 ; RETINOL 13DB, 1,3-Butadiene
  CG2DC1   CG2DC2    HGR52     5   120.400000   351.456000   0.00000000         0.00 ; RETINOL SCH3, Schiff's base, protonated
  CG2DC2   CG2DC2    CG2O1     5   123.500000   401.664000   0.00000000         0.00 ; RETINOL CROT
  CG2DC2   CG2DC2    CG2O3     5   123.500000   401.664000   0.00000000         0.00 ; RETINOL PRAC
  CG2DC2   CG2DC2    CG2O4     5   120.000000   502.080000   0.00000000         0.00 ; RETINOL RTAL unmodified
  CG2DC2   CG2DC2    CG2O5     5   120.000000   502.080000   0.00000000         0.00 ; from CG2DC1 CG2DC1 CG2O4, PENALTY= 0.5 TPQ TPQP TRQ
  CG2DC2   CG2DC2   CG2R51     5   120.920000   242.420960   0.00000000         0.00 ; TRQ, by ac_aa
  CG2DC2   CG2DC2   CG2R61     5   122.000000   242.672000   0.00000000         0.00 ; from CG2DC3 CG2DC1 CG2R61, PENALTY= 3.5 STYA
  CG2DC2   CG2DC2    CG301     5   123.500000   401.664000   0.00000000         0.00 ; RETINOL MECH
  CG2DC2   CG2DC2    CG321     5   123.500000   401.664000   0.00000000         0.00 ; RETINOL MECH
  CG2DC2   CG2DC2    CG331     5   123.500000   401.664000   0.00000000         0.00 ; RETINOL BTE2, 2-butene
  CG2DC2   CG2DC2     HGA4     5   119.000000   351.456000   0.00000000         0.00 ; RETINOL BTE2, 2-butene
  CG2DC3   CG2DC2    CG2O3     5   119.000000   334.720000   0.25267000     29288.00 ; RETINOL PRAC
  CG2DC3   CG2DC2    CG2O4     5   120.000000   502.080000   0.00000000         0.00 ; RETINOL PRAL unmodified
  CG2DC3   CG2DC2    CG2O5     5   118.600000   292.880000   0.00000000         0.00 ; BEON, butenone, kevo
  CG2DC3   CG2DC2   CG2R51     5   122.000000   242.672000   0.00000000         0.00 ; from CG2DC3 CG2DC1 CG2R61, PENALTY= 8.5 SWG
  CG2DC3   CG2DC2   CG2R61     5   122.000000   242.672000   0.00000000         0.00 ; STYR, styrene, xxwy & oashi
  CG2DC3   CG2DC2    CG321     5   123.500000   401.664000   0.00000000         0.00 ; from CG2DC3 CG2DC2 CG331, PENALTY= 0.9 2NP
  CG2DC3   CG2DC2    CG331     5   123.500000   401.664000   0.00000000         0.00 ; RETINOL DMB1, 2-methyl-1,3-butadiene
  CG2DC3   CG2DC2     HGA4     5   118.000000   351.456000   0.00000000         0.00 ; RETINOL 13DB, 1,3-Butadiene
   CG2O1   CG2DC2    CG321     5   123.500000   543.920000   0.00000000         0.00 ; NICH; Kenno: nadh/ppi, jjp1/adm jr. 7/95 says 125.0 124.2 but that's unlikely ==> re-optimize
   CG2O1   CG2DC2     HGA4     5   119.500000   435.136000   0.00000000         0.00 ; RETINOL CROT
   CG2O2   CG2DC2     HGA4     5   122.000000   267.776000   0.00000000         0.00 ; from CG2O4 CG2DC2 HGA4, PENALTY= 1.5 DYA
   CG2O3   CG2DC2    CG321     5   123.500000   543.920000   0.00000000         0.00 ; from CG2O1 CG2DC1 CG321, PENALTY= 7.5 2NP
   CG2O3   CG2DC2    CG331     5   123.500000   543.920000   0.00000000         0.00 ; from CG2O1 CG2DC2 CG321, penalty= 8.4 KPI MCL
   CG2O3   CG2DC2    NG2D1     5   129.030000   272.713120   0.00000000         0.00 ; MCL, by ac_aa
   CG2O3   CG2DC2     HGA4     5   119.500000   435.136000   0.00000000         0.00 ; RETINOL PRAC
   CG2O4   CG2DC2     HGA4     5   122.000000   267.776000   0.00000000         0.00 ; RETINOL RTAL unmodified
   CG2O5   CG2DC2    CG321     5   123.500000   543.920000   0.00000000         0.00 ; from CG2O1 CG2DC2 CG321, PENALTY= 3 TPQ TPQP
   CG2O5   CG2DC2    NG2D1     5   114.690000   506.012960   0.00000000         0.00 ; sb_ot 2021, from CG2O5  CG2DC2 NG2D1
   CG2O5   CG2DC2     HGA4     5   123.400000   267.776000   0.00000000         0.00 ; BEON, butenone, kevo
  CG2R51   CG2DC2     HGA4     5   120.000000   267.776000   0.00000000         0.00 ; 23 , from CG2R61 CG2DC1 HGA4, penalty= 8.5 TQQ TRQ  SWG CRF CR8D
  CG2R53   CG2DC2    CG321     5   127.340000   405.345920   0.00000000         0.00 ; from CG331 CG2DC1 CG2R53, CRQ
  CG2R53   CG2DC2    CG331     5   127.340000   405.345920   0.00000000         0.00 ; NRQ, by ac_aa
  CG2R53   CG2DC2    NG2D1     5   117.000000   468.608000   0.00000000         0.00 ; from CG2R61 CG2DC1 NG2D1, PENALTY= 8.5 CRQ XYG NRQ
  CG2R61   CG2DC2    NG2D1     5   117.000000   468.608000   0.00000000         0.00 ; HDZ1b, hydrazone model cmpd 1b, kevo
  CG2R61   CG2DC2     HGA4     5   120.000000   267.776000   0.00000000         0.00 ; HDZ1b, hydrazone model cmpd 1b; STYR, styrene; kevo, xxwy, oashi
   CG321   CG2DC2    CG331     5   123.500000   401.664000   0.00000000         0.00 ; RETINOL MECH
   CG321   CG2DC2    NG2D1     5   142.240000   463.168800   0.00000000         0.00 ; from NG2D1 CG2DC1 CG331, CRQ
   CG321   CG2DC2     HGA4     5   116.000000   334.720000   0.00000000         0.00 ; RETINOL PROL
   CG331   CG2DC2    CG331     5   113.000000   393.296000   0.00000000         0.00 ; RETINOL DMP1, 4-methyl-1,3-pentadiene
   CG331   CG2DC2    NG2D1     5   142.240000   463.168800   0.00000000         0.00 ; MCL, by ac_aa
   CG331   CG2DC2     HGA4     5   117.500000   351.456000   0.00000000         0.00 ; RETINOL BTE2, 2-butene
   NG2D1   CG2DC2     HGA4     5   123.000000   317.984000   0.00000000         0.00 ; HDZ1b, hydrazone model cmpd 1b, kevo
   NG2P1   CG2DC2    HGR52     5   114.000000   317.984000   0.00000000         0.00 ; RETINOL SCH2, Schiff's base, protonated
  CG251O   CG2DC3     HGA5     5   120.500000   292.880000   0.00000000         0.00 ; MRDN, methylidene rhodanine, kevo & xxwy
  CG252O   CG2DC3     HGA5     5   120.500000   292.880000   0.00000000         0.00 ; MRDN, methylidene rhodanine, kevo & xxwy
  CG25C1   CG2DC3     HGA5     5   120.500000   376.560000   0.00000000         0.00 ; MEOI, methyleneoxindole; from RETINOL 13DB, 1,3-Butadiene (re-optimize); kevo
  CG25C2   CG2DC3     HGA5     5   120.500000   376.560000   0.00000000         0.00 ; MEOI, methyleneoxindole; from RETINOL 13DB, 1,3-Butadiene (re-optimize); kevo
  CG2DC1   CG2DC3     HGA5     5   120.500000   376.560000   0.00000000         0.00 ; RETINOL 13DB, 1,3-Butadiene
  CG2DC2   CG2DC3     HGA5     5   120.500000   376.560000   0.00000000         0.00 ; RETINOL 13DB, 1,3-Butadiene
    HGA5   CG2DC3     HGA5     5   119.000000   158.992000   0.00000000         0.00 ; RETINOL 13DB, 1,3-Butadiene
   NG2D1    CG2N1    NG311     5   125.000000   418.400000   0.00000000         0.00 ; MGU2, methylguanidine2
   NG2D1    CG2N1    NG321     5   125.000000   836.800000   0.00000000         0.00 ; MGU1, methylguanidine; MGU2, methylguanidine2
   NG2P1    CG2N1    NG2P1     5   120.000000   435.136000   0.23642000     75312.00 ; PROT changed from 60.0/120.3 for guanidinium (KK)
   NG311    CG2N1    NG321     5   113.000000   418.400000   0.00000000         0.00 ; MGU2, methylguanidine2 kevo: sum=363 (deliberate)
   NG321    CG2N1    NG321     5   113.000000   627.600000   0.00000000         0.00 ; MGU1, methylguanidine kevo: sum=363 (deliberate)
  CG2R51    CG2N2    NG2P1     5   118.500000   527.184000   0.00000000         0.00 ; RCG, yxu, RNA
  CG2R61    CG2N2    NG2P1     5   118.500000   669.440000   0.00000000         0.00 ; BAMI, benzamidinium, mp2 geom & movib, pram
   CG331    CG2N2    NG2P1     5   118.500000   435.136000   0.00000000         0.00 ; AMDN, amidinium, mp2 geom, pram
   NG2D1    CG2N2    NG2D1     5   132.000000   585.760000   0.00000000         0.00 ; ABSB, amide base, sr
   NG2D1    CG2N2    NG321     5   127.000000   711.280000   0.00000000         0.00 ; MT2A, fylin
   NG2D1    CG2N2    SG311     5   116.400000   309.616000   0.00000000         0.00 ; MT2A, fylin
   NG2P1    CG2N2    NG2P1     5   123.000000   435.136000   0.23642000     75312.00 ; AMDN, amidinium, mp2 geom & movib, pram
   NG321    CG2N2    SG311     5   116.600000   468.608000   0.00000000         0.00 ; MT2A, fylin
  CG2D1O    CG2O1    NG2S1     5   116.500000   669.440000   0.00000000         0.00 ; from CG2DC1 CG2O1 NG2S1, PENALTY= 3.5 DYA
  CG2D1O    CG2O1    OG2D1     5   122.500000   669.440000   0.00000000         0.00 ; from CG2DC1 CG2O1 OG2D1, PENALTY= 3.5 DYA
  CG2D2O    CG2O1    NG2S1     5   116.500000   669.440000   0.00000000         0.00 ; from CG2DC1 CG2O1 NG2S1, PENALTY= 3.5 DYA
  CG2D2O    CG2O1    OG2D1     5   122.500000   669.440000   0.00000000         0.00 ; from CG2DC1 CG2O1 OG2D1, PENALTY= 3.5 DYA
  CG2DC1    CG2O1    NG2D1     5   107.500000   836.800000   0.00000000         0.00 ; ABSB, amide base, sr
  CG2DC1    CG2O1    NG2S1     5   116.500000   669.440000   0.00000000         0.00 ; RETINOL CROT
  CG2DC1    CG2O1    NG2S2     5   113.000000   711.280000   0.24600000     66944.00 ; NICH; Kenno: reverted to nad/ppi, jjp1/adm jr. 7/95
  CG2DC1    CG2O1    OG2D1     5   122.500000   669.440000   0.00000000         0.00 ; RETINOL CROT
  CG2DC2    CG2O1    NG2D1     5   107.500000   836.800000   0.00000000         0.00 ; ABSB, amide base, sr
  CG2DC2    CG2O1    NG2S1     5   116.500000   669.440000   0.00000000         0.00 ; RETINOL CROT
  CG2DC2    CG2O1    NG2S2     5   113.000000   711.280000   0.24600000     66944.00 ; NICH; Kenno: reverted to nad/ppi, jjp1/adm jr. 7/95
  CG2DC2    CG2O1    OG2D1     5   122.500000   669.440000   0.00000000         0.00 ; RETINOL CROT
  CG2R51    CG2O1    NG2S1     5   115.500000   435.136000   0.00000000         0.00 ; INCA model for D3R, xxwy
  CG2R51    CG2O1    OG2D1     5   122.000000   376.560000   0.00000000         0.00 ; INCA model for D3R, xxwy
  CG2R61    CG2O1    NG2D1     5   117.000000   669.440000   0.00000000         0.00 ; ABBM, amide base, sr
  CG2R61    CG2O1    NG2S1     5   116.500000   669.440000   0.00000000         0.00 ; HDZ2, hydrazone model cmpd 2
  CG2R61    CG2O1    NG2S2     5   110.230000   418.400000   0.00000000         0.00 ; 3NAP, nicotamide (PYRIDINE pyr-CONH2), yin
  CG2R61    CG2O1    OG2D1     5   121.000000   251.040000   0.00000000         0.00 ; reverted to 3NAP, nicotamide. Kenno: compromise with NMA and HDZ2 ==> 124.5 --> 121.00
  CG2R62    CG2O1    NG2S2     5   113.000000   711.280000   0.24600000     66944.00 ; NA nad/ppi, jjp1/adm jr. 7/95
  CG2R62    CG2O1    OG2D1     5   118.500000   711.280000   0.24300000     16736.00 ; NA nad/ppi, jjp1/adm jr. 7/95
   CG311    CG2O1    NG2D1     5   108.810000   669.440000   0.00000000         0.00 ; XYG, by ac_aa
   CG311    CG2O1    NG2S0     5   112.500000   167.360000   0.00000000         0.00 ; PROT AcProNH2, ProNH2, AcProNHCH3 RLD 4/23/93
   CG311    CG2O1    NG2S1     5   116.500000   669.440000   0.00000000         0.00 ; PROT NMA Vib Modes (LK)
   CG311    CG2O1    NG2S2     5   116.500000   418.400000   0.24500000     41840.00 ; PROT adm jr. 8/13/90  geometry and vibrations
   CG311    CG2O1    OG2D1     5   121.000000   669.440000   0.00000000         0.00 ; PROT Alanine Dipeptide ab initio calc's (LK)
   CG314    CG2O1    NG2S0     5   112.500000   167.360000   0.00000000         0.00 ; PROT AcProNH2, ProNH2, AcProNHCH3 RLD 4/23/93
   CG314    CG2O1    NG2S1     5   116.500000   669.440000   0.00000000         0.00 ; PROT NMA Vib Modes (LK)
   CG314    CG2O1    NG2S2     5   116.500000   418.400000   0.24500000     41840.00 ; PROT adm jr. 8/13/90  geometry and vibrations
   CG314    CG2O1    OG2D1     5   121.000000   669.440000   0.00000000         0.00 ; PROT Alanine Dipeptide ab initio calc's (LK)
   CG321    CG2O1    NG2S0     5   112.500000   167.360000   0.00000000         0.00 ; PROT AcProNH2, ProNH2, AcProNHCH3 RLD 4/23/93
   CG321    CG2O1    NG2S1     5   116.500000   669.440000   0.00000000         0.00 ; PROT NMA Vib Modes (LK)
   CG321    CG2O1    NG2S2     5   116.500000   418.400000   0.24500000     41840.00 ; PROT adm jr. 8/13/90  geometry and vibrations
   CG321    CG2O1    OG2D1     5   121.000000   669.440000   0.00000000         0.00 ; PROT Alanine Dipeptide ab initio calc's (LK)
   CG321    CG2O1    SG2D1     5   123.760000   455.470240   0.00000000         0.00 ; GL3, by ac_aa
   CG324    CG2O1    NG2S0     5   112.500000   167.360000   0.00000000         0.00 ; PROT AcProNH2, ProNH2, AcProNHCH3 RLD 4/23/93
   CG324    CG2O1    NG2S1     5   116.500000   669.440000   0.00000000         0.00 ; PROT NMA Vib Modes (LK)
   CG324    CG2O1    NG2S2     5   116.500000   418.400000   0.24500000     41840.00 ; PROT adm jr. 8/13/90  geometry and vibrations
   CG324    CG2O1    OG2D1     5   121.000000   669.440000   0.00000000         0.00 ; PROT Alanine Dipeptide ab initio calc's (LK)
   CG331    CG2O1    NG2D1     5   109.650000   590.613440   0.00000000         0.00 ; NRQ, by ac_aa
   CG331    CG2O1    NG2S0     5   115.000000   334.720000   0.00000000         0.00 ; DMF, Dimethylformamide, xxwy
   CG331    CG2O1    NG2S1     5   116.500000   669.440000   0.00000000         0.00 ; PROT NMA Vib Modes (LK)
   CG331    CG2O1    NG2S2     5   116.500000   418.400000   0.24500000     41840.00 ; PROT adm jr. 8/13/90  geometry and vibrations
   CG331    CG2O1    OG2D1     5   121.000000   669.440000   0.00000000         0.00 ; PROT Alanine Dipeptide ab initio calc's (LK)
  CG3C50    CG2O1    NG2S1     5   116.500000   669.440000   0.00000000         0.00 ; from CG3C51 CG2O1 NG2S1, sm140
  CG3C50    CG2O1    OG2D1     5   118.000000   669.440000   0.00000000         0.00 ; from CG3C51 CG2O1 OG2D1, PENALTY= 0.8 PXU
  CG3C51    CG2O1    NG2S0     5   112.500000   167.360000   0.00000000         0.00 ; PROT AcProNH2, ProNH2, AcProNHCH3 RLD 4/23/93
  CG3C51    CG2O1    NG2S1     5   116.500000   669.440000   0.00000000         0.00 ; PROT AcProNH2, ProNH2, AcProNHCH3 RLD 4/23/93
  CG3C51    CG2O1    NG2S2     5   112.500000   669.440000   0.00000000         0.00 ; PROT AcProNH2, ProNH2, AcProNHCH3 RLD 4/23/93
  CG3C51    CG2O1    OG2D1     5   118.000000   669.440000   0.00000000         0.00 ; PROT AcProNH2, ProNH2, AcProNHCH3 RLD 4/23/93
  CG3C53    CG2O1    NG2S0     5   112.500000   167.360000   0.00000000         0.00 ; PROT AcProNH2, ProNH2, AcProNHCH3 RLD 4/23/93
  CG3C53    CG2O1    NG2S1     5   116.500000   669.440000   0.00000000         0.00 ; PROT AcProNH2, ProNH2, AcProNHCH3 RLD 4/23/93
  CG3C53    CG2O1    NG2S2     5   112.500000   669.440000   0.00000000         0.00 ; PROT AcProNH2, ProNH2, AcProNHCH3 RLD 4/23/93
  CG3C53    CG2O1    OG2D1     5   118.000000   669.440000   0.00000000         0.00 ; PROT AcProNH2, ProNH2, AcProNHCH3 RLD 4/23/93
   NG2D1    CG2O1    OG2D1     5   120.540000   669.440000   0.00000000         0.00 ; NRQ, by ac_aa
   NG2S0    CG2O1    OG2D1     5   124.000000   669.440000   0.00000000         0.00 ; DMF, Dimethylformamide, xxwy
   NG2S0    CG2O1    HGR52     5   115.000000   359.824000   0.00000000         0.00 ; DMF, Dimethylformamide, xxwy
   NG2S1    CG2O1    OG2D1     5   122.500000   669.440000   0.00000000         0.00 ; PROT NMA Vib Modes (LK)
   NG2S1    CG2O1    SG2D1     5   126.520000   343.171680   0.00000000         0.00 ; GL3, by ac_aa
   NG2S1    CG2O1    HGR52     5   111.000000   368.192000   0.19800000     41840.00 ; amba, from NG2S2 CG2O1 HGR52, not optimized, yxu, RNA
   NG2S2    CG2O1    OG2D1     5   122.500000   627.600000   0.23700000     41840.00 ; PROT adm jr. 4/10/91, acetamide update
   NG2S2    CG2O1    HGR52     5   111.000000   368.192000   0.19800000     41840.00 ; PROT, formamide
   OG2D1    CG2O1    HGR52     5   122.000000   368.192000   0.00000000         0.00 ; kevo reverted to adm jr., 5/13/91, formamide geometry and vibrations
  CG2DC1    CG2O2    OG2D1     5   121.800000   585.760000   0.00000000         0.00 ; from CG2DC2 CG2O5 OG2D3, PENALTY= 10.5 DYA
  CG2DC1    CG2O2    OG311     5   112.470000   334.552640   0.23436000     25078.90 ; DYAP, by ac_aa
  CG2DC2    CG2O2    OG2D1     5   121.800000   585.760000   0.00000000         0.00 ; from CG2DC2 CG2O5 OG2D3, PENALTY= 10.5 DYA
  CG2DC2    CG2O2    OG311     5   112.470000   334.552640   0.23436000     25078.90 ; DYAP, by ac_aa
  CG2R61    CG2O2    OG2D1     5   123.100000   585.760000   0.24420000     16736.00 ; ZOIC, benzoic acid, MBOA, methylbenzoate, jal
  CG2R61    CG2O2    OG302     5   111.000000   418.400000   0.23600000     16736.00 ; MBOA, methylbenzoate (UB term has been adjusted), jal
  CG2R61    CG2O2    OG311     5   113.900000   334.720000   0.23700000     25104.00 ; ZOIC, benzoic acid (UB term has been adjusted), jal
  CG2R61    CG2O2    SG311     5   114.540000   364.259040   0.26826000     15572.85 ; JJJ, by ac_aa
   CG311    CG2O2    OG2D1     5   125.000000   585.760000   0.24420000     16736.00 ; PROT adm jr. 5/02/91, acetic acid pure solvent; LIPID methyl acetate
   CG311    CG2O2    OG302     5   109.000000   460.240000   0.23260000     16736.00 ; AMGA, Alpha Methyl Glut Acid CDCA Amide
   CG311    CG2O2    OG311     5   110.500000   460.240000   0.00000000         0.00 ; drug design project, xxwy
   CG321    CG2O2    OG2D1     5   125.000000   585.760000   0.24420000     16736.00 ; PROT adm jr. 5/02/91, acetic acid pure solvent; LIPID methyl acetate
   CG321    CG2O2    OG302     5   109.000000   460.240000   0.23260000     16736.00 ; LIPID methyl acetate
   CG321    CG2O2    OG303     5   109.000000   460.240000   0.23260000     16736.00 ; from CG321 CG2O2 OG302, PENALTY= 2.5 PHD PHDP
   CG321    CG2O2    OG311     5   110.500000   460.240000   0.00000000         0.00 ; PROT adm jr, 10/17/90, acetic acid vibrations
   CG321    CG2O2    SG311     5   112.730000   331.289120   0.27670000     16677.42 ; MCS, by ac_aa
   CG331    CG2O2    OG2D1     5   125.000000   585.760000   0.24420000     16736.00 ; PROT adm jr. 5/02/91, acetic acid pure solvent; LIPID methyl acetate
   CG331    CG2O2    OG302     5   109.000000   460.240000   0.23260000     16736.00 ; LIPID methyl acetate
   CG331    CG2O2    OG311     5   110.500000   460.240000   0.00000000         0.00 ; PROT adm jr, 10/17/90, acetic acid vibrations
   CG331    CG2O2    SG311     5   116.030000   358.485120   0.27788000     16685.79 ; CYG, by ac_aa
   OG2D1    CG2O2    OG302     5   125.900000   753.120000   0.22576000    133888.00 ; LIPID acetic acid
   OG2D1    CG2O2    OG303     5   125.900000   753.120000   0.22576000    133888.00 ; from OG2D1 CG2O2 OG302, PENALTY= 2.5 PHD PHDP
   OG2D1    CG2O2    OG311     5   123.000000   418.400000   0.22620000    175728.00 ; PROT adm jr, 10/17/90, acetic acid vibrations
   OG2D1    CG2O2    SG311     5   122.400000   572.203840   0.27094000     16476.59 ; JJJ MCS CYG, by ac_aa
   OG2D1    CG2O2    HGR52     5   119.000000   326.352000   0.00000000         0.00 ; FORH, formic acid, xxwy
   OG311    CG2O2    HGR52     5   105.000000   393.296000   0.00000000         0.00 ; FORH, formic acid, xxwy
  CG2DC1    CG2O3    OG2D2     5   116.000000   334.720000   0.23530000     41840.00 ; RETINOL PRAC
  CG2DC2    CG2O3    OG2D2     5   116.000000   334.720000   0.23530000     41840.00 ; RETINOL PRAC
   CG2O5    CG2O3    OG2D2     5   116.000000   794.960000   0.00000000         0.00 ; BIPHENYL ANALOGS unmodified, peml
  CG2R61    CG2O3    OG2D2     5   116.000000   334.720000   0.23530000     41840.00 ; 3CPY, pyridine-3-carboxylate (PYRIDINE nicotinic acid), yin
   CG301    CG2O3    OG2D2     5   116.000000   334.720000   0.23530000     41840.00 ; AMOL, alpha-methoxy-lactic acid, og
   CG311    CG2O3    OG2D2     5   116.000000   334.720000   0.23530000     41840.00 ; PROT adm jr. 7/23/91, correction, ACETATE (KK)
   CG314    CG2O3    OG2D2     5   116.000000   334.720000   0.23530000     41840.00 ; PROT adm jr. 7/23/91, correction, ACETATE (KK)
   CG321    CG2O3    OG2D2     5   116.000000   334.720000   0.23530000     41840.00 ; PROT adm jr. 7/23/91, correction, ACETATE (KK)
   CG322    CG2O3    OG2D2     5   104.010000   259.240640   0.24370000     41831.63 ; FGA4, by ac_aa
   CG324    CG2O3    OG2D2     5   116.000000   334.720000   0.23530000     41840.00 ; PROT adm jr. 7/23/91, correction, ACETATE (KK)
   CG331    CG2O3    OG2D2     5   116.000000   334.720000   0.23530000     41840.00 ; PROT adm jr. 7/23/91, correction, ACETATE (KK)
  CG3C51    CG2O3    OG2D2     5   116.000000   334.720000   0.23530000     41840.00 ; PROT AcProNH2, ProNH2, AcProNHCH3 RLD 4/23/93
  CG3C53    CG2O3    OG2D2     5   116.000000   334.720000   0.23530000     41840.00 ; PROT AcProNH2, ProNH2, AcProNHCH3 RLD 4/23/93
   NG2S1    CG2O3    OG2D2     5   105.910000   665.088640   0.00000000         0.00 ; KCX, by ac_aa
   OG2D2    CG2O3    OG2D2     5   128.000000   836.800000   0.22587000     58576.00 ; PROT adm jr. 7/23/91, correction, ACETATE (KK)
   OG2D2    CG2O3    HGR52     5   116.000000   376.560000   0.00000000         0.00 ; FORA, formate, kevo (sum=360)
  CG2DC1    CG2O4    OG2D1     5   126.000000   627.600000   0.00000000         0.00 ; RETINOL PRAL only angle modified
  CG2DC1    CG2O4    HGR52     5   116.000000   125.520000   0.00000000         0.00 ; RETINOL PRAL only angle modified
  CG2DC2    CG2O4    OG2D1     5   126.000000   627.600000   0.00000000         0.00 ; RETINOL PRAL only angle modified
  CG2DC2    CG2O4    HGR52     5   116.000000   125.520000   0.00000000         0.00 ; RETINOL PRAL only angle modified
  CG2R61    CG2O4    OG2D1     5   126.000000   627.600000   0.00000000         0.00 ; ALDEHYDE benzaldehyde only angle unmodified
  CG2R61    CG2O4    HGR52     5   116.000000   125.520000   0.00000000         0.00 ; ALDEHYDE benzaldehyde only angle unmodified
  CG2R62    CG2O4    OG2D1     5   126.000000   627.600000   0.00000000         0.00 ; 5FC, from CG2R61 CG2O4 OG2D1, yxu, RNA
  CG2R62    CG2O4    HGR52     5   114.000000   184.096000   0.00000000         0.00 ; 5FC, yxu, RNA
   CG311    CG2O4    OG2D1     5   126.000000   376.560000   0.00000000         0.00 ; amba, from CG321 CG2O4 OG2D1, not optimized, yxu, RNA
   CG311    CG2O4    HGR52     5   116.000000   543.920000   0.00000000         0.00 ; amba, from CG321 CG2O4 HGR52, not optimized, yxu, RNA
   CG321    CG2O4    OG2D1     5   126.000000   376.560000   0.00000000         0.00 ; ALDEHYDE propionaldehyde adm 11/08
   CG321    CG2O4    HGR52     5   116.000000   543.920000   0.00000000         0.00 ; ALDEHYDE propionaldehyde adm 11/08
   CG331    CG2O4    OG2D1     5   126.000000   376.560000   0.00000000         0.00 ; ALDEHYDE acetaldehyde adm 11/08
   CG331    CG2O4    HGR52     5   116.000000   543.920000   0.00000000         0.00 ; ALDEHYDE acetaldehyde adm 11/08
  CG3C41    CG2O4   CG3C41     5    98.000000   744.752000   0.00000000         0.00 ; 3OXT, ozyo
  CG3C41    CG2O4    OG2D1     5   134.000000   585.760000   0.00000000         0.00 ; 2OXT, ozyo, 04/19
  CG3C41    CG2O4    OG2D3     5   134.000000   669.440000   0.00000000         0.00 ; 3OXT, ozyo
  CG3C41    CG2O4   OG3C51     5    99.000000   744.752000   0.00000000         0.00 ; 2OXT, ozyo
   OG2D1    CG2O4   OG3C51     5   127.000000   585.760000   0.00000000         0.00 ; 2OXT, ozyo, 04/19
   OG2D1    CG2O4    HGR52     5   118.000000   543.920000   0.00000000         0.00 ; ALDEHYDE acetaldehyde adm 11/08
  CG2D1O    CG2O5   CG2DC1     5   107.730000   339.657120   0.00000000         0.00 ; TPQ, by ac_aa
  CG2D1O    CG2O5    OG2D3     5   121.800000   585.760000   0.00000000         0.00 ; from CG2DC1 CG2O5 OG2D3, PENALTY= 3.5 TPQ TPQP
  CG2D2O    CG2O5   CG2DC2     5   107.730000   339.657120   0.00000000         0.00 ; TPQ, by ac_aa
  CG2D2O    CG2O5    OG2D3     5   121.800000   585.760000   0.00000000         0.00 ; from CG2DC1 CG2O5 OG2D3, PENALTY= 3.5 TPQ TPQP
  CG2DC1    CG2O5   CG2DC1     5   102.840000   301.248000   0.00000000         0.00 ; TPQ, by ac_aa
  CG2DC1    CG2O5    CG2O5     5   117.430000   308.360800   0.00000000         0.00 ; TRQ, by ac_aa
  CG2DC1    CG2O5   CG2R51     5   108.420000   335.389440   0.00000000         0.00 ; sb_ot 2021, from CG2R51 CG2O5  CG2DC2
  CG2DC1    CG2O5    CG331     5   116.000000   292.880000   0.00000000         0.00 ; BEON, butenone; from PHMK, phenyl methyl ketone; kevo
  CG2DC1    CG2O5    OG2D3     5   121.800000   585.760000   0.00000000         0.00 ; BEON, butenone; from PHMK, phenyl methyl ketone; kevo
  CG2DC2    CG2O5   CG2DC2     5   102.840000   301.248000   0.00000000         0.00 ; TPQ, by ac_aa
  CG2DC2    CG2O5    CG2O5     5   117.430000   308.360800   0.00000000         0.00 ; TRQ, by ac_aa
  CG2DC2    CG2O5   CG2R51     5   108.420000   335.389440   0.00000000         0.00 ; sb_ot 2021, from CG2R51 CG2O5  CG2DC2
  CG2DC2    CG2O5    CG331     5   116.000000   292.880000   0.00000000         0.00 ; BEON, butenone; from PHMK, phenyl methyl ketone; kevo
  CG2DC2    CG2O5    OG2D3     5   121.800000   585.760000   0.00000000         0.00 ; BEON, butenone; from PHMK, phenyl methyl ketone; kevo
   CG2O3    CG2O5   CG2R61     5   117.200000   334.720000   0.00000000         0.00 ; BIPHENYLS BF7 C37, sum of equilibrium angles, kevo
   CG2O3    CG2O5    CG321     5   108.190000   167.360000   0.00000000         0.00 ; 26P, by ac_aa
   CG2O3    CG2O5    OG2D3     5   121.500000   794.960000   0.00000000         0.00 ; BIPHENYLS BF7, C37 new init guess by Kenno based on ACO adm 11/08 ==> re-optimize
   CG2O5    CG2O5   CG2R51     5   107.150000   323.339520   0.00000000         0.00 ; TRQ, by ac_aa
   CG2O5    CG2O5    OG2D3     5   116.550000   751.781120   0.00000000         0.00 ; TRQ, by ac_aa
  CG2R51    CG2O5    OG2D3     5   121.300000   585.760000   0.00000000         0.00 ; 23 , from CG2R61 CG2O5 OG2D3, penalty= 8.5 8.5 TQQ TRQ
  CG2R61    CG2O5   CG2R61     5   107.750000   334.134240   0.00000000         0.00 ; PBF, by ac_aa
  CG2R61    CG2O5    CG311     5   117.200000   334.720000   0.00000000         0.00 ; BIPHENYLS BF6 C36, sum of equilibrium angles, kevo
  CG2R61    CG2O5    CG321     5   116.500000   167.360000   0.00000000         0.00 ; PHEK, phenyl ethyl ketone; from 3ACP, 3-acetylpyridine; mcs
  CG2R61    CG2O5    CG331     5   116.500000   502.080000   0.00000000         0.00 ; PHMK, phenyl methyl ketone, mcs
  CG2R61    CG2O5    OG2D3     5   121.300000   585.760000   0.00000000         0.00 ; 3ACP, 3-acetylpyridine; BF6 BF7 C36 C37; PHMK, phenyl methyl ketone; verified by mcs
   CG311    CG2O5    OG2D3     5   121.500000   794.960000   0.00000000         0.00 ; BIPHENYLS BF6, C36 new init guess by Kenno based on ACO adm 11/08 ==> re-optimize
   CG321    CG2O5    CG321     5   115.600000   292.880000   0.00000000         0.00 ; CHON, cyclohexanone; from ACO, acetone; yapol
   CG321    CG2O5    CG331     5   115.600000   292.880000   0.00000000         0.00 ; BTON, butanone; from ACO, acetone; yapol
   CG321    CG2O5    OG2D3     5   122.200000   627.600000   0.00000000         0.00 ; BTON, butanone; from ACO, acetone; yapol
   CG331    CG2O5    CG331     5   115.600000   292.880000   0.00000000         0.00 ; ACO, acetone adm 11/08
   CG331    CG2O5    OG2D3     5   122.200000   627.600000   0.00000000         0.00 ; ACO, acetone adm 11/08
   NG2D1    CG2O6    NG2S1     5   112.500000   599.148800   0.00000000         0.00 ; flavin
   NG2D1    CG2O6    OG2D1     5   125.440000   733.120480   0.00000000         0.00 ; flavin
  NG2R51    CG2O6    NG2S1     5   112.300000   418.400000   0.00000000         0.00 ; TICA model for D3R, xxwy
  NG2R51    CG2O6    OG2D1     5   122.000000   585.760000   0.00000000         0.00 ; TICA model for D3R, xxwy
   NG2S0    CG2O6    NG2S1     5   112.900000   589.944000   0.00000000         0.00 ; H2U, yxu, 21/2/14, RNA
   NG2S0    CG2O6    OG2D1     5   125.700000   524.673600   0.00000000         0.00 ; H2U, yxu, RNA
   NG2S0    CG2O6    OG302     5   110.300000   753.120000   0.00000000         0.00 ; from NG2S1 CG2O6 OG302, penalty= 1 BXT
   NG2S1    CG2O6    NG2S1     5   115.000000   585.760000   0.00000000         0.00 ; HNA, from NG2S2 CG2O6 NG2S2, cgenff_xyu, yxu, RNA
   NG2S1    CG2O6    NG2S2     5   115.000000   585.760000   0.00000000         0.00 ; from NG2S2 CG2O6 NG2S2, PENALTY= 1 CIR THIC
   NG2S1    CG2O6    OG2D1     5   125.700000   502.080000   0.00000000         0.00 ; DMCB & DECB, dimethyl & diehtyl carbamate, cacha & kevo
   NG2S1    CG2O6    OG302     5   110.300000   753.120000   0.00000000         0.00 ; DMCB & DECB, dimethyl & diehtyl carbamate, cacha & kevo
   NG2S1    CG2O6    SG2D1     5   129.090000   602.579680   0.00000000         0.00 ; THIC, by ac_aa
   NG2S2    CG2O6    NG2S2     5   115.000000   585.760000   0.00000000         0.00 ; UREA, Urea
   NG2S2    CG2O6    OG2D1     5   122.500000   627.600000   0.23700000     41840.00 ; UREA, Urea. Uses a slack parameter from PROT adm jr. 4/10/91, acetamide update ==> re-optimize
   NG2S2    CG2O6    SG2D1     5   128.930000   695.631840   0.00000000         0.00 ; THIC, by ac_aa
   NG2S2    CG2O6    SG311     5   112.270000   346.602560   0.00000000         0.00 ; QCS, by ac_aa
   OG2D1    CG2O6    OG302     5   123.500000   585.760000   0.00000000         0.00 ; DMCB & DECB & DMCA, dimethyl & diehtyl carbamate and dimethyl carbonate, cacha & kevo
   OG2D1    CG2O6    SG311     5   122.090000   347.690400   0.00000000         0.00 ; QCS, by ac_aa
   OG2D2    CG2O6    OG2D2     5   120.000000   334.720000   0.22412700     83261.60 ; PROTMOD carbonate
   OG2D2    CG2O6    OG311     5   120.000000   661.072000   0.00000000         0.00 ; CO31, bicarbonate, xxwy
   OG302    CG2O6    OG302     5   105.000000   711.280000   0.00000000         0.00 ; DMCA, dimethyl carbonate, xxwy
   SG2D1    CG2O6    SG311     5   124.000000   585.760000   0.00000000         0.00 ; DMTT, dimethyl trithiocarbonate, kevo
   SG311    CG2O6    SG311     5   112.000000   334.720000   0.00000000         0.00 ; DMTT, dimethyl trithiocarbonate, kevo
   NG2D1    CG2O7    OG2D5     5   172.000000   351.456000   0.00000000         0.00 ; MICY, EICY: isocyanates, xxwy
   OG2D5    CG2O7    OG2D5     5   180.000000   376.560000   0.00000000         0.00 ; PROT CO2, JES; re-optimized by kevo
   CG1N1   CG2R51   CG2R51     5   128.700000   376.560000   0.00000000         0.00 ; DCG, yxu, RNA
   CG1N1   CG2R51   CG2RC0     5   126.700000   334.720000   0.00000000         0.00 ; DCG, yxu, RNA
  CG2DC1   CG2R51   CG2R51     5   154.350000   291.875840   0.00000000         0.00 ; TRQ, by ac_aa
  CG2DC1   CG2R51   CG2RC0     5   152.490000   292.210560   0.00000000         0.00 ; SWG, by ac_aa
  CG2DC1   CG2R51   NG2R50     5   153.480000   292.880000   0.25191000     16342.70 ; CR8D, by ac_aa
  CG2DC2   CG2R51   CG2R51     5   154.350000   291.875840   0.00000000         0.00 ; TRQ, by ac_aa
  CG2DC2   CG2R51   CG2RC0     5   152.490000   292.210560   0.00000000         0.00 ; SWG, by ac_aa
  CG2DC2   CG2R51   NG2R50     5   153.480000   292.880000   0.25191000     16342.70 ; CR8D, by ac_aa
   CG2N2   CG2R51   CG2R51     5   125.300000   125.520000   0.00000000         0.00 ; RCG, yxu, RNA
   CG2N2   CG2R51   CG2RC0     5   128.000000   125.520000   0.00000000         0.00 ; RCG, yxu, RNA
   CG2O1   CG2R51   CG2R51     5   130.000000   292.880000   0.00000000         0.00 ; INCA model for D3R, xxwy
   CG2O1   CG2R51   NG2R51     5   124.000000   292.880000   0.00000000         0.00 ; INCA model for D3R, xxwy
   CG2O5   CG2R51   CG2R51     5   130.000000   292.880000   0.00000000         0.00 ; 23 , from CG2O1 CG2R51 CG2R51, penalty= 3 3 TQQ TRQ
   CG2O5   CG2R51   NG2R51     5   124.000000   292.880000   0.00000000         0.00 ; 23 , from CG2O1 CG2R51 NG2R51, penalty= 3 3 TQQ TRQ
  CG2R51   CG2R51   CG2R51     5   107.200000   753.120000   0.00000000         0.00 ; PYRL, pyrrole
  CG2R51   CG2R51   CG2R52     5   106.000000   753.120000   0.00000000         0.00 ; PYRZ, pyrazole
  CG2R51   CG2R51   CG2R53     5   116.500000   836.800000   0.00000000         0.00 ; B2FO, 5H-furan-2-one, ctsai
  CG2R51   CG2R51   CG2R57     5   107.200000   753.120000   0.00000000         0.00 ; 13BPO, 1,3-bipyrrole; from CG2R51 CG2R51 CG2R51; lf
  CG2R51   CG2R51   CG2RC0     5   105.700000   711.280000   0.22610000     20920.00 ; adm,dec06(106.4) INDO/TRP
  CG2R51   CG2R51   CG2RC7     5   106.900000   585.760000   0.00000000         0.00 ; AZUL, Azulene, kevo
  CG2R51   CG2R51    CG311     5   130.000000   383.254400   0.00000000         0.00 ; from CG2R51 CG2R51 CG321, PENALTY= 0.6 HTR
  CG2R51   CG2R51    CG314     5   131.250000   410.366720   0.00000000         0.00 ; 143, by ac_aa
  CG2R51   CG2R51    CG321     5   130.000000   383.254400   0.00000000         0.00 ; PROT his, ADM JR., 7/22/89, FC=>CT2CA CA,BA=> CRYSTALS
  CG2R51   CG2R51    CG324     5   130.000000   383.254400   0.00000000         0.00 ; prf, ashalini
  CG2R51   CG2R51    CG331     5   130.000000   383.254400   0.00000000         0.00 ; PROT his, ADM JR., 7/22/89, FC=>CT2CA CA,BA=> CRYSTALS
  CG2R51   CG2R51   CG3C50     5   109.000000   962.320000   0.00000000         0.00 ; from CG2R51 CG2R51 CG3C52, PENALTY= 1.2 R1A
  CG2R51   CG2R51   CG3C51     5   109.000000   962.320000   0.00000000         0.00 ; QUG, from CG2R51 CG2R51 CG3C52, yxu, RNA
  CG2R51   CG2R51   CG3C52     5   109.000000   962.320000   0.00000000         0.00 ; 2PRP, 2-pyrroline.H+; 2PRL, 2-pyrroline, kevo
  CG2R51   CG2R51   CG3C53     5   109.000000   962.320000   0.00000000         0.00 ; QUG, from CG2R51 CG2R51 CG3C54, yxu, RNA
  CG2R51   CG2R51   CG3C54     5   109.000000   962.320000   0.00000000         0.00 ; 3PRP, 3-pyrroline.H+; 2HPP, 2H-pyrrole.H+, kevo
  CG2R51   CG2R51   NG2R50     5   110.000000  1087.840000   0.00000000         0.00 ; PROT his, ADM JR., 7/20/89
  CG2R51   CG2R51   NG2R51     5   106.000000  1087.840000   0.00000000         0.00 ; adm,dec06 110.6, PROT his, ADM JR., 7/20/89
  CG2R51   CG2R51   NG2R52     5   108.000000  1213.360000   0.00000000         0.00 ; PROT his, ADM JR., 7/20/89
  CG2R51   CG2R51   NG2R57     5   106.000000  1087.840000   0.00000000         0.00 ; 13BPO, 1,3-bipyrrole; from CG2R51 CG2R51 NG2R51; lf
  CG2R51   CG2R51   NG2RC0     5   108.200000  1087.840000   0.00000000         0.00 ; INDZ, indolizine, kevo
  CG2R51   CG2R51   NG3C51     5   111.800000   878.640000   0.00000000         0.00 ; 2PRL, 2-pyrroline, kevo
  CG2R51   CG2R51    NG3P2     5   111.000000  1004.160000   0.00000000         0.00 ; 2PRP, 2-pyrroline.H+, kevo
  CG2R51   CG2R51   OG2R50     5   111.700000  1087.840000   0.00000000         0.00 ; FURA, furan @@@@@ Kenno: 108-->112 @@@@@
  CG2R51   CG2R51    OG311     5   128.120000   518.732320   0.00000000         0.00 ; B2H, by ac_aa
  CG2R51   CG2R51    OG312     5   134.910000   631.700320   0.00000000         0.00 ; C12, by ac_aa
  CG2R51   CG2R51   OG3C51     5   113.200000  1129.680000   0.00000000         0.00 ; 2DHF, 2,3-dihydrofuran, kevo
  CG2R51   CG2R51   SG2R50     5   109.000000   878.640000   0.00000000         0.00 ; THIP, thiophene
  CG2R51   CG2R51    SG3O2     5   129.000000   225.936000   0.00000000         0.00 ; TSPD model for D3R, xxwy
  CG2R51   CG2R51    HGR51     5   126.400000   267.776000   0.21730000     20920.00 ; INDO/TRP
  CG2R51   CG2R51    HGR52     5   130.000000   184.096000   0.22150000     12552.00 ; PROT adm jr., 6/27/90, his
  CG2R52   CG2R51    CG321     5   130.000000   167.360000   0.00000000         0.00 ; INCA model for D3R, xxwy
  CG2R52   CG2R51    HGR51     5   127.600000   125.520000   0.00000000         0.00 ; x 2HPR, 2H-pyrrole; 2HPP, 2H-pyrrole.H+, kevo
  CG2R53   CG2R51    HGR51     5   117.100000    83.680000   0.00000000         0.00 ; B2FO, 5H-furan-2-one, ctsai
  CG2R57   CG2R51   NG2R51     5   106.000000  1087.840000   0.00000000         0.00 ; 13BPO, 1,3-bipyrrole; from CG2R51 CG2R51 NG2R51; lf
  CG2R57   CG2R51    HGR51     5   126.400000   267.776000   0.21730000     20920.00 ; 13BPO, 1,3-bipyrrole; from CG2R51 CG2R51 HGR51; lf
  CG2R57   CG2R51    HGR52     5   130.000000   184.096000   0.22150000     12552.00 ; 13BPO, 1,3-bipyrrole; from CG2R51 CG2R51 HGR52; lf
  CG2RC0   CG2R51    CG311     5   126.700000   251.040000   0.00000000         0.00 ; from CG2RC0 CG2R51 CG321, PENALTY= 0.6 HTR
  CG2RC0   CG2R51    CG321     5   126.700000   251.040000   0.00000000         0.00 ; INDO/TRP
  CG2RC0   CG2R51    CG324     5   126.700000   251.040000   0.00000000         0.00 ; prf, ashalini
  CG2RC0   CG2R51    CG331     5   126.700000   251.040000   0.00000000         0.00 ; INDO/TRP
  CG2RC0   CG2R51   NG2R51     5   107.500000   836.800000   0.00000000         0.00 ; ISOI, isoindole, kevo
  CG2RC0   CG2R51    HGR51     5   126.400000   267.776000   0.22550000     20920.00 ; INDO/TRP
  CG2RC0   CG2R51    HGR52     5   128.500000   259.408000   0.00000000         0.00 ; ISOI, isoindole, kevo
  CG2RC7   CG2R51    HGR51     5   126.700000   267.776000   0.00000000         0.00 ; AZUL, Azulene, kevo
   CG314   CG2R51   OG3C51     5   113.970000   326.435680   0.00000000         0.00 ; 143, by ac_aa
   CG321   CG2R51   CG3C50     5   121.140000   419.738880   0.00000000         0.00 ; from CG331 CG2R51 CG3C50, R1A
   CG321   CG2R51   CG3C52     5   119.830000   379.488800   0.00000000         0.00 ; from CG331 CG2R51 CG3C50, R1A
   CG321   CG2R51   NG2R50     5   120.000000   383.254400   0.00000000         0.00 ; PROT his, ADM JR., 7/22/89, FC FROM CA CT2CT
   CG321   CG2R51   NG2R51     5   124.000000   383.254400   0.00000000         0.00 ; PROT his, ADM JR., 7/22/89, FC FROM CA CT2CT
   CG321   CG2R51   NG2R52     5   122.000000   383.254400   0.00000000         0.00 ; PROT his, ADM JR., 7/22/89, FC FROM CA CT2CT
   CG321   CG2R51   NG2RC0     5   126.700000   502.080000   0.00000000         0.00 ; HWG, from MWG, yxu, RNA
   CG321   CG2R51   OG2R50     5   114.160000   383.087040   0.00000000         0.00 ; FUA2, by ac_aa
   CG321   CG2R51   SG2R50     5   123.700000   313.381600   0.00000000         0.00 ; from CG331 CG2R51 SG2R50, TIH
   CG331   CG2R51   CG3C50     5   119.830000   379.488800   0.00000000         0.00 ; R1A, by ac_aa
   CG331   CG2R51   NG2R50     5   120.000000   383.254400   0.00000000         0.00 ; DWG, from CG321  CG2R51 NG2R50, yxu, RNA
   CG331   CG2R51   NG2R51     5   124.000000   383.254400   0.00000000         0.00 ; PROT his, ADM JR., 7/22/89, FC FROM CA CT2CT
   CG331   CG2R51   NG2R52     5   122.000000   383.254400   0.00000000         0.00 ; from CG321 CG2R51 NG2R52, penalty= 0.9 DDEP
   CG331   CG2R51   NG2RC0     5   126.700000   502.080000   0.00000000         0.00 ; MWG, yxu, RNA
   CG331   CG2R51   OG3C51     5   111.070000   380.911360   0.00000000         0.00 ; 143, by ac_aa
   CG331   CG2R51   SG2R50     5   123.700000   313.381600   0.00000000         0.00 ; TIH, by ac_aa
  CG3C50   CG2R51    HGR51     5   124.600000   242.672000   0.00000000         0.00 ; from CG3C52 CG2R51 HGR51, PENALTY= 1.2 R1A
  CG3C51   CG2R51    HGR51     5   124.600000   242.672000   0.00000000         0.00 ; QUG, from CG3C52 CG2R51 HGR51, yxu, RNA
  CG3C52   CG2R51    HGR51     5   124.600000   242.672000   0.00000000         0.00 ; 2PRP, 2-pyrroline.H+; 2PRL, 2-pyrroline, kevo
  CG3C53   CG2R51    HGR51     5   124.600000   108.784000   0.00000000         0.00 ; QUG, from CG3C54 CG2R51 HGR51, yxu, RNA
  CG3C54   CG2R51    HGR51     5   124.600000   108.784000   0.00000000         0.00 ; 124.6 3PRP, 3-pyrroline.H+; 2HPP, 2H-pyrrole.H+, kevo
  NG2R50   CG2R51    HGR52     5   120.000000   209.200000   0.21400000     16736.00 ; PROT adm jr., 3/24/92
  NG2R51   CG2R51    OG311     5   114.680000   308.528160   0.00000000         0.00 ; TRO, by ac_aa
  NG2R51   CG2R51    OG312     5   121.800000   382.668640   0.00000000         0.00 ; C12, by ac_aa
  NG2R51   CG2R51    HGR52     5   124.000000   209.200000   0.21400000     16736.00 ; PROT adm jr., 3/24/92
  NG2R52   CG2R51    HGR52     5   122.000000   184.096000   0.21800000     12552.00 ; PROT his, adm jr., 6/27/90
  NG2R57   CG2R51    HGR52     5   124.000000   209.200000   0.21400000     16736.00 ; 13BPO, 1,3-bipyrrole; from NG2R51 CG2R51 HGR52; lf
  NG2RC0   CG2R51    HGR52     5   121.800000   259.408000   0.00000000         0.00 ; INDZ, indolizine, kevo
  NG3C51   CG2R51    HGR52     5   118.200000   292.880000   0.00000000         0.00 ; 2PRL, 2-pyrroline, kevo
   NG3P2   CG2R51    HGR52     5   119.000000   292.880000   0.00000000         0.00 ; 2PRP, 2-pyrroline.H+, kevo
  OG2R50   CG2R51    HGR52     5   118.300000   418.400000   0.00000000         0.00 ; FURA, furan @@@@@ Kenno: 122 --> 118 @@@@@
  OG3C51   CG2R51    HGR52     5   116.800000   326.352000   0.00000000         0.00 ; 2DHF, 2,3-dihydrofuran, kevo
  SG2R50   CG2R51    SG3O2     5   122.000000   225.936000   0.00000000         0.00 ; TSPD model for D3R, xxwy
  SG2R50   CG2R51    HGR52     5   121.000000   376.560000   0.00000000         0.00 ; THIP, thiophene
  CG2R51   CG2R52    CG321     5   130.000000   267.776000   0.00000000         0.00 ; INCA model for D3R, xxwy
  CG2R51   CG2R52   NG2R50     5   110.500000   920.480000   0.00000000         0.00 ; PYRZ, pyrazole
  CG2R51   CG2R52   NG2R52     5   110.000000  1012.528000   0.00000000         0.00 ; 2HPP, 2H-pyrrole.H+ C4-C5-N1, kevo
  CG2R51   CG2R52    HGR52     5   126.500000   267.776000   0.00000000         0.00 ; PYRZ, pyrazole
  CG2R52   CG2R52   NG2R50     5   106.000000   585.760000   0.00000000         0.00 ; TRZ2, 2H-1,2,3-triazole, lf
  CG2R52   CG2R52    HGR52     5   131.000000   251.040000   0.00000000         0.00 ; TRZ2, 2H-1,2,3-triazole, lf
  CG2RC0   CG2R52   NG2R50     5   110.400000  1255.200000   0.00000000         0.00 ; INDA, 1H-indazole, kevo
  CG2RC0   CG2R52    HGR52     5   126.600000   267.776000   0.00000000         0.00 ; INDA, 1H-indazole, kevo
   CG321   CG2R52   NG2R50     5   120.000000   376.560000   0.00000000         0.00 ; INCA model for D3R, xxwy
  CG3C52   CG2R52   NG2R50     5   112.000000  1422.560000   0.00000000         0.00 ; x 2PRZ, 2-pyrazoline; 3HPR, 3H-pyrrole N2-C3-C4, kevo
  CG3C52   CG2R52    HGR52     5   125.000000   393.296000   0.00000000         0.00 ; x 2PRZ, 2-pyrazoline; 3HPR, 3H-pyrrole H3-C3-C4, kevo
  NG2R50   CG2R52    HGR52     5   123.000000   267.776000   0.00000000         0.00 ; PYRZ, pyrazole
  NG2R52   CG2R52    HGR52     5   123.500000   292.880000   0.00000000         0.00 ; 2HPP, 2H-pyrrole.H+ N1-C5-H5, kevo
  CG251O   CG2R53   NG2R51     5   107.000000   418.400000   0.00000000         0.00 ; from CG25C1 CG2R53 NG2R51, PENALTY= 1.5 CRQ SWG CRF CRO MDO PIA GYS CH6 CR2 DYG NRQ
  CG251O   CG2R53   NG2R53     5   108.500000   460.240000   0.00000000         0.00 ; MRDN, methylidene rhodanine, kevo & xxwy
  CG251O   CG2R53    OG2D1     5   124.500000   460.240000   0.00000000         0.00 ; MRDN, methylidene rhodanine, kevo & xxwy
  CG252O   CG2R53   NG2R51     5   107.000000   418.400000   0.00000000         0.00 ; from CG25C1 CG2R53 NG2R51, PENALTY= 1.5 CRQ SWG CRF CRO MDO PIA GYS CH6 CR2 DYG NRQ
  CG252O   CG2R53   NG2R53     5   108.500000   460.240000   0.00000000         0.00 ; MRDN, methylidene rhodanine, kevo & xxwy
  CG252O   CG2R53    OG2D1     5   124.500000   460.240000   0.00000000         0.00 ; MRDN, methylidene rhodanine, kevo & xxwy
  CG25C1   CG2R53   NG2R51     5   107.000000   418.400000   0.00000000         0.00 ; MEOI, methyleneoxindole, kevo & xxwy
  CG25C1   CG2R53    OG2D1     5   125.500000   460.240000   0.00000000         0.00 ; MEOI, methyleneoxindole, kevo & xxwy
  CG25C2   CG2R53   NG2R51     5   107.000000   418.400000   0.00000000         0.00 ; MEOI, methyleneoxindole, kevo & xxwy
  CG25C2   CG2R53    OG2D1     5   125.500000   460.240000   0.00000000         0.00 ; MEOI, methyleneoxindole, kevo & xxwy
  CG2DC1   CG2R53   NG2R50     5   135.820000   302.335840   0.00000000         0.00 ; NRQ, by ac_aa
  CG2DC1   CG2R53   NG2R51     5   123.390000   293.047360   0.00000000         0.00 ; NRQ, by ac_aa
  CG2DC2   CG2R53   NG2R50     5   135.820000   302.335840   0.00000000         0.00 ; NRQ, by ac_aa
  CG2DC2   CG2R53   NG2R51     5   123.390000   293.047360   0.00000000         0.00 ; NRQ, by ac_aa
  CG2R51   CG2R53    OG2D1     5   127.500000   508.774400   0.00000000         0.00 ; B2FO, 5H-furan-2-one, ctsai
  CG2R51   CG2R53   OG3C51     5   105.000000   548.104000   0.00000000         0.00 ; B2FO, 5H-furan-2-one, ctsai
  CG2R61   CG2R53   NG2R50     5   124.500000   209.200000   0.00000000         0.00 ; 2PTZ, xxwy, 5-methyl-3-phenyl-1,2,4-oxadiazole, JL, 2020
  CG2R61   CG2R53   SG2R50     5   118.300000   209.200000   0.00000000         0.00 ; 2PTZ, xxwy, 2-phenylthiazole, JL, 2020
   CG311   CG2R53   NG2R50     5   123.000000   383.254400   0.00000000         0.00 ; from CG321 CG2R53 NG2R50, PENALTY= 0.6 SWG CRF B2H CRO MDO PIA GYS CH6 CR8D
   CG311   CG2R53   NG2R51     5   120.000000   383.254400   0.00000000         0.00 ; from CG321 CG2R53 NG2R51, PENALTY= 0.6 SWG CRF B2H CRO MDO PIA GYS CH6 CR8D
   CG321   CG2R53   NG2R50     5   123.000000   383.254400   0.00000000         0.00 ; etea, 5-Ethyl-1H-tetrazole, pchat
   CG321   CG2R53   NG2R51     5   120.000000   383.254400   0.00000000         0.00 ; etea, 5-Ethyl-1H-tetrazole, pchat
   CG321   CG2R53   NG2R52     5   148.170000   382.501280   0.00000000         0.00 ; from NG2R52 CG2R53 CG331, DDEP
   CG331   CG2R53   NG2R50     5   123.000000   383.254400   0.00000000         0.00 ; MTEA , 5-Methyl-1H-tetrazole, pchat
   CG331   CG2R53   NG2R51     5   120.000000   383.254400   0.00000000         0.00 ; MTEA , 5-Methyl-1H-tetrazole, pchat
   CG331   CG2R53   NG2R52     5   148.170000   382.501280   0.00000000         0.00 ; DDEP, by ac_aa
  CG3C41   CG2R53   NG2R43     5   104.500000  1004.160000   0.00000000         0.00 ; AZDO, 2-azetidinone, kevo
  CG3C41   CG2R53    OG2D1     5   135.700000   502.080000   0.00000000         0.00 ; AZDO, 2-azetidinone, lsk & kevo
  CG3C50   CG2R53   NG2R53     5   106.000000   669.440000   0.00000000         0.00 ; MSCH model for D3R, xxwy
  CG3C50   CG2R53    OG2D1     5   126.200000   460.240000   0.00000000         0.00 ; MSCH model for D3R, xxwy
  CG3C51   CG2R53   NG2R53     5   105.500000  1004.160000   0.00000000         0.00 ; from CG3C52 CG2R53 NG2R53, penalty= 0.4 6V1 SUI
  CG3C51   CG2R53    OG2D1     5   126.700000   543.920000   0.00000000         0.00 ; from CG3C52 CG2R53 OG2D1, penalty= 0.4 SUI 6V1
  CG3C52   CG2R53   NG2R53     5   105.500000  1004.160000   0.00000000         0.00 ; 2PDO, 2-pyrrolidinone N1-C2-C3 v, kevo
  CG3C52   CG2R53    OG2D1     5   126.700000   543.920000   0.00000000         0.00 ; 2PDO, 2-pyrrolidinone, kevo
  CG3C52   CG2R53   OG3C51     5   105.800000   753.120000   0.00000000         0.00 ; GBL, Gamma-butyrolactone, ctsai & kevo
  NG2R43   CG2R53    OG2D1     5   134.300000   502.080000   0.00000000         0.00 ; AZDO, 2-azetidinone, lsk & kevo
  NG2R50   CG2R53   NG2R50     5   111.000000   836.800000   0.00000000         0.00 ; TRZ4, triazole124, xxwy
  NG2R50   CG2R53   NG2R51     5   113.000000   836.800000   0.00000000         0.00 ; NA Gua 5R)
  NG2R50   CG2R53   NG3C51     5   117.400000  1338.880000   0.00000000         0.00 ; 2IMI, 2-imidazoline N1-C2-N3 d1a,d1, kevo
  NG2R50   CG2R53   OG2R50     5   115.700000  1004.160000   0.00000000         0.00 ; OXAZ, oxazole @@@@@ Kenno: 108 --> 115.7 @@@@@
  NG2R50   CG2R53   SG2R50     5   117.200000   920.480000   0.00000000         0.00 ; THAZ, thiazole @@@@@ Kenno: 112 --> 117.2 @@@@@
  NG2R50   CG2R53     FGR1     5   118.840000   553.710560   0.00000000         0.00 ; 2HF1, by ac_aa
  NG2R50   CG2R53    HGR52     5   124.800000   326.352000   0.00000000         0.00 ; NA Ade h8, G,A
  NG2R51   CG2R53    OG2D1     5   127.500000   585.760000   0.00000000         0.00 ; MEOI, methyleneoxindole, kevo & xxwy
  NG2R51   CG2R53     FGR1     5   113.340000   559.735520   0.00000000         0.00 ; 2HF1, by ac_aa
  NG2R51   CG2R53    HGR52     5   122.200000   334.720000   0.00000000         0.00 ; NA Gua  h8 (NN4 CG2R53HN3 124.8)
  NG2R52   CG2R53   NG2R52     5   108.000000  1213.360000   0.00000000         0.00 ; PROT his, ADM JR., 7/20/89
  NG2R52   CG2R53     FGR1     5   125.570000   478.565920   0.00000000         0.00 ; 2HF, by ac_aa
  NG2R52   CG2R53    HGR53     5   126.000000   267.776000   0.21400000     20920.00 ; PROT his, adm jr., 6/27/90
  NG2R53   CG2R53   NG2R53     5   104.400000   627.600000   0.00000000         0.00 ; MHYO, 5-methylenehydantoin, xxwy
  NG2R53   CG2R53    OG2D1     5   127.800000   543.920000   0.00000000         0.00 ; 2PDO, 2-pyrrolidinone, kevo
  NG2R53   CG2R53    SG2D1     5   127.000000   376.560000   0.00000000         0.00 ; MRDN, methylidene rhodanine, kevo & xxwy
  NG2R53   CG2R53    SG311     5   109.000000   585.760000   0.00000000         0.00 ; MRDN, methylidene rhodanine, kevo & xxwy
  NG3C51   CG2R53    HGR52     5   117.800000   267.776000   0.00000000         0.00 ; 2IMI, 2-imidazoline N1-C2-H2, kevo
   OG2D1   CG2R53   OG3C51     5   127.500000   535.552000   0.00000000         0.00 ; GBL, Gamma-butyrolactone, ctsai & kevo
   OG2D1   CG2R53    SG311     5   125.000000   460.240000   0.00000000         0.00 ; MTDO, 5-methylene-2,4-thiazolidinedione, xxwy & oashi
  OG2R50   CG2R53    HGR52     5   119.500000   209.200000   0.21400000     16736.00 ; OXAZ, oxazole @@@@@ Kenno: 120 -->119.5 @@@@@
   SG2D1   CG2R53    SG311     5   124.000000   376.560000   0.00000000         0.00 ; MRDN, methylidene rhodanine, kevo & xxwy
  SG2R50   CG2R53    HGR52     5   118.000000   251.040000   0.00000000         0.00 ; THAZ, thiazole
  CG2R51   CG2R57   CG2R51     5   107.200000   753.120000   0.00000000         0.00 ; 13BPO, 1,3-bipyrrole; from CG2R51 CG2R51 CG2R51; lf
  CG2R51   CG2R57   CG2R57     5   126.400000   276.144000   0.00000000         0.00 ; 33BPO, 3,3-bipyrrole, lf
  CG2R51   CG2R57   NG2R57     5   126.400000   355.640000   0.00000000         0.00 ; 13BPO, 1,3-bipyrrole, lf
   CG1N1   CG2R61   CG2R61     5   120.000000   292.880000   0.00000000         0.00 ; 3CYP, 3-Cyanopyridine (PYRIDINE pyr-CN) Kenno: 119 --> 120
  CG2DC1   CG2R61   CG2R61     5   120.000000   301.248000   0.00000000         0.00 ; STYR, styrene & HDZ2, hydrazone model cmpd 2; xxwy & oashi; verified by kevo
  CG2DC2   CG2R61   CG2R61     5   120.000000   301.248000   0.00000000         0.00 ; STYR, styrene & HDZ2, hydrazone model cmpd 2; xxwy & oashi; verified by kevo
   CG2N2   CG2R61   CG2R61     5   120.000000   209.200000   0.00000000         0.00 ; BAMI, benzamidinium, mp2 molvib, pram
   CG2O1   CG2R61   CG2R61     5   119.000000   376.560000   0.00000000         0.00 ; reverted to 3NAP, nicotinamide
   CG2O1   CG2R61   CG2R64     5   126.950000   523.083680   0.00000000         0.00 ; flavin
   CG2O1   CG2R61   CG2RC0     5   120.000000   502.080000   0.00000000         0.00 ; HDZ2, hydrazone model cmpd 2
   CG2O1   CG2R61   NG2R60     5   115.900000   583.668000   0.00000000         0.00 ; flavin
   CG2O2   CG2R61   CG2R61     5   120.000000   376.560000   0.00000000         0.00 ; ZOIC, benzoic acid, MBOA, methylbenzoate, jal
   CG2O3   CG2R61   CG2R61     5   119.000000   376.560000   0.00000000         0.00 ; 3CB, Benzoate. Based on a slack parameter from 3ACP, 3-acetylpyridine ==> re-optimize
   CG2O4   CG2R61   CG2R61     5   119.800000   376.560000   0.00000000         0.00 ; ALDEHYDE benzaldehyde unmodified
   CG2O5   CG2R61   CG2R61     5   120.000000   376.560000   0.00000000         0.00 ; PHMK, PHEK, sum of equilibrium angles, kevo
  CG2R53   CG2R61   CG2R61     5   120.000000   267.776000   0.00000000         0.00 ; 2PTZ model for D3R, xxwy
  CG2R61   CG2R61   CG2R61     5   120.000000   334.720000   0.24162000     29288.00 ; PROT JES 8/25/89
  CG2R61   CG2R61   CG2R62     5   119.000000   334.720000   0.24162000     29288.00 ; YTHY, 2,4(1H,3H)-quinazolinedione, isg
  CG2R61   CG2R61   CG2R63     5   120.000000   334.720000   0.24162000     29288.00 ; YTS2, 2,4(1H,3H)-quinazolinedithione, isg
  CG2R61   CG2R61   CG2R64     5   115.500000   334.720000   0.24162000     29288.00 ; 18NFD, 1,8-naphthyridine, erh
  CG2R61   CG2R61   CG2R66     5   119.000000   334.720000   0.24162000     29288.00 ; NAMODEL difluorotoluene
  CG2R61   CG2R61   CG2R67     5   120.000000   334.720000   0.00000000         0.00 ; BIPHENYL ANALOGS, peml
  CG2R61   CG2R61   CG2RC0     5   120.000000   418.400000   0.00000000         0.00 ; adm,dec06 113.20 ! INDO/TRP
  CG2R61   CG2R61    CG301     5   120.000000   383.254400   0.00000000         0.00 ; from CG2R61 CG2R61 CG311, PENALTY= 1.2 TBP4
  CG2R61   CG2R61    CG302     5   120.000000   383.254400   0.00000000         0.00 ; from CG2R61 CG2R61 CG312, PENALTY= 2 TFG2 TFG3 TFG4
  CG2R61   CG2R61    CG311     5   120.000000   383.254400   0.00000000         0.00 ; modified by kevo for improved transferability
  CG2R61   CG2R61    CG312     5   120.000000   383.254400   0.00000000         0.00 ; BDFP, BDFD, Difuorobenzylphosphonate, modified by kevo for improved transferability
  CG2R61   CG2R61    CG321     5   120.000000   383.254400   0.00000000         0.00 ; EBEN, ethylbenzene, modified by kevo for improved transferability
  CG2R61   CG2R61    CG324     5   120.000000   383.254400   0.00000000         0.00 ; BPIP, N-Benzyl PIP, modified by kevo for improved transferability
  CG2R61   CG2R61    CG331     5   120.000000   383.254400   0.00000000         0.00 ; TOLU, toluene, modified by kevo for improved transferability
  CG2R61   CG2R61    NG2D1     5   125.500000   669.440000   0.00000000         0.00 ; ABNB, amide base, sr
  CG2R61   CG2R61    NG2O1     5   120.000000   167.360000   0.00000000         0.00 ; NITB, nitrobenzene
  CG2R61   CG2R61    NG2P1     5   121.200000   326.352000   0.21900000     35982.40 ; K2C (model: ncyp), yxu, RNA
  CG2R61   CG2R61   NG2R51     5   121.000000   502.080000   0.00000000         0.00 ; D3R set1 scaffold 1, xxwy
  CG2R61   CG2R61   NG2R60     5   124.000000   167.360000   0.00000000         0.00 ; PYRIDINE pyridine, yin
  CG2R61   CG2R61   NG2R61     5   120.000000  1046.000000   0.00000000         0.00 ; YTS2, 2,4(1H,3H)-quinazolinedithione, isg
  CG2R61   CG2R61   NG2R62     5   124.000000   167.360000   0.00000000         0.00 ; PYRD, pyridazine
  CG2R61   CG2R61   NG2RC0     5   121.400000   836.800000   0.00000000         0.00 ; INDZ, indolizine, kevo
  CG2R61   CG2R61    NG2S0     5   120.000000   334.720000   0.24162000     29288.00 ; dmpu, yxu, RNA, fentanyl, Lesnik et al, 2020
  CG2R61   CG2R61    NG2S1     5   120.000000   334.720000   0.24162000     29288.00 ; RESI PACP, FRET AND OTHERS
  CG2R61   CG2R61    NG2S3     5   121.000000   502.080000   0.00000000         0.00 ; PYRIDINE aminopyridine, adm jr., 7/94
  CG2R61   CG2R61    NG301     5   120.000000   351.456000   0.00000000         0.00 ; DMAN, N,N-dimethylaniline, kevo
  CG2R61   CG2R61    NG311     5   120.000000   334.720000   0.00000000         0.00 ; FEOZ, phenoxazine, erh
  CG2R61   CG2R61    NG3N1     5   122.000000   401.664000   0.00000000         0.00 ; PHHZ, phenylhydrazine, ed
  CG2R61   CG2R61    OG301     5   120.000000   920.480000   0.00000000         0.00 ; BIPHENYL ANALOGS, peml
  CG2R61   CG2R61    OG303     5   120.000000   627.600000   0.00000000         0.00 ; PROTNA phenol phosphate, 6/94, adm jr.
  CG2R61   CG2R61    OG311     5   120.000000   378.233600   0.00000000         0.00 ; PYRIDINE phenol, yin
  CG2R61   CG2R61    OG312     5   120.000000   334.720000   0.00000000         0.00 ; PROT adm jr. 8/27/91, phenoxide
  CG2R61   CG2R61   OG3R60     5   120.000000   334.720000   0.00000000         0.00 ; FEOZ, phenoxazine, erh
  CG2R61   CG2R61    SG311     5   120.000000   334.720000   0.00000000         0.00 ; FETZ, phenothiazine, erh
  CG2R61   CG2R61    SG3O1     5   122.300000    83.680000   0.00000000         0.00 ; benzene sulfonic acid anion, og
  CG2R61   CG2R61    SG3O2     5   119.000000   292.880000   0.00000000         0.00 ; BSAM, benzenesulfonamide; PBSM, N-phenylbenzenesulfonamide; xxwy
  CG2R61   CG2R61    CLGR1     5   120.000000   502.080000   0.00000000         0.00 ; CHLB, chlorobenzene
  CG2R61   CG2R61    BRGR1     5   120.000000   376.560000   0.00000000         0.00 ; BROB, bromobenzene
  CG2R61   CG2R61     IGR1     5   120.000000   376.560000   0.00000000         0.00 ; IODB, iodobenzene
  CG2R61   CG2R61    BG201     5   120.000000   351.456000   0.00000000         0.00 ; BORB,BONB,BNNB Boronic acid, sr
  CG2R61   CG2R61    HGR61     5   120.000000   251.040000   0.21525000     18409.60 ; PROT JES 8/25/89 benzene
  CG2R61   CG2R61    HGR62     5   120.000000   251.040000   0.21525000     18409.60 ; BROB, bromobenzene
  CG2R62   CG2R61    HGR61     5   121.000000   167.360000   0.21525000     18409.60 ; YTHY, 2,4(1H,3H)-quinazolinedione, isg
  CG2R63   CG2R61    HGR62     5   120.000000   150.624000   0.21525000     18409.60 ; URA24S, 2,4(1H,3H)-pyrimidinedithione; from CG2R64 CG2R61 HGR61; isg
  CG2R64   CG2R61   NG2R60     5   123.400000   167.360000   0.00000000         0.00 ; PTID, pteridine, erh
  CG2R64   CG2R61    OG311     5   120.000000   378.233600   0.00000000         0.00 ; 2A3HPD, from PYRIDINE phenol, cacha
  CG2R64   CG2R61    HGR61     5   120.000000   251.040000   0.21525000     18409.60 ; 2AMP, 2-amino pyridine, from PROT benzene, kevo
  CG2R64   CG2R61    HGR62     5   120.100000   317.984000   0.00000000         0.00 ; 2SC, from CG2R62, NA36, RNA
  CG2R66   CG2R61   CG2R66     5   117.000000   334.720000   0.24162000     29288.00 ; NAMODEL difluorotoluene
  CG2R66   CG2R61   CG2RC0     5   119.000000   334.720000   0.24162000     29288.00 ; from CG2R61 CG2R61 CG2R66, PENALTY= 1.5 FT6 FTR
  CG2R66   CG2R61    CG321     5   120.000000   383.254400   0.00000000         0.00 ; from CG2R66 CG2R61 CG331, PENALTY= 0.9 FPH2 PF5
  CG2R66   CG2R61    CG331     5   120.000000   383.254400   0.00000000         0.00 ; NAMODEL difluorotoluene
  CG2R66   CG2R61   NG2R60     5   124.000000   167.360000   0.00000000         0.00 ; 3FLP, 3-fluoropyridine. Kenno: copied from pyridine while retrofitting CG2R66 ==> re-optimize
  CG2R66   CG2R61    NG2S1     5   120.000000   334.720000   0.24162000     29288.00 ; 2FBD, 2-fluoroanilide patch. Kenno: copied from RETINOL TMCH/MECH while retrofitting CG2R66 ==> re-optimize
  CG2R66   CG2R61    OG311     5   120.000000   378.233600   0.00000000         0.00 ; from CG2R61 CG2R61 OG311, PENALTY= 1.5 YOF
  CG2R66   CG2R61    HGR62     5   121.500000   251.040000   0.21525000     18409.60 ; NAMODEL difluorotoluene
  CG2R67   CG2R61   NG2R60     5   124.000000   167.360000   0.00000000         0.00 ; PYRIDINE pyridine, yin
  CG2R67   CG2R61    HGR61     5   120.000000   251.040000   0.00000000         0.00 ; BIPHENYL ANALOGS, peml
  CG2R67   CG2R61    HGR62     5   120.000000   251.040000   0.00000000         0.00 ; BIPHENYL ANALOGS, peml
  CG2RC0   CG2R61   NG2R62     5   119.000000   167.360000   0.00000000         0.00 ; PUR9, purine(N9H); PUR7, purine(N7H), kevo
  CG2RC0   CG2R61    NG2S3     5   121.000000   502.080000   0.00000000         0.00 ; from CG2R61 CG2R61 NG2S3, PENALTY= 1.5 4IN
  CG2RC0   CG2R61    OG311     5   120.000000   378.233600   0.00000000         0.00 ; 7MGe, from CG2R61 CG2R61 OG311, not optimized, yxu, RNA
  CG2RC0   CG2R61    OG312     5   120.000000   334.720000   0.00000000         0.00 ; from CG2R61 CG2R61 OG312, penalty= 1.5 TQQ
  CG2RC0   CG2R61    CLGR1     5   120.000000   502.080000   0.00000000         0.00 ; from CG2R61 CG2R61 CLGR1, PENALTY= 1.5 CTE
  CG2RC0   CG2R61    HGR61     5   120.000000   251.040000   0.21460000     18409.60 ; 122 INDO/TRP
  CG2RC0   CG2R61    HGR62     5   121.500000   251.040000   0.00000000         0.00 ; 22.00   2.16830 ! PUR7, purine(N7H); PUR9, purine(N9H), kevo
   CG321   CG2R61   NG2R60     5   122.300000   383.254400   0.00000000         0.00 ; 2AEPD, 2-ethylamino-pyridine CDCA conjugate, cacha
   CG331   CG2R61   NG2R60     5   122.300000   383.254400   0.00000000         0.00 ; 3A2MPD, 3-amino-2-methyl-pyridine CDCA conjugate, cacha
   NG2P1   CG2R61    HGR62     5   113.000000   292.880000   0.00000000         0.00 ; K2C, yxu, RNA
  NG2R60   CG2R61    BRGR1     5   120.000000   376.560000   0.00000000         0.00 ; 3A6BPD, Gamma-3-Amino-6-bromo Pyridine GA CDCA Amide, cacha
  NG2R60   CG2R61    HGR62     5   116.000000   251.040000   0.21000000     29288.00 ; PYR1, pyridine %%% Kenno: 112->116
  NG2R61   CG2R61    HGR62     5   115.000000   276.144000   0.00000000         0.00 ; URA24S, 2,4(1H,3H)-pyrimidinedithione, isg
  NG2R62   CG2R61    OG311     5   120.000000   378.233600   0.00000000         0.00 ; 7MGe, from CG2R61 CG2R61 OG311, not optimized, yxu, RNA
  NG2R62   CG2R61    HGR62     5   116.000000   251.040000   0.21000000     29288.00 ; PYRD, pyridazine %%% Kenno: 112->116
  NG2RC0   CG2R61    HGR62     5   118.600000   251.040000   0.00000000         0.00 ; INDZ, indolizine, kevo
   CG2O1   CG2R62   CG2R62     5   131.800000    83.680000   0.00000000         0.00 ; NA nad/ppi, jjp1/adm jr. 7/95
   CG2O4   CG2R62   CG2R62     5   120.000000   418.400000   0.00000000         0.00 ; 5FC, yxu, RNA
   CG2O4   CG2R62   CG2R64     5   122.200000   543.920000   0.00000000         0.00 ; 5FC, yxu, RNA
  CG2R61   CG2R62   CG2R62     5   121.000000   334.720000   0.00000000         0.00 ; RIN, coumarin, isg
  CG2R61   CG2R62   CG2R63     5   122.300000  1004.160000   0.00000000         0.00 ; YTHY, 2,4(1H,3H)-quinazolinedione, isg
  CG2R61   CG2R62   NG2R61     5   116.100000   192.464000   0.00000000         0.00 ; YTHY, 2,4(1H,3H)-quinazolinedione, isg
  CG2R61   CG2R62   NG2R62     5   118.000000   251.040000   0.00000000         0.00 ; TC243C, 4(3H)-quinazolinone, isg
  CG2R61   CG2R62   OG3R60     5   119.700000   334.720000   0.00000000         0.00 ; RIN, coumarin, isg
  CG2R62   CG2R62   CG2R62     5   118.000000   334.720000   0.00000000         0.00 ; NA nad/ppi, jjp1/adm jr. 7/95
  CG2R62   CG2R62   CG2R63     5   116.700000  1004.160000   0.00000000         0.00 ; NA T
  CG2R62   CG2R62   CG2R64     5   117.800000   711.280000   0.00000000         0.00 ; NA C
  CG2R62   CG2R62   CG2R67     5   121.000000   334.720000   0.00000000         0.00 ; pyo3b, from CG2R61 CG2R62 CG2R62, fylin
  CG2R62   CG2R62    CG311     5   124.200000   334.720000   0.00000000         0.00 ; CMU, from CG2R62 CG2R62 CG331, yxu, RNA
  CG2R62   CG2R62    CG321     5   123.000000   334.720000   0.00000000         0.00 ; 5CU, yxu, RNA
  CG2R62   CG2R62    CG324     5   125.800000   383.254400   0.00000000         0.00 ; SAU, yxu, RNA
  CG2R62   CG2R62    CG331     5   124.200000   334.720000   0.00000000         0.00 ; NA 5mc, adm jr. 9/9/93
  CG2R62   CG2R62   NG2R61     5   122.900000   711.280000   0.00000000         0.00 ; NA C
  CG2R62   CG2R62   NG2R62     5   121.000000   167.360000   0.00000000         0.00 ; TC243C, 4(3H)-quinazolinone, isg
  CG2R62   CG2R62   NG2R67     5   122.900000   711.280000   0.00000000         0.00 ; 1PH4PO, 1-phenyl-4(1H)-pyridinone; from CG2R62 CG2R62 NG2R61; isg
  CG2R62   CG2R62    OG301     5   120.300000  1004.160000   0.00000000         0.00 ; MOU, yxu, 21/2/14, RNA
  CG2R62   CG2R62    OG311     5   123.800000   426.768000   0.00000000         0.00 ; 5HU, yxu, RNA
  CG2R62   CG2R62   OG3R60     5   119.300000    83.680000   0.00000000         0.00 ; RIN, coumarin, isg
  CG2R62   CG2R62    HGR62     5   119.000000   351.456000   0.00000000         0.00 ; NA nadh/ppi, jjp1/adm jr. 7/95
  CG2R62   CG2R62    HGR63     5   120.500000   669.440000   0.00000000         0.00 ; NA nad/ppi, jjp1/adm jr. 7/95
  CG2R63   CG2R62   CG2R64     5   116.760000    37.237600   0.00000000         0.00 ; flavin
  CG2R63   CG2R62   CG2R67     5   122.300000  1004.160000   0.00000000         0.00 ; pyo2b, from CG2R61 CG2R62 CG2R63, fylin
  CG2R63   CG2R62    CG311     5   121.200000   359.824000   0.00000000         0.00 ; CMU, yxu, RNA
  CG2R63   CG2R62    CG321     5   119.100000   510.448000   0.00000000         0.00 ; 5CU, yxu, RNA
  CG2R63   CG2R62    CG324     5   117.500000   351.456000   0.00000000         0.00 ; SAU, yxu, RNA
  CG2R63   CG2R62    CG331     5   118.700000   317.984000   0.00000000         0.00 ; NA T, c5 methyl
  CG2R63   CG2R62    NG311     5   109.620000   357.815680   0.00000000         0.00 ; flavin
  CG2R63   CG2R62    OG301     5   123.000000   920.480000   0.00000000         0.00 ; MOU, yxu, 21/2/14, RNA
  CG2R63   CG2R62    OG311     5   117.500000   410.032000   0.00000000         0.00 ; 5HU, yxu, RNA
  CG2R63   CG2R62    HGR62     5   120.300000   251.040000   0.00000000         0.00 ; NA U, h5
  CG2R64   CG2R62    CG321     5   118.500000   384.928000   0.00000000         0.00 ; HMC, from 5MC, yxu, RNA
  CG2R64   CG2R62    CG331     5   118.900000   384.928000   0.00000000         0.00 ; 5MC, yxu, RNA
  CG2R64   CG2R62    NG311     5   120.350000   204.848640   0.00000000         0.00 ; flavin
  CG2R64   CG2R62    HGR62     5   120.100000   317.984000   0.00000000         0.00 ; NA C h5
  CG2R67   CG2R62   NG2R61     5   116.100000   192.464000   0.00000000         0.00 ; pyo3b, from CG2R61 CG2R62 NG2R61, fylin
  CG2R67   CG2R62   NG2R62     5   118.000000   251.040000   0.00000000         0.00 ; PYRF, from CG2R61 CG2R62 NG2R62, fylin
  CG2R67   CG2R62    HGR62     5   119.000000   351.456000   0.00000000         0.00 ; pyo3b, from CG2R62 CG2R62 HGR62, fylin
  CG2R67   CG2R62    HGR63     5   120.500000   669.440000   0.00000000         0.00 ; PIUB, from CG2R62 CG2R62 HGR63, fylin
  NG2R61   CG2R62   NG2R62     5   124.000000   418.400000   0.00000000         0.00 ; PYRH, from NG2R61 CG2R64 NG2R62, fylin
  NG2R61   CG2R62    HGR62     5   115.000000   368.192000   0.00000000         0.00 ; NA C, h6
  NG2R61   CG2R62    HGR63     5   117.500000   669.440000   0.00000000         0.00 ; NA nad/ppi, jjp1/adm jr. 7/95
  NG2R62   CG2R62    OG311     5   121.000000   744.752000   0.23080000     75312.00 ; enoU, yxu, RNA
  NG2R62   CG2R62    HGR62     5   120.000000   196.648000   0.21000000     29288.00 ; 43HPY, 4(3H)-pyrimidinone, isg. Adjusting angle without UB (from NG2R62 CG2R61 HGR62) is problematic ==> RE-OPTIMIZE!
  NG2R62   CG2R62    HGR63     5   118.500000   422.584000   0.00000000         0.00 ; PYRH, fylin
  NG2R67   CG2R62    HGR62     5   118.100000   368.192000   0.00000000         0.00 ; 1PH4PO, 1-phenyl-4(1H)-pyridinone, isg
  CG2R61   CG2R63   NG2R61     5   111.900000   493.712000   0.00000000         0.00 ; YTS2, 2,4(1H,3H)-quinazolinedithione, isg
  CG2R61   CG2R63   NG2R67     5   113.400000   493.712000   0.00000000         0.00 ; 3PH24S, 2,3-dihydro-3-phenyl-2-thioxo-4(1H)pyrimidinethione; from YTS2; isg
  CG2R61   CG2R63    SG2D1     5   125.100000   317.984000   0.00000000         0.00 ; YTS2, 2,4(1H,3H)-quinazolinedithione, isg
  CG2R62   CG2R63   CG2R62     5   120.800000    83.680000   0.00000000         0.00 ; 4PYO, 4(1H)-pyridinone; from CG2R62 CG2R62 CG2R62; isg
  CG2R62   CG2R63   NG2R61     5   113.500000   585.760000   0.00000000         0.00 ; NA T, adm jr. 11/97
  CG2R62   CG2R63   NG2R62     5   117.800000   669.440000   0.00000000         0.00 ; 1PC, yxu, RNA
  CG2R62   CG2R63   NG2R67     5   115.700000   585.760000   0.00000000         0.00 ; 1PH2PO, 1-phenyl-2(1H)-pyridinone; from CG2R62 CG2R62 NG2R61; isg
  CG2R62   CG2R63    OG2D4     5   124.600000   836.800000   0.00000000         0.00 ; NA T, o4
  CG2R62   CG2R63   OG3R60     5   121.500000    83.680000   0.00000000         0.00 ; RIN, coumarin, isg
  CG2R62   CG2R63    SG2D1     5   123.500000   435.136000   0.00000000         0.00 ; YT2S, 2,4(1H,3H)-quinazolinedithione, isg
  CG2RC0   CG2R63   NG2R61     5   107.800000   585.760000   0.00000000         0.00 ; NA Gua 6R)
  CG2RC0   CG2R63   NG2RC0     5   108.000000   585.760000   0.00000000         0.00 ; DWG, yxu, angsum 04/15, RNA
  CG2RC0   CG2R63    OG2D4     5   124.700000   418.400000   0.00000000         0.00 ; NA Gua
   NG2P1   CG2R63   NG2R61     5   115.600000   510.448000   0.00000000         0.00 ; 3MC, yxu, RNA
   NG2P1   CG2R63    OG2D4     5   125.000000   669.440000   0.00000000         0.00 ; 3MC, yxu, RNA
  NG2R61   CG2R63   NG2R61     5   114.000000   418.400000   0.00000000         0.00 ; NA U
  NG2R61   CG2R63   NG2R62     5   116.800000   418.400000   0.00000000         0.00 ; NA C
  NG2R61   CG2R63   NG2R67     5   114.000000   418.400000   0.00000000         0.00 ; 3PHURA, 3-phenyl-2,4(1H,3H)-pyrimidinedione; from NG2R61 CG2R63 NG2R61, NA; isg
  NG2R61   CG2R63    OG2D4     5   119.400000  1087.840000   0.00000000         0.00 ; NA C, o2
  NG2R61   CG2R63    SG2D1     5   123.000000   468.608000   0.00000000         0.00 ; YTS2, 2,4(1H,3H)-quinazolinedithione, isg
  NG2R61   CG2R63    SEGD1     5   122.500000   543.920000   0.00000000         0.00 ; SEU, yxu, to be reoptimized, RNA
  NG2R62   CG2R63    OG2D4     5   123.800000  1087.840000   0.00000000         0.00 ; NA C
  NG2R62   CG2R63    SG2D1     5   123.700000   585.760000   0.00000000         0.00 ; 2SC, yxu, RNA
  NG2R67   CG2R63    OG2D4     5   119.700000  1087.840000   0.00000000         0.00 ; 1PH2PO, 1-phenyl-2(1H)-pyridinone; from NG2R61 CG2R63 OG2D4; isg
  NG2R67   CG2R63    SG2D1     5   123.000000   468.608000   0.00000000         0.00 ; 3PH2SR, 2,3-dihydro-3-phenyl-2-thioxo-4(1H)pyrimidinone; from YTS2; isg
  NG2RC0   CG2R63    OG2D4     5   122.100000   811.696000   0.00000000         0.00 ; DWG, yxu, angsum 04/15, RNA
   OG2D4   CG2R63   OG3R60     5   113.900000   167.360000   0.00000000         0.00 ; RIN, coumarin, isg
  CG2R61   CG2R64    NG2D1     5   119.000000   401.664000   0.25830000     50208.00 ; K2Cn (model: nmcy), yxu, angsum 04/15, RNA
  CG2R61   CG2R64    NG2P1     5   110.000000   502.080000   0.25600000     42676.80 ; K2C (model: ncyp), yxu, angsum 04/15, RNA
  CG2R61   CG2R64   NG2R51     5   120.000000   334.720000   0.00000000         0.00 ; PIPA model for D3R, xxwy
  CG2R61   CG2R64   NG2R60     5   124.000000   167.360000   0.00000000         0.00 ; 2AMP, 2-amino pyridine, from PYR1, pyridine, kevo
  CG2R61   CG2R64   NG2R61     5   115.660000   280.244320   0.00000000         0.00 ; flavin
  CG2R61   CG2R64   NG2R62     5   128.000000   167.360000   0.00000000         0.00 ; 18NFD, 1,8-naphthyridine, erh
  CG2R61   CG2R64    NG2S1     5   120.000000   334.720000   0.24162000     29288.00 ; 2AMP, 2-Amino pyridine, from PACP, p-acetamide-phenol, kevo
  CG2R61   CG2R64    NG2S3     5   118.500000   502.080000   0.00000000         0.00 ; 2SC, cgenff_compromise, xxwy, KEVO: exocyclic N in 2SC planar, issue with CGenFF atom types?, RNA
  CG2R61   CG2R64    NG311     5   121.000000   527.184000   0.00000000         0.00 ; bepa, from 4MC, yxu, RNA
  CG2R62   CG2R64    NG2D1     5   124.500000   401.664000   0.25120000     35982.40 ; 3MCn, yxu, RNA
  CG2R62   CG2R64    NG2P1     5   120.300000   435.136000   0.23600000     29288.00 ; 3MC, yxu, RNA
  CG2R62   CG2R64   NG2R61     5   120.200000   669.440000   0.00000000         0.00 ; 3MCn, yxu, RNA
  CG2R62   CG2R64   NG2R62     5   119.300000   711.280000   0.00000000         0.00 ; NA C
  CG2R62   CG2R64    NG2S1     5   118.000000   334.720000   0.22420000     29288.00 ; 4AC, yxu, RNA
  CG2R62   CG2R64    NG2S3     5   118.400000   677.808000   0.00000000         0.00 ; NA C
  CG2R62   CG2R64    NG301     5   120.700000   560.656000   0.00000000         0.00 ; TMC, yxu
  CG2R62   CG2R64    NG311     5   119.000000   510.448000   0.00000000         0.00 ; 4MC, yxu, RNA
  CG2RC0   CG2R64    NG2D1     5   124.500000   401.664000   0.25120000     35982.40 ; 1MAn, from 3MCn CG2R62 CG2R64 NG2D1, yxu, RNA
  CG2RC0   CG2R64    NG2P1     5   119.000000   435.136000   0.23600000     29288.00 ; 1MA, from 3MC CG2R62 CG2R64 NG2P1, yxu, angsum, RNA
  CG2RC0   CG2R64   NG2R61     5   120.200000   669.440000   0.00000000         0.00 ; 1MAn, from 3MCn CG2R62 CG2R64 NG2R61, yxu, RNA
  CG2RC0   CG2R64   NG2R62     5   110.700000   502.080000   0.00000000         0.00 ; NA Ade 6R)
  CG2RC0   CG2R64    NG2S0     5   126.000000   292.880000   0.23800000     12552.00 ; 66A (m6pa), yxu, RNA
  CG2RC0   CG2R64    NG2S1     5   118.000000   334.720000   0.22420000     29288.00 ; 6AA, from 4AC CG2R62 CG2R64 NG2S1, yxu, RNA
  CG2RC0   CG2R64    NG2S3     5   118.600000   418.400000   0.00000000         0.00 ; NA Ade
  CG2RC0   CG2R64    NG301     5   120.000000   334.720000   0.00000000         0.00 ; M6A, yxu
  CG2RC0   CG2R64    NG311     5   119.000000   510.448000   0.00000000         0.00 ; 6MA, from 4MC CG2R62 CG2R64 NG311, yxu, RNA
   CG331   CG2R64   NG2R62     5   116.000000   531.368000   0.00000000         0.00 ; 2MA, yxu, RNA
   NG2D1   CG2R64    NG2P1     5   121.000000   527.184000   0.24830000     26777.60 ; K2C (model: ncyp), yxu, angsum 04/15, RNA
   NG2D1   CG2R64   NG2R61     5   116.800000   753.120000   0.00000000         0.00 ; 3MCn, yxu, RNA
   NG2D1   CG2R64   NG2R62     5   124.000000   343.088000   0.25620000     71128.00 ; K2Cn (model: nmcy), yxu, angsum 04/15, RNA
   NG2P1   CG2R64    NG2P1     5   118.000000   418.400000   0.22750000     33472.00 ; 3MC, yxu, RNA
   NG2P1   CG2R64   NG2R62     5   122.000000   585.760000   0.00000000         0.00 ; 1MA, from NG2R61 CG2R64 NG2R62, yxu, angsum, RNA
   NG2P1   CG2R64    HGR62     5   112.600000   401.664000   0.00000000         0.00 ; 1MA, from un-angsumed NG2R61 CG2R64 HGR62, yxu, RNA
  NG2R51   CG2R64   NG2R60     5   116.000000   334.720000   0.00000000         0.00 ; PIPA model for D3R, xxwy
  NG2R60   CG2R64    NG2S1     5   120.000000   334.720000   0.24162000     29288.00 ; 2AMP, 2-Amino pyridine, from PACP, p-acetamide-phenol, cacha (verified by kevo)
  NG2R60   CG2R64    NG311     5   119.700000   652.704000   0.00000000         0.00 ; bepa, from 4MC, yxu, RNA
  NG2R61   CG2R64   NG2R62     5   122.200000   585.760000   0.00000000         0.00 ; NA Gua 6R)
  NG2R61   CG2R64    NG2S3     5   115.400000   794.960000   0.00000000         0.00 ; NA Gua  n2
  NG2R61   CG2R64    NG301     5   119.600000   208.195840   0.00000000         0.00 ; flavin
  NG2R61   CG2R64    NG311     5   120.000000   610.864000   0.00000000         0.00 ; MMG, from K2Cn, yxu, RNA
  NG2R61   CG2R64    SG311     5   121.800000   167.360000   0.00000000         0.00 ; 4O2SM, 2-(methylthio)-4(3H)-pyrimidinone; from CG2R61 CG2R61 SG311; isg
  NG2R61   CG2R64    HGR62     5   119.000000   669.440000   0.00000000         0.00 ; TC243C, 4(3H)-quinazolinone, isg
  NG2R62   CG2R64   NG2R62     5   128.000000   502.080000   0.00000000         0.00 ; NA Ade 6R) %%% TEST 133.0 -> 122.2 %%%
  NG2R62   CG2R64   NG2R67     5   125.000000   585.760000   0.00000000         0.00 ; 43PPY, 3-phenyl-4(3H)-pyrimidinone; from NG2R61 CG2R64 NG2R62; isg
  NG2R62   CG2R64    NG2S0     5   120.000000   292.880000   0.22500000      8368.00 ; 66A (m6pa), yxu, RNA
  NG2R62   CG2R64    NG2S1     5   122.700000   368.192000   0.24162000     29288.00 ; 4AC, yxu, RNA
  NG2R62   CG2R64    NG2S3     5   122.400000   794.960000   0.00000000         0.00 ; NA Gua
  NG2R62   CG2R64    NG301     5   120.000000   652.704000   0.00000000         0.00 ; TMC, yxu
  NG2R62   CG2R64    NG311     5   121.700000   552.288000   0.00000000         0.00 ; 4MC, yxu, RNA
  NG2R62   CG2R64    SG311     5   116.000000   451.872000   0.00000000         0.00 ; 2SMPYR, 2-(methylthio)-pyrimidine; from CG2R61 CG2R61 SG311; isg
  NG2R62   CG2R64    HGR62     5   116.000000   317.984000   0.00000000         0.00 ; NA Ade h2 %%% TEST 113.5 -> 118.9 %%%
  NG2R67   CG2R64    HGR62     5   119.000000   669.440000   0.00000000         0.00 ; 43PPY, 3-phenyl-4(3H)-pyrimidinone; from NG2R61 CG2R64 HGR62, TC243C; isg
  CG2R61   CG2R66   CG2R61     5   122.500000   334.720000   0.24162000     29288.00 ; NAMODEL difluorotoluene
  CG2R61   CG2R66   CG2R66     5   122.500000   334.720000   0.24162000     29288.00 ; from CG2R61 CG2R66 CG2R61, PENALTY= 1.5 F2F PF5
  CG2R61   CG2R66   CG2R67     5   122.500000   334.720000   0.24162000     29288.00 ; PYO2F, from CG2R61 CG2R66 CG2R61, fylin
  CG2R61   CG2R66   CG2RC0     5   122.500000   334.720000   0.24162000     29288.00 ; from CG2R61 CG2R66 CG2R61, PENALTY= 1.5 4FW
  CG2R61   CG2R66     FGR1     5   118.750000   502.080000   0.00000000         0.00 ; NAMODEL difluorotoluene
  CG2R66   CG2R66   CG2R66     5   122.500000   334.720000   0.24162000     29288.00 ; from CG2R61 CG2R66 CG2R61, PENALTY= 3 PF5
  CG2R66   CG2R66     FGR1     5   118.750000   502.080000   0.00000000         0.00 ; from CG2R61 CG2R66 FGR1, PENALTY= 1.5 F2F PF5
  CG2R67   CG2R66     FGR1     5   118.750000   502.080000   0.00000000         0.00 ; PYO2F, from CG2R61 CG2R66 FGR1, fylin
  CG2RC0   CG2R66     FGR1     5   118.750000   502.080000   0.00000000         0.00 ; from CG2R61 CG2R66 FGR1, PENALTY= 1.5 4FW
  CG2R61   CG2R67   CG2R61     5   120.000000   334.720000   0.00000000         0.00 ; BIPHENYL ANALOGS, peml
  CG2R61   CG2R67   CG2R66     5   120.000000   334.720000   0.00000000         0.00 ; PYO2F, from CG2R61 CG2R67 CG2R61, fylin
  CG2R61   CG2R67   CG2R67     5   120.000000   334.720000   0.00000000         0.00 ; BIPHENYL ANALOGS, peml
  CG2R61   CG2R67   CG2RC0     5   120.000000   418.400000   0.00000000         0.00 ; CRBZ, carbazole, erh
  CG2R61   CG2R67   NG2R60     5   126.800000   485.344000   0.00000000         0.00 ; 22BPY, 2,2'-bipyridine, kevo
  CG2R61   CG2R67   NG2R67     5   120.000000   418.400000   0.00000000         0.00 ; 1PH4PO, 1-phenyl-4(1H)-pyridinone, isg
  CG2R62   CG2R67   CG2R62     5   120.000000   334.720000   0.00000000         0.00 ; pyo3b, from CG2R61 CG2R67 CG2R61, fylin
  CG2R62   CG2R67   CG2R67     5   120.000000   334.720000   0.00000000         0.00 ; pyo3b, from CG2R61 CG2R67 CG2R67, fylin
  CG2R66   CG2R67   CG2R67     5   120.000000   334.720000   0.00000000         0.00 ; PYO2F, from CG2R61 CG2R67 CG2R67, fylin
  CG2R67   CG2R67   CG2RC0     5   110.000000   460.240000   0.00000000         0.00 ; CRBZ, carbazole, erh
  CG2R67   CG2R67   NG2R60     5   113.200000   368.192000   0.00000000         0.00 ; 22BPY, 2,2'-bipyridine, kevo
  CG2R71   CG2R71   CG2R71     5   128.600000   251.040000   0.00000000         0.00 ; AZUL, Azulene, kevo
  CG2R71   CG2R71   CG2RC7     5   129.300000   753.120000   0.00000000         0.00 ; AZUL, Azulene, kevo
  CG2R71   CG2R71    HGR71     5   115.700000   309.616000   0.00000000         0.00 ; AZUL, Azulene, kevo
  CG2RC7   CG2R71    HGR71     5   115.000000   267.776000   0.00000000         0.00 ; AZUL, Azulene, kevo
  CG25C1   CG2RC0   CG2R61     5   125.000000   334.720000   0.00000000         0.00 ; MEOI, methyleneoxindole, kevo & xxwy
  CG25C1   CG2RC0   CG2RC0     5   107.000000   167.360000   0.00000000         0.00 ; MEOI, methyleneoxindole, kevo & xxwy
  CG25C2   CG2RC0   CG2R61     5   125.000000   334.720000   0.00000000         0.00 ; MEOI, methyleneoxindole, kevo & xxwy
  CG25C2   CG2RC0   CG2RC0     5   107.000000   167.360000   0.00000000         0.00 ; MEOI, methyleneoxindole, kevo & xxwy
  CG2R51   CG2RC0   CG2R61     5   132.000000  1087.840000   0.00000000         0.00 ; adm,dec06 133.50 ! INDO/TRP
  CG2R51   CG2RC0   CG2R63     5   132.000000  1087.840000   0.00000000         0.00 ; prf, ashalini
  CG2R51   CG2RC0   CG2R66     5   132.000000  1087.840000   0.00000000         0.00 ; from CG2R51 CG2RC0 CG2R61, PENALTY= 1.5 4FW
  CG2R51   CG2RC0   CG2RC0     5   108.000000   711.280000   0.00000000         0.00 ; INDO/TRP
  CG2R51   CG2RC0   NG2RC0     5   109.200000   753.120000   0.00000000         0.00 ; INDZ, indolizine, kevo
  CG2R52   CG2RC0   CG2R61     5   134.100000   502.080000   0.00000000         0.00 ; INDA, 1H-indazole, kevo
  CG2R52   CG2RC0   CG2RC0     5   105.900000   753.120000   0.00000000         0.00 ; INDA, 1H-indazole, kevo
  CG2R61   CG2RC0   CG2R67     5   120.000000   418.400000   0.00000000         0.00 ; CRBZ, carbazole, erh
  CG2R61   CG2RC0   CG2RC0     5   120.000000   418.400000   0.00000000         0.00 ; adm,dec06 110.00 ! INDO/TRP
  CG2R61   CG2RC0   CG3C50     5   130.000000   418.400000   0.00000000         0.00 ; MSCH model for D3R, xxwy
  CG2R61   CG2RC0   CG3C52     5   130.000000   502.080000   0.00000000         0.00 ; 3HIN, 3H-indole, kevo
  CG2R61   CG2RC0   NG2R50     5   130.000000  1087.840000   0.00000000         0.00 ; ZIMI, benzimidazole, kevo
  CG2R61   CG2RC0   NG2R51     5   132.600000  1087.840000   0.00000000         0.00 ; adm,dec06 129.50 ! INDO/TRP
  CG2R61   CG2RC0   NG2R52     5   130.000000  1087.840000   0.00000000         0.00 ; 7MGe, from CG2R61 CG2RC0 NG2R50, not optimized, yxu, RNA
  CG2R61   CG2RC0   NG2R53     5   130.000000   418.400000   0.00000000         0.00 ; MSCH model for D3R, xxwy
  CG2R61   CG2RC0   NG2RC0     5   118.800000   669.440000   0.00000000         0.00 ; INDZ, indolizine, kevo
  CG2R61   CG2RC0   NG3C51     5   130.700000   292.880000   0.00000000         0.00 ; INDI, indoline, kevo
  CG2R61   CG2RC0   OG2R50     5   129.400000   836.800000   0.00000000         0.00 ; ZFUR, benzofuran, kevo
  CG2R61   CG2RC0   OG3C51     5   125.300000   418.400000   0.00000000         0.00 ; 126.60 ZDOL, 1,3-benzodioxole, kevo
  CG2R61   CG2RC0   SG2R50     5   123.700000   376.560000   0.00000000         0.00 ; ZTHP, benzothiophene, kevo
  CG2R61   CG2RC0    BG201     5   130.700000   292.880000   0.00000000         0.00 ; BICB,BINB Boronic acid, sr
  CG2R63   CG2RC0   CG2RC0     5   119.600000   585.760000   0.00000000         0.00 ; NA Gua 6R) bridgeC5
  CG2R63   CG2RC0   NG2R50     5   129.000000  1046.000000   0.00000000         0.00 ; NA Gua  bridgeC5
  CG2R63   CG2RC0   NG2R52     5   126.500000   711.280000   0.00000000         0.00 ; 7MG, yxu, RNA
  CG2R64   CG2RC0   CG2RC0     5   121.000000   502.080000   0.00000000         0.00 ; NA Ade 6R) bridgeC5
  CG2R64   CG2RC0   NG2R50     5   129.000000   836.800000   0.00000000         0.00 ; NA Ade bridgeC5
  CG2R66   CG2RC0   CG2RC0     5   120.000000   418.400000   0.00000000         0.00 ; from CG2R61 CG2RC0 CG2RC0, PENALTY= 1.5 4FW
  CG2R67   CG2RC0   CG3C52     5   110.000000   920.480000   0.00000000         0.00 ; FLRN, Fluorene, erh
  CG2R67   CG2RC0   NG2R51     5   105.700000   836.800000   0.00000000         0.00 ; CRBZ, carbazole, erh
  CG2RC0   CG2RC0   CG3C50     5   110.000000   585.760000   0.00000000         0.00 ; MSCH model for D3R, xxwy
  CG2RC0   CG2RC0   CG3C52     5   110.000000   920.480000   0.00000000         0.00 ; 3HIN, 3H-indole, kevo
  CG2RC0   CG2RC0   NG2R50     5   110.000000   836.800000   0.00000000         0.00 ; NA Ade 5R) bridgeC5
  CG2RC0   CG2RC0   NG2R51     5   105.700000   836.800000   0.00000000         0.00 ; NA Ade 5R) bridgeC4
  CG2RC0   CG2RC0   NG2R52     5   106.900000   602.496000   0.00000000         0.00 ; 7MG, yxu, RNA
  CG2RC0   CG2RC0   NG2R53     5   110.000000   585.760000   0.00000000         0.00 ; MSCH model for D3R, xxwy
  CG2RC0   CG2RC0   NG2R61     5   127.400000   493.712000   0.00000000         0.00 ; DWG, yxu, RNA
  CG2RC0   CG2RC0   NG2R62     5   127.400000   502.080000   0.00000000         0.00 ; NA Ade 6R) bridgeC4
  CG2RC0   CG2RC0   NG3C51     5   109.300000   836.800000   0.00000000         0.00 ; INDI, indoline, kevo
  CG2RC0   CG2RC0   OG2R50     5   110.600000   920.480000   0.00000000         0.00 ; ZFUR, benzofuran, kevo
  CG2RC0   CG2RC0   OG3C51     5   114.700000   669.440000   0.00000000         0.00 ; 113.50 ZDOL, 1,3-benzodioxole, kevo
  CG2RC0   CG2RC0   SG2R50     5   116.300000   585.760000   0.00000000         0.00 ; ZTHP, benzothiophene, kevo
  CG2RC0   CG2RC0    BG201     5   109.300000   836.800000   0.00000000         0.00 ; BICB,BINB Boronic acid, sr
  NG2R50   CG2RC0   NG2R61     5   131.000000   167.360000   0.00000000         0.00 ; DWG, yxu, RNA
  NG2R50   CG2RC0   NG2R62     5   122.600000   167.360000   0.00000000         0.00 ; PUR7, purine(N7H), kevo
  NG2R50   CG2RC0   NG2RC0     5   112.600000  1171.520000   0.00000000         0.00 ; DWG, yxu, RNA
  NG2R51   CG2RC0   NG2R61     5   126.900000   836.800000   0.00000000         0.00 ; DWG, from NG2R51 CG2RC0 NG2R62, yxu, RNA
  NG2R51   CG2RC0   NG2R62     5   126.900000   836.800000   0.00000000         0.00 ; NA Ade bridgeC4
  NG2R52   CG2RC0   NG2R62     5   126.900000   602.496000   0.00000000         0.00 ; 7MG, yxu, RNA
  NG2R61   CG2RC0   NG2RC0     5   116.400000   569.024000   0.00000000         0.00 ; DWG, yxu, RNA
  CG2R51   CG2RC7   CG2R71     5   122.700000   251.040000   0.00000000         0.00 ; AZUL, Azulene, kevo
  CG2R51   CG2RC7   CG2RC7     5   109.500000   920.480000   0.00000000         0.00 ; AZUL, Azulene, kevo
  CG2R71   CG2RC7   CG2RC7     5   127.800000   251.040000   0.00000000         0.00 ; AZUL, Azulene, kevo
   CG2D1    CG301    CG311     5   112.200000   267.776000   0.00000000         0.00 ; CHOLEST cholesterol
   CG2D1    CG301    CG321     5   112.200000   267.776000   0.00000000         0.00 ; CHOLEST cholesterol
   CG2D1    CG301    CG331     5   112.200000   267.776000   0.00000000         0.00 ; CHOLEST cholesterol
  CG2DC1    CG301    CG321     5   112.200000   267.776000   0.00000000         0.00 ; RETINOL MECH
  CG2DC1    CG301    CG331     5   112.200000   267.776000   0.00000000         0.00 ; RETINOL MECH
  CG2DC2    CG301    CG321     5   112.200000   267.776000   0.00000000         0.00 ; RETINOL MECH
  CG2DC2    CG301    CG331     5   112.200000   267.776000   0.00000000         0.00 ; RETINOL MECH
   CG2O3    CG301    CG331     5   108.000000   435.136000   0.00000000         0.00 ; AMOL, alpha-methoxy-lactic acid, og
   CG2O3    CG301    OG301     5   109.000000   376.560000   0.00000000         0.00 ; AMOL, alpha-methoxy-lactic acid, og
   CG2O3    CG301    OG303     5   109.000000   376.560000   0.00000000         0.00 ; from CG2O3 CG301 OG301, PENALTY= 3 QPA
   CG2O3    CG301    OG311     5   110.100000   633.457600   0.00000000         0.00 ; AMOL, alpha-methoxy-lactic acid, og
   CG2O3    CG301    SG311     5   103.430000   544.254720   0.00000000         0.00 ; QPA, by ac_aa
  CG2R61    CG301    CG331     5   107.500000   433.462400   0.00000000         0.00 ; from CG2R61 CG311 CG331, PENALTY= 8 TBP4
   CG311    CG301    CG311     5   113.500000   488.272800   0.25610000      9338.69 ; CA, CHOLIC ACID, cacha, 03/06
   CG311    CG301    CG321     5   113.500000   488.272800   0.25610000      9338.69 ; CA, CHOLIC ACID, cacha, 03/06
   CG311    CG301    CG331     5   113.500000   488.272800   0.25610000      9338.69 ; CA, CHOLIC ACID, cacha, 03/06
   CG311    CG301    OG311     5   110.100000   633.457600   0.00000000         0.00 ; from CG331 CG301 OG311, PENALTY= 1.5 TS9
   CG321    CG301    CG321     5   113.500000   488.272800   0.25610000      9338.69 ; CHOLEST cholesterol
   CG321    CG301    CG331     5   113.500000   488.272800   0.25610000      9338.69 ; RETINOL TMCH/MECH
   CG321    CG301    OG301     5   114.500000   380.744000   0.00000000         0.00 ; DMBU, dimethoxybutane, sna
   CG331    CG301    CG331     5   113.500000   488.272800   0.25610000      9338.69 ; RETINOL TMCH/MECH
   CG331    CG301    OG301     5   111.500000   376.560000   0.00000000         0.00 ; AMOL, alpha-methoxy-lactic acid, og
   CG331    CG301    OG302     5   110.100000   633.457600   0.00000000         0.00 ; AMGT, Alpha Methyl Gamma Tert Butyl Glu Acid CDCA Amide, cacha
   CG331    CG301    OG303     5   110.100000   633.457600   0.00000000         0.00 ; from CG331 CG301 OG302, PENALTY= 2.5 QPA
   CG331    CG301    OG311     5   110.100000   633.457600   0.00000000         0.00 ; AMOL, alpha-methoxy-lactic acid, og
   CG331    CG301    SG311     5   109.230000   534.966240   0.00000000         0.00 ; LE1, by ac_aa
   CG331    CG301    CLGA3     5   111.200000   811.696000   0.00000000         0.00 ; TCLE
   CG331    CG301    BRGA3     5   111.200000   820.064000   0.00000000         0.00 ; TBRE
   OG301    CG301    OG301     5   107.000000   589.860320   0.00000000         0.00 ; DMOP, dimethoxypropane, sna
   OG301    CG301    OG311     5   116.500000   376.560000   0.00000000         0.00 ; AMOL, alpha-methoxy-lactic acid, og
   OG303    CG301    SG311     5   112.280000   513.962560   0.00000000         0.00 ; QPA, by ac_aa
   CLGA3    CG301    CLGA3     5   109.000000   794.960000   0.00000000         0.00 ; TCLE
   BRGA3    CG301    BRGA3     5   110.500000   753.120000   0.00000000         0.00 ; TBRE
  CG2R61    CG302     FGA3     5   115.000000   418.400000   0.23570000     25104.00 ; from CG2R61 CG312 FGA2, PENALTY= 6.1 TFG2 TFG3 TFG4
   CG311    CG302     FGA3     5   112.000000   351.456000   0.23570000     25104.00 ; from CG321 CG302 FGA3, PENALTY= 0.6 TFLE
   CG314    CG302     FGA3     5   104.370000   238.488000   0.29305000     18928.42 ; FLA, by ac_aa
   CG321    CG302     FGA3     5   112.000000   351.456000   0.23570000     25104.00 ; TFE, trifluoroethanol
   CG331    CG302     FGA3     5   112.000000   351.456000   0.23570000     25104.00 ; FLUROALK fluoroalkanes
    FGA3    CG302     FGA3     5   107.000000   987.424000   0.21550000     25104.00 ; FLUROALK fluoroalkanes
   CG2D1    CG311    CG2D1     5   114.000000   251.040000   0.00000000         0.00 ; from CG2D1 CG321 CG2D1, PENALTY= 4 ACZ
   CG2D1    CG311    CG321     5   112.200000   267.776000   0.00000000         0.00 ; from CG2D1 CG321 CG321, PENALTY= 4 ACZ
   CG2D1    CG311     HGA1     5   111.500000   376.560000   0.00000000         0.00 ; from CG2D1 CG321 HGA2, PENALTY= 4 ACZ
   CG2O1    CG311    CG2O3     5   106.780000   355.054240   0.00000000         0.00 ; FGL, by ac_aa
   CG2O1    CG311    CG301     5   108.000000   435.136000   0.00000000         0.00 ; from CG2O1 CG311 CG311, PENALTY= 1.2 4HH LYX
   CG2O1    CG311    CG311     5   108.000000   435.136000   0.00000000         0.00 ; PROT Alanine Dipeptide ab initio calc's (LK)
   CG2O1    CG311    CG321     5   108.000000   435.136000   0.00000000         0.00 ; PROT Alanine Dipeptide ab initio calc's (LK)
   CG2O1    CG311    CG331     5   108.000000   435.136000   0.00000000         0.00 ; PROT Alanine Dipeptide ab initio calc's (LK)
   CG2O1    CG311    NG2S0     5   107.000000   418.400000   0.00000000         0.00 ; from CG2O1 CG311 NG2S1, PENALTY= 1 MAA
   CG2O1    CG311    NG2S1     5   107.000000   418.400000   0.00000000         0.00 ; PROT Alanine Dipeptide ab initio calc's (LK)
   CG2O1    CG311    OG311     5   111.000000   937.216000   0.00000000         0.00 ; from CG2O5 CG311 OG311, PENALTY= 3 4HH AHB GHG
   CG2O1    CG311    SG311     5   109.770000   431.872480   0.00000000         0.00 ; LYX, by ac_aa
   CG2O1    CG311     HGA1     5   109.500000   418.400000   0.00000000         0.00 ; PROT Alanine Dipeptide ab initio calc's (LK)
   CG2O2    CG311    CG2O3     5   113.990000   340.912320   0.00000000         0.00 ; CGUH, by ac_aa
   CG2O2    CG311   CG2R61     5   107.500000   334.720000   0.00000000         0.00 ; cmbz, yxu, RNA
   CG2O2    CG311   CG2R62     5   107.500000   334.720000   0.00000000         0.00 ; CMU, from cmbz, yxu, RNA
   CG2O2    CG311    CG311     5   108.000000   435.136000   0.00000000         0.00 ; HWG, from CG2O2 CG311 CG321, yxu, RNA
   CG2O2    CG311    CG321     5   108.000000   435.136000   0.00000000         0.00 ; PROT adm jr. 5/02/91, acetic acid pure solvent
   CG2O2    CG311    CG331     5   108.000000   435.136000   0.00000000         0.00 ; hpme, from CG2O2 CG311 CG321, not optimized, yxu, RNA
   CG2O2    CG311   NG2R53     5   107.000000   418.400000   0.00000000         0.00 ; drug design project, xxwy
   CG2O2    CG311    NG2S1     5   107.000000   418.400000   0.00000000         0.00 ; PROT adm jr. 5/02/91, acetic acid pure solvent
   CG2O2    CG311    NG321     5   110.000000   365.681600   0.00000000         0.00 ; 5UHA, from CG2O2  CG321  NG321, yxu, RNA
   CG2O2    CG311    OG311     5   106.700000   920.480000   0.00000000         0.00 ; CMU, yxu, RNA
   CG2O2    CG311     HGA1     5   109.500000   418.400000   0.00000000         0.00 ; PROT adm jr. 5/02/91, acetic acid pure solvent
   CG2O3    CG311    CG2O3     5   124.900000   380.241920   0.00000000         0.00 ; CGU, by ac_aa
   CG2O3    CG311   CG2R61     5   107.500000   433.462400   0.00000000         0.00 ; FBIF, Fatty acid Binding protein Inhibitor F, cacha
   CG2O3    CG311   CG2R62     5   104.500000   485.344000   0.00000000         0.00 ; HCU, yxu, RNA
   CG2O3    CG311    CG311     5   108.000000   435.136000   0.00000000         0.00 ; PROT adm jr. 4/05/91, for asn,asp,gln,glu and cters
   CG2O3    CG311    CG321     5   108.000000   435.136000   0.00000000         0.00 ; PROT adm jr. 4/05/91, for asn,asp,gln,glu and cters
   CG2O3    CG311    CG331     5   108.000000   435.136000   0.00000000         0.00 ; PROT adm jr. 4/09/92, for ALA cter
   CG2O3    CG311   NG2R53     5   107.000000   418.400000   0.00000000         0.00 ; drug design project, xxwy
   CG2O3    CG311    NG2S1     5   107.000000   418.400000   0.00000000         0.00 ; PROT adm jr. 4/05/91, for asn,asp,gln,glu and cters
   CG2O3    CG311    OG301     5   109.000000   376.560000   0.00000000         0.00 ; CC321 CC3163 OC3C61 optimize on PROA, gk (not affected by mistake)
   CG2O3    CG311    OG302     5   109.000000   376.560000   0.00000000         0.00 ; from CG2O3 CG311 OG301, PENALTY= 0.5 ASL
   CG2O3    CG311    OG311     5   107.000000   669.440000   0.00000000         0.00 ; HCU, yxu, RNA
   CG2O3    CG311    SG311     5   105.350000   476.808640   0.00000000         0.00 ; 0TD CML, by ac_aa
   CG2O3    CG311     HGA1     5   109.500000   418.400000   0.00000000         0.00 ; PROT adm jr. 4/05/91, for asn,asp,gln,glu and cters
   CG2O4    CG311    CG311     5   108.000000   435.136000   0.00000000         0.00 ; amba, from CG2O2 CG311 CG321, not optimized, yxu, RNA
   CG2O4    CG311    CG321     5   108.000000   435.136000   0.00000000         0.00 ; from CG2O2 CG311 CG321, PENALTY= 2 LED
   CG2O4    CG311    CG331     5   108.000000   435.136000   0.00000000         0.00 ; from CG2O2 CG311 CG321, PENALTY= 2.9 LED LVN
   CG2O4    CG311    NG2S1     5   107.000000   418.400000   0.00000000         0.00 ; amba, from CG2O2 CG311 NG2S1, not optimized, yxu, RNA
   CG2O4    CG311     HGA1     5   109.500000   418.400000   0.00000000         0.00 ; amba, from CG2O5 CG311 HGA1, not optimized, yxu, RNA
   CG2O5    CG311    OG311     5   111.000000   937.216000   0.00000000         0.00 ; BIPHENYL ANALOGS unmodified, peml ! reset by kevo to value from CG2O5 CG311 OG312 ==> RE-OPTIMIZE !!!
   CG2O5    CG311    OG312     5   111.000000  1087.840000   0.00000000         0.00 ; BIPHENYL ANALOGS unmodified, peml
   CG2O5    CG311     HGA1     5   109.500000   418.400000   0.00000000         0.00 ; BIPHENYL ANALOGS from PROT Alanine Dipeptide ab initio calc's (LK) consistent with adm 11/08
  CG2R51    CG311    CG331     5   114.000000   488.272800   0.00000000         0.00 ; from CG2R51 CG321 CG331, penalty= 4 HTR
  CG2R51    CG311    OG311     5   107.750000   624.671200   0.00000000         0.00 ; HTR, by ac_aa
  CG2R51    CG311     HGA1     5   109.500000   460.240000   0.00000000         0.00 ; from CG2R51 CG321 HGA2, PENALTY= 4 HTR
  CG2R53    CG311    CG311     5   111.000000   493.712000   0.00000000         0.00 ; from CG2R53 CG321 CG331, PENALTY= 5.5 CRF B2H CRO
  CG2R53    CG311    CG321     5   111.000000   493.712000   0.00000000         0.00 ; from CG2R53 CG321 CG331, PENALTY= 4.9 SWG GYS CH6 CR8D DYG
  CG2R53    CG311    CG331     5   111.000000   493.712000   0.00000000         0.00 ; from CG2R53 CG321 CG331, PENALTY= 4 MDO PIA
  CG2R53    CG311    NG2S1     5   107.920000   456.558080   0.00000000         0.00 ; MDO, by ac_aa
  CG2R53    CG311     HGA1     5   109.500000   460.240000   0.00000000         0.00 ; from CG2R53 CG321 HGA2, PENALTY= 4 SWG CRF B2H CRO MDO PIA GYS CH6 CR8D
  CG2R61    CG311   CG2R61     5   107.500000   433.462400   0.00000000         0.00 ; from CG2R61 CG321 CG2R61, PENALTY= 4 2GX CYF DIPH
  CG2R61    CG311    CG321     5   107.500000   433.462400   0.00000000         0.00 ; Slack parameter from difluorotoluene picked up by FBIC ==> RE-OPTIMIZE !!!
  CG2R61    CG311    CG331     5   107.500000   433.462400   0.00000000         0.00 ; FBIB, Fatty Binding Inhibitior B, cacha
  CG2R61    CG311    OG311     5   112.800000   686.176000   0.00000000         0.00 ; cmbz, yxu, RNA
  CG2R61    CG311     HGA1     5   111.000000   359.824000   0.00000000         0.00 ; NAMODEL difluorotoluene
  CG2R62    CG311    OG311     5   112.800000   686.176000   0.00000000         0.00 ; CMU, from cmbz, yxu, RNA
  CG2R62    CG311     HGA1     5   111.000000   359.824000   0.00000000         0.00 ; CMU, from CG2R61 CG311 HGA1, yxu, RNA
   CG301    CG311    CG311     5   108.000000   435.136000   0.00000000         0.00 ; CA, CHOLIC ACID, cacha, 03/06
   CG301    CG311    CG321     5   113.500000   488.272800   0.25610000      9338.69 ; CA, CHOLIC ACID, cacha, 03/06
   CG301    CG311    CG331     5   113.500000   488.272800   0.25610000      9338.69 ; from CG301 CG311 CG321, PENALTY= 0.9 TS9
   CG301    CG311    OG311     5   110.100000   633.457600   0.00000000         0.00 ; from CG311 CG311 OG311, PENALTY= 1.2 4HH LYX TS9
   CG301    CG311     HGA1     5   110.100000   289.532800   0.21790000     18853.10 ; CA, CHOLIC ACID, cacha, 03/06
   CG302    CG311    CG321     5   108.650000   446.432800   0.24926000      6660.93 ; from CG331 CG311 CG302, TFLE
   CG302    CG311    CG331     5   108.650000   446.432800   0.24926000      6660.93 ; TFLE, by ac_aa
   CG302    CG311     HGA1     5   110.100000   289.532800   0.21790000     18853.10 ; from CG302 CG321 HGA2, PENALTY= 4 TFLE
   CG311    CG311    CG311     5   111.000000   446.432800   0.25610000      6694.40 ; PROT alkane update, adm jr., 3/2/92
   CG311    CG311    CG321     5   111.000000   446.432800   0.25610000      6694.40 ; PROT alkane update, adm jr., 3/2/92
   CG311    CG311    CG331     5   108.500000   446.432800   0.25610000      6694.40 ; PROT alkane update, adm jr., 3/2/92
   CG311    CG311   CG3RC1     5   103.700000   446.432800   0.25610000      6694.40 ; CARBOCY carbocyclic sugars
   CG311    CG311    NG2S1     5   113.500000   585.760000   0.00000000         0.00 ; PROT Alanine Dipeptide ab initio calc's (LK)
   CG311    CG311    NG321     5   111.200000   610.864000   0.00000000         0.00 ; BUGn, from CG331 CG321 NG311, yxu, RNA
   CG311    CG311    OG301     5   109.700000   962.320000   0.00000000         0.00 ; PBG, from CG321 CG311 OG302, yxu, RNA
   CG311    CG311    OG311     5   110.100000   633.457600   0.00000000         0.00 ; PROT MeOH, EMB, 10/10/89
   CG311    CG311     HGA1     5   110.100000   288.696000   0.21790000     18853.10 ; PROT alkane update, adm jr., 3/2/92
   CG314    CG311    CG321     5   111.000000   446.432800   0.25610000      6694.40 ; PROT alkane update, adm jr., 3/2/92
   CG314    CG311    CG331     5   108.500000   446.432800   0.25610000      6694.40 ; PROT alkane update, adm jr., 3/2/92
   CG314    CG311    OG311     5   112.100000   633.457600   0.00000000         0.00 ; BUG, from CG324 CG311 OG311, yxu, RNA
   CG314    CG311     HGA1     5   110.100000   288.696000   0.21790000     18853.10 ; PROT alkane update, adm jr., 3/2/92
   CG321    CG311    CG321     5   113.500000   488.272800   0.25610000      9338.69 ; LIPID glycerol
   CG321    CG311    CG322     5   111.980000   444.340800   0.25015000      6694.40 ; from CG331 CG311 CG322, LEF
   CG321    CG311    CG324     5   110.500000   488.272800   0.25610000      9338.69 ; FLAVOP PIP1,2,3
   CG321    CG311    CG331     5   114.000000   446.432800   0.25610000      6694.40 ; PROT alkane update, adm jr., 3/2/92
   CG321    CG311   CG3C51     5   111.000000   446.432800   0.25610000      6694.40 ; CA, Cholic acid, cacha, 02/08
   CG321    CG311   CG3RC1     5   103.700000   446.432800   0.25610000      6694.40 ; CARBOCY carbocyclic sugars
   CG321    CG311   NG2R53     5   113.500000   585.760000   0.00000000         0.00 ; drug design project, xxwy
   CG321    CG311    NG2S0     5   108.000000   585.760000   0.00000000         0.00 ; fentanyl, Lesnik et al, 2020
   CG321    CG311    NG2S1     5   113.500000   585.760000   0.00000000         0.00 ; PROT Alanine Dipeptide ab initio calc's (LK)
   CG321    CG311    NG321     5   112.200000   365.681600   0.00000000         0.00 ; 5UHA, from CG331  CG321  NG311, yxu, RNA
   CG321    CG311    OG301     5   109.700000   962.320000   0.00000000         0.00 ; PBG, from CG321 CG311 OG302, yxu, RNA
   CG321    CG311    OG302     5   109.700000   962.320000   0.00000000         0.00 ; NA
   CG321    CG311    OG311     5   110.000000   633.457600   0.00000000         0.00 ; NA
   CG321    CG311   OG3C61     5   111.500000   376.560000   0.00000000         0.00 ; pepr, from CG321 CG321 OG3C61, not optimized, yxu, RNA
   CG321    CG311    SG311     5   114.500000   485.344000   0.00000000         0.00 ; from CG321 CG321 SG311, penalty= 4 CML HTI LA2
   CG321    CG311     HGA1     5   110.100000   288.696000   0.21790000     18853.10 ; PROT alkane update, adm jr., 3/2/92
   CG322    CG311    CG331     5   111.980000   444.340800   0.25015000      6694.40 ; LEF, by ac_aa
   CG322    CG311     HGA1     5   110.100000   289.532800   0.21790000     18853.10 ; from CG302 CG321 HGA2, PENALTY= 7.2 LEF
   CG324    CG311    CG331     5   108.500000   446.432800   0.25610000      6694.40 ; sidechai , from CG314 CG311 CG331, penalty= 0.6 ARO
   CG324    CG311    NG2S1     5   113.500000   585.760000   0.00000000         0.00 ; G3P(R/S), 01OH04
   CG324    CG311    OG311     5   112.100000   633.457600   0.00000000         0.00 ; FLAVOP PIP1,2,3
   CG324    CG311     HGA1     5   111.800000   221.752000   0.21790000     18853.10 ; FLAVOP PIP1,2,3
   CG331    CG311    CG331     5   114.000000   446.432800   0.25610000      6694.40 ; PROT alkane update, adm jr., 3/2/92
   CG331    CG311   CG3C51     5   108.500000   446.432800   0.25610000      6694.40 ; BAM1, bile acid steroidal C-D ring, cacha, 02/08
   CG331    CG311    NG2S0     5   113.500000   585.760000   0.00000000         0.00 ; from CG331 CG311 NG2S1, PENALTY= 1 MAA
   CG331    CG311    NG2S1     5   113.500000   585.760000   0.00000000         0.00 ; PROT Alanine Dipeptide ab initio calc's (LK)
   CG331    CG311    NG321     5   113.200000   610.864000   0.00000000         0.00 ; aboh, cgenff_xyu, yxu, RNA
   CG331    CG311    OG301     5   111.500000   376.560000   0.00000000         0.00 ; all34_ethers_1a OC30A CC32A CC33A, gk or og (not affected by mistake)
   CG331    CG311    OG302     5   110.100000   633.457600   0.00000000         0.00 ; LIPID acetic acid
   CG331    CG311    OG303     5   109.700000   962.320000   0.00000000         0.00 ; PROTNA Ser-Phos
   CG331    CG311    OG311     5   110.100000   633.457600   0.00000000         0.00 ; PROT MeOH, EMB, 10/10/89
   CG331    CG311    SG311     5   114.500000   485.344000   0.00000000         0.00 ; from CG331 CG321 SG311, penalty= 4 0TD HTI LA2
   CG331    CG311    CLGA1     5   111.200000   736.384000   0.00000000         0.00 ; DCLE
   CG331    CG311    BRGA2     5   111.000000   627.600000   0.00000000         0.00 ; DBRE
   CG331    CG311     HGA1     5   110.100000   288.696000   0.21790000     18853.10 ; PROT alkane update, adm jr., 3/2/92
  CG3C51    CG311     HGA1     5   110.100000   289.532800   0.21790000     18853.10 ; TF2M viv
  CG3RC1    CG311    OG311     5   110.100000   633.457600   0.00000000         0.00 ; CARBOCY ncarbocyclic sugars
  CG3RC1    CG311     HGA1     5   110.100000   288.696000   0.21790000     18853.10 ; CARBOCY carbocyclic sugars
  NG2R53    CG311     HGA1     5   108.000000   401.664000   0.00000000         0.00 ; drug design project, xxwy
   NG2S0    CG311     HGA1     5   108.000000   401.664000   0.00000000         0.00 ; from NG2S1 CG311 HGA1, PENALTY= 1 MAA
   NG2S1    CG311     HGA1     5   108.000000   401.664000   0.00000000         0.00 ; PROT Alanine Dipeptide ab initio calc's (LK)
   NG321    CG311     HGA1     5   109.500000   271.123200   0.21400000     41840.00 ; 5UHA, from NG321  CG321  HGA2, cgenff_xyu, yxu, RNA
   OG301    CG311   OG3C61     5   112.000000   753.120000   0.00000000         0.00 ; MQG, from Carb36, RNA
   OG301    CG311     HGA1     5   109.500000   502.080000   0.00000000         0.00 ; all34_ethers_1a HCA2 CC32A OC30A, gk or og (not affected by mistake)
   OG302    CG311     HGA1     5   109.500000   502.080000   0.00000000         0.00 ; PROTNA Ser-Phos
   OG303    CG311    OG311     5   112.790000   622.997600   0.00000000         0.00 ; ALS, by ac_aa
   OG303    CG311     HGA1     5   109.500000   502.080000   0.00000000         0.00 ; PROTNA Ser-Phos
   OG311    CG311    OG311     5   117.150000   840.984000   0.00000000         0.00 ; DDZ, by ac_aa
   OG311    CG311    OG312     5   111.000000   936.379200   0.23500000     83680.00 ; BIPHENYL ANALOGS, peml
   OG311    CG311    SG311     5   115.680000   569.358720   0.00000000         0.00 ; HTI, by ac_aa
   OG311    CG311     HGA1     5   108.890000   384.091200   0.00000000         0.00 ; PROT MeOH, EMB, 10/10/89
   OG312    CG311     HGA1     5   117.800000   551.451200   0.00000000         0.00 ; BIPHENYL ANALOGS, peml
  OG3C61    CG311     HGA1     5   109.500000   376.560000   0.00000000         0.00 ; pepr, from OG3C61 CG321 HGA2, not optimized, yxu, RNA
   SG311    CG311     HGA1     5   111.300000   385.764800   0.00000000         0.00 ; from SG311 CG321 HGA2, penalty= 4 0TD CGV CML
   CLGA1    CG311    CLGA1     5   109.000000   794.960000   0.00000000         0.00 ; DCLE
   CLGA1    CG311     HGA1     5   108.500000   368.192000   0.00000000         0.00 ; DCLE
   BRGA2    CG311    BRGA2     5   110.000000   794.960000   0.00000000         0.00 ; DBRE
   BRGA2    CG311     HGA1     5   107.000000   301.248000   0.00000000         0.00 ; DBRE
  CG2R61    CG312      PG1     5   117.000000   753.120000   0.23000000     16736.00 ; BDFP, Difuorobenzylphosphonate \ re-optimize?
  CG2R61    CG312      PG2     5   117.000000   753.120000   0.23000000     16736.00 ; BDFD, Difuorobenzylphosphonate / re-optimize?
  CG2R61    CG312     FGA2     5   115.000000   418.400000   0.23570000     25104.00 ; BDFP, BDFD, Difuorobenzylphosphonate
   CG321    CG312     FGA2     5   112.000000   418.400000   0.23570000     25104.00 ; from CG331 CG312 FGA2, PENALTY= 0.9 OBF
   CG321    CG312     HGA7     5   112.000000   267.776000   0.21680000      2510.40 ; from CG331 CG312 HGA7, PENALTY= 0.9 OBF
   CG331    CG312     FGA2     5   112.000000   418.400000   0.23570000     25104.00 ; FLUROALK fluoroalkanes
   CG331    CG312     HGA7     5   112.000000   267.776000   0.21680000      2510.40 ; FLUROALK fluoroalkanes
     PG1    CG312     FGA2     5   122.000000   418.400000   0.23570000     25104.00 ; BDFP, Difuorobenzylphosphonate \ re-optimize?
     PG2    CG312     FGA2     5   122.000000   418.400000   0.23570000     25104.00 ; BDFD, Difuorobenzylphosphonate / re-optimize?
   SG311    CG312     FGA2     5   111.570000   418.400000   0.26018000     25104.00 ; 2FM, by ac_aa
   SG311    CG312     HGA7     5   110.600000   385.597440   0.00000000         0.00 ; 2FM, by ac_aa
    FGA2    CG312     FGA2     5   107.000000  1255.200000   0.21700000      8368.00 ; FLUROALK fluoroalkanes
    FGA2    CG312     HGA7     5   108.890000   350.619200   0.19800000      4184.00 ; FLUROALK fluoroalkanes
   CG2D1    CG314    CG2D1     5   114.000000   251.040000   0.00000000         0.00 ; from CG2D1 CG321 CG2D1, PENALTY= 5 ACZ
   CG2D1    CG314    NG3P3     5   112.160000   384.091200   0.24644000     29288.00 ; ACZ, by ac_aa
   CG2D1    CG314     HGA1     5   111.500000   376.560000   0.00000000         0.00 ; from CG2D1 CG321 HGA2, PENALTY= 5 ACZ
   CG2O1    CG314    CG311     5   108.000000   435.136000   0.00000000         0.00 ; PROT Alanine Dipeptide ab initio calc's (LK)
   CG2O1    CG314    CG321     5   108.000000   435.136000   0.00000000         0.00 ; PROT Alanine Dipeptide ab initio calc's (LK)
   CG2O1    CG314    CG331     5   108.000000   435.136000   0.00000000         0.00 ; PROT Alanine Dipeptide ab initio calc's (LK)
   CG2O1    CG314    NG3P0     5   110.000000   365.681600   0.00000000         0.00 ; from CG2O1 CG314 NG3P3, PENALTY= 2.7 DDE DDEP
   CG2O1    CG314    NG3P3     5   110.000000   365.681600   0.00000000         0.00 ; PROT new aliphatics, adm jr., 2/3/92
   CG2O1    CG314     HGA1     5   109.500000   418.400000   0.00000000         0.00 ; PROT Alanine Dipeptide ab initio calc's (LK)
   CG2O1    CG314     HGP5     5   116.420000   422.081920   0.00000000         0.00 ; DDE, by ac_aa
   CG2O3    CG314   CG2R51     5   107.500000   433.462400   0.00000000         0.00 ; from CG2O3 CG311 CG2R61, PENALTY= 9.5 143
   CG2O3    CG314    CG302     5   111.360000   387.103680   0.00000000         0.00 ; FLA, by ac_aa
   CG2O3    CG314    CG311     5   108.000000   435.136000   0.00000000         0.00 ; PROT adm jr. 4/05/91, for asn,asp,gln,glu and cters
   CG2O3    CG314    CG321     5   108.000000   435.136000   0.00000000         0.00 ; PROT adm jr. 4/05/91, for asn,asp,gln,glu and cters
   CG2O3    CG314    CG331     5   108.000000   435.136000   0.00000000         0.00 ; PROT adm jr. 4/09/92, for ALA cter
   CG2O3    CG314   CG3C51     5   108.000000   435.136000   0.00000000         0.00 ; from CG2O3 CG314 CG321, PENALTY= 10 5CS
   CG2O3    CG314    NG3P3     5   110.000000   365.681600   0.00000000         0.00 ; PROT adm jr. 4/05/91, for asn,asp,gln,glu and cters
   CG2O3    CG314     HGA1     5   109.500000   418.400000   0.00000000         0.00 ; PROT adm jr. 4/05/91, for asn,asp,gln,glu and cters
  CG2R51    CG314    NG3P3     5   109.100000   384.342240   0.24377000     29873.76 ; 143, by ac_aa
  CG2R51    CG314     HGA1     5   109.500000   460.240000   0.00000000         0.00 ; from CG2R51 CG321 HGA2, PENALTY= 5 143
   CG302    CG314    NG3P3     5   108.760000   566.429920   0.00000000         0.00 ; FLA, by ac_aa
   CG302    CG314     HGA1     5   110.100000   289.532800   0.21790000     18853.10 ; from CG302 CG321 HGA2, PENALTY= 5 FLA
   CG311    CG314    NG3P3     5   110.000000   566.513600   0.00000000         0.00 ; PROT new aliphatics, adm jr., 2/3/92
   CG311    CG314     HGA1     5   110.100000   288.696000   0.21790000     18853.10 ; PROT alkane update, adm jr., 3/2/92
   CG321    CG314    CG321     5   113.500000   488.272800   0.25610000      9338.69 ; 2MRB, Alpha benzyl gamma 2-methyl piperidine, cacha
   CG321    CG314    CG331     5   113.500000   488.272800   0.25610000      9338.69 ; from CG321 CG314 CG321, PENALTY= 0.9 AGM
   CG321    CG314    NG2P1     5   110.000000   566.513600   0.00000000         0.00 ; from CG321 CG324 NG2P1, PENALTY= 4 AGM
   CG321    CG314    NG3P0     5   110.000000   334.720000   0.00000000         0.00 ; from CG321 CG314 NG3P2, PENALTY= 1.8 DDE DDEP
   CG321    CG314    NG3P2     5   110.000000   334.720000   0.00000000         0.00 ; 2MRB, Alpha benzyl gamma 2-methyl piperidine, cacha
   CG321    CG314    NG3P3     5   110.000000   566.513600   0.00000000         0.00 ; PROT new aliphatics, adm jr., 2/3/92
   CG321    CG314     HGA1     5   110.100000   288.696000   0.21790000     18853.10 ; PROT alkane update, adm jr., 3/2/92
   CG321    CG314     HGP5     5   110.100000   279.742240   0.21790000     18853.10 ; from CG321 CG324 HGP5, PENALTY= 4 DDE DDEP
   CG331    CG314    CG331     5   114.000000   446.432800   0.25610000      6694.40 ; from CG331 CG311 CG331, penalty= 1 IAM
   CG331    CG314    NG2P1     5   110.000000   566.513600   0.00000000         0.00 ; from CG321 CG324 NG2P1, PENALTY= 4.9 AGM
   CG331    CG314    NG3P0     5   110.000000   334.720000   0.00000000         0.00 ; from CG321 CG314 NG3P2, penalty= 2.7 DDE
   CG331    CG314    NG3P2     5   110.000000   566.513600   0.00000000         0.00 ; from CG331 CG314 NG3P3, penalty= 0.9 IAM
   CG331    CG314    NG3P3     5   110.000000   566.513600   0.00000000         0.00 ; PROT new aliphatics, adm jr., 2/3/92
   CG331    CG314     HGA1     5   110.100000   288.696000   0.21790000     18853.10 ; PROT alkane update, adm jr., 3/2/92
   CG331    CG314     HGP5     5   110.100000   279.742240   0.21790000     18853.10 ; from CG331 CG324 HGP5, penalty= 4 DDE
  CG3C51    CG314    NG3P3     5   110.000000   566.513600   0.00000000         0.00 ; from CG321 CG314 NG3P3, PENALTY= 10 5CS
  CG3C51    CG314     HGA1     5   110.100000   289.532800   0.21790000     18853.10 ; from CG3C51 CG311 HGA1, penalty= 1 5CS
   NG2P1    CG314     HGA1     5   110.100000   351.456000   0.00000000         0.00 ; from NG2P1 CG324 HGA2, PENALTY= 4 AGM
   NG311    CG314    NG3P3     5   112.540000   639.900960   0.00000000         0.00 ; AGT, by ac_aa
   NG311    CG314    SG311     5   119.200000   486.097120   0.00000000         0.00 ; AGT, by ac_aa
   NG311    CG314     HGA1     5   109.500000   271.123200   0.21300000     41840.00 ; from NG311 CG321 HGA2, PENALTY= 5 AGT
   NG3P0    CG314     HGP5     5   109.500000   334.720000   0.21300000     22593.60 ; from NG3P0 CG324 HGP5, PENALTY= 4 DDE DDEP
   NG3P2    CG314     HGA1     5   102.300000   376.560000   0.21010000     29288.00 ; 2MRB, Alpha benzyl gamma 2-methyl piperidine, cacha
   NG3P3    CG314    SG311     5   112.970000   505.678240   0.00000000         0.00 ; AGT, by ac_aa
   NG3P3    CG314     HGA1     5   107.500000   430.952000   0.00000000         0.00 ; PROT new aliphatics, adm jr., 2/3/92
   SG311    CG314     HGA1     5   111.300000   385.764800   0.00000000         0.00 ; from SG311 CG321 HGA2, PENALTY= 5 AGT
   CG1N1    CG321   CG2R61     5   112.000000   476.976000   0.00000000         0.00 ; cybz, yxu, RNA
   CG1N1    CG321   CG2R62     5   112.000000   476.976000   0.00000000         0.00 ; CYU from cybz, yxu, RNA
   CG1N1    CG321     HGA2     5   109.000000   418.400000   0.00000000         0.00 ; CYU, yxu, RNA
   CG1T1    CG321    CG321     5   113.500000   585.760000   0.00000000         0.00 ; PENTY, HPTY, HXYN, OCTY, pchat
   CG1T1    CG321    CG331     5   120.000000   585.760000   0.00000000         0.00 ; BUTY , pchat
   CG1T1    CG321     HGA2     5   111.500000   393.296000   0.00000000         0.00 ; BUTY , PENTY, HXYN, HPTY, OCTY , pchat
   CG2D1    CG321    CG2D1     5   114.000000   251.040000   0.00000000         0.00 ; LIPID 1,4-dipentene, adm jr., 2/00
   CG2D1    CG321   CG2DC1     5   108.000000  1046.000000   0.00000000         0.00 ; NICH; Kenno: reverted to nadh/ppi, jjp1/adm jr. 7/95 ! force constant is unlikely high
   CG2D1    CG321   CG2DC2     5   108.000000  1046.000000   0.00000000         0.00 ; NICH; Kenno: reverted to nadh/ppi, jjp1/adm jr. 7/95 ! force constant is unlikely high
   CG2D1    CG321    CG311     5   112.200000   267.776000   0.00000000         0.00 ; CHOLEST cholesterol
   CG2D1    CG321    CG321     5   112.200000   267.776000   0.00000000         0.00 ; LIPID 1-butene; propene, yin,adm jr., 12/95
   CG2D1    CG321    CG331     5   112.200000   267.776000   0.00000000         0.00 ; LIPID 1-butene; propene, yin,adm jr., 12/95
   CG2D1    CG321    NG311     5   110.000000   652.704000   0.00000000         0.00 ; 6IA, yxu, RNA
   CG2D1    CG321    OG311     5   110.100000   633.457600   0.00000000         0.00 ; RETINOL PROL
   CG2D1    CG321    SG311     5   109.800000   393.296000   0.00000000         0.00 ; pesu, yxu, RNA
   CG2D1    CG321     HGA2     5   111.500000   376.560000   0.00000000         0.00 ; LIPID 1-butene; propene, yin,adm jr., 12/95
  CG2DC1    CG321    CG321     5   112.200000   267.776000   0.00000000         0.00 ; RETINOL MECH
  CG2DC1    CG321    CG331     5   112.200000   267.776000   0.00000000         0.00 ; from CG2D1 CG321 CG331, penalty= 0.5 TPQ TPQP
  CG2DC1    CG321    OG311     5   110.100000   633.457600   0.00000000         0.00 ; RETINOL PROL
  CG2DC1    CG321   OG3R60     5    99.000000   167.360000   0.00000000         0.00 ; PY02, 2h-pyran
  CG2DC1    CG321     HGA2     5   111.500000   376.560000   0.00000000         0.00 ; RETINOL BTE2, 2-butene
  CG2DC2    CG321    CG321     5   112.200000   267.776000   0.00000000         0.00 ; RETINOL MECH
  CG2DC2    CG321    CG331     5   112.200000   267.776000   0.00000000         0.00 ; from CG2D1 CG321 CG331, penalty= 0.5 TPQ TPQP
  CG2DC2    CG321    OG311     5   110.100000   633.457600   0.00000000         0.00 ; RETINOL PROL
  CG2DC2    CG321   OG3R60     5    99.000000   167.360000   0.00000000         0.00 ; PY02, 2h-pyran
  CG2DC2    CG321     HGA2     5   111.500000   376.560000   0.00000000         0.00 ; RETINOL BTE2, 2-butene
   CG2O1    CG321   CG2R61     5   107.500000   433.462400   0.00000000         0.00 ; acbz, from mebz, yxu, RNA
   CG2O1    CG321   CG2R62     5   107.500000   433.462400   0.00000000         0.00 ; BCU, from mebz, yxu, RNA
   CG2O1    CG321    CG311     5   108.000000   435.136000   0.00000000         0.00 ; PROT adm jr. 4/05/91, for asn,asp,gln,glu and cters
   CG2O1    CG321    CG314     5   108.000000   435.136000   0.00000000         0.00 ; PROT adm jr. 4/05/91, for asn,asp,gln,glu and cters
   CG2O1    CG321    CG321     5   108.000000   435.136000   0.00000000         0.00 ; PROT adm jr. 5/02/91, acetic acid pure solvent
   CG2O1    CG321    CG331     5   108.000000   435.136000   0.00000000         0.00 ; PROT adm jr. 4/05/91, for asn,asp,gln,glu and cters
   CG2O1    CG321   NG2R51     5   108.180000   343.339040   0.00000000         0.00 ; XYG, by ac_aa
   CG2O1    CG321   NG2R53     5   107.000000   418.400000   0.00000000         0.00 ; from CG2O1 CG321 NG2S1, penalty= 1 SUI
   CG2O1    CG321    NG2S0     5   107.000000   418.400000   0.00000000         0.00 ; from CG2O1 CG321 NG2S1, PENALTY= 1 I4G
   CG2O1    CG321    NG2S1     5   107.000000   418.400000   0.00000000         0.00 ; PROT Alanine Dipeptide ab initio calc's (LK)
   CG2O1    CG321    SG311     5   110.050000   414.216000   0.00000000         0.00 ; CYF YCM, by ac_aa
   CG2O1    CG321     HGA2     5   109.500000   276.144000   0.21630000     25104.00 ; PROT alanine dipeptide, 5/09/91
   CG2O2    CG321    CG2O3     5   112.790000   327.439840   0.00000000         0.00 ; MCS, by ac_aa
   CG2O2    CG321   CG2R61     5   107.500000   433.462400   0.00000000         0.00 ; mebz, yxu, RNA
   CG2O2    CG321   CG2R62     5   107.500000   433.462400   0.00000000         0.00 ; OCU, from mebz, yxu, RNA
   CG2O2    CG321    CG311     5   108.000000   435.136000   0.00000000         0.00 ; PROT adm jr. 5/02/91, acetic acid pure solvent
   CG2O2    CG321    CG314     5   108.000000   435.136000   0.00000000         0.00 ; PROT adm jr. 5/02/91, acetic acid pure solvent
   CG2O2    CG321    CG321     5   108.000000   435.136000   0.00000000         0.00 ; LIPID alkane
   CG2O2    CG321    CG331     5   108.000000   435.136000   0.00000000         0.00 ; LIPID alkane
   CG2O2    CG321    NG2S1     5   107.000000   418.400000   0.00000000         0.00 ; PROT adm jr. 5/02/91, acetic acid pure solvent
   CG2O2    CG321    NG311     5   110.000000   365.681600   0.00000000         0.00 ; 5UHG, from CG2O2 CG321 NG321, yxu, RNA
   CG2O2    CG321    NG321     5   110.000000   365.681600   0.00000000         0.00 ; PROT adm jr. 5/02/91, acetic acid pure solvent
   CG2O2    CG321    OG301     5   109.000000   585.760000   0.00000000         0.00 ; OEU, yxu, RNA
   CG2O2    CG321     HGA2     5   109.500000   276.144000   0.21630000     25104.00 ; PROT adm jr. 5/02/91, acetic acid pure solvent
   CG2O3    CG321   CG2R61     5   107.500000   433.462400   0.00000000         0.00 ; bzac, from mebz, yxu, RNA
   CG2O3    CG321   CG2R62     5   107.500000   433.462400   0.00000000         0.00 ; 5CU, from mebz, yxu, RNA
   CG2O3    CG321    CG311     5   108.000000   435.136000   0.00000000         0.00 ; PROT adm jr. 4/05/91, for asn,asp,gln,glu and cters
   CG2O3    CG321    CG314     5   108.000000   435.136000   0.00000000         0.00 ; PROT adm jr. 4/05/91, for asn,asp,gln,glu and cters
   CG2O3    CG321    CG321     5   108.000000   435.136000   0.00000000         0.00 ; PROT adm jr. 4/05/91, for asn,asp,gln,glu and cters
   CG2O3    CG321    CG331     5   108.000000   435.136000   0.00000000         0.00 ; PROT adm jr. 4/05/91, for asn,asp,gln,glu and cters
   CG2O3    CG321    NG2S1     5   107.000000   418.400000   0.00000000         0.00 ; PROT adm jr. 5/20/92, for asn,asp,gln,glu and cters
   CG2O3    CG321    OG301     5   109.000000   527.184000   0.00000000         0.00 ; OAU, yxu, RNA
   CG2O3    CG321    OG302     5   109.000000   376.560000   0.00000000         0.00 ; from CG2O3 CG311 OG301, penalty= 4.5 ASB
   CG2O3    CG321    SG311     5    99.560000   235.810240   0.23505000      8627.41 ; CCS, by ac_aa
   CG2O3    CG321     HGA1     5   109.500000   418.400000   0.00000000         0.00 ; PROT adm jr. 4/05/91, for asn,asp,gln,glu and cters
   CG2O3    CG321     HGA2     5   109.500000   276.144000   0.21630000     25104.00 ; PROT adm jr. 4/05/91, for asn,asp,gln,glu and cters
   CG2O4    CG321    CG331     5   113.800000   502.080000   0.00000000         0.00 ; ALDEHYDE propionaldehyde unmodified
   CG2O4    CG321   NG2R51     5   111.050000   418.400000   0.00000000         0.00 ; C12, by ac_aa
   CG2O4    CG321    CLGA1     5   111.820000   543.920000   0.00000000         0.00 ; ALDEHYDE chloroacetaldehyde unmodified
   CG2O4    CG321     HGA2     5   109.500000   276.144000   0.21630000     25104.00 ; PALD, propionaldehyde from PROT adm jr. 5/02/91, Consistent with adm 11/08
   CG2O5    CG321    CG321     5   113.800000   502.080000   0.00000000         0.00 ; CHON, cyclohexanone; from PALD, propionaldehyde; yapol
   CG2O5    CG321    CG331     5   111.500000   502.080000   0.00000000         0.00 ; PHEK, phenyl ethyl ketone; from BTON, butanone; mcs
   CG2O5    CG321    SG311     5   107.230000   428.023200   0.00000000         0.00 ; CSA CYD, by ac_aa
   CG2O5    CG321     HGA2     5   109.500000   418.400000   0.00000000         0.00 ; BTON, butanone; from ACO, acetone; yapol
  CG2R51    CG321   CG2R51     5   114.000000   488.272800   0.00000000         0.00 ; from CG2R51 CG321 CG331, B2H
  CG2R51    CG321   CG2R61     5   107.500000   433.462400   0.00000000         0.00 ; from CG2R61 CG321 CG2R61, PENALTY= 8.5 C12
  CG2R51    CG321    CG311     5   114.000000   488.272800   0.00000000         0.00 ; INDO/TRP
  CG2R51    CG321    CG314     5   114.000000   488.272800   0.00000000         0.00 ; PROT N-terminal AA - standard parameter collided with INDO/TRP
  CG2R51    CG321    CG321     5   114.000000   488.272800   0.00000000         0.00 ; WBG, from CG2R51 CG321 CG311, yxu
  CG2R51    CG321    CG331     5   114.000000   488.272800   0.00000000         0.00 ; INDO/TRP
  CG2R51    CG321    NG301     5   107.000000   476.976000   0.00000000         0.00 ; D3R set1 scaffold 2, xxwy
  CG2R51    CG321    NG311     5   111.500000   585.760000   0.00000000         0.00 ; 7GNM, yxu, RNA
  CG2R51    CG321    NG321     5   110.000000   585.760000   0.00000000         0.00 ; 7GNA (idam), yxu, RNA
  CG2R51    CG321    SG301     5   108.560000   399.906720   0.27143000       635.97 ; R1A, by ac_aa1
  CG2R51    CG321     HGA2     5   109.500000   460.240000   0.00000000         0.00 ; INDO/TRP
  CG2R52    CG321    CG321     5   111.000000   485.344000   0.00000000         0.00 ; INCA model for D3R, xxwy
  CG2R52    CG321     HGA2     5   109.500000   418.400000   0.00000000         0.00 ; INCA model for D3R, xxwy
  CG2R53    CG321    CG321     5   111.000000   493.712000   0.00000000         0.00 ; from CG2R53 CG321 CG331, PENALTY= 0.9 DDE DDEP
  CG2R53    CG321    CG331     5   111.000000   493.712000   0.00000000         0.00 ; etea, 5-Ethyl-1H-tetrazole, pchat
  CG2R53    CG321    NG2S1     5   115.200000   443.504000   0.00000000         0.00 ; from CG2R61 CG321 NG2S1, PENALTY= 8.5 CR2
  CG2R53    CG321     HGA2     5   109.500000   460.240000   0.00000000         0.00 ; etea, 5-Ethyl-1H-tetrazole, pchat
  CG2R61    CG321   CG2R61     5   107.500000   433.462400   0.00000000         0.00 ; PYRIDINE pyr_CH2C6H5, yin
  CG2R61    CG321    CG311     5   107.500000   433.462400   0.00000000         0.00 ; PROT PARALLH19 (JES)
  CG2R61    CG321    CG314     5   107.500000   433.462400   0.00000000         0.00 ; PROT PARALLH19 (JES)
  CG2R61    CG321    CG321     5   107.500000   433.462400   0.00000000         0.00 ; PYRIDINE butylpyridine, yin
  CG2R61    CG321    CG331     5   107.500000   433.462400   0.00000000         0.00 ; PROT ethylbenzene, adm jr., 3/7/92
  CG2R61    CG321    NG2S1     5   115.200000   443.504000   0.00000000         0.00 ; NZAD, N-benzylacetamide; from CG2O2 CG321 NG2S1; isg
  CG2R61    CG321    NG311     5   109.000000   610.864000   0.00000000         0.00 ; ambz, yxu, RNA
  CG2R61    CG321    OG302     5   110.100000   633.457600   0.00000000         0.00 ; ABGA, Alpha Benzyl Glu Acid CDCA Amide, corrected by kevo
  CG2R61    CG321    OG303     5   110.100000   633.457600   0.00000000         0.00 ; from CG2R61 CG321 OG302, PENALTY= 2.5 IT1 IT1P LLP
  CG2R61    CG321    OG311     5   110.100000   633.457600   0.00000000         0.00 ; toppar_all22_prot_pyridines.str has 115.1 but that appears to be a copy-paste error! - kevo
  CG2R61    CG321      PG1     5   111.000000   753.120000   0.23000000     16736.00 ; BDFP, Benzylphosphonate \ re-optimize?
  CG2R61    CG321      PG2     5   111.000000   753.120000   0.23000000     16736.00 ; BDFD, Benzylphosphonate / re-optimize?
  CG2R61    CG321    SG311     5   108.240000   454.131360   0.00000000         0.00 ; BCS, by ac_aa
  CG2R61    CG321    SG3O2     5   104.740000   582.161760   0.27012000      1389.09 ; SEB, by ac_aa
  CG2R61    CG321     HGA2     5   107.500000   412.542400   0.00000000         0.00 ; PYRIDINE pyridines, yin
  CG2R62    CG321    NG311     5   107.000000   652.704000   0.00000000         0.00 ; 5UHG, yxu, RNA
  CG2R62    CG321    NG321     5   107.000000   652.704000   0.00000000         0.00 ; 5UNA , from 5UHG, yxu, RNA
  CG2R62    CG321    OG311     5   109.700000   633.457600   0.00000000         0.00 ; HMC, yxu, RNA
  CG2R62    CG321     HGA2     5   107.500000   412.542400   0.00000000         0.00 ; 5CU, yxu, RNA
   CG301    CG321    CG311     5   113.500000   488.272800   0.25610000      9338.69 ; from CG301 CG321 CG321, PENALTY= 0.6 ADAM
   CG301    CG321    CG321     5   113.500000   488.272800   0.25610000      9338.69 ; RETINOL TMCH/MECH
   CG301    CG321    CG331     5   113.500000   546.848800   0.00000000         0.00 ; DMBU, dimethoxybutane, sna
   CG301    CG321    OG303     5   110.100000   633.457600   0.00000000         0.00 ; from CG311 CG321 OG303, PENALTY= 1.2 4HH LYX
   CG301    CG321    SG3O3     5   105.000000   376.560000   0.00000000         0.00 ; from CG331 CG321 SG3O3, PENALTY= 2.7 M2S
   CG301    CG321     HGA2     5   110.100000   221.752000   0.21790000     18853.10 ; RETINOL TMCH/MECH
   CG302    CG321    OG311     5   110.100000   633.457600   0.00000000         0.00 ; TFE, triflouroethanol
   CG302    CG321     HGA2     5   110.100000   289.532800   0.21790000     18853.10 ; TFE, trifluoroethanol
   CG311    CG321    CG311     5   113.500000   488.272800   0.25610000      9338.69 ; PROT alkanes
   CG311    CG321    CG314     5   113.500000   488.272800   0.25610000      9338.69 ; PROT alkanes
   CG311    CG321    CG321     5   113.500000   488.272800   0.25610000      9338.69 ; PROT alkanes
   CG311    CG321    CG324     5   110.500000   488.272800   0.25610000      9338.69 ; FLAVOP PIP1,2,3
   CG311    CG321    CG331     5   113.500000   488.272800   0.25610000      9338.69 ; PROT alkanes
   CG311    CG321   NG2R61     5   112.230000   563.584800   0.00000000         0.00 ; flavin
   CG311    CG321    NG2S0     5   111.500000   711.280000   0.00000000         0.00 ; MDU, yxu, RNA
   CG311    CG321    NG2S1     5   113.500000   585.760000   0.00000000         0.00 ; G3P(R/S), 01OH04, cacha from CG311 CG311 NG2S1 ==> non-ideal analogy ==> re-optimize???
   CG311    CG321    NG301     5   115.770000   507.351840   0.00000000         0.00 ; flavin
   CG311    CG321   NG3C51     5   110.000000   365.681600   0.00000000         0.00 ; from CG321 CG321 NG311, PENALTY= 3.6 PR4
   CG311    CG321    OG302     5   110.100000   633.457600   0.00000000         0.00 ; LIPID acetic acid
   CG311    CG321    OG303     5   110.100000   633.457600   0.00000000         0.00 ; LIPID acetic acid
   CG311    CG321    OG311     5   110.100000   633.457600   0.00000000         0.00 ; PROT MeOH, EMB, 10/10/89
   CG311    CG321    SG311     5   112.500000   485.344000   0.00000000         0.00 ; PROT as in expt.MeEtS & DALC crystal,  5/15/92
   CG311    CG321    CLGA1     5   112.200000   594.128000   0.00000000         0.00 ; from CG331 CG321 CLGA1, PENALTY= 1.5 CTH
   CG311    CG321     HGA2     5   110.100000   279.742240   0.21790000     18853.10 ; PROT alkanes
   CG312    CG321    CG331     5   111.630000   443.671360   0.25105000      6694.40 ; OBF, by ac_aa
   CG312    CG321     HGA2     5   110.100000   289.532800   0.21790000     18853.10 ; from CG302 CG321 HGA2, PENALTY= 2 OBF
   CG314    CG321    CG321     5   113.500000   488.272800   0.25610000      9338.69 ; PROT alkanes
   CG314    CG321    CG331     5   110.500000   488.272800   0.25610000      9338.69 ; sidechai , from CG324 CG321 CG331, penalty= 0.6 AGM
   CG314    CG321    NG2S1     5   113.500000   585.760000   0.00000000         0.00 ; 2MRB, Alpha benzyl gamma 2-methyl piperidine, cacha from CG311 CG311 NG2S1 ==> non-ideal analogy ==> re-optimize???
   CG314    CG321    OG311     5   110.100000   633.457600   0.00000000         0.00 ; PROT MeOH, EMB, 10/10/89
   CG314    CG321    SG311     5   112.500000   485.344000   0.00000000         0.00 ; PROT as in expt.MeEtS & DALC crystal,  5/15/92
   CG314    CG321    CLGA1     5   109.240000   515.887200   0.00000000         0.00 ; C2N, by ac_aa
   CG314    CG321     HGA2     5   110.100000   279.742240   0.21790000     18853.10 ; PROT alkanes
   CG321    CG321    CG321     5   113.600000   488.272800   0.25610000      9338.69 ; PROT alkane update, adm jr., 3/2/92
   CG321    CG321    CG324     5   110.500000   488.272800   0.25610000      9338.69 ; FLAVOP PIP1,2,3
   CG321    CG321    CG331     5   115.000000   485.344000   0.25610000      6694.40 ; PROT alkane update, adm jr., 3/2/92
   CG321    CG321   CG3C50     5   112.000000   443.504000   0.25610000      6694.40 ; MSCH model for D3R, xxwy
   CG321    CG321   CG3RC1     5   111.000000   446.432800   0.25610000      6694.40 ; CARBOCY carbocyclic sugars
   CG321    CG321    NG1T1     5   113.130000   425.345440   0.00000000         0.00 ; AZH, by ac_aa
   CG321    CG321    NG2D1     5   112.000000   861.904000   0.00000000         0.00 ; EEPI, from CG321 CG321 NG2S1, fylin
   CG321    CG321   NG2R61     5   112.000000   560.656000   0.00000000         0.00 ; 3AU, yxu, RNA
   CG321    CG321    NG2S0     5   111.000000   585.760000   0.00000000         0.00 ; H2U, yxu, 21/2/14, RNA
   CG321    CG321    NG2S1     5   113.500000   585.760000   0.00000000         0.00 ; slack parameter picked up by 3CPD ==> re-optimize?
   CG321    CG321    NG2S3     5   109.700000   228.446400   0.00000000         0.00 ; from CG331 CG321 NG2S3, PENALTY= 0.9 APK GPL
   CG321    CG321    NG301     5   107.000000   476.976000   0.00000000         0.00 ; TSPD model for D3R, xxwy
   CG321    CG321    NG311     5   110.000000   365.681600   0.00000000         0.00 ; K2Cn, cgenff_compromise, kevo
   CG321    CG321    NG321     5   120.000000   502.080000   0.00000000         0.00 ; asbb, PC, 2020
   CG321    CG321    OG301     5   111.500000   376.560000   0.00000000         0.00 ; diethylether, alex
   CG321    CG321    OG302     5   110.100000   633.457600   0.00000000         0.00 ; LIPID acetic acid
   CG321    CG321    OG303     5   110.100000   633.457600   0.00000000         0.00 ; LIPID acetic acid
   CG321    CG321    OG311     5   110.100000   633.457600   0.00000000         0.00 ; PROT MeOH, EMB, 10/10/89
   CG321    CG321   OG3C61     5   111.500000   376.560000   0.00000000         0.00 ; DIOX, dioxane
   CG321    CG321    SG301     5   112.500000   485.344000   0.00000000         0.00 ; from CG331 CG321 SG301, penalty= 0.9 CME PR3
   CG321    CG321    SG311     5   114.500000   485.344000   0.00000000         0.00 ; PROT expt. MeEtS,     3/26/92 (FL)
   CG321    CG321    SG3O1     5   105.500000   359.824000   0.00000000         0.00 ; PSNA, propyl sulfonate, xhe
   CG321    CG321    SG3O2     5   105.000000   376.560000   0.00000000         0.00 ; from CG331 CG321 SG3O2, PENALTY= 0.9 OMT
   CG321    CG321    SG3O3     5   105.000000   376.560000   0.00000000         0.00 ; from CG331 CG321 SG3O3, PENALTY= 0.9 MHO SME
   CG321    CG321    BRGA1     5   111.000000   594.128000   0.00000000         0.00 ; from CG331 CG321 BRGA1, PENALTY= 0.9 BIU
   CG321    CG321     HGA2     5   110.100000   221.752000   0.21790000     18853.10 ; PROT alkane update, adm jr., 3/2/92
   CG322    CG321    CG331     5   113.810000   476.055520   0.25000000      6694.40 ; FGA4, by ac_aa
   CG322    CG321     HGA2     5   110.100000   289.532800   0.21790000     18853.10 ; from CG302 CG321 HGA2, PENALTY= 3.2 FGA4
   CG324    CG321    CG331     5   110.500000   488.272800   0.25610000      9338.69 ; NIPR, nitropropane, abar
   CG324    CG321    OG302     5   110.100000   633.457600   0.00000000         0.00 ; LIPID acetic acid
   CG324    CG321    OG303     5   110.100000   633.457600   0.00000000         0.00 ; LIPID acetic acid
   CG324    CG321    OG311     5   112.100000   633.457600   0.00000000         0.00 ; FLAVOP PIP1,2,3
   CG324    CG321   OG3C61     5   106.500000   418.400000   0.00000000         0.00 ; MORP, morpholine
   CG324    CG321    SG311     5   110.000000   585.760000   0.00000000         0.00 ; TMOR, thiomorpholine
   CG324    CG321    SG3O1     5   104.500000   292.880000   0.00000000         0.00 ; 5TU, yxu, RNA
   CG324    CG321     HGA2     5   110.100000   221.752000   0.21790000     18853.10 ; FLAVOP PIP1,2,3
   CG331    CG321    CG331     5   114.000000   446.432800   0.25610000      6694.40 ; PROT alkane update, adm jr., 3/2/92
   CG331    CG321   CG3C31     5   111.000000   446.432800   0.00000000         0.00 ; 1BOX, 1-butene oxide, sc
   CG331    CG321    NG1T1     5   114.300000   528.271840   0.00000000         0.00 ; AZDA, by ac_aa
   CG331    CG321    NG2D1     5   114.000000   518.816000   0.00000000         0.00 ; EICY, ethyl isocyanate, xxwy
   CG331    CG321   NG2R51     5   120.000000   585.760000   0.00000000         0.00 ; ETRZ, 1-Ethyl-1,2,3-triazole, from CG331 CG321 NG2S1, kevo
   CG331    CG321   NG2R53     5   120.000000   585.760000   0.00000000         0.00 ; from CG331 CG321 NG2S1, penalty= 1 6V1
   CG331    CG321   NG2R61     5   112.230000   563.584800   0.00000000         0.00 ; flavin
   CG331    CG321    NG2S0     5   120.000000   585.760000   0.00000000         0.00 ; from CG331 CG321 NG2S1, penalty= 1 BXT FHO I4G
   CG331    CG321    NG2S1     5   120.000000   585.760000   0.00000000         0.00 ; DECB, diethyl carbamate, cacha & xxwy ! 120, really??? DBLCHECK WITH WENBO!!!
   CG331    CG321    NG2S3     5   109.700000   228.446400   0.00000000         0.00 ; NESM, N-ethyl-sulfamate, my & kevo
   CG331    CG321    NG301     5   115.770000   507.351840   0.00000000         0.00 ; flavin
   CG331    CG321    NG311     5   112.200000   365.681600   0.00000000         0.00 ; PEI polymers, kevo
   CG331    CG321    OG301     5   111.500000   376.560000   0.00000000         0.00 ; diethylether, alex
   CG331    CG321    OG302     5   110.100000   633.457600   0.00000000         0.00 ; LIPID acetic acid
   CG331    CG321    OG303     5   108.400000   585.760000   0.00000000         0.00 ; PROTNA Thr-Phos
   CG331    CG321    OG311     5   110.100000   633.457600   0.00000000         0.00 ; PROT MeOH, EMB, 10/10/89
   CG331    CG321    OG312     5   122.000000   543.920000   0.00000000         0.00 ; PROT ethoxide 6-31+G* geom/freq, adm jr., 6/1/92
   CG331    CG321    SG2P1     5   110.310000   488.691200   0.00000000         0.00 ; CSPP, by ac_aa
   CG331    CG321    SG301     5   112.500000   485.344000   0.00000000         0.00 ; PROT as in expt.MeEtS & DALC crystal,  5/15/92
   CG331    CG321    SG311     5   114.500000   485.344000   0.00000000         0.00 ; PROT expt. MeEtS,     3/26/92 (FL)
   CG331    CG321    SG3O1     5   105.500000   418.400000   0.00000000         0.00 ; ESNA, ethyl sulfonate, xhe
   CG331    CG321    SG3O2     5   105.000000   376.560000   0.00000000         0.00 ; EESM, N-ethylethanesulfonamide; MESN, methyl ethyl sulfone; xxwy & xhe
   CG331    CG321    SG3O3     5   105.000000   376.560000   0.00000000         0.00 ; MESO, methylethylsulfoxide, mnoon
   CG331    CG321    CLGA1     5   112.200000   594.128000   0.00000000         0.00 ; CLET
   CG331    CG321    BRGA1     5   111.000000   594.128000   0.00000000         0.00 ; BRET
   CG331    CG321    BG201     5   112.000000   669.440000   0.00000000         0.00 ; BORE,BONE,BNNE Boronic acid, sr
   CG331    CG321     HGA2     5   110.100000   289.532800   0.21790000     18853.10 ; PROT alkane update, adm jr., 3/2/92
  CG3C31    CG321     HGA2     5   109.000000   351.456000   0.00000000         0.00 ; 1BOX, 1-butene oxide, sc
  CG3C50    CG321     HGA2     5   109.000000   267.776000   0.21790000     18853.10 ; MSCH model for D3R, xxwy
  CG3C51    CG321    OG301     5   110.100000   633.457600   0.00000000         0.00 ; 3POMP, 3-phenoxymethylpyrrolidine; standard parameter; kevo
  CG3C51    CG321    OG303     5   110.100000   633.457600   0.00000000         0.00 ; LIPID acetic acid
  CG3C51    CG321    OG311     5   110.100000   633.457600   0.00000000         0.00 ; PROT MeOH, EMB, 10/10/89
  CG3C51    CG321    SG311     5   112.500000   485.344000   0.00000000         0.00 ; PROT as in expt.MeEtS & DALC crystal,  5/15/92
  CG3C51    CG321     HGA2     5   110.100000   289.532800   0.21790000     18853.10 ; TF2M viv
  CG3RC1    CG321    OG303     5   110.100000   633.457600   0.00000000         0.00 ; CARBOCY carbocyclic sugars
  CG3RC1    CG321     HGA2     5   110.100000   288.696000   0.21790000     18853.10 ; CARBOCY carbocyclic sugars
   NG1T1    CG321     HGA2     5   109.310000   445.596000   0.00000000         0.00 ; AZDA, by ac_aa
   NG2D1    CG321     HGA2     5   107.500000   376.560000   0.00000000         0.00 ; EEPI, from NG2D1 CG331 HGA3, fylin
  NG2R51    CG321     HGA2     5   110.100000   279.742240   0.00000000         0.00 ; ETRZ, 1-Ethyl-1,2,3-triazole, from NG2R51 CG331 HGA3, kevo
  NG2R53    CG321     HGA2     5   109.500000   430.952000   0.00000000         0.00 ; from NG2S1 CG321 HGA2, penalty= 1 SUI 6V1
  NG2R61    CG321     HGA2     5    98.710000   428.943680   0.00000000         0.00 ; flavin
   NG2S0    CG321     HGA2     5   109.500000   451.872000   0.00000000         0.00 ; H2U, yxu, RNA
   NG2S1    CG321     HGA2     5   109.500000   430.952000   0.00000000         0.00 ; PROT from NG2S1  CG331  HA, for lactams, adm jr.
   NG2S3    CG321     HGA2     5   105.200000   320.494400   0.00000000         0.00 ; NESM, N-ethyl-sulfamate, my & kevo
   NG301    CG321     HGA2     5   109.000000   271.123200   0.00000000         0.00 ; TSPD model for D3R, xxwy
   NG311    CG321    NG311     5   113.000000   753.120000   0.00000000         0.00 ; OBTZ, 1,1-dioxo-3,4-dihydro-2H-1,2,4-benzothiadiazine, xxwy
   NG311    CG321     HGA2     5   109.500000   271.123200   0.21300000     41840.00 ; PEI polymers, kevo
   NG321    CG321     HGA2     5   109.500000   271.123200   0.21400000     41840.00 ; AMINE aliphatic amines
  NG3C51    CG321     HGA2     5   109.500000   271.123200   0.21300000     41840.00 ; from NG311 CG321 HGA2, PENALTY= 3 PR4
   OG301    CG321     HGA2     5   108.890000   384.091200   0.00000000         0.00 ; ETOB, Ethoxybenzene, cacha
   OG302    CG321     HGA2     5   109.500000   502.080000   0.00000000         0.00 ; PROT adm jr. 4/05/91, methyl acetate
   OG303    CG321     HGA2     5   109.500000   502.080000   0.00000000         0.00 ; PROTNA Thr-Phos
   OG311    CG321    SG311     5   112.270000   470.616320   0.00000000         0.00 ; ME0 M0H, by ac_aa
   OG311    CG321     HGA2     5   108.890000   384.091200   0.00000000         0.00 ; PROT MeOH, EMB, 10/10/89
   OG312    CG321     HGA2     5   118.300000   543.920000   0.00000000         0.00 ; PROT ethoxide 6-31+G* geom/freq, adm jr., 6/1/92
  OG3C61    CG321   OG3C61     5   110.500000   376.560000   0.00000000         0.00 ; DIXB, dioxane
  OG3C61    CG321     HGA2     5   109.500000   376.560000   0.00000000         0.00 ; DIOX, dioxane
  OG3R60    CG321     HGA2     5   111.500000   460.240000   0.00000000         0.00 ; PY02, 2h-pyran
     PG1    CG321    SG311     5   109.280000   334.468960   0.00000000         0.00 ; CYQP, by ac_aa
     PG1    CG321     HGA2     5   110.000000   753.120000   0.18020000      4518.72 ; BDFP, Benzylphosphonate \ re-optimize?
     PG2    CG321    SG311     5   104.580000   375.472160   0.00000000         0.00 ; CYQ, by ac_aa
     PG2    CG321     HGA2     5   110.000000   753.120000   0.18020000      4518.72 ; BDFD, Benzylphosphonate / re-optimize?
   SG2P1    CG321     HGA2     5   106.570000   280.160640   0.00000000         0.00 ; CSPP, by ac_aa
   SG301    CG321     HGA2     5   111.000000   317.984000   0.00000000         0.00 ; PROT new S-S atom type 8/24/90
   SG311    CG321    SG311     5   117.000000   836.800000   0.00000000         0.00 ; THIT, trithiazine
   SG311    CG321     HGA2     5   111.300000   385.764800   0.00000000         0.00 ; PROT vib. freq. and HF/geo. (DTN) 8/24/90
   SG3O1    CG321     HGA2     5   109.000000   410.032000   0.00000000         0.00 ; ESNA, ethyl sulfonate, xhe
   SG3O2    CG321     HGA2     5   107.000000   376.560000   0.00000000         0.00 ; EESM, N-ethylethanesulfonamide; MESN, methyl ethyl sulfone; xxwy & xhe
   SG3O3    CG321     HGA2     5   107.000000   376.560000   0.00000000         0.00 ; MESO, methylethylsulfoxide, mnoon
   CLGA1    CG321     HGA2     5   107.000000   351.456000   0.00000000         0.00 ; CLET, chloroethane
   BRGA1    CG321     HGA2     5   106.000000   301.248000   0.00000000         0.00 ; BRET
   BG201    CG321     HGA2     5   109.000000   418.400000   0.00000000         0.00 ; BORE,BONE,BNNE Boronic acid, sr
    HGA2    CG321     HGA2     5   109.000000   297.064000   0.18020000      4518.72 ; PROT alkane update, adm jr., 3/2/92
   CG2O3    CG322    CG321     5   111.320000   370.869760   0.00000000         0.00 ; FGA4, by ac_aa
   CG2O3    CG322     FGA1     5   106.590000   395.304320   0.24999000     25129.10 ; FGA4, by ac_aa
   CG2O3    CG322     HGA6     5   112.970000   232.546720   0.22340000     25145.84 ; FGA4, by ac_aa
   CG311    CG322     FGA1     5   112.000000   368.192000   0.23690000     25104.00 ; from CG331 CG322 FGA1, PENALTY= 1.5 LEF
   CG311    CG322     HGA6     5   112.000000   259.408000   0.21680000      2510.40 ; from CG331 CG322 HGA6, PENALTY= 1.5 LEF
   CG321    CG322     FGA1     5   112.000000   368.192000   0.23690000     25104.00 ; from CG331 CG322 FGA1, PENALTY= 0.9 FGA4
   CG321    CG322     HGA6     5   112.000000   259.408000   0.21680000      2510.40 ; from CG331 CG322 HGA6, PENALTY= 0.9 FGA4
   CG331    CG322    CG331     5   122.040000   383.003360   0.25228000     25104.00 ; FVAL, by ac_aa
   CG331    CG322     FGA1     5   112.000000   368.192000   0.23690000     25104.00 ; FLUROALK fluoroalkanes
   CG331    CG322     HGA6     5   112.000000   259.408000   0.21680000      2510.40 ; FLUROALK fluoroalkanes
    FGA1    CG322     HGA6     5   108.890000   481.160000   0.19970000      4184.00 ; FLUROALK fluoroalkanes
    HGA6    CG322     HGA6     5   108.400000   297.064000   0.17460000      8702.72 ; FLUROALK fluoroalkanes
   CG331    CG323    SG302     5   118.000000   460.240000   0.00000000         0.00 ; PROT ethylthiolate, adm jr., 6/1/92
   CG331    CG323     HGA2     5   110.100000   289.532800   0.21790000     18853.10 ; PROT ethylthiolate, adm jr., 6/1/92
   SG302    CG323     HGA2     5   112.300000   334.720000   0.00000000         0.00 ; PROT methylthiolate, adm jr., 6/1/92
   SG302    CG323     HGA3     5   112.300000   334.720000   0.00000000         0.00 ; PROT methylthiolate, adm jr., 6/1/92
    HGA2    CG323     HGA2     5   108.400000   297.064000   0.17750000     11715.20 ; PROT methylthiolate, adm jr., 6/1/92
    HGA3    CG323     HGA3     5   108.400000   297.064000   0.17750000     11715.20 ; PROT methylthiolate, adm jr., 6/1/92
   CG2D1    CG324    NG3P2     5   110.500000   418.400000   0.24850000     25940.80 ; IAU, yxu, RNA
   CG2D1    CG324     HGA2     5   110.000000   376.560000   0.00000000         0.00 ; IAU, yxu, RNA
   CG2O1    CG324    NG3P3     5   110.000000   365.681600   0.00000000         0.00 ; PROT alanine (JCS)
   CG2O1    CG324     HGA2     5   109.500000   276.144000   0.21630000     25104.00 ; PROT alanine dipeptide, 5/09/91
   CG2O3    CG324    NG3P2     5   104.000000   585.760000   0.00000000         0.00 ; 5DU, yxu (too strong?), RNA
   CG2O3    CG324    NG3P3     5   110.000000   365.681600   0.00000000         0.00 ; PROT adm jr. 4/05/91, for asn,asp,gln,glu and cters
   CG2O3    CG324     HGA2     5   109.500000   276.144000   0.21630000     25104.00 ; PROT adm jr. 4/05/91, for asn,asp,gln,glu and cters
  CG2R51    CG324    NG3P2     5   109.000000   435.136000   0.24510000     31798.40 ; QUG, from DAG, yxu, RNA
  CG2R51    CG324    NG3P3     5   102.300000   209.200000   0.00000000         0.00 ; prf, ashalini
  CG2R51    CG324     HGA2     5   109.500000   460.240000   0.00000000         0.00 ; DAG, from CG2R51 CG321 HGA2, yxu, RNA
  CG2R61    CG324    NG3P1     5   102.300000   376.560000   0.21010000     29288.00 ; BPIP, N-Benzyl PIP, cacha
  CG2R61    CG324    NG3P2     5   108.500000   451.872000   0.24300000     30961.60 ; bzma, yxu, RNA
  CG2R61    CG324    NG3P3     5   107.000000   376.560000   0.00000000         0.00 ; bzam, cgenff_compromise, pram, RNA
  CG2R61    CG324     HGA2     5   107.500000   412.542400   0.00000000         0.00 ; BPIP, N-Benzyl PIP, cacha
  CG2R62    CG324    NG3P2     5   107.000000   451.872000   0.22100000     30961.60 ; 5AU, yxu, 21/2/14, RNA
  CG2R62    CG324    NG3P3     5   108.500000   451.872000   0.24300000     30961.60 ; SAU, yxu, RNA
  CG2R62    CG324     HGA2     5   107.500000   412.542400   0.00000000         0.00 ; SAU, from CG2R61 CG324 HGA2, yxu, RNA
   CG311    CG324    NG2P1     5   110.000000   566.513600   0.00000000         0.00 ; from CG321 CG324 NG2P1, PENALTY= 0.6 ARO
   CG311    CG324    NG3P1     5   110.000000   836.800000   0.00000000         0.00 ; FLAVOP PIP1,2,3
   CG311    CG324    NG3P2     5   110.000000   334.720000   0.00000000         0.00 ; G3P(R/S), 01OH04
   CG311    CG324    NG3P3     5   110.000000   566.513600   0.00000000         0.00 ; from CG321 CG324 NG3P3, PENALTY= 0.6 LYZ
   CG311    CG324     HGA2     5   111.800000   221.752000   0.21790000     18853.10 ; FLAVOP PIP1,2,3
   CG321    CG324    NG2O1     5   109.000000   475.302400   0.00000000         0.00 ; NIPR, nitropropane, abar
   CG321    CG324    NG2P1     5   110.000000   566.513600   0.00000000         0.00 ; RETINOL SCK1, protonated Schiff's base #eq#
   CG321    CG324    NG3P0     5   115.000000   566.513600   0.00000000         0.00 ; LIPID tetramethylammonium
   CG321    CG324    NG3P1     5   110.000000   836.800000   0.00000000         0.00 ; FLAVOP PIP1,2,3
   CG321    CG324    NG3P2     5   110.000000   334.720000   0.00000000         0.00 ; PIP, piperidine
   CG321    CG324    NG3P3     5   110.000000   566.513600   0.00000000         0.00 ; LIPID ethanolamine
   CG321    CG324     HGA2     5   111.800000   221.752000   0.21790000     18853.10 ; FLAVOP PIP1,2,3
   CG321    CG324     HGP5     5   110.100000   279.742240   0.21790000     18853.10 ; LIPID alkane
   CG331    CG324    NG2P1     5   110.000000   566.513600   0.00000000         0.00 ; from CG321 CG324 NG2P1, PENALTY= 0.9 KPI
   CG331    CG324    NG3P0     5   115.000000   566.513600   0.00000000         0.00 ; LIPID tetramethylammonium
   CG331    CG324    NG3P2     5   110.000000   566.513600   0.00000000         0.00 ; from CG331 CG324 NG3P3, penalty= 0.9 5CT IAM
   CG331    CG324    NG3P3     5   110.000000   566.513600   0.00000000         0.00 ; PROT new aliphatics, adm jr., 2/3/92
   CG331    CG324     HGA2     5   110.100000   289.532800   0.21790000     18853.10 ; PROT alkane update, adm jr., 3/2/92
   CG331    CG324     HGP5     5   110.100000   279.742240   0.21790000     18853.10 ; LIPID alkane
  CG3C31    CG324    NG3P3     5   110.000000   566.513600   0.00000000         0.00 ; AMCP, aminomethyl cyclopropane; from PROT new aliphatics, adm jr., 2/3/92m; jhs
  CG3C31    CG324     HGA2     5   110.100000   289.532800   0.00000000         0.00 ; AMCP, aminomethyl cyclopropane; from PROT alkane update, adm jr., 3/2/92; jhs, UB term deleted
   NG2O1    CG324     HGA2     5   106.300000   502.080000   0.00000000         0.00 ; NIPR, nitropropane, abar
   NG2P1    CG324     HGA2     5   110.100000   351.456000   0.00000000         0.00 ; RETINOL SCK1, deprotonated Schiff's base #eq#
   NG3P0    CG324     HGP5     5   109.500000   334.720000   0.21300000     22593.60 ; LIPID tetramethylammonium
   NG3P1    CG324     HGA2     5   102.300000   376.560000   0.21010000     29288.00 ; FLAVOP PIP1,2,3
   NG3P2    CG324     HGA2     5   102.300000   376.560000   0.21010000     29288.00 ; PIP, piperidine
   NG3P3    CG324     HGA2     5   107.500000   376.560000   0.21010000     29288.00 ; NA methylammonium
    HGA2    CG324     HGA2     5   109.000000   297.064000   0.18020000      4518.72 ; PIP1,2,3
    HGP5    CG324     HGP5     5   109.500000   200.832000   0.17670000     23430.40 ; LIPID tetramethylammonium
   CG1N1    CG331     HGA3     5   110.500000   418.400000   0.00000000         0.00 ; ACN, acetonitrile, kevo
   CG1T1    CG331     HGA3     5   111.500000   393.296000   0.00000000         0.00 ; 2BTY, 2-butyne, kevo
   CG2D1    CG331     HGA3     5   111.500000   351.456000   0.00000000         0.00 ; LIPID 2-butene, yin,adm jr., 12/95
  CG2D1O    CG331     HGA3     5   111.500000   351.456000   0.00000000         0.00 ; from CG2D1 CG331 HGA3, PENALTY= 3 FZN
  CG2D2O    CG331     HGA3     5   111.500000   351.456000   0.00000000         0.00 ; from CG2D1 CG331 HGA3, PENALTY= 3 FZN
  CG2DC1    CG331     HGA3     5   111.500000   351.456000   0.00000000         0.00 ; RETINOL BTE2, 2-butene
  CG2DC2    CG331     HGA3     5   111.500000   351.456000   0.00000000         0.00 ; RETINOL BTE2, 2-butene
   CG2N2    CG331     HGA3     5   109.500000   276.144000   0.21300000     25104.00 ; AMDN, amidinium, mp2 geom, pram
   CG2O1    CG331     HGA3     5   109.500000   276.144000   0.21630000     25104.00 ; PROT alanine dipeptide, 5/09/91
   CG2O2    CG331     HGA3     5   109.500000   276.144000   0.21630000     25104.00 ; PROT adm jr. 5/02/91, acetic acid pure solvent
   CG2O3    CG331     HGA3     5   109.500000   276.144000   0.21630000     25104.00 ; PROT adm jr. 4/05/91, for asn,asp,gln,glu and cters
   CG2O4    CG331     HGA3     5   109.500000   276.144000   0.21630000     25104.00 ; AALD, acetaldehyde from PROT adm jr. 5/02/91, acetic acid pure solvent consistent with adm 11/08
   CG2O5    CG331     HGA3     5   109.500000   418.400000   0.00000000         0.00 ; methylketones 3ACP, ACO; from PROT Alanine Dipeptide ab initio calc's (LK) consistent with adm 11/08
  CG2R51    CG331     HGA3     5   109.500000   460.240000   0.00000000         0.00 ; INDO/TRP
  CG2R53    CG331     HGA3     5   109.500000   460.240000   0.00000000         0.00 ; MTEA , 5-Methyl-1H-tetrazole, pchat
  CG2R61    CG331     HGA3     5   107.500000   412.542400   0.00000000         0.00 ; PROT toluene, adm jr. 3/7/92
  CG2R62    CG331     HGA3     5   110.100000   279.742240   0.21790000     18853.10 ; NA Alkanes, sacred
  CG2R64    CG331     HGA3     5   110.100000   279.742240   0.21790000     18853.10 ; 2MA, from CG2R62 CG331 HGA3, yxu, RNA
   CG301    CG331     HGA3     5   110.100000   279.742240   0.21790000     18853.10 ; RETINOL TMCH/MECH
   CG302    CG331     HGA3     5   110.500000   276.144000   0.21550000     32635.20 ; FLUROALK fluoroalkanes
   CG311    CG331     HGA3     5   110.100000   279.742240   0.21790000     18853.10 ; PROT alkanes
   CG312    CG331     HGA3     5   110.500000   276.144000   0.21680000     30961.60 ; FLUROALK fluoroalkanes
   CG314    CG331     HGA3     5   110.100000   279.742240   0.21790000     18853.10 ; PROT alkanes
   CG321    CG331     HGA3     5   110.100000   289.532800   0.21790000     18853.10 ; PROT alkane update, adm jr., 3/2/92
   CG322    CG331     HGA3     5   110.500000   276.144000   0.21810000     31798.40 ; FLUROALK fluoroalkanes
   CG323    CG331     HGA3     5   110.100000   289.532800   0.21790000     18853.10 ; PROT ethylthiolate, adm jr., 6/1/92
   CG324    CG331     HGA3     5   110.100000   289.532800   0.21790000     18853.10 ; PROT alkane update, adm jr., 3/2/92
   CG331    CG331     HGA3     5   110.100000   313.800000   0.21790000     18853.10 ; PROT alkane update, adm jr., 3/2/92
  CG3C50    CG331     HGA3     5   110.100000   289.532800   0.21790000     18853.10 ; from CG3C51 CG331 HGA3, PENALTY= 0.8 R1A
  CG3C51    CG331     HGA3     5   110.100000   289.532800   0.21790000     18853.10 ; TF2M viv
  CG3RC1    CG331     HGA3     5   110.100000   279.742240   0.21790000     18853.10 ; BAM1, bile acid steroidal C-D ring, cacha, 02/08
   NG2D1    CG331     HGA3     5   113.500000   351.456000   0.00000000         0.00 ; RETINOL SCH1, Schiff's base, deprotonated
  NG2R51    CG331     HGA3     5   110.100000   279.742240   0.00000000         0.00 ; NA FOR 9-M-G(C), adm jr.
  NG2R53    CG331     HGA3     5   109.000000   326.352000   0.00000000         0.00 ; MSCH model for D3R, xxwy
  NG2R61    CG331     HGA3     5   110.100000   279.742240   0.21790000     18853.10 ; 1MTH, 1-Methyl-Thymine, kevo for gsk/ibm
   NG2S0    CG331     HGA3     5   105.000000   418.400000   0.00000000         0.00 ; DMF, Dimethylformamide, xxwy
   NG2S1    CG331     HGA3     5   109.500000   430.952000   0.00000000         0.00 ; PROT NMA crystal (JCS)
   NG2S3    CG331     HGA3     5   107.500000   430.952000   0.00000000         0.00 ; Was introduced for 'PROT methylguanidiniumi (MGU1, MGU2)', then (questionably) transferred to 'Phosphoramidate (PHA)'. In 2008, the atom types were split ==> RE-OPTIMIZE!!!
   NG301    CG331     HGA3     5   109.700000   255.224000   0.21400000     41840.00 ; TMC, from NG311 CG331 HGA3, yxu
   NG311    CG331     HGA3     5   109.700000   255.224000   0.21400000     41840.00 ; MGU2, methylguanidine2
  NG3C51    CG331     HGA3     5   109.700000   255.224000   0.21400000     41840.00 ; from NG311 CG331 HGA3, sm136
   OG301    CG331     HGA3     5   108.890000   384.091200   0.00000000         0.00 ; MEOB, Methoxybenzene, cacha
   OG302    CG331     HGA3     5   109.500000   502.080000   0.00000000         0.00 ; PROT adm jr. 4/05/91, methyl acetate
   OG303    CG331     HGA3     5   109.500000   502.080000   0.00000000         0.00 ; NA DMP, ADM Jr.
   OG311    CG331     HGA3     5   108.890000   384.091200   0.00000000         0.00 ; PROT MeOH, EMB, 10/10/89
   OG312    CG331     HGA3     5   118.300000   543.920000   0.00000000         0.00 ; PROT methoxide, adm jr., 6/1/92
     PG0    CG331     HGA3     5   110.000000   753.120000   0.18020000      4518.72 ; from PG1 CG321 HGA2, PENALTY= 8 SGB SVX
     PG1    CG331     HGA3     5   110.000000   753.120000   0.18020000      4518.72 ; from PG1 CG321 HGA2, PENALTY= 6 SBG
   SG301    CG331     HGA3     5   111.000000   317.984000   0.00000000         0.00 ; PROT new S-S atom type 8/24/90
   SG311    CG331     HGA3     5   111.300000   385.764800   0.00000000         0.00 ; PROT vib. freq. and HF/geo. (DTN) 8/24/90
   SG3O1    CG331     HGA3     5   110.600000   351.456000   0.00000000         0.00 ; MSNA, methyl sulfonate, xhe
   SG3O2    CG331     HGA3     5   108.500000   376.560000   0.00000000         0.00 ; DMSN, dimethyl sulfone; MSAM, methanesulfonamide and other sulfonamides; xxwy & xhe
   SG3O3    CG331     HGA3     5   111.300000   385.764800   0.00000000         0.00 ; DMSO, dimethylsulfoxide (ML Strader, et al.JPC2002_A106_1074), sz
   BG201    CG331     HGA3     5   111.000000   924.664000   0.00000000         0.00 ; BORO, Boronic acid, sr
    HGA3    CG331     HGA3     5   108.400000   297.064000   0.18020000      4518.72 ; PROT alkane update, adm jr., 3/2/92
   NG2O1    CG334     HGA3     5   108.000000   399.990400   0.00000000         0.00 ; NIME, nitromethane, abar
   NG2P1    CG334     HGA3     5   110.100000   351.456000   0.00000000         0.00 ; RETINOL SCH2, Schiff's base, protonated #eq#
  NG2R52    CG334     HGA3     5   107.000000   351.456000   0.00000000         0.00 ; 7MG, yxu, RNA
   NG3P0    CG334     HGP5     5   109.500000   334.720000   0.21300000     22593.60 ; LIPID tetramethylammonium
   NG3P1    CG334     HGA3     5   102.300000   376.560000   0.21010000     29288.00 ; FLAVOP PIP1,2,3
   NG3P2    CG334     HGA3     5   102.300000   376.560000   0.21010000     29288.00 ; nc2, fylin/kenno
   NG3P3    CG334     HGA3     5   107.500000   376.560000   0.21010000     29288.00 ; PROT methylammonium (KK 03/10/92)
    HGA3    CG334     HGA3     5   108.400000   297.064000   0.18020000      4518.72 ; PROT alkane update, adm jr., 3/2/92
    HGP5    CG334     HGP5     5   109.500000   200.832000   0.17670000     23430.40 ; LIPID tetramethylammonium
   NG301   CG3AM0   HGAAM0     5   109.500000   292.880000   0.21400000     41840.00 ; AMINE aliphatic amines
  HGAAM0   CG3AM0   HGAAM0     5   108.400000   297.064000   0.18020000      4518.72 ; AMINE aliphatic amines
   NG311   CG3AM1   HGAAM1     5   109.700000   255.224000   0.21400000     41840.00 ; AMINE aliphatic amines
  HGAAM1   CG3AM1   HGAAM1     5   109.000000   299.574400   0.18020000      4518.72 ; AMINE aliphatic amines
   NG321   CG3AM2   HGAAM2     5   109.500000   271.123200   0.21400000     41840.00 ; AMINE aliphatic amines
  HGAAM2   CG3AM2   HGAAM2     5   109.470000   292.880000   0.18020000      4518.72 ; AMINE aliphatic amines
   CG321   CG3C31   CG3C31     5   116.700000   563.584800   0.00000000         0.00 ; 1BOX, 1-butene oxide, sc
   CG321   CG3C31   OG3C31     5   115.500000   505.008800   0.00000000         0.00 ; 1BOX, 1-butene oxide, sc
   CG321   CG3C31     HGA1     5   115.400000   251.040000   0.00000000         0.00 ; 1BOX, 1-butene oxide, sc
   CG324   CG3C31   CG3C31     5   120.000000   488.272800   0.00000000         0.00 ; AMCP, aminomethyl cyclopropane; from FLAVOP PIP1,2,3; jhs ! Kenno: "outside angle" of a 3-membered ring; the QM value is ~119 and the MM ~115.
   CG324   CG3C31     HGA1     5   110.100000   289.532800   0.00000000         0.00 ; AMCP, aminomethyl cyclopropane; from PROT alkane update, adm jr., 3/2/92; jhs, UB term deleted
  CG3C31   CG3C31   CG3C31     5   111.000000   647.264800   0.25610000      6694.40 ; PROTMOD cyclopropane
  CG3C31   CG3C31   OG3C31     5   103.000000   251.040000   0.00000000         0.00 ; 1EOX, 1-ethylene oxide, sc
  CG3C31   CG3C31     HGA1     5   117.100000   192.464000   0.21790000     18853.10 ; PROTMOD cyclopropane
  CG3C31   CG3C31     HGA2     5   117.100000   192.464000   0.21790000     18853.10 ; PROTMOD cyclopropane
  CG3RC1   CG3C31   CG3RC1     5    58.500000   446.432800   0.00000000         0.00 ; CARBOCY carbocyclic sugars
  CG3RC1   CG3C31     HGA2     5   110.100000   288.696000   0.21790000     18853.10 ; CARBOCY carbocyclic sugars
  OG3C31   CG3C31     HGA1     5   118.500000   535.552000   0.00000000         0.00 ; 1BOX, 1-butene oxide, sc
  OG3C31   CG3C31     HGA2     5   115.000000   573.208000   0.00000000         0.00 ; 1EOX, 1-ethylene oxide, sc
    HGA2   CG3C31     HGA2     5   117.000000   192.464000   0.18020000      4518.72 ; PROTMOD cyclopropane
   CG2O4   CG3C41   CG3C41     5   101.000000   794.960000   0.00000000         0.00 ; 2OXT, ozyo, 04/19
   CG2O4   CG3C41   OG3C51     5    90.000000   711.280000   0.00000000         0.00 ; 3OXT, ozyo
   CG2O4   CG3C41     HGA2     5   113.000000   602.496000   0.00000000         0.00 ; 2OXT, ozyo, 04/19
  CG2R53   CG3C41   CG3C41     5   106.000000   753.120000   0.00000000         0.00 ; AZDO, 2-azetidinone, lsk & kevo
  CG2R53   CG3C41     HGA2     5   112.300000   384.928000   0.00000000         0.00 ; AZDO, 2-azetidinone, lsk & kevo
  CG3C41   CG3C41   CG3C41     5   106.000000   585.760000   0.00000000         0.00 ; CBU, cyclobutane; QM by Nikolay Simakov; lsk
  CG3C41   CG3C41   NG2R43     5   104.500000   753.120000   0.00000000         0.00 ; AZDO, 2-azetidinone, lsk & kevo
  CG3C41   CG3C41   OG3C51     5    99.490000   744.752000   0.00000000         0.00 ; OXTN, oxetane, gmu
  CG3C41   CG3C41     HGA2     5   110.500000   384.928000   0.00000000         0.00 ; CBU, cyclobutane; QM by Nikolay Simakov; lsk
  NG2R43   CG3C41     HGA2     5   110.800000   426.768000   0.00000000         0.00 ; AZDO, 2-azetidinone, lsk & kevo
  OG3C51   CG3C41     HGA2     5   112.000000   460.240000   0.00000000         0.00 ; OXTN, oxetane, gmu
    HGA2   CG3C41     HGA2     5   105.000000   234.304000   0.18067000      4518.72 ; CBU, cyclobutane; AZDO, 2-azetidinone; QM by Nikolay Simakov; lsk & kevo
   CG2O1   CG3C50   CG3C52     5   112.300000   435.136000   0.00000000         0.00 ; from CG2O1 CG3C51 CG3C52, PENALTY= 6 PXU
   CG2O1   CG3C50    NG2S0     5   108.200000   418.400000   0.00000000         0.00 ; from CG2O1 CG3C51 NG2S0, PENALTY= 6 PXU
   CG2O1   CG3C50    OG311     5   111.930000   378.149920   0.00000000         0.00 ; PXU, by ac_aa
  CG2R51   CG3C50    CG331     5   103.000000   376.560000   0.00000000         0.00 ; from CG2R53 CG3C50 CG321, PENALTY= 3.9 R1A
  CG2R51   CG3C50   NG3C51     5   105.100000   585.760000   0.00000000         0.00 ; from CG2R51 CG3C52 NG3C51, PENALTY= 10 R1A
  CG2R53   CG3C50   CG2RC0     5   103.000000   376.560000   0.00000000         0.00 ; MSCH model for D3R, xxwy
  CG2R53   CG3C50    CG321     5   103.000000   376.560000   0.00000000         0.00 ; MSCH model for D3R, xxwy
  CG2RC0   CG3C50    CG321     5   105.000000   376.560000   0.00000000         0.00 ; MSCH model for D3R, xxwy
   CG321   CG3C50    CG321     5   110.000000   485.344000   0.25610000      9338.69 ; MSCH model for D3R, xxwy
   CG331   CG3C50    CG331     5   110.000000   485.344000   0.25610000      9338.69 ; from CG321 CG3C50 CG321, PENALTY= 1.8 R1A
   CG331   CG3C50   NG3C51     5    93.460000   380.158240   0.00000000         0.00 ; R1A, by ac_aa
  CG3C52   CG3C50    NG2S0     5   110.800000   585.760000   0.00000000         0.00 ; from CG3C52 CG3C51 NG2S0, PENALTY= 6 PXU
  CG3C52   CG3C50    OG311     5   110.000000   633.457600   0.00000000         0.00 ; from CG3C52 CG3C51 OG311, PENALTY= 6 PXU
   NG2S0   CG3C50    OG311     5   114.200000   417.228480   0.00000000         0.00 ; PXU, by ac_aa
   CG2O1   CG3C51   CG2R51     5   106.410000   530.614880   0.00000000         0.00 ; 8LJ, by ac_aa
   CG2O1   CG3C51   CG3C52     5   112.300000   435.136000   0.00000000         0.00 ; PROT AcProNH2, ProNH2, AcProNHCH3 RLD 4/23/93
   CG2O1   CG3C51    NG2S0     5   108.200000   418.400000   0.00000000         0.00 ; PROT AcProNH2, ProNH2, AcProNHCH3 RLD 4/23/93
   CG2O1   CG3C51   NG3C51     5   113.340000   606.680000   0.00000000         0.00 ; PR4, by ac_aa
   CG2O1   CG3C51     HGA1     5   112.000000   418.400000   0.00000000         0.00 ; PROT AcProNH2, ProNH2, AcProNHCH3 RLD 4/23/93
   CG2O3   CG3C51   CG3C52     5   112.300000   435.136000   0.00000000         0.00 ; PROT AcProNH2, ProNH2, AcProNHCH3 RLD 4/23/93
   CG2O3   CG3C51    NG2S0     5   108.200000   418.400000   0.00000000         0.00 ; PROT AcProNH2, ProNH2, AcProNHCH3 RLD 4/23/93
   CG2O3   CG3C51     HGA1     5   112.000000   418.400000   0.00000000         0.00 ; PROT AcProNH2, ProNH2, AcProNHCH3 RLD 4/23/93
  CG2R51   CG3C51   CG3C51     5   102.700000   937.216000   0.00000000         0.00 ; QUG, from cpea, yxu, RNA
  CG2R51   CG3C51   CG3C52     5   102.700000   937.216000   0.00000000         0.00 ; cpea, yxu, RNA
  CG2R51   CG3C51    NG2S0     5   105.910000   573.040640   0.00000000         0.00 ; 8LJ, by ac_aa
  CG2R51   CG3C51    NG311     5   105.000000   573.208000   0.00000000         0.00 ; 7GNM (cena), yxu, RNA
  CG2R51   CG3C51   NG3C51     5   105.100000   585.760000   0.00000000         0.00 ; from CG2R51 CG3C52 NG3C51, PENALTY= 4 143
  CG2R51   CG3C51    OG311     5   115.500000   502.080000   0.00000000         0.00 ; QUG, yxu, RNA
  CG2R51   CG3C51    SG311     5   116.370000   385.681120   0.00000000         0.00 ; 143, by ac_aa
  CG2R51   CG3C51     HGA1     5   110.100000   401.664000   0.00000000         0.00 ; QUG, yxu, RNA
  CG2R53   CG3C51   CG3C52     5   106.500000   585.760000   0.00000000         0.00 ; from CG2R53 CG3C52 CG3C52, penalty= 4 6V1 SUI
  CG2R53   CG3C51    NG2S1     5   105.490000   572.622240   0.00000000         0.00 ; SUI, by ac_aa
  CG2R53   CG3C51    SG311     5   106.000000   331.623840   0.00000000         0.00 ; 6V1, by ac_aa
  CG2R53   CG3C51     HGA1     5   111.000000   485.344000   0.00000000         0.00 ; from CG2R53 CG3C52 HGA2, penalty= 4 6V1 SUI
   CG311   CG3C51   CG3C52     5   115.000000   485.344000   0.25610000      6694.40 ; TF2M viv
   CG311   CG3C51   CG3RC1     5   108.000000   435.136000   0.00000000         0.00 ; BAM1, bile acid steroidal C-D ring, cacha, 02/08
   CG311   CG3C51     HGA1     5   110.100000   289.532800   0.21790000     18853.10 ; TF2M viv
   CG314   CG3C51   CG3C52     5   109.830000   489.276960   0.25387000      6368.05 ; 5CS, by ac_aa
   CG314   CG3C51   OG3C51     5   103.880000   376.560000   0.00000000         0.00 ; 5CS, by ac_aa
   CG314   CG3C51     HGA1     5   109.630000   289.532800   0.21519000      4451.78 ; 5CS, by ac_aa
   CG321   CG3C51   CG3C51     5   115.000000   485.344000   0.25610000      6694.40 ; TF2M viv
   CG321   CG3C51   CG3C52     5   115.000000   485.344000   0.25610000      6694.40 ; TF2M viv
   CG321   CG3C51   CG3RC1     5   103.700000   446.432800   0.25610000      6694.40 ; CARBOCY carbocyclic sugars
   CG321   CG3C51   OG3C51     5   111.500000   376.560000   0.00000000         0.00 ; TF2M, viv
   CG321   CG3C51     HGA1     5   110.100000   289.532800   0.21790000     18853.10 ; TF2M viv
   CG331   CG3C51   CG3C51     5   115.000000   485.344000   0.25610000      6694.40 ; TF2M viv
   CG331   CG3C51   CG3C52     5   115.000000   485.344000   0.25610000      6694.40 ; TF2M viv
   CG331   CG3C51   CG3RC1     5   108.500000   446.432800   0.25610000      6694.40 ; PROT alkane update, adm jr., 3/2/92
   CG331   CG3C51   OG3C51     5   111.500000   376.560000   0.00000000         0.00 ; TF2M, viv
   CG331   CG3C51     HGA1     5   110.100000   289.532800   0.21790000     18853.10 ; TF2M viv
  CG3C51   CG3C51   CG3C51     5   109.500000   485.344000   0.25610000      9338.69 ; THF, nucleotide CSD/NDB survey, 05/30/06, viv
  CG3C51   CG3C51   CG3C52     5   109.500000   485.344000   0.25610000      9338.69 ; THF, nucleotide CSD/NDB survey, 05/30/06, viv
  CG3C51   CG3C51   CG3C53     5   111.000000   446.432800   0.25610000      6694.40 ; PROT alkane update, adm jr., 3/2/92
  CG3C51   CG3C51   CG3RC1     5   103.700000   446.432800   0.25610000      6694.40 ; CARBOCY carbocyclic sugars
  CG3C51   CG3C51   NG2R51     5   111.000000   920.480000   0.00000000         0.00 ; NA T/U/G, Arabinose (NF)
  CG3C51   CG3C51   NG2R61     5   111.000000   920.480000   0.00000000         0.00 ; NA C/A, RNA
  CG3C51   CG3C51    NG2S3     5   110.000000   365.681600   0.00000000         0.00 ; NABAKB  phosphoramidates
  CG3C51   CG3C51    NG301     5   111.000000   920.480000   0.00000000         0.00 ; NADH, NDPH; Kenno: reverted to "C/A, RNA" from par_all27_na.prm
  CG3C51   CG3C51    NG311     5   111.000000   920.480000   0.00000000         0.00 ; 7GNM, from CG3C51 CG3C51 NG301, yxu, RNA
  CG3C51   CG3C51    NG321     5   107.500000   566.513600   0.00000000         0.00 ; PROT arg, (DS)
  CG3C51   CG3C51    OG301     5   106.500000   485.344000   0.25610000      6694.40 ; MQG, from CG36, RNA
  CG3C51   CG3C51    OG303     5   109.700000   962.320000   0.00000000         0.00 ; PROTNA Ser-Phos
  CG3C51   CG3C51    OG311     5   110.100000   633.457600   0.00000000         0.00 ; PROT MeOH, EMB, 10/10/89
  CG3C51   CG3C51   OG3C51     5   111.100000   376.560000   0.00000000         0.00 ; THF 10/21/05, viv
  CG3C51   CG3C51    SG311     5   104.170000   871.192480   0.00000000         0.00 ; FZN, by ac_aa
  CG3C51   CG3C51     FGA1     5   112.000000   368.192000   0.23690000     25104.00 ; FLUROALK fluoroalkanes
  CG3C51   CG3C51     HGA1     5   111.400000   292.880000   0.21790000     18853.10 ; TF2M, viv
  CG3C51   CG3C51     HGA6     5   111.400000   292.880000   0.21790000     18853.10 ; TF2M, viv
  CG3C52   CG3C51   CG3C52     5   109.500000   485.344000   0.25610000      9338.69 ; THF, nucleotide CSD/NDB survey, 05/30/06, viv
  CG3C52   CG3C51   CG3RC1     5   103.700000   446.432800   0.25610000      6694.40 ; CARBOCY carbocyclic sugars
  CG3C52   CG3C51   NG2R51     5   113.700000  1171.520000   0.00000000         0.00 ; NA
  CG3C52   CG3C51   NG2R61     5   113.700000   920.480000   0.00000000         0.00 ; NA C/A
  CG3C52   CG3C51    NG2S0     5   110.800000   585.760000   0.00000000         0.00 ; PROT AcProNH2, ProNH2, AcProNHCH3 RLD 4/23/93
  CG3C52   CG3C51    NG2S1     5   110.800000   585.760000   0.00000000         0.00 ; from CG3C52 CG3C51 NG2S0, penalty= 2 SUI
  CG3C52   CG3C51    NG2S3     5   110.000000   365.681600   0.00000000         0.00 ; NABAKB  phosphoramidates
  CG3C52   CG3C51    NG311     5   113.000000   920.480000   0.00000000         0.00 ; cena, yxu, RNA
  CG3C52   CG3C51    NG321     5   107.500000   566.513600   0.00000000         0.00 ; PROT arg, (DS)
  CG3C52   CG3C51   NG3C51     5   107.600000   702.912000   0.00000000         0.00 ; from CG3C52 CG3C52 NG3C51, PENALTY= 4 PR4 5CS
  CG3C52   CG3C51    OG301     5   106.500000   485.344000   0.25610000      6694.40 ; THF2, THF-2'OMe c3'-c2'-om, from Nucl. Acids, ed
  CG3C52   CG3C51    OG303     5   109.700000   962.320000   0.00000000         0.00 ; NA
  CG3C52   CG3C51    OG311     5   110.000000   633.457600   0.00000000         0.00 ; NA
  CG3C52   CG3C51   OG3C51     5   111.100000   376.560000   0.00000000         0.00 ; THF 10/21/05, viv
  CG3C52   CG3C51    SG311     5   107.690000   589.023520   0.00000000         0.00 ; 6V1, by ac_aa
  CG3C52   CG3C51     FGA1     5   112.000000   368.192000   0.23690000     25104.00 ; FLUROALK fluoroalkanes
  CG3C52   CG3C51     HGA1     5   111.400000   292.880000   0.21790000     18853.10 ; TF2M, viv
  CG3C52   CG3C51     HGA6     5   111.400000   292.880000   0.21790000     18853.10 ; TF2M, viv
  CG3C53   CG3C51    OG301     5   110.100000   633.457600   0.00000000         0.00 ; MQG, from CG3C53 CG3C51 OG311, yxu, RNA
  CG3C53   CG3C51    OG311     5   110.100000   633.457600   0.00000000         0.00 ; PROT MeOH, EMB, 10/10/89
  CG3C53   CG3C51     HGA1     5   110.100000   288.696000   0.21790000     18853.10 ; PROT alkane update, adm jr., 3/2/92
  CG3RC1   CG3C51   NG2R51     5   108.000000   920.480000   0.00000000         0.00 ; CARBOCY carbocyclic sugars
  CG3RC1   CG3C51   NG2R61     5   108.000000   920.480000   0.00000000         0.00 ; CARBOCY carbocyclic sugars
  CG3RC1   CG3C51    NG311     5   111.000000   920.480000   0.00000000         0.00 ; 7GNM, from CG3C51 CG3C51 NG301, yxu, RNA
  CG3RC1   CG3C51    OG303     5   110.100000   633.457600   0.00000000         0.00 ; CARBOCY ncarbocyclic sugars
  CG3RC1   CG3C51    OG311     5   110.100000   633.457600   0.00000000         0.00 ; CARBOCY ncarbocyclic sugars
  CG3RC1   CG3C51     HGA1     5   110.100000   288.696000   0.21790000     18853.10 ; CARBOCY carbocyclic sugars
  NG2R51   CG3C51   OG3C51     5   108.000000  1171.520000   0.00000000         0.00 ; NA
  NG2R51   CG3C51     HGA1     5   111.000000   359.824000   0.00000000         0.00 ; NA From HGA1   CG3C51 NN2
  NG2R61   CG3C51   OG3C51     5   108.000000   920.480000   0.00000000         0.00 ; NA C/A DNA
  NG2R61   CG3C51     HGA1     5   111.000000   359.824000   0.00000000         0.00 ; NA
   NG2S0   CG3C51     HGA1     5   112.000000   401.664000   0.00000000         0.00 ; PROT AcProNH2, ProNH2, AcProNHCH3 RLD 4/23/93
   NG2S1   CG3C51     HGA1     5   112.000000   401.664000   0.00000000         0.00 ; from NG2S0 CG3C51 HGA1, PENALTY= 2 SUI
   NG2S3   CG3C51     HGA1     5   110.000000   401.664000   0.00000000         0.00 ; NABAKB  phosphoramidates
   NG301   CG3C51   OG3C51     5   112.000000   920.480000   0.00000000         0.00 ; NADH, NDPH; Kenno: reverted to "C/A RNA" from par_all27_na.prm
   NG301   CG3C51     HGA1     5   111.000000   359.824000   0.00000000         0.00 ; NADH, NDPH; Kenno: reverted to uncommented parameter from par_all27_na.prm
   NG311   CG3C51     HGA1     5   106.000000   359.824000   0.00000000         0.00 ; 7GNM, yxu, RNA
   NG321   CG3C51     HGA1     5   109.500000   271.123200   0.21400000     41840.00 ; AMINE aliphatic amines
  NG3C51   CG3C51    SG311     5   112.510000   633.457600   0.00000000         0.00 ; 143, by ac_aa
  NG3C51   CG3C51     HGA1     5   109.000000   451.872000   0.00000000         0.00 ; from NG3C51 CG3C52 HGA2, penalty= 4 143 5CS PR4
   OG301   CG3C51   OG3C51     5   112.000000   836.800000   0.00000000         0.00 ; rbrb, yxu, RNA
   OG301   CG3C51     HGA1     5   108.500000   384.091200   0.00000000         0.00 ; THF2, THF-2'OMe h2''-c2'-om, from Nucl. Acids, ed
   OG303   CG3C51     HGA1     5   109.500000   502.080000   0.00000000         0.00 ; PROTNA Ser-Phos
   OG311   CG3C51     HGA1     5   108.890000   384.091200   0.00000000         0.00 ; PROT MeOH, EMB, 10/10/89
  OG3C51   CG3C51    SG311     5   114.840000   865.083840   0.00000000         0.00 ; FZN, by ac_aa
  OG3C51   CG3C51     HGA1     5   107.300000   585.760000   0.00000000         0.00 ; THF 10/21/05, viv
   SG311   CG3C51     HGA1     5   107.950000   358.485120   0.00000000         0.00 ; 6V1 143 FZN, by ac_aa
    FGA1   CG3C51     HGA6     5   108.890000   481.160000   0.19970000      4184.00 ; FLUROALK fluoroalkanes
  CG2R51   CG3C52   CG2R51     5   107.600000   635.968000   0.00000000         0.00 ; CPDE, cyclopentadiene, kevo
  CG2R51   CG3C52   CG2R52     5   106.000000   702.912000   0.00000000         0.00 ; 3HPR, 3H-pyrrole, kevo
  CG2R51   CG3C52   CG2R53     5   108.000000   376.560000   0.00000000         0.00 ; A2FO, 3H-furan-2-one, ctsai
  CG2R51   CG3C52   CG2RC0     5   107.300000   334.720000   0.00000000         0.00 ; INDE, indene, kevo
  CG2R51   CG3C52   CG3C51     5   106.000000   435.136000   0.00000000         0.00 ; pepr, from CG2R51 CG3C52 CG3C52, not optimized, yxu, RNA
  CG2R51   CG3C52   CG3C52     5   106.000000   435.136000   0.00000000         0.00 ; 105 2PRL, 2-pyrroline, kevo
  CG2R51   CG3C52   CG3C54     5   103.300000   435.136000   0.00000000         0.00 ; 106 2PRL, 2-pyrroline RE-OPTIMIZE!, kevo
  CG2R51   CG3C52   NG2R50     5   111.600000   878.640000   0.00000000         0.00 ; 115.00 111.60 2HPR, 2H-pyrrole 1, kevo
  CG2R51   CG3C52    NG2S0     5   104.590000   573.208000   0.00000000         0.00 ; 8LJ, by ac_aa
  CG2R51   CG3C52   NG3C51     5   105.100000   585.760000   0.00000000         0.00 ; 3PRL, 3-pyrroline, kevo
  CG2R51   CG3C52   OG3C51     5   102.400000   627.600000   0.00000000         0.00 ; B2FO, 5H-furan-2-one, ctsai
  CG2R51   CG3C52     HGA2     5   112.600000   435.136000   0.00000000         0.00 ; 2PRP, 2-pyrroline.H+; 2PRL, 2-pyrroline, kevo
  CG2R52   CG3C52   CG2RC0     5   105.000000   585.760000   0.00000000         0.00 ; 3HIN, 3H-indole, kevo
  CG2R52   CG3C52   CG3C52     5    99.000000   669.440000   0.00000000         0.00 ; ~ 99.5 99 2PRZ, 2-pyrazoline C3-C4-C5, kevo
  CG2R52   CG3C52     HGA2     5   112.200000   485.344000   0.00000000         0.00 ; x 112.2 2PRZ, 2-pyrazoline; 3HPR, 3H-pyrrole C3-C4-H4x, kevo
  CG2R53   CG3C52   CG3C51     5   106.500000   585.760000   0.00000000         0.00 ; from CG2R53 CG3C52 CG3C52, penalty= 0.4 6V1 SUI
  CG2R53   CG3C52   CG3C52     5   106.500000   585.760000   0.00000000         0.00 ; 2PDO, 2-pyrrolidinone C2-C3-C4, kevo
  CG2R53   CG3C52     HGA2     5   111.000000   485.344000   0.00000000         0.00 ; 2PDO, 2-pyrrolidinone, kevo
  CG2RC0   CG3C52   CG2RC0     5    95.000000   334.720000   0.00000000         0.00 ; FLRN, Fluorene, erh
  CG2RC0   CG3C52   CG3C51     5   108.200000   543.920000   0.00000000         0.00 ; from CG2RC0 CG3C52 CG3C52, PENALTY= 0.4 IGL
  CG2RC0   CG3C52   CG3C52     5   108.200000   543.920000   0.00000000         0.00 ; INDI, indoline, kevo
  CG2RC0   CG3C52   OG3C51     5   105.400000   627.600000   0.00000000         0.00 ; BICB,BINB Boronic acid, sr
  CG2RC0   CG3C52     HGA2     5   114.000000   317.984000   0.00000000         0.00 ; 3HIN, 3H-indole, kevo
  CG3C50   CG3C52   CG3C52     5   109.500000   485.344000   0.25610000      9338.69 ; from CG3C51 CG3C52 CG3C52, PENALTY= 0.8 PXU
  CG3C50   CG3C52     HGA2     5   111.400000   292.880000   0.21790000     18853.10 ; from CG3C51 CG3C52 HGA2, PENALTY= 0.8 PXU
  CG3C51   CG3C52   CG3C51     5   109.500000   485.344000   0.25610000      9338.69 ; THF, nucleotide CSD/NDB survey, 05/30/06, viv
  CG3C51   CG3C52   CG3C52     5   109.500000   485.344000   0.25610000      9338.69 ; THF, nucleotide CSD/NDB survey, 05/30/06, viv
  CG3C51   CG3C52   CG3C53     5   108.500000   585.760000   0.00000000         0.00 ; cpea, from CG3C52 CG3C52 CG3C53, yxu, RNA
  CG3C51   CG3C52   CG3RC1     5   105.500000   669.440000   0.25610000      6694.40 ; CARBOCY carbocyclic sugars
  CG3C51   CG3C52    NG2S0     5   110.500000   585.760000   0.00000000         0.00 ; from CG3C52 CG3C52 NG2S0, PENALTY= 0.4 MP8 4FB HZP HYP FP9
[truncated: 2,100,677 more chars]
