# Supplementary material for: Constant pH Simulation with FMM Electrostatics in GROMACS. (A) Design and Applications
Source: J Chem Theory Comput. 2025 Feb 7;21(4):1762–86. doi: 10.1021/acs.jctc.4c01318 (PMC11866755; doi:10.1021/acs.jctc.4c01318)
Supplement: Supplementary file 1 — ct4c01318_si_001.zip [file ct4c01318_si_001.zip › charmm36m-lambdadyn.ff/forcefield.itp]

; CHARMM-port for GROMACS
; created with charmm2gmx version 0.6.dev1+g077b6a1 on 2021-10-05 08:46:24.744725
; Code: https://gitlab.com/awacha/charmm2gmx
; Documentation: https://awacha.gitlab.com/charmm2gmx
; Charmm2GMX written by András Wacha, based on the original port by 
; E. Prabhu Raman, Justin A. Lemkul, Robert Best and Alexander D. MacKerell, Jr.
; please see forcefield.doc for a list of source files and references

#define _FF_CHARMM

[ defaults ]
; nbfunc	comb-rule	gen-pairs	fudgeLJ	fudgeQQ
       1           2         yes       1.0     1.0

#include "ffnonbonded.itp"
#include "ffbonded.itp"
; implicit solvent parameters are not supported as of GROMACS 2019:
; https://manual.gromacs.org/documentation/2019/release-notes/2019/major/removed-functionality.html

; The original port supported old CHARMM36 CMAP parameters. We do not do it.
#ifdef USE_OLD_C36
#error This port does not support the old CHARMM36 CMAP parameters.
#endif

#include "cmap.itp"

#include "nbfix.itp"
