# Supplementary material for: Constant pH Simulation with FMM Electrostatics in GROMACS. (A) Design and Applications
Source: J Chem Theory Comput. 2025 Feb 7;21(4):1762–86. doi: 10.1021/acs.jctc.4c01318 (PMC11866755; doi:10.1021/acs.jctc.4c01318)
Supplement: Supplementary file 1 — ct4c01318_si_001.zip [file ct4c01318_si_001.zip › charmm36m-lambdadyn.ff/metals.rtp]

; CHARMM-port for GROMACS
; created with charmm2gmx version 0.6.dev1+g077b6a1 on 2021-10-05 08:46:24.788112
; Code: https://gitlab.com/awacha/charmm2gmx
; Documentation: https://awacha.gitlab.com/charmm2gmx
; Charmm2GMX written by András Wacha, based on the original port by 
; E. Prabhu Raman, Justin A. Lemkul, Robert Best and Alexander D. MacKerell, Jr.
; Residue topology information from the CHARMM force field

[ bondedtypes ]
; Col 1: Type of bond 
; Col 2: Type of angles 
; Col 3: Type of proper dihedrals 
; Col 4: Type of improper dihedrals 
; Col 5: Generate all dihedrals if 1, only heavy atoms of 0. 
; Col 6: Number of excluded neighbors for nonbonded interactions 
; Col 7: Generate 1,4 interactions between pairs of hydrogens if 1 
; Col 8: Remove propers over the same bond as an improper if it is 1 
; bonds  angles  dihedrals  impropers  all_dihedrals  nrexcl  HH14  RemoveDih 
    1       5        9          2            1           3      1       0

; residue topologies from file toppar_c36_jul21/metals/CHARMM_METAL/top_all22_prot_metals.inp

[ ALM ]
; Aluminium metal
  [ atoms ]
       AL       AL  0.0000   1

[ AUM ]
; Gold metal
  [ atoms ]
       AU       AU  0.0000   1

[ CUM ]
; Copper metal
  [ atoms ]
       CU       CU  0.0000   1

[ NIM ]
; Nickel metal
  [ atoms ]
       NI       NI  0.0000   1

[ PBM ]
; Lead metal
  [ atoms ]
       PB       PB  0.0000   1

[ PDM ]
; Palladium metal
  [ atoms ]
       PD       PD  0.0000   1

[ PTM ]
; Platinum metal
  [ atoms ]
       PT       PT  0.0000   1
