# Supplementary material for: Constant pH Simulation with FMM Electrostatics in GROMACS. (A) Design and Applications
Source: J Chem Theory Comput. 2025 Feb 7;21(4):1762–86. doi: 10.1021/acs.jctc.4c01318 (PMC11866755; doi:10.1021/acs.jctc.4c01318)
Supplement: Supplementary file 1 — ct4c01318_si_001.zip [file ct4c01318_si_001.zip › charmm36m-lambdadyn.ff/cph_ffcomp.itp]

#ifdef CPH_COUPLED_MODE
; This now does nothing - just here to suppress the "unused define" warning
#endif


#ifdef CPH_PRESSUREEQUIL_FIT
; ifdef CPH_PRESSUREEQUIL_FIT
; Sets CPH_PRESSUREEQUIL_FIT to use the coefficient fitted for a pressure-equilibrated simulation 
; which is a preliminary NPT equilibration before the NVT simulation itself


; Not actually used:
; PROT degree =  5 rdeg =  5 |        | train  MSE     0.191465 R^2 0.9999992850
ffcomp_coeff_tl_common  BufWater_prot_c  p 0  -305.59524173  1379.43867674  -59.56752323 -1012.94122002 1372.43108304  -510.78921637


; Calibrated 2023-05-13 - Regularized Regression - COUPLED residue-buffer, pressure equilibrated
; PROT degree = 10 rdeg =  5 | alpha = 0.000000010 | train  MSE     0.610570 R^2 0.9999980130
; TAUT degree = 10 rdeg =  5 | alpha = 0.000000010 | train  MSE     0.254786 R^2 0.9999694163
ffcomp_coeff_tl_common HISL_QOnly_c p 0   -340.7914838   1419.9060687     70.3612264  -1629.9637537   2223.0384590   -808.2425738  
ffcomp_coeff_tl_common HISL_QOnly_c p 1     67.2249755   -258.6296730   -221.2836928   2355.0088760  -4281.7646656   1893.1239143  
ffcomp_coeff_tl_common HISL_QOnly_c p 2     -8.2477869    403.7842432   -161.6171636  -3447.6819748   8590.2655031  -4656.4336568  
ffcomp_coeff_tl_common HISL_QOnly_c p 3     29.3425761   -315.0571537    587.9763658   1222.3721820  -5519.7291384   3617.1812688  
ffcomp_coeff_tl_common HISL_QOnly_c p 4    -38.9092030    199.1126526   -394.9927317   2408.3622121  -4011.1810060   1929.6987246  
ffcomp_coeff_tl_common HISL_QOnly_c p 5     16.5116492    -29.0348942    166.5128141  -2411.9882018   4991.8026943  -2664.0727508  
ffcomp_coeff_tl_common HISL_QOnly_c t 0      0.3718714     63.1732084   -173.0141249    303.7094650   -334.7280970     52.7231122 
ffcomp_coeff_tl_common HISL_QOnly_c t 1     -1.9675887     15.4495166    528.5482416  -1834.5647648   2834.9562638  -1127.4549056 
ffcomp_coeff_tl_common HISL_QOnly_c t 2     -0.2987276      0.5009933    -14.5466795   1649.4654903  -4777.6670568   2963.4805709 
ffcomp_coeff_tl_common HISL_QOnly_c t 3     10.3904228    -81.8970011  -1268.1268450   3059.1322447   1322.5674475  -3396.7638847 
ffcomp_coeff_tl_common HISL_QOnly_c t 4    -12.1609505    106.3125547   1389.6218875  -3606.8262419  -1010.1732058   3802.3232557 
ffcomp_coeff_tl_common HISL_QOnly_c t 5      3.3705251    -35.3981071   -303.7610913    220.9510075   2124.7977500  -2258.9753012 


; Calibrated 2023-05-13 - Regularized Regression - COUPLED residue-buffer, pressure equilibrated
; PROT degree = 10 rdeg =  5 | alpha = 0.000002007 | train  MSE     0.266716 R^2 0.9999992681
; TAUT degree = 10 rdeg =  5 | alpha = 0.000000713 | train  MSE     0.171307 R^2 0.9999548034
ffcomp_coeff_tl_common GLUL_QOnly_c p 0  -1240.4756707   1589.2432079   -619.1342169   -108.7741626   1063.3142472   -553.7864405 
ffcomp_coeff_tl_common GLUL_QOnly_c p 1      0.7779126   -684.7308385   1570.8792688  -1007.4105523   -763.5486752    716.1029130 
ffcomp_coeff_tl_common GLUL_QOnly_c p 2     -7.8030159    710.1926036   -875.3199430    513.1231246    414.7674743   -603.1038259 
ffcomp_coeff_tl_common GLUL_QOnly_c p 3      9.3037089   -160.0483591   -861.3063764    486.7725878    626.6374434    -74.2714312 
ffcomp_coeff_tl_common GLUL_QOnly_c p 4     -0.0286249    233.6606898   -201.8785390    154.1422469     48.7457620   -241.4814058 
ffcomp_coeff_tl_common GLUL_QOnly_c p 5     -2.2565052    -98.0499544    366.9779062   -153.7321374   -315.2073378    198.0959964
ffcomp_coeff_tl_common GLUL_QOnly_c t 0      0.0734144     -2.9588816   -368.3617787    739.7303071   -709.3448481    238.7487805 
ffcomp_coeff_tl_common GLUL_QOnly_c t 1      0.0617884     -7.7542499    668.6274893   -816.5484517   1085.3326630   -549.3007778 
ffcomp_coeff_tl_common GLUL_QOnly_c t 2      3.6818881     61.1383072    -92.2237144  -1382.7362104    242.9045889    282.3765082 
ffcomp_coeff_tl_common GLUL_QOnly_c t 3    -12.8904906    -77.6557441    515.8363076    433.6539237    777.0327880    141.8799361 
ffcomp_coeff_tl_common GLUL_QOnly_c t 4     13.0380079     31.2309432   -332.2207652   -188.6753528   -523.7819120   -782.6401478 
ffcomp_coeff_tl_common GLUL_QOnly_c t 5     -4.1125851     -1.6833955    -13.0068903    445.6607485   -133.3147863    420.2378984 

; Calibrated 2023-05-13 - Regularized Regression - COUPLED residue-buffer, pressure equilibrated
; PROT degree = 10 rdeg =  5 | alpha = 0.000002005 | train  MSE     0.329414 R^2 0.9999990980
; TAUT degree = 10 rdeg =  5 | alpha = 0.000000713 | train  MSE     0.152896 R^2 0.9999595448
ffcomp_coeff_tl_common ASPL_QOnly_c p 0  -1224.4497577   1589.2209999   -613.3928760    -97.8275951   1037.2171431   -542.8338399     
ffcomp_coeff_tl_common ASPL_QOnly_c p 1      0.2786389   -670.1283104   1505.7960355   -894.6586611   -865.1046361    756.7772094     
ffcomp_coeff_tl_common ASPL_QOnly_c p 2     -4.2717552    660.4033970   -780.1953239    460.2969469    437.4180988   -626.1327312     
ffcomp_coeff_tl_common ASPL_QOnly_c p 3      2.4261823    -99.0463532   -907.2818833    426.9605825    692.5091399    -75.4030286     
ffcomp_coeff_tl_common ASPL_QOnly_c p 4      6.4120148    212.5929339   -201.6929064    128.8437785    101.9416516   -271.6420846     
ffcomp_coeff_tl_common ASPL_QOnly_c p 5     -4.8181795   -105.1460858    402.8700126   -185.0278746   -293.4773490    188.4802010     
ffcomp_coeff_tl_common ASPL_QOnly_c t 0      0.0669726     -2.5890126   -364.1322552    728.1791649   -701.4689872    237.7039490  
ffcomp_coeff_tl_common ASPL_QOnly_c t 1      0.1028604     -6.9304938    655.7953412   -808.4437549   1084.6436610   -549.2934047  
ffcomp_coeff_tl_common ASPL_QOnly_c t 2      3.1794753     50.0090869    -72.9405957  -1328.5135688    222.8118499    272.4333131  
ffcomp_coeff_tl_common ASPL_QOnly_c t 3    -11.1702510    -48.8573368    471.3487719    375.6811586    732.0713606    179.6314092  
ffcomp_coeff_tl_common ASPL_QOnly_c t 4     10.9928941     -1.0881531   -276.9085353   -145.6553857   -487.9720251   -795.7066906  
ffcomp_coeff_tl_common ASPL_QOnly_c t 5     -3.3268977     11.5458758    -36.8003388    412.0255014   -106.1705413    401.9574208  

; Calibrated 2023-05-13 - Regularized Regression - COUPLED residue-buffer, pressure equilibrated
; PROT degree = 10 rdeg =  5 | alpha = 0.000008499 | train  MSE     7.379938 R^2 0.9999800915
; TAUT 2-state model, exactly 0.0 everywhere
ffcomp_coeff_tl_common LYSL_QOnly_c p 0   -559.2277266   1525.6603268    342.1816895  -2889.2231055   3855.6817050  -1455.7420165 
ffcomp_coeff_tl_common LYSL_QOnly_c p 1     -0.7888408      6.1620111     56.8247857   -251.4749414    299.1145415   -109.7356055 
ffcomp_coeff_tl_common LYSL_QOnly_c p 2     -1.2987988    -24.4742789     52.7596405    -70.6727021    151.9980933   -105.9485508 
ffcomp_coeff_tl_common LYSL_QOnly_c p 3      7.9657310     15.0036244     -9.9560199    -43.9296232      8.6371644     13.7518465 
ffcomp_coeff_tl_common LYSL_QOnly_c p 4    -11.3969320     14.8771872    -27.1009915     12.3468515    -43.4983764     65.7228910 
ffcomp_coeff_tl_common LYSL_QOnly_c p 5      4.9892123    -12.8828914      1.0567148     88.0462130    -96.1546860     10.4963840
ffcomp_coeff_tl_common LYSL_QOnly_c t 0      0.0000        0.0000         0.0000         0.0000         0.0000         0.0000   
ffcomp_coeff_tl_common LYSL_QOnly_c t 1      0.0000        0.0000         0.0000         0.0000         0.0000         0.0000   
ffcomp_coeff_tl_common LYSL_QOnly_c t 2      0.0000        0.0000         0.0000         0.0000         0.0000         0.0000   
ffcomp_coeff_tl_common LYSL_QOnly_c t 3      0.0000        0.0000         0.0000         0.0000         0.0000         0.0000   
ffcomp_coeff_tl_common LYSL_QOnly_c t 4      0.0000        0.0000         0.0000         0.0000         0.0000         0.0000   
ffcomp_coeff_tl_common LYSL_QOnly_c t 5      0.0000        0.0000         0.0000         0.0000         0.0000         0.0000   


; Calibrated 2023-05-13 - Regularized Regression - COUPLED residue-buffer, pressure equilibrated
; PROT degree = 10 rdeg =  5 | alpha = 0.000009343 | train  MSE     0.333679 R^2 0.9999989129
; TAUT 2-state model, exactly 0.0 everywhere
ffcomp_coeff_tl_common TYRL_QOnly_c p 0  -1068.4759103   1450.1120238   -524.3113951   -212.9883297   1072.5281543   -535.3580195 
ffcomp_coeff_tl_common TYRL_QOnly_c p 1      0.2197135     -1.9367580     37.4541333    -92.7995638     72.7193993    -15.5158394 
ffcomp_coeff_tl_common TYRL_QOnly_c p 2      0.4137906    -25.3253419      5.4748738     12.7555023     44.7423314    -37.2817974 
ffcomp_coeff_tl_common TYRL_QOnly_c p 3     -4.4903393     59.4126134    -15.2841863     -6.0279773     -4.7994383    -33.1371378 
ffcomp_coeff_tl_common TYRL_QOnly_c p 4      5.0579837    -44.9911989    -37.3494908      9.3104078     22.4200847     53.2584374 
ffcomp_coeff_tl_common TYRL_QOnly_c p 5     -1.3463395     11.8846145     31.4830061      0.7906500    -43.2830572     -3.5293723 
ffcomp_coeff_tl_common TYRL_QOnly_c t 0      0.0000        0.0000         0.0000         0.0000         0.0000         0.0000   
ffcomp_coeff_tl_common TYRL_QOnly_c t 1      0.0000        0.0000         0.0000         0.0000         0.0000         0.0000   
ffcomp_coeff_tl_common TYRL_QOnly_c t 2      0.0000        0.0000         0.0000         0.0000         0.0000         0.0000   
ffcomp_coeff_tl_common TYRL_QOnly_c t 3      0.0000        0.0000         0.0000         0.0000         0.0000         0.0000   
ffcomp_coeff_tl_common TYRL_QOnly_c t 4      0.0000        0.0000         0.0000         0.0000         0.0000         0.0000   
ffcomp_coeff_tl_common TYRL_QOnly_c t 5      0.0000        0.0000         0.0000         0.0000         0.0000         0.0000   


;   ; DUMMY DATA for testing
ffcomp_coeff_tl_common   ARGL_QOnly_c    p 0     -750.23      1425.9        7.8348         -1335.3        1786.3         -605.29
ffcomp_coeff_tl_common   ARGL_QOnly_c    p 1     0.0000        0.0000         0.0000         0.0000         0.0000         0.0000    
ffcomp_coeff_tl_common   ARGL_QOnly_c    p 2     0.0000        0.0000         0.0000         0.0000         0.0000         0.0000    
ffcomp_coeff_tl_common   ARGL_QOnly_c    p 3     0.0000        0.0000         0.0000         0.0000         0.0000         0.0000    
ffcomp_coeff_tl_common   ARGL_QOnly_c    p 4     0.0000        0.0000         0.0000         0.0000         0.0000         0.0000    
ffcomp_coeff_tl_common   ARGL_QOnly_c    p 5     0.0000        0.0000         0.0000         0.0000         0.0000         0.0000    
ffcomp_coeff_tl_common   ARGL_QOnly_c    t 0     0.0000        0.0000         0.0000         0.0000         0.0000         0.0000    
ffcomp_coeff_tl_common   ARGL_QOnly_c    t 1     0.0000        0.0000         0.0000         0.0000         0.0000         0.0000    
ffcomp_coeff_tl_common   ARGL_QOnly_c    t 2     0.0000        0.0000         0.0000         0.0000         0.0000         0.0000    
ffcomp_coeff_tl_common   ARGL_QOnly_c    t 3     0.0000        0.0000         0.0000         0.0000         0.0000         0.0000    
ffcomp_coeff_tl_common   ARGL_QOnly_c    t 4     0.0000        0.0000         0.0000         0.0000         0.0000         0.0000    
ffcomp_coeff_tl_common   ARGL_QOnly_c    t 5     0.0000        0.0000         0.0000         0.0000         0.0000         0.0000    


#else
; else (not CPH_PRESSUREEQUIL_FIT)
; These coefficients are the default coefficients, for the case where the simulation was solvated with gmx solvate
; and then fully performed in the NVT ensemble


; Not actually used:
; PROT degree =  5 rdeg =  5 |        | train  MSE     0.191465 R^2 0.9999992850
ffcomp_coeff_tl_common  BufWater_prot_c  p 0  -305.59524173  1379.43867674  -59.56752323 -1012.94122002 1372.43108304  -510.78921637


; Calibrated 2023-01-03 - Regularized Regression - COUPLED residue-buffer
; PROT degree = 10 rdeg =  5 | alpha = 0.000000014 | train  MSE     0.659982 R^2 0.9999978338
; TAUT degree = 10 rdeg =  5 | alpha = 0.000000016 | train  MSE     0.253332 R^2 0.9999692014
ffcomp_coeff_tl_common HISL_QOnly_c p 0   -338.4232230   1414.8890343     87.7976112  -1700.3893082   2310.4232828   -842.9526993 
ffcomp_coeff_tl_common HISL_QOnly_c p 1     65.6348668   -255.0881756   -116.8995019   1937.5694755  -3727.9894634   1656.5013791 
ffcomp_coeff_tl_common HISL_QOnly_c p 2      1.2759636    362.3521996   -361.0162695  -2193.5851087   6412.6279457  -3505.0605062 
ffcomp_coeff_tl_common HISL_QOnly_c p 3      6.6150460   -317.8565869    611.3805600   1171.0160055  -4196.3070216   2316.6906504 
ffcomp_coeff_tl_common HISL_QOnly_c p 4    -13.2558874    320.4814654   -399.6547572    929.4360292  -3009.4739196   2315.3138545 
ffcomp_coeff_tl_common HISL_QOnly_c p 5      5.9451540   -108.1676250    241.7931231  -1732.5879849   4312.3259240  -2671.9290860 
ffcomp_coeff_tl_common HISL_QOnly_c t 0      0.3745662     62.9003054   -173.0091946    310.0965870   -345.1930392     58.4202757  
ffcomp_coeff_tl_common HISL_QOnly_c t 1     -1.3215806     14.8591491    459.1576798  -1525.5215472   2402.2525856   -937.4505253  
ffcomp_coeff_tl_common HISL_QOnly_c t 2     -1.0491430     35.1469832     28.4130279    853.3802658  -3294.8420101   2194.2658092  
ffcomp_coeff_tl_common HISL_QOnly_c t 3      6.7743124   -204.3777058   -816.5862079   3160.1960509    -33.9851191  -2437.3099580  
ffcomp_coeff_tl_common HISL_QOnly_c t 4     -5.1633381    251.8074563    621.5080555  -2617.3354937  -1093.3760483   3469.4123746  
ffcomp_coeff_tl_common HISL_QOnly_c t 5      0.0973331    -91.7274106     40.1123228   -397.4543893   2535.6327674  -2316.5925939  

; Calibrated 2023-01-03 - Regularized Regression - COUPLED residue-buffer
; PROT degree = 10 rdeg =  5 | alpha = 0.000002223 | train  MSE     0.312250 R^2 0.9999991351
; TAUT degree = 10 rdeg =  5 | alpha = 0.000000794 | train  MSE     0.175598 R^2 0.9999530170
ffcomp_coeff_tl_common GLUL_QOnly_c p 0  -1235.0001795   1592.0373800   -660.5976742    -62.9817690   1057.6632423   -561.5945857 
ffcomp_coeff_tl_common GLUL_QOnly_c p 1     -0.5433290   -665.7820444   1552.4498675  -1019.7855584   -769.7852903    734.8532899 
ffcomp_coeff_tl_common GLUL_QOnly_c p 2     -2.3630958    640.8009111   -793.8927445    538.5191932    373.2048452   -611.9831377 
ffcomp_coeff_tl_common GLUL_QOnly_c p 3      0.0150839    -72.7662808   -943.4059550    517.7877604    638.9325607    -88.5900140 
ffcomp_coeff_tl_common GLUL_QOnly_c p 4      9.0664433    198.4021252   -256.0877716    160.6602868     82.1365942   -226.4939237 
ffcomp_coeff_tl_common GLUL_QOnly_c p 5     -6.1389986   -100.5923793    442.3516542   -205.1201231   -314.8966796    188.9561884 
ffcomp_coeff_tl_common GLUL_QOnly_c t 0      0.0774447     -2.7406701   -367.6489267    747.7303428   -725.4467411    246.4386898  
ffcomp_coeff_tl_common GLUL_QOnly_c t 1      0.0581363     -7.4836800    663.2034239   -829.8764626   1119.9482969   -569.1239224  
ffcomp_coeff_tl_common GLUL_QOnly_c t 2      3.7281949     51.8935086    -80.1977996  -1361.1373589    239.1198881    281.9713085  
ffcomp_coeff_tl_common GLUL_QOnly_c t 3    -12.8458272    -46.3563684    475.1530692    378.1743038    745.8397760    183.1958788  
ffcomp_coeff_tl_common GLUL_QOnly_c t 4     12.8029148     -7.7308855   -269.1662315   -132.9484238   -500.8389661   -822.8704377  
ffcomp_coeff_tl_common GLUL_QOnly_c t 5     -3.9796525     14.4230284    -42.4872638    419.3576306   -122.2344672    423.5163219  

; Calibrated 2023-01-03 - Regularized Regression - COUPLED residue-buffer
; PROT degree = 10 rdeg =  5 | alpha = 0.000002314 | train  MSE     0.363685 R^2 0.9999989951
; TAUT degree = 10 rdeg =  5 | alpha = 0.000000730 | train  MSE     0.160217 R^2 0.9999570283
ffcomp_coeff_tl_common ASPL_QOnly_c p 0  -1219.3681420   1589.0654801   -630.7283388   -111.9224806   1093.4897911   -573.3677058   
ffcomp_coeff_tl_common ASPL_QOnly_c p 1      0.7440259   -668.2557433   1530.8670665   -981.8904013   -779.2581714    729.4555633   
ffcomp_coeff_tl_common ASPL_QOnly_c p 2      0.2784680    645.7768098   -775.0851299    470.6519442    379.8517003   -583.3043402   
ffcomp_coeff_tl_common ASPL_QOnly_c p 3    -23.6421914    -26.7880300   -924.2532883    498.3844421    641.7793444    -92.5165750   
ffcomp_coeff_tl_common ASPL_QOnly_c p 4     43.3399642     92.7257313   -224.0043730    200.9882222     91.3535357   -261.7078200   
ffcomp_coeff_tl_common ASPL_QOnly_c p 5    -20.6176822    -44.0362760    393.5402080   -192.2925603   -328.8797720    206.5279449   
ffcomp_coeff_tl_common ASPL_QOnly_c t 0      0.0841163     -2.4826697   -364.5782696    739.4504542   -720.4282891    246.2415002  
ffcomp_coeff_tl_common ASPL_QOnly_c t 1      0.1141748     -7.2301999    649.0621928   -825.1856882   1139.5147245   -583.4764704  
ffcomp_coeff_tl_common ASPL_QOnly_c t 2      2.7827571     51.4407671    -42.8246249  -1350.9728077    187.5275658    314.0369950  
ffcomp_coeff_tl_common ASPL_QOnly_c t 3     -9.9300052    -53.0405168    433.1627769    384.0798157    727.7669321    175.9008954  
ffcomp_coeff_tl_common ASPL_QOnly_c t 4      9.4801288      2.8768889   -264.4600867    -99.6381440   -469.5752691   -827.7454092  
ffcomp_coeff_tl_common ASPL_QOnly_c t 5     -2.6973909     10.2632882    -34.6572271    380.4404227   -110.5452300    416.8960669  


; Calibrated 2023-01-03 - Regularized Regression - COUPLED residue-buffer
; PROT degree = 10 rdeg =  5 | alpha = 0.000012027 | train  MSE     0.460112 R^2 0.9999984864
; TAUT 2-state model, exactly 0.0 everywhere
ffcomp_coeff_tl_common TYRL_QOnly_c p 0  -1063.1974569   1447.2166385   -535.9217006   -212.1047930   1090.5972912   -545.8261678 
ffcomp_coeff_tl_common TYRL_QOnly_c p 1     -0.0323284      0.5389307     36.7478851   -104.0658734    102.0345463    -35.7312694 
ffcomp_coeff_tl_common TYRL_QOnly_c p 2     -3.4276046    -16.4730270     17.8471025    -18.6708404     38.5017354    -19.7923949 
ffcomp_coeff_tl_common TYRL_QOnly_c p 3      5.9602289     23.0660902    -33.3871599      3.7592776     14.4474926      3.8013383 
ffcomp_coeff_tl_common TYRL_QOnly_c p 4     -1.7681926    -10.9337238     -1.0924322     24.2316667    -20.2178786    -15.7070710 
ffcomp_coeff_tl_common TYRL_QOnly_c p 5     -0.9065745      2.4187925      4.8228073     12.7714345    -37.3593325     28.7322134 
ffcomp_coeff_tl_common TYRL_QOnly_c t 0      0.0000        0.0000         0.0000         0.0000         0.0000         0.0000   
ffcomp_coeff_tl_common TYRL_QOnly_c t 1      0.0000        0.0000         0.0000         0.0000         0.0000         0.0000   
ffcomp_coeff_tl_common TYRL_QOnly_c t 2      0.0000        0.0000         0.0000         0.0000         0.0000         0.0000   
ffcomp_coeff_tl_common TYRL_QOnly_c t 3      0.0000        0.0000         0.0000         0.0000         0.0000         0.0000   
ffcomp_coeff_tl_common TYRL_QOnly_c t 4      0.0000        0.0000         0.0000         0.0000         0.0000         0.0000   
ffcomp_coeff_tl_common TYRL_QOnly_c t 5      0.0000        0.0000         0.0000         0.0000         0.0000         0.0000   


; Calibrated 2023-01-03 - Regularized Regression - COUPLED residue-buffer
; PROT degree = 10 rdeg =  5 | alpha = 0.000009090 | train  MSE     7.785619 R^2 0.9999788216
; TAUT 2-state model, exactly 0.0 everywhere
ffcomp_coeff_tl_common LYSL_QOnly_c p 0   -556.4970906   1518.9470895    350.4025349  -2887.7452852   3824.2664349  -1433.2847748 
ffcomp_coeff_tl_common LYSL_QOnly_c p 1     -0.2955339     -4.6675975     80.8703804   -263.3425690    321.3191155   -135.6009059 
ffcomp_coeff_tl_common LYSL_QOnly_c p 2     -1.3657227     19.2918838      0.2353695   -129.6904219    130.8682639     -8.0591626 
ffcomp_coeff_tl_common LYSL_QOnly_c p 3      0.3974411    -25.1817989     30.3952820      0.9795096     25.6285224    -53.8733561 
ffcomp_coeff_tl_common LYSL_QOnly_c p 4      2.5382548      0.7452663      7.3614202     34.3221696    -18.9816154     -7.0264425 
ffcomp_coeff_tl_common LYSL_QOnly_c p 5     -1.8484839      8.0544088    -28.9197548     32.3175377    -63.6073342     47.6725509 
ffcomp_coeff_tl_common LYSL_QOnly_c t 0      0.0000        0.0000         0.0000         0.0000         0.0000         0.0000   
ffcomp_coeff_tl_common LYSL_QOnly_c t 1      0.0000        0.0000         0.0000         0.0000         0.0000         0.0000   
ffcomp_coeff_tl_common LYSL_QOnly_c t 2      0.0000        0.0000         0.0000         0.0000         0.0000         0.0000   
ffcomp_coeff_tl_common LYSL_QOnly_c t 3      0.0000        0.0000         0.0000         0.0000         0.0000         0.0000   
ffcomp_coeff_tl_common LYSL_QOnly_c t 4      0.0000        0.0000         0.0000         0.0000         0.0000         0.0000   
ffcomp_coeff_tl_common LYSL_QOnly_c t 5      0.0000        0.0000         0.0000         0.0000         0.0000         0.0000   


;   ; DUMMY DATA for testing
ffcomp_coeff_tl_common   CYSL_QOnly_c    p 0     0.0000        0.0000         0.0000         0.0000         0.0000         0.0000    
ffcomp_coeff_tl_common   CYSL_QOnly_c    p 1     0.0000        0.0000         0.0000         0.0000         0.0000         0.0000    
ffcomp_coeff_tl_common   CYSL_QOnly_c    p 2     0.0000        0.0000         0.0000         0.0000         0.0000         0.0000    
ffcomp_coeff_tl_common   CYSL_QOnly_c    p 3     0.0000        0.0000         0.0000         0.0000         0.0000         0.0000    
ffcomp_coeff_tl_common   CYSL_QOnly_c    p 4     0.0000        0.0000         0.0000         0.0000         0.0000         0.0000    
ffcomp_coeff_tl_common   CYSL_QOnly_c    p 5     0.0000        0.0000         0.0000         0.0000         0.0000         0.0000    
ffcomp_coeff_tl_common   CYSL_QOnly_c    t 0     0.0000        0.0000         0.0000         0.0000         0.0000         0.0000     
ffcomp_coeff_tl_common   CYSL_QOnly_c    t 1     0.0000        0.0000         0.0000         0.0000         0.0000         0.0000     
ffcomp_coeff_tl_common   CYSL_QOnly_c    t 2     0.0000        0.0000         0.0000         0.0000         0.0000         0.0000     
ffcomp_coeff_tl_common   CYSL_QOnly_c    t 3     0.0000        0.0000         0.0000         0.0000         0.0000         0.0000     
ffcomp_coeff_tl_common   CYSL_QOnly_c    t 4     0.0000        0.0000         0.0000         0.0000         0.0000         0.0000     
ffcomp_coeff_tl_common   CYSL_QOnly_c    t 5     0.0000        0.0000         0.0000         0.0000         0.0000         0.0000     


;   ; DUMMY DATA for testing
ffcomp_coeff_tl_common   ARGL_QOnly_c    p 0     0.0000        0.0000         0.0000         0.0000         0.0000         0.0000  
ffcomp_coeff_tl_common   ARGL_QOnly_c    p 1     0.0000        0.0000         0.0000         0.0000         0.0000         0.0000    
ffcomp_coeff_tl_common   ARGL_QOnly_c    p 2     0.0000        0.0000         0.0000         0.0000         0.0000         0.0000    
ffcomp_coeff_tl_common   ARGL_QOnly_c    p 3     0.0000        0.0000         0.0000         0.0000         0.0000         0.0000    
ffcomp_coeff_tl_common   ARGL_QOnly_c    p 4     0.0000        0.0000         0.0000         0.0000         0.0000         0.0000    
ffcomp_coeff_tl_common   ARGL_QOnly_c    p 5     0.0000        0.0000         0.0000         0.0000         0.0000         0.0000    
ffcomp_coeff_tl_common   ARGL_QOnly_c    t 0     0.0000        0.0000         0.0000         0.0000         0.0000         0.0000    
ffcomp_coeff_tl_common   ARGL_QOnly_c    t 1     0.0000        0.0000         0.0000         0.0000         0.0000         0.0000    
ffcomp_coeff_tl_common   ARGL_QOnly_c    t 2     0.0000        0.0000         0.0000         0.0000         0.0000         0.0000    
ffcomp_coeff_tl_common   ARGL_QOnly_c    t 3     0.0000        0.0000         0.0000         0.0000         0.0000         0.0000    
ffcomp_coeff_tl_common   ARGL_QOnly_c    t 4     0.0000        0.0000         0.0000         0.0000         0.0000         0.0000    
ffcomp_coeff_tl_common   ARGL_QOnly_c    t 5     0.0000        0.0000         0.0000         0.0000         0.0000         0.0000    


; endif (not CPH_PRESSUREEQUIL_FIT)
#endif 
