# Supplementary material for: Constant pH Simulation with FMM Electrostatics in GROMACS. (A) Design and Applications
Source: J Chem Theory Comput. 2025 Feb 7;21(4):1762–86. doi: 10.1021/acs.jctc.4c01318 (PMC11866755; doi:10.1021/acs.jctc.4c01318)
Supplement: Supplementary file 1 — ct4c01318_si_001.zip [file ct4c01318_si_001.zip › charmm36m-lambdadyn.ff/lipid.hdb]

; Hydrogen addition database generated by charmm2gmx
; CHARMM-port for GROMACS
; created with charmm2gmx version 0.6.dev1+g077b6a1 on 2021-10-05 09:06:20.753186
; Code: https://gitlab.com/awacha/charmm2gmx
; Documentation: https://awacha.gitlab.com/charmm2gmx
; Charmm2GMX written by András Wacha, based on the original port by 
; E. Prabhu Raman, Justin A. Lemkul, Robert Best and Alexander D. MacKerell, Jr.
CYSP       34
1       1       HN      N       CA      -C     
1       5       HA      CA      N       CB      C      
2       6       HB      CB      CA      SG     
1       6       H2A     C2      C3      C1     
1       6       H2B     C2      C1      C3     
1       6       H3A     C3      C2      C4     
1       6       H3B     C3      C4      C2     
1       6       H4A     C4      C3      C5     
1       6       H4B     C4      C5      C3     
1       6       H5A     C5      C4      C6     
1       6       H5B     C5      C6      C4     
1       6       H6A     C6      C7      C5     
1       6       H6B     C6      C5      C7     
1       6       H7A     C7      C6      C8     
1       6       H7B     C7      C8      C6     
1       6       H8A     C8      C9      C7     
1       6       H8B     C8      C7      C9     
1       6       H9A     C9      C10     C8     
1       6       H9B     C9      C8      C10    
1       6       H10A    C10     C11     C9     
1       6       H10B    C10     C9      C11    
1       6       H11A    C11     C10     C12    
1       6       H11B    C11     C12     C10    
1       6       H12A    C12     C13     C11    
1       6       H12B    C12     C11     C13    
1       6       H13A    C13     C12     C14    
1       6       H13B    C13     C14     C12    
1       6       H14A    C14     C13     C15    
1       6       H14B    C14     C15     C13    
1       6       H15A    C15     C14     C16    
1       6       H15B    C15     C16     C14    
1       4       H16A    C16     C15     H15B   
1       4       H16B    C16     C15     C14    
1       4       H16C    C16     C15     H15A   
LYSM       34
1       1       HN      N       CA      -C     
1       5       HA      CA      N       CB      C      
2       6       HB      CB      CG      CA     
2       6       HG      CG      CB      CD     
2       6       HD      CD      CG      CE     
2       6       HE      CE      CD      NZ     
1       1       HZ1     NZ      CE      C1     
1       6       H2A     C2      C3      C1     
1       6       H2B     C2      C1      C3     
1       6       H3A     C3      C2      C4     
1       6       H3B     C3      C4      C2     
1       6       H4A     C4      C3      C5     
1       6       H4B     C4      C5      C3     
1       6       H5A     C5      C4      C6     
1       6       H5B     C5      C6      C4     
1       6       H6A     C6      C7      C5     
1       6       H6B     C6      C5      C7     
1       6       H7A     C7      C6      C8     
1       6       H7B     C7      C8      C6     
1       6       H8A     C8      C9      C7     
1       6       H8B     C8      C7      C9     
1       6       H9A     C9      C10     C8     
1       6       H9B     C9      C8      C10    
1       6       H10A    C10     C11     C9     
1       6       H10B    C10     C9      C11    
1       6       H11A    C11     C10     C12    
1       6       H11B    C11     C12     C10    
1       6       H12A    C12     C13     C11    
1       6       H12B    C12     C11     C13    
1       6       H13A    C13     C12     C14    
1       6       H13B    C13     C14     C12    
1       4       H14A    C14     C13     H13A   
1       4       H14B    C14     C13     C12    
1       4       H14C    C14     C13     H13B   
APPC       80
1       4       H13A    C13     N       C14    
1       4       H13B    C13     N       C12    
1       4       H13C    C13     N       C15    
1       4       H14A    C14     N       C12    
1       4       H14B    C14     N       C13    
1       4       H14C    C14     N       C15    
1       4       H15A    C15     N       C14    
1       4       H15B    C15     N       C12    
1       4       H15C    C15     N       C13    
1       6       H12A    C12     N       C11    
1       6       H12B    C12     C11     N      
1       6       H11A    C11     O12     C12    
1       6       H11B    C11     C12     O12    
1       6       HA      C1      O11     C2     
1       6       HB      C1      C2      O11    
1       5       HS      C2      C3      O21     C1     
1       6       H2R     C22     C21     C23    
1       6       H2S     C22     C23     C21    
1       6       HX      C3      C2      O31    
1       6       HY      C3      O31     C2     
1       6       H2X     C32     C31     C33    
1       6       H2Y     C32     C33     C31    
1       6       H3R     C23     C22     C24    
1       6       H3S     C23     C24     C22    
1       6       H4R     C24     C25     C23    
1       6       H4S     C24     C23     C25    
1       6       H5R     C25     C26     C24    
1       6       H5S     C25     C24     C26    
1       6       H6R     C26     C27     C25    
1       6       H6S     C26     C25     C27    
1       6       H7R     C27     C28     C26    
1       6       H7S     C27     C26     C28    
1       6       H8R     C28     C27     C29    
1       6       H8S     C28     C29     C27    
1       6       H9R     C29     C28     C210   
1       6       H9S     C29     C210    C28    
1       6       H10R    C210    C29     C211   
1       6       H10S    C210    C211    C29    
1       6       H11R    C211    C210    C212   
1       6       H11S    C211    C212    C210   
1       6       H12R    C212    C213    C211   
1       6       H12S    C212    C211    C213   
1       5       H13R    C213    C216    C212    C214   
1       4       H16R    C216    C213    H13R   
1       4       H16S    C216    C213    C212   
1       4       H16T    C216    C213    C214   
1       6       H14R    C214    C213    C215   
1       6       H14S    C214    C215    C213   
1       4       H15R    C215    C214    C213   
1       4       H15S    C215    C214    H14S   
1       4       H15T    C215    C214    H14R   
1       6       H3X     C33     C32     C34    
1       6       H3Y     C33     C34     C32    
1       6       H4X     C34     C35     C33    
1       6       H4Y     C34     C33     C35    
1       6       H5X     C35     C36     C34    
1       6       H5Y     C35     C34     C36    
1       6       H6X     C36     C37     C35    
1       6       H6Y     C36     C35     C37    
1       6       H7X     C37     C38     C36    
1       6       H7Y     C37     C36     C38    
1       6       H8X     C38     C37     C39    
1       6       H8Y     C38     C39     C37    
1       6       H9X     C39     C38     C310   
1       6       H9Y     C39     C310    C38    
1       6       H10X    C310    C39     C311   
1       6       H10Y    C310    C311    C39    
1       6       H11X    C311    C310    C312   
1       6       H11Y    C311    C312    C310   
1       6       H12X    C312    C311    C313   
1       6       H12Y    C312    C313    C311   
1       6       H13X    C313    C312    C314   
1       6       H13Y    C313    C314    C312   
1       6       H14X    C314    C315    C313   
1       6       H14Y    C314    C313    C315   
1       6       H15X    C315    C316    C314   
1       6       H15Y    C315    C314    C316   
1       4       H16X    C316    C315    H15Y   
1       4       H16Y    C316    C315    H15X   
1       4       H16Z    C316    C315    C314   
DPPGK      80
3       4       HT      N       CA      CB     
1       5       HAC     CA      N       CB      C      
2       6       HB      CB      CG      CA     
2       6       HG      CG      CB      CD     
2       6       HD      CD      CG      CE     
2       6       HE      CE      CD      NZ     
3       4       HZ      NZ      CE      HE2    
1       6       H13A    C13     C12     OC3    
1       6       H13B    C13     OC3     C12    
1       5       H12A    C12     OC2     C13     C11    
1       2       HO2     OC2     C12     H12A   
1       6       H11A    C11     O12     C12    
1       6       H11B    C11     C12     O12    
1       6       HAZ     C1      O11     C2     
1       6       HBZ     C1      C2      O11    
1       5       HS      C2      C3      O21     C1     
1       6       H2R     C22     C21     C23    
1       6       H2S     C22     C23     C21    
1       6       HX      C3      C2      O31    
1       6       HY      C3      O31     C2     
1       6       H2X     C32     C31     C33    
1       6       H2Y     C32     C33     C31    
1       6       H3R     C23     C22     C24    
1       6       H3S     C23     C24     C22    
1       6       H4R     C24     C25     C23    
1       6       H4S     C24     C23     C25    
1       6       H5R     C25     C26     C24    
1       6       H5S     C25     C24     C26    
1       6       H6R     C26     C27     C25    
1       6       H6S     C26     C25     C27    
1       6       H7R     C27     C28     C26    
1       6       H7S     C27     C26     C28    
1       6       H8R     C28     C27     C29    
1       6       H8S     C28     C29     C27    
1       6       H9R     C29     C28     C210   
1       6       H9S     C29     C210    C28    
1       6       H10R    C210    C29     C211   
1       6       H10S    C210    C211    C29    
1       6       H11R    C211    C210    C212   
1       6       H11S    C211    C212    C210   
1       6       H12R    C212    C213    C211   
1       6       H12S    C212    C211    C213   
1       6       H13R    C213    C212    C214   
1       6       H13S    C213    C214    C212   
1       6       H14R    C214    C213    C215   
1       6       H14S    C214    C215    C213   
1       6       H15R    C215    C214    C216   
1       6       H15S    C215    C216    C214   
1       4       H16R    C216    C215    H15S   
1       4       H16S    C216    C215    C214   
1       4       H16T    C216    C215    H15R   
1       6       H3X     C33     C32     C34    
1       6       H3Y     C33     C34     C32    
1       6       H4X     C34     C35     C33    
1       6       H4Y     C34     C33     C35    
1       6       H5X     C35     C36     C34    
1       6       H5Y     C35     C34     C36    
1       6       H6X     C36     C37     C35    
1       6       H6Y     C36     C35     C37    
1       6       H7X     C37     C38     C36    
1       6       H7Y     C37     C36     C38    
1       6       H8X     C38     C37     C39    
1       6       H8Y     C38     C39     C37    
1       6       H9X     C39     C38     C310   
1       6       H9Y     C39     C310    C38    
1       6       H10X    C310    C39     C311   
1       6       H10Y    C310    C311    C39    
1       6       H11X    C311    C310    C312   
1       6       H11Y    C311    C312    C310   
1       6       H12X    C312    C311    C313   
1       6       H12Y    C312    C313    C311   
1       6       H13X    C313    C312    C314   
1       6       H13Y    C313    C314    C312   
1       6       H14X    C314    C315    C313   
1       6       H14Y    C314    C313    C315   
1       6       H15X    C315    C316    C314   
1       6       H15Y    C315    C314    C316   
1       4       H16X    C316    C315    H15Y   
1       4       H16Y    C316    C315    H15X   
1       4       H16Z    C316    C315    C314   
IPPC       80
1       4       H13A    C13     N       C14    
1       4       H13B    C13     N       C12    
1       4       H13C    C13     N       C15    
1       4       H14A    C14     N       C12    
1       4       H14B    C14     N       C13    
1       4       H14C    C14     N       C15    
1       4       H15A    C15     N       C14    
1       4       H15B    C15     N       C12    
1       4       H15C    C15     N       C13    
1       6       H12A    C12     N       C11    
1       6       H12B    C12     C11     N      
1       6       H11A    C11     O12     C12    
1       6       H11B    C11     C12     O12    
1       6       HA      C1      O11     C2     
1       6       HB      C1      C2      O11    
1       5       HS      C2      C3      O21     C1     
1       6       H2R     C22     C21     C23    
1       6       H2S     C22     C23     C21    
1       6       HX      C3      C2      O31    
1       6       HY      C3      O31     C2     
1       6       H2X     C32     C31     C33    
1       6       H2Y     C32     C33     C31    
1       6       H3R     C23     C22     C24    
1       6       H3S     C23     C24     C22    
1       6       H4R     C24     C25     C23    
1       6       H4S     C24     C23     C25    
1       6       H5R     C25     C26     C24    
1       6       H5S     C25     C24     C26    
1       6       H6R     C26     C27     C25    
1       6       H6S     C26     C25     C27    
1       6       H7R     C27     C28     C26    
1       6       H7S     C27     C26     C28    
1       6       H8R     C28     C27     C29    
1       6       H8S     C28     C29     C27    
1       6       H9R     C29     C28     C210   
1       6       H9S     C29     C210    C28    
1       6       H10R    C210    C29     C211   
1       6       H10S    C210    C211    C29    
1       6       H11R    C211    C210    C212   
1       6       H11S    C211    C212    C210   
1       6       H12R    C212    C213    C211   
1       6       H12S    C212    C211    C213   
1       6       H13R    C213    C212    C214   
1       6       H13S    C213    C214    C212   
1       5       H14R    C214    C213    C216    C215   
1       4       H16R    C216    C214    C213   
1       4       H16S    C216    C214    C215   
1       4       H16T    C216    C214    H14R   
1       4       H15R    C215    C214    C213   
1       4       H15S    C215    C214    C216   
1       4       H15T    C215    C214    H14R   
1       6       H3X     C33     C32     C34    
1       6       H3Y     C33     C34     C32    
1       6       H4X     C34     C35     C33    
1       6       H4Y     C34     C33     C35    
1       6       H5X     C35     C36     C34    
1       6       H5Y     C35     C34     C36    
1       6       H6X     C36     C37     C35    
1       6       H6Y     C36     C35     C37    
1       6       H7X     C37     C38     C36    
1       6       H7Y     C37     C36     C38    
1       6       H8X     C38     C37     C39    
1       6       H8Y     C38     C39     C37    
1       6       H9X     C39     C38     C310   
1       6       H9Y     C39     C310    C38    
1       6       H10X    C310    C39     C311   
1       6       H10Y    C310    C311    C39    
1       6       H11X    C311    C310    C312   
1       6       H11Y    C311    C312    C310   
1       6       H12X    C312    C311    C313   
1       6       H12Y    C312    C313    C311   
1       6       H13X    C313    C312    C314   
1       6       H13Y    C313    C314    C312   
1       6       H14X    C314    C315    C313   
1       6       H14Y    C314    C313    C315   
1       6       H15X    C315    C316    C314   
1       6       H15Y    C315    C314    C316   
1       4       H16X    C316    C315    H15Y   
1       4       H16Y    C316    C315    H15X   
1       4       H16Z    C316    C315    C314   
OSPE       72
3       4       HN      N       C12     H12B   
1       6       H12A    C12     N       C11    
1       6       H12B    C12     C11     N      
1       6       H11A    C11     O12     C12    
1       6       H11B    C11     C12     O12    
1       6       HA      C1      O11     C2     
1       6       HB      C1      C2      O11    
1       5       HS      C2      C3      O21     C1     
1       6       H2R     C22     C21     C23    
1       6       H2S     C22     C23     C21    
1       6       HX      C3      C2      O31    
1       6       HY      C3      O31     C2     
1       6       H2X     C32     C31     C33    
1       6       H2Y     C32     C33     C31    
1       6       H3R     C23     C22     C24    
1       6       H3S     C23     C24     C22    
1       6       H4R     C24     C25     C23    
1       6       H4S     C24     C23     C25    
1       6       H5R     C25     C26     C24    
1       6       H5S     C25     C24     C26    
1       6       H6R     C26     C27     C25    
1       6       H6S     C26     C25     C27    
1       6       H7R     C27     C28     C26    
1       6       H7S     C27     C26     C28    
1       6       H8R     C28     C27     C29    
1       6       H8S     C28     C29     C27    
1       1       H9R     C29     C28     C210   
1       1       H10R    C210    C29     C211   
1       6       H11R    C211    C210    C212   
1       6       H11S    C211    C212    C210   
1       6       H12R    C212    C213    C211   
1       6       H12S    C212    C211    C213   
1       6       H13R    C213    C212    C214   
1       6       H13S    C213    C214    C212   
1       6       H14R    C214    C213    C215   
1       6       H14S    C214    C215    C213   
1       6       H15R    C215    C214    C216   
1       6       H15S    C215    C216    C214   
1       4       H16R    C216    C215    H15S   
1       4       H16S    C216    C215    C214   
1       4       H16T    C216    C215    H15R   
1       6       H3X     C33     C32     C34    
1       6       H3Y     C33     C34     C32    
1       6       H4X     C34     C35     C33    
1       6       H4Y     C34     C33     C35    
1       6       H5X     C35     C36     C34    
1       6       H5Y     C35     C34     C36    
1       6       H6X     C36     C37     C35    
1       6       H6Y     C36     C35     C37    
1       6       H7X     C37     C38     C36    
1       6       H7Y     C37     C36     C38    
1       6       H8X     C38     C37     C39    
1       6       H8Y     C38     C39     C37    
1       1       H9X     C39     C38     C310   
1       1       H10X    C310    C39     C311   
1       6       H11X    C311    C310    C312   
1       6       H11Y    C311    C312    C310   
1       6       H12X    C312    C311    C313   
1       6       H12Y    C312    C313    C311   
1       6       H13X    C313    C312    C314   
1       6       H13Y    C313    C314    C312   
1       6       H14X    C314    C315    C313   
1       6       H14Y    C314    C313    C315   
1       6       H15X    C315    C316    C314   
1       6       H15Y    C315    C314    C316   
1       6       H16X    C316    C317    C315   
1       6       H16Y    C316    C315    C317   
1       6       H17X    C317    C318    C316   
1       6       H17Y    C317    C316    C318   
1       4       H18X    C318    C317    H17X   
1       4       H18Y    C318    C317    H17Y   
1       4       H18Z    C318    C317    C316   
OYPE       72
3       4       HN      N       C12     H12B   
1       6       H12A    C12     N       C11    
1       6       H12B    C12     C11     N      
1       6       H11A    C11     O12     C12    
1       6       H11B    C11     C12     O12    
1       6       HA      C1      O11     C2     
1       6       HB      C1      C2      O11    
1       5       HS      C2      C3      O21     C1     
1       6       H2R     C22     C21     C23    
1       6       H2S     C22     C23     C21    
1       6       HX      C3      C2      O31    
1       6       HY      C3      O31     C2     
1       6       H2X     C32     C31     C33    
1       6       H2Y     C32     C33     C31    
1       6       H3R     C23     C22     C24    
1       6       H3S     C23     C24     C22    
1       6       H4R     C24     C25     C23    
1       6       H4S     C24     C23     C25    
1       6       H5R     C25     C26     C24    
1       6       H5S     C25     C24     C26    
1       6       H6R     C26     C27     C25    
1       6       H6S     C26     C25     C27    
1       6       H7R     C27     C28     C26    
1       6       H7S     C27     C26     C28    
1       6       H8R     C28     C27     C29    
1       6       H8S     C28     C29     C27    
1       1       H9R     C29     C28     C210   
1       1       H10R    C210    C29     C211   
1       6       H11R    C211    C210    C212   
1       6       H11S    C211    C212    C210   
1       6       H12R    C212    C213    C211   
1       6       H12S    C212    C211    C213   
1       6       H13R    C213    C212    C214   
1       6       H13S    C213    C214    C212   
1       6       H14R    C214    C213    C215   
1       6       H14S    C214    C215    C213   
1       6       H15R    C215    C214    C216   
1       6       H15S    C215    C216    C214   
1       4       H16R    C216    C215    H15S   
1       4       H16S    C216    C215    C214   
1       4       H16T    C216    C215    H15R   
1       6       H3X     C33     C32     C34    
1       6       H3Y     C33     C34     C32    
1       6       H4X     C34     C35     C33    
1       6       H4Y     C34     C33     C35    
1       6       H5X     C35     C36     C34    
1       6       H5Y     C35     C34     C36    
1       6       H6X     C36     C37     C35    
1       6       H6Y     C36     C35     C37    
1       6       H7X     C37     C38     C36    
1       6       H7Y     C37     C36     C38    
1       6       H8X     C38     C37     C39    
1       6       H8Y     C38     C39     C37    
1       1       H9X     C39     C38     C310   
1       1       H10X    C310    C39     C311   
1       6       H11X    C311    C310    C312   
1       6       H11Y    C311    C312    C310   
1       6       H12X    C312    C311    C313   
1       6       H12Y    C312    C313    C311   
1       6       H13X    C313    C312    C314   
1       6       H13Y    C313    C314    C312   
1       6       H14X    C314    C315    C313   
1       6       H14Y    C314    C313    C315   
1       6       H15X    C315    C316    C314   
1       6       H15Y    C315    C314    C316   
1       6       H16X    C316    C317    C315   
1       6       H16Y    C316    C315    C317   
1       6       H17X    C317    C318    C316   
1       6       H17Y    C317    C316    C318   
1       4       H18X    C318    C317    H17X   
1       4       H18Y    C318    C317    H17Y   
1       4       H18Z    C318    C317    C316   
PMPE       72
3       4       HN      N       C12     H12B   
1       6       H12A    C12     N       C11    
1       6       H12B    C12     C11     N      
1       6       H11A    C11     O12     C12    
1       6       H11B    C11     C12     O12    
1       6       HA      C1      O11     C2     
1       6       HB      C1      C2      O11    
1       5       HS      C2      C3      O21     C1     
1       6       H2R     C22     C21     C23    
1       6       H2S     C22     C23     C21    
1       6       HX      C3      C2      O31    
1       6       HY      C3      O31     C2     
1       6       H2X     C32     C31     C33    
1       6       H2Y     C32     C33     C31    
1       6       H3R     C23     C22     C24    
1       6       H3S     C23     C24     C22    
1       6       H4R     C24     C25     C23    
1       6       H4S     C24     C23     C25    
1       6       H5R     C25     C26     C24    
1       6       H5S     C25     C24     C26    
1       6       H6R     C26     C27     C25    
1       6       H6S     C26     C25     C27    
1       6       H7R     C27     C28     C26    
1       6       H7S     C27     C26     C28    
1       6       H8R     C28     C27     C29    
1       6       H8S     C28     C29     C27    
1       5       H9R     C29     C217    C28     C210   
1       6       H17R    C217    C29     C210   
1       6       H17S    C217    C210    C29    
1       5       H10R    C210    C217    C29     C211   
1       6       H11R    C211    C210    C212   
1       6       H11S    C211    C212    C210   
1       6       H12R    C212    C213    C211   
1       6       H12S    C212    C211    C213   
1       6       H13R    C213    C212    C214   
1       6       H13S    C213    C214    C212   
1       6       H14R    C214    C213    C215   
1       6       H14S    C214    C215    C213   
1       6       H15R    C215    C214    C216   
1       6       H15S    C215    C216    C214   
1       4       H16R    C216    C215    H15S   
1       4       H16S    C216    C215    C214   
1       4       H16T    C216    C215    H15R   
1       6       H3X     C33     C32     C34    
1       6       H3Y     C33     C34     C32    
1       6       H4X     C34     C35     C33    
1       6       H4Y     C34     C33     C35    
1       6       H5X     C35     C36     C34    
1       6       H5Y     C35     C34     C36    
1       6       H6X     C36     C37     C35    
1       6       H6Y     C36     C35     C37    
1       6       H7X     C37     C38     C36    
1       6       H7Y     C37     C36     C38    
1       6       H8X     C38     C37     C39    
1       6       H8Y     C38     C39     C37    
1       6       H9X     C39     C38     C310   
1       6       H9Y     C39     C310    C38    
1       6       H10X    C310    C39     C311   
1       6       H10Y    C310    C311    C39    
1       6       H11X    C311    C310    C312   
1       6       H11Y    C311    C312    C310   
1       6       H12X    C312    C311    C313   
1       6       H12Y    C312    C313    C311   
1       6       H13X    C313    C312    C314   
1       6       H13Y    C313    C314    C312   
1       6       H14X    C314    C315    C313   
1       6       H14Y    C314    C313    C315   
1       6       H15X    C315    C316    C314   
1       6       H15Y    C315    C314    C316   
1       4       H16X    C316    C315    H15Y   
1       4       H16Y    C316    C315    H15X   
1       4       H16Z    C316    C315    C314   
PMPG       74
1       6       H13A    C13     C12     OC3    
1       6       H13B    C13     OC3     C12    
1       2       HO3     OC3     C13     H13A   
1       5       H12A    C12     OC2     C13     C11    
1       2       HO2     OC2     C12     H12A   
1       6       H11A    C11     O12     C12    
1       6       H11B    C11     C12     O12    
1       6       HA      C1      O11     C2     
1       6       HB      C1      C2      O11    
1       5       HS      C2      C3      O21     C1     
1       6       H2R     C22     C21     C23    
1       6       H2S     C22     C23     C21    
1       6       HX      C3      C2      O31    
1       6       HY      C3      O31     C2     
1       6       H2X     C32     C31     C33    
1       6       H2Y     C32     C33     C31    
1       6       H3R     C23     C22     C24    
1       6       H3S     C23     C24     C22    
1       6       H4R     C24     C25     C23    
1       6       H4S     C24     C23     C25    
1       6       H5R     C25     C26     C24    
1       6       H5S     C25     C24     C26    
1       6       H6R     C26     C27     C25    
1       6       H6S     C26     C25     C27    
1       6       H7R     C27     C28     C26    
1       6       H7S     C27     C26     C28    
1       6       H8R     C28     C27     C29    
1       6       H8S     C28     C29     C27    
1       5       H9R     C29     C217    C28     C210   
1       6       H17R    C217    C29     C210   
1       6       H17S    C217    C210    C29    
1       5       H10R    C210    C217    C29     C211   
1       6       H11R    C211    C210    C212   
1       6       H11S    C211    C212    C210   
1       6       H12R    C212    C213    C211   
1       6       H12S    C212    C211    C213   
1       6       H13R    C213    C212    C214   
1       6       H13S    C213    C214    C212   
1       6       H14R    C214    C213    C215   
1       6       H14S    C214    C215    C213   
1       6       H15R    C215    C214    C216   
1       6       H15S    C215    C216    C214   
1       4       H16R    C216    C215    H15S   
1       4       H16S    C216    C215    C214   
1       4       H16T    C216    C215    H15R   
1       6       H3X     C33     C32     C34    
1       6       H3Y     C33     C34     C32    
1       6       H4X     C34     C35     C33    
1       6       H4Y     C34     C33     C35    
1       6       H5X     C35     C36     C34    
1       6       H5Y     C35     C34     C36    
1       6       H6X     C36     C37     C35    
1       6       H6Y     C36     C35     C37    
1       6       H7X     C37     C38     C36    
1       6       H7Y     C37     C36     C38    
1       6       H8X     C38     C37     C39    
1       6       H8Y     C38     C39     C37    
1       6       H9X     C39     C38     C310   
1       6       H9Y     C39     C310    C38    
1       6       H10X    C310    C39     C311   
1       6       H10Y    C310    C311    C39    
1       6       H11X    C311    C310    C312   
1       6       H11Y    C311    C312    C310   
1       6       H12X    C312    C311    C313   
1       6       H12Y    C312    C313    C311   
1       6       H13X    C313    C312    C314   
1       6       H13Y    C313    C314    C312   
1       6       H14X    C314    C315    C313   
1       6       H14Y    C314    C313    C315   
1       6       H15X    C315    C316    C314   
1       6       H15Y    C315    C314    C316   
1       4       H16X    C316    C315    H15Y   
1       4       H16Y    C316    C315    H15X   
1       4       H16Z    C316    C315    C314   
PPPE       70
3       4       HN      N       C12     H12B   
1       6       H12A    C12     N       C11    
1       6       H12B    C12     C11     N      
1       6       H11A    C11     O12     C12    
1       6       H11B    C11     C12     O12    
1       6       HA      C1      O11     C2     
1       6       HB      C1      C2      O11    
1       5       HS      C2      C3      O21     C1     
1       6       H2R     C22     C21     C23    
1       6       H2S     C22     C23     C21    
1       6       HX      C3      C2      O31    
1       6       HY      C3      O31     C2     
1       6       H2X     C32     C31     C33    
1       6       H2Y     C32     C33     C31    
1       6       H3R     C23     C22     C24    
1       6       H3S     C23     C24     C22    
1       6       H4R     C24     C25     C23    
1       6       H4S     C24     C23     C25    
1       6       H5R     C25     C26     C24    
1       6       H5S     C25     C24     C26    
1       6       H6R     C26     C27     C25    
1       6       H6S     C26     C25     C27    
1       6       H7R     C27     C28     C26    
1       6       H7S     C27     C26     C28    
1       6       H8R     C28     C27     C29    
1       6       H8S     C28     C29     C27    
1       1       H91     C29     C28     C210   
1       1       H101    C210    C29     C211   
1       6       H11R    C211    C210    C212   
1       6       H11S    C211    C212    C210   
1       6       H12R    C212    C213    C211   
1       6       H12S    C212    C211    C213   
1       6       H13R    C213    C212    C214   
1       6       H13S    C213    C214    C212   
1       6       H14R    C214    C213    C215   
1       6       H14S    C214    C215    C213   
1       6       H15R    C215    C214    C216   
1       6       H15S    C215    C216    C214   
1       4       H16R    C216    C215    H15S   
1       4       H16S    C216    C215    C214   
1       4       H16T    C216    C215    H15R   
1       6       H3X     C33     C32     C34    
1       6       H3Y     C33     C34     C32    
1       6       H4X     C34     C35     C33    
1       6       H4Y     C34     C33     C35    
1       6       H5X     C35     C36     C34    
1       6       H5Y     C35     C34     C36    
1       6       H6X     C36     C37     C35    
1       6       H6Y     C36     C35     C37    
1       6       H7X     C37     C38     C36    
1       6       H7Y     C37     C36     C38    
1       6       H8X     C38     C37     C39    
1       6       H8Y     C38     C39     C37    
1       6       H9X     C39     C38     C310   
1       6       H9Y     C39     C310    C38    
1       6       H10X    C310    C39     C311   
1       6       H10Y    C310    C311    C39    
1       6       H11X    C311    C310    C312   
1       6       H11Y    C311    C312    C310   
1       6       H12X    C312    C311    C313   
1       6       H12Y    C312    C313    C311   
1       6       H13X    C313    C312    C314   
1       6       H13Y    C313    C314    C312   
1       6       H14X    C314    C315    C313   
1       6       H14Y    C314    C313    C315   
1       6       H15X    C315    C316    C314   
1       6       H15Y    C315    C314    C316   
1       4       H16X    C316    C315    H15Y   
1       4       H16Y    C316    C315    H15X   
1       4       H16Z    C316    C315    C314   
PSPG       72
1       6       H13A    C13     C12     OC3    
1       6       H13B    C13     OC3     C12    
1       2       HO3     OC3     C13     H13A   
1       5       H12A    C12     OC2     C13     C11    
1       2       HO2     OC2     C12     H12A   
1       6       H11A    C11     O12     C12    
1       6       H11B    C11     C12     O12    
1       6       HA      C1      O11     C2     
1       6       HB      C1      C2      O11    
1       5       HS      C2      C3      O21     C1     
1       6       H2R     C22     C21     C23    
1       6       H2S     C22     C23     C21    
1       6       HX      C3      C2      O31    
1       6       HY      C3      O31     C2     
1       6       H2X     C32     C31     C33    
1       6       H2Y     C32     C33     C31    
1       6       H3R     C23     C22     C24    
1       6       H3S     C23     C24     C22    
1       6       H4R     C24     C25     C23    
1       6       H4S     C24     C23     C25    
1       6       H5R     C25     C26     C24    
1       6       H5S     C25     C24     C26    
1       6       H6R     C26     C27     C25    
1       6       H6S     C26     C25     C27    
1       6       H7R     C27     C28     C26    
1       6       H7S     C27     C26     C28    
1       6       H8R     C28     C27     C29    
1       6       H8S     C28     C29     C27    
1       1       H9R     C29     C28     C210   
1       1       H10R    C210    C29     C211   
1       6       H11R    C211    C210    C212   
1       6       H11S    C211    C212    C210   
1       6       H12R    C212    C213    C211   
1       6       H12S    C212    C211    C213   
1       6       H13R    C213    C212    C214   
1       6       H13S    C213    C214    C212   
1       6       H14R    C214    C213    C215   
1       6       H14S    C214    C215    C213   
1       6       H15R    C215    C214    C216   
1       6       H15S    C215    C216    C214   
1       4       H16R    C216    C215    H15S   
1       4       H16S    C216    C215    C214   
1       4       H16T    C216    C215    H15R   
1       6       H3X     C33     C32     C34    
1       6       H3Y     C33     C34     C32    
1       6       H4X     C34     C35     C33    
1       6       H4Y     C34     C33     C35    
1       6       H5X     C35     C36     C34    
1       6       H5Y     C35     C34     C36    
1       6       H6X     C36     C37     C35    
1       6       H6Y     C36     C35     C37    
1       6       H7X     C37     C38     C36    
1       6       H7Y     C37     C36     C38    
1       6       H8X     C38     C37     C39    
1       6       H8Y     C38     C39     C37    
1       6       H9X     C39     C38     C310   
1       6       H9Y     C39     C310    C38    
1       6       H10X    C310    C39     C311   
1       6       H10Y    C310    C311    C39    
1       6       H11X    C311    C310    C312   
1       6       H11Y    C311    C312    C310   
1       6       H12X    C312    C311    C313   
1       6       H12Y    C312    C313    C311   
1       6       H13X    C313    C312    C314   
1       6       H13Y    C313    C314    C312   
1       6       H14X    C314    C315    C313   
1       6       H14Y    C314    C313    C315   
1       6       H15X    C315    C316    C314   
1       6       H15Y    C315    C314    C316   
1       4       H16X    C316    C315    H15Y   
1       4       H16Y    C316    C315    H15X   
1       4       H16Z    C316    C315    C314   
PVCL2      142
2       6       HG3     C3      C2      OP31   
1       6       H31J    C31     C32     OP32   
1       6       H31K    C31     OP32    C32    
1       5       HG22    C2      C3      C1      OG12   
1       2       HO12    OG12    C2      C3     
2       6       HG1     C1      OP11    C2     
1       6       H11J    C11     C12     OP12   
1       6       H11K    C11     OP12    C12    
1       5       H12J    C12     O12     C13     C11    
1       6       H2A     CA2     CA3     CA1    
1       6       H2B     CA2     CA1     CA3    
1       6       H13J    C13     C12     O13    
1       6       H13K    C13     O13     C12    
1       6       H2D     CB2     CB1     CB3    
1       6       H2E     CB2     CB3     CB1    
1       5       H32J    C32     C31     O32     C33    
1       6       H2R     CC2     CC3     CC1    
1       6       H2S     CC2     CC1     CC3    
1       6       H33J    C33     C32     O33    
1       6       H33K    C33     O33     C32    
1       6       H2X     CD2     CD1     CD3    
1       6       H2Y     CD2     CD3     CD1    
1       6       H3A     CA3     CA2     CA4    
1       6       H3B     CA3     CA4     CA2    
1       6       H4A     CA4     CA3     CA5    
1       6       H4B     CA4     CA5     CA3    
1       6       H5A     CA5     CA4     CA6    
1       6       H5B     CA5     CA6     CA4    
1       6       H6A     CA6     CA5     CA7    
1       6       H6B     CA6     CA7     CA5    
1       6       H7A     CA7     CA8     CA6    
1       6       H7B     CA7     CA6     CA8    
1       6       H8A     CA8     CA9     CA7    
1       6       H8B     CA8     CA7     CA9    
1       6       H9A     CA9     CA8     CA10   
1       6       H9B     CA9     CA10    CA8    
1       6       H10A    CA10    CA9     CA11   
1       6       H10B    CA10    CA11    CA9    
1       1       H11A    CA11    CA12    CA10   
1       1       H12A    CA12    CA13    CA11   
1       6       H13A    CA13    CA12    CA14   
1       6       H13B    CA13    CA14    CA12   
1       6       H14A    CA14    CA13    CA15   
1       6       H14B    CA14    CA15    CA13   
1       6       H15A    CA15    CA14    CA16   
1       6       H15B    CA15    CA16    CA14   
1       6       H16A    CA16    CA17    CA15   
1       6       H16B    CA16    CA15    CA17   
1       6       H17A    CA17    CA18    CA16   
1       6       H17B    CA17    CA16    CA18   
1       4       H18A    CA18    CA17    CA16   
1       4       H18B    CA18    CA17    H17B   
1       4       H18C    CA18    CA17    H17A   
1       6       H3D     CB3     CB2     CB4    
1       6       H3E     CB3     CB4     CB2    
1       6       H4D     CB4     CB3     CB5    
1       6       H4E     CB4     CB5     CB3    
1       6       H5D     CB5     CB4     CB6    
1       6       H5E     CB5     CB6     CB4    
1       6       H6D     CB6     CB7     CB5    
1       6       H6E     CB6     CB5     CB7    
1       6       H7D     CB7     CB8     CB6    
1       6       H7E     CB7     CB6     CB8    
1       6       H8D     CB8     CB7     CB9    
1       6       H8E     CB8     CB9     CB7    
1       6       H9D     CB9     CB10    CB8    
1       6       H9E     CB9     CB8     CB10   
1       6       H10D    CB10    CB11    CB9    
1       6       H10E    CB10    CB9     CB11   
1       6       H11D    CB11    CB12    CB10   
1       6       H11E    CB11    CB10    CB12   
1       6       H12D    CB12    CB13    CB11   
1       6       H12E    CB12    CB11    CB13   
1       6       H13D    CB13    CB14    CB12   
1       6       H13E    CB13    CB12    CB14   
1       6       H14D    CB14    CB13    CB15   
1       6       H14E    CB14    CB15    CB13   
1       6       H15D    CB15    CB14    CB16   
1       6       H15E    CB15    CB16    CB14   
1       4       H16D    CB16    CB15    CB14   
1       4       H16E    CB16    CB15    H15E   
1       4       H16F    CB16    CB15    H15D   
1       6       H3R     CC3     CC4     CC2    
1       6       H3S     CC3     CC2     CC4    
1       6       H4R     CC4     CC5     CC3    
1       6       H4S     CC4     CC3     CC5    
1       6       H5R     CC5     CC4     CC6    
1       6       H5S     CC5     CC6     CC4    
1       6       H6R     CC6     CC5     CC7    
1       6       H6S     CC6     CC7     CC5    
1       6       H7R     CC7     CC8     CC6    
1       6       H7S     CC7     CC6     CC8    
1       6       H8R     CC8     CC7     CC9    
1       6       H8S     CC8     CC9     CC7    
1       6       H9R     CC9     CC10    CC8    
1       6       H9S     CC9     CC8     CC10   
1       6       H10R    CC10    CC11    CC9    
1       6       H10S    CC10    CC9     CC11   
1       1       H11R    CC11    CC10    CC12   
1       1       H12R    CC12    CC11    CC13   
1       6       H13R    CC13    CC14    CC12   
1       6       H13S    CC13    CC12    CC14   
1       6       H14R    CC14    CC15    CC13   
1       6       H14S    CC14    CC13    CC15   
1       6       H15R    CC15    CC14    CC16   
1       6       H15S    CC15    CC16    CC14   
1       6       H16R    CC16    CC17    CC15   
1       6       H16S    CC16    CC15    CC17   
1       6       H17R    CC17    CC18    CC16   
1       6       H17S    CC17    CC16    CC18   
1       4       H18R    CC18    CC17    H17S   
1       4       H18S    CC18    CC17    H17R   
1       4       H18T    CC18    CC17    CC16   
1       6       H3X     CD3     CD2     CD4    
1       6       H3Y     CD3     CD4     CD2    
1       6       H4X     CD4     CD3     CD5    
1       6       H4Y     CD4     CD5     CD3    
1       6       H5X     CD5     CD6     CD4    
1       6       H5Y     CD5     CD4     CD6    
1       6       H6X     CD6     CD5     CD7    
1       6       H6Y     CD6     CD7     CD5    
1       6       H7X     CD7     CD6     CD8    
1       6       H7Y     CD7     CD8     CD6    
1       6       H8X     CD8     CD9     CD7    
1       6       H8Y     CD8     CD7     CD9    
1       6       H9X     CD9     CD8     CD10   
1       6       H9Y     CD9     CD10    CD8    
1       6       H10X    CD10    CD11    CD9    
1       6       H10Y    CD10    CD9     CD11   
1       6       H11X    CD11    CD12    CD10   
1       6       H11Y    CD11    CD10    CD12   
1       6       H12X    CD12    CD11    CD13   
1       6       H12Y    CD12    CD13    CD11   
1       6       H13X    CD13    CD12    CD14   
1       6       H13Y    CD13    CD14    CD12   
1       6       H14X    CD14    CD13    CD15   
1       6       H14Y    CD14    CD15    CD13   
1       6       H15X    CD15    CD14    CD16   
1       6       H15Y    CD15    CD16    CD14   
1       4       H16X    CD16    CD15    CD14   
1       4       H16Y    CD16    CD15    H15Y   
1       4       H16Z    CD16    CD15    H15X   
PVPE       74
3       4       HN      N       C12     H12B   
1       6       H12A    C12     N       C11    
1       6       H12B    C12     C11     N      
1       6       H11A    C11     O12     C12    
1       6       H11B    C11     C12     O12    
1       6       HA      C1      O11     C2     
1       6       HB      C1      C2      O11    
1       5       HS      C2      C3      O21     C1     
1       6       H2R     C22     C21     C23    
1       6       H2S     C22     C23     C21    
1       6       HX      C3      C2      O31    
1       6       HY      C3      O31     C2     
1       6       H2X     C32     C31     C33    
1       6       H2Y     C32     C33     C31    
1       6       H3R     C23     C22     C24    
1       6       H3S     C23     C24     C22    
1       6       H4R     C24     C25     C23    
1       6       H4S     C24     C23     C25    
1       6       H5R     C25     C26     C24    
1       6       H5S     C25     C24     C26    
1       6       H6R     C26     C27     C25    
1       6       H6S     C26     C25     C27    
1       6       H7R     C27     C28     C26    
1       6       H7S     C27     C26     C28    
1       6       H8R     C28     C27     C29    
1       6       H8S     C28     C29     C27    
1       6       H9R     C29     C28     C210   
1       6       H9S     C29     C210    C28    
1       6       H10R    C210    C29     C211   
1       6       H10S    C210    C211    C29    
1       1       H111    C211    C210    C212   
1       1       H121    C212    C213    C211   
1       6       H13R    C213    C212    C214   
1       6       H13S    C213    C214    C212   
1       6       H14R    C214    C213    C215   
1       6       H14S    C214    C215    C213   
1       6       H15R    C215    C214    C216   
1       6       H15S    C215    C216    C214   
1       6       H16R    C216    C215    C217   
1       6       H16S    C216    C217    C215   
1       6       H17R    C217    C216    C218   
1       6       H17S    C217    C218    C216   
1       4       H18R    C218    C217    C216   
1       4       H18S    C218    C217    H17R   
1       4       H18T    C218    C217    H17S   
1       6       H3X     C33     C32     C34    
1       6       H3Y     C33     C34     C32    
1       6       H4X     C34     C35     C33    
1       6       H4Y     C34     C33     C35    
1       6       H5X     C35     C36     C34    
1       6       H5Y     C35     C34     C36    
1       6       H6X     C36     C37     C35    
1       6       H6Y     C36     C35     C37    
1       6       H7X     C37     C38     C36    
1       6       H7Y     C37     C36     C38    
1       6       H8X     C38     C37     C39    
1       6       H8Y     C38     C39     C37    
1       6       H9X     C39     C38     C310   
1       6       H9Y     C39     C310    C38    
1       6       H10X    C310    C39     C311   
1       6       H10Y    C310    C311    C39    
1       6       H11X    C311    C310    C312   
1       6       H11Y    C311    C312    C310   
1       6       H12X    C312    C311    C313   
1       6       H12Y    C312    C313    C311   
1       6       H13X    C313    C312    C314   
1       6       H13Y    C313    C314    C312   
1       6       H14X    C314    C315    C313   
1       6       H14Y    C314    C313    C315   
1       6       H15X    C315    C316    C314   
1       6       H15Y    C315    C314    C316   
1       4       H16X    C316    C315    H15Y   
1       4       H16Y    C316    C315    H15X   
1       4       H16Z    C316    C315    C314   
PVPG       76
1       6       H13A    C13     C12     OC3    
1       6       H13B    C13     OC3     C12    
1       2       HO3     OC3     C13     H13A   
1       5       H12A    C12     OC2     C13     C11    
1       2       HO2     OC2     C12     H12A   
1       6       H11A    C11     O12     C12    
1       6       H11B    C11     C12     O12    
1       6       HA      C1      O11     C2     
1       6       HB      C1      C2      O11    
1       5       HS      C2      C3      O21     C1     
1       6       H2R     C22     C21     C23    
1       6       H2S     C22     C23     C21    
1       6       HX      C3      C2      O31    
1       6       HY      C3      O31     C2     
1       6       H2X     C32     C31     C33    
1       6       H2Y     C32     C33     C31    
1       6       H3R     C23     C22     C24    
1       6       H3S     C23     C24     C22    
1       6       H4R     C24     C25     C23    
1       6       H4S     C24     C23     C25    
1       6       H5R     C25     C26     C24    
1       6       H5S     C25     C24     C26    
1       6       H6R     C26     C27     C25    
1       6       H6S     C26     C25     C27    
1       6       H7R     C27     C28     C26    
1       6       H7S     C27     C26     C28    
1       6       H8R     C28     C27     C29    
1       6       H8S     C28     C29     C27    
1       6       H9R     C29     C28     C210   
1       6       H9S     C29     C210    C28    
1       6       H10R    C210    C29     C211   
1       6       H10S    C210    C211    C29    
1       1       H111    C211    C210    C212   
1       1       H121    C212    C213    C211   
1       6       H13R    C213    C212    C214   
1       6       H13S    C213    C214    C212   
1       6       H14R    C214    C213    C215   
1       6       H14S    C214    C215    C213   
1       6       H15R    C215    C214    C216   
1       6       H15S    C215    C216    C214   
1       6       H16R    C216    C215    C217   
1       6       H16S    C216    C217    C215   
1       6       H17R    C217    C216    C218   
1       6       H17S    C217    C218    C216   
1       4       H18R    C218    C217    C216   
1       4       H18S    C218    C217    H17R   
1       4       H18T    C218    C217    H17S   
1       6       H3X     C33     C32     C34    
1       6       H3Y     C33     C34     C32    
1       6       H4X     C34     C35     C33    
1       6       H4Y     C34     C33     C35    
1       6       H5X     C35     C36     C34    
1       6       H5Y     C35     C34     C36    
1       6       H6X     C36     C37     C35    
1       6       H6Y     C36     C35     C37    
1       6       H7X     C37     C38     C36    
1       6       H7Y     C37     C36     C38    
1       6       H8X     C38     C37     C39    
1       6       H8Y     C38     C39     C37    
1       6       H9X     C39     C38     C310   
1       6       H9Y     C39     C310    C38    
1       6       H10X    C310    C39     C311   
1       6       H10Y    C310    C311    C39    
1       6       H11X    C311    C310    C312   
1       6       H11Y    C311    C312    C310   
1       6       H12X    C312    C311    C313   
1       6       H12Y    C312    C313    C311   
1       6       H13X    C313    C312    C314   
1       6       H13Y    C313    C314    C312   
1       6       H14X    C314    C315    C313   
1       6       H14Y    C314    C313    C315   
1       6       H15X    C315    C316    C314   
1       6       H15Y    C315    C314    C316   
1       4       H16X    C316    C315    H15Y   
1       4       H16Y    C316    C315    H15X   
1       4       H16Z    C316    C315    C314   
PYPG       72
1       6       H13A    C13     C12     OC3    
1       6       H13B    C13     OC3     C12    
1       2       HO3     OC3     C13     H13A   
1       5       H12A    C12     OC2     C13     C11    
1       2       HO2     OC2     C12     H12A   
1       6       H11A    C11     O12     C12    
1       6       H11B    C11     C12     O12    
1       6       HA      C1      O11     C2     
1       6       HB      C1      C2      O11    
1       5       HS      C2      C3      O21     C1     
1       6       H2R     C22     C21     C23    
1       6       H2S     C22     C23     C21    
1       6       HX      C3      C2      O31    
1       6       HY      C3      O31     C2     
1       6       H2X     C32     C31     C33    
1       6       H2Y     C32     C33     C31    
1       6       H3R     C23     C22     C24    
1       6       H3S     C23     C24     C22    
1       6       H4R     C24     C25     C23    
1       6       H4S     C24     C23     C25    
1       6       H5R     C25     C26     C24    
1       6       H5S     C25     C24     C26    
1       6       H6R     C26     C27     C25    
1       6       H6S     C26     C25     C27    
1       6       H7R     C27     C28     C26    
1       6       H7S     C27     C26     C28    
1       6       H8R     C28     C27     C29    
1       6       H8S     C28     C29     C27    
1       1       H9R     C29     C28     C210   
1       1       H10R    C210    C29     C211   
1       6       H11R    C211    C210    C212   
1       6       H11S    C211    C212    C210   
1       6       H12R    C212    C213    C211   
1       6       H12S    C212    C211    C213   
1       6       H13R    C213    C212    C214   
1       6       H13S    C213    C214    C212   
1       6       H14R    C214    C213    C215   
1       6       H14S    C214    C215    C213   
1       6       H15R    C215    C214    C216   
1       6       H15S    C215    C216    C214   
1       4       H16R    C216    C215    H15S   
1       4       H16S    C216    C215    C214   
1       4       H16T    C216    C215    H15R   
1       6       H3X     C33     C32     C34    
1       6       H3Y     C33     C34     C32    
1       6       H4X     C34     C35     C33    
1       6       H4Y     C34     C33     C35    
1       6       H5X     C35     C36     C34    
1       6       H5Y     C35     C34     C36    
1       6       H6X     C36     C37     C35    
1       6       H6Y     C36     C35     C37    
1       6       H7X     C37     C38     C36    
1       6       H7Y     C37     C36     C38    
1       6       H8X     C38     C37     C39    
1       6       H8Y     C38     C39     C37    
1       6       H9X     C39     C38     C310   
1       6       H9Y     C39     C310    C38    
1       6       H10X    C310    C39     C311   
1       6       H10Y    C310    C311    C39    
1       6       H11X    C311    C310    C312   
1       6       H11Y    C311    C312    C310   
1       6       H12X    C312    C311    C313   
1       6       H12Y    C312    C313    C311   
1       6       H13X    C313    C312    C314   
1       6       H13Y    C313    C314    C312   
1       6       H14X    C314    C315    C313   
1       6       H14Y    C314    C313    C315   
1       6       H15X    C315    C316    C314   
1       6       H15Y    C315    C314    C316   
1       4       H16X    C316    C315    H15Y   
1       4       H16Y    C316    C315    H15X   
1       4       H16Z    C316    C315    C314   
PhPC       96
1       4       H13A    C13     N       C14    
1       4       H13B    C13     N       C12    
1       4       H13C    C13     N       C15    
1       4       H14A    C14     N       C12    
1       4       H14B    C14     N       C13    
1       4       H14C    C14     N       C15    
1       4       H15A    C15     N       C14    
1       4       H15B    C15     N       C12    
1       4       H15C    C15     N       C13    
1       6       H12A    C12     N       C11    
1       6       H12B    C12     C11     N      
1       6       H11A    C11     O12     C12    
1       6       H11B    C11     C12     O12    
1       6       HA      C1      O11     C2     
1       6       HB      C1      C2      O11    
1       5       HS      C2      C3      O21     C1     
1       6       H2R     C22     C21     C23    
1       6       H2S     C22     C23     C21    
1       6       HX      C3      C2      O31    
1       6       HY      C3      O31     C2     
1       6       H2X     C32     C31     C33    
1       6       H2Y     C32     C33     C31    
1       5       H3R     C23     C217    C22     C24    
1       4       H17R    C217    C23     C22    
1       4       H17S    C217    C23     H3R    
1       4       H17T    C217    C23     C24    
1       6       H4R     C24     C25     C23    
1       6       H4S     C24     C23     C25    
1       6       H5R     C25     C26     C24    
1       6       H5S     C25     C24     C26    
1       6       H6R     C26     C27     C25    
1       6       H6S     C26     C25     C27    
1       5       H7R     C27     C218    C28     C26    
1       4       H18R    C218    C27     C28    
1       4       H18S    C218    C27     C26    
1       4       H18T    C218    C27     H7R    
1       6       H8R     C28     C27     C29    
1       6       H8S     C28     C29     C27    
1       6       H9R     C29     C28     C210   
1       6       H9S     C29     C210    C28    
1       6       H10R    C210    C29     C211   
1       6       H10S    C210    C211    C29    
1       5       H11R    C211    C210    C219    C212   
1       4       H19R    C219    C211    C210   
1       4       H19S    C219    C211    H11R   
1       4       H19T    C219    C211    C212   
1       6       H12R    C212    C213    C211   
1       6       H12S    C212    C211    C213   
1       6       H13R    C213    C212    C214   
1       6       H13S    C213    C214    C212   
1       6       H14R    C214    C213    C215   
1       6       H14S    C214    C215    C213   
1       5       H15R    C215    C216    C220    C214   
1       4       H20R    C220    C215    C216   
1       4       H20S    C220    C215    C214   
1       4       H20T    C220    C215    H15R   
1       4       H16R    C216    C215    C220   
1       4       H16S    C216    C215    C214   
1       4       H16T    C216    C215    H15R   
1       5       H3X     C33     C32     C34     C317   
1       4       H17X    C317    C33     C32    
1       4       H17Y    C317    C33     H3X    
1       4       H17Z    C317    C33     C34    
1       6       H4X     C34     C35     C33    
1       6       H4Y     C34     C33     C35    
1       6       H5X     C35     C36     C34    
1       6       H5Y     C35     C34     C36    
1       6       H6X     C36     C37     C35    
1       6       H6Y     C36     C35     C37    
1       5       H7X     C37     C38     C318    C36    
1       4       H18X    C318    C37     C38    
1       4       H18Y    C318    C37     H7X    
1       4       H18Z    C318    C37     C36    
1       6       H8X     C38     C37     C39    
1       6       H8Y     C38     C39     C37    
1       6       H9X     C39     C38     C310   
1       6       H9Y     C39     C310    C38    
1       6       H10X    C310    C39     C311   
1       6       H10Y    C310    C311    C39    
1       5       H11X    C311    C319    C310    C312   
1       4       H19X    C319    C311    C310   
1       4       H19Y    C319    C311    C312   
1       4       H19Z    C319    C311    H11X   
1       6       H12X    C312    C311    C313   
1       6       H12Y    C312    C313    C311   
1       6       H13X    C313    C312    C314   
1       6       H13Y    C313    C314    C312   
1       6       H14X    C314    C315    C313   
1       6       H14Y    C314    C313    C315   
1       5       H15X    C315    C316    C320    C314   
1       4       H20X    C320    C315    C316   
1       4       H20Y    C320    C315    H15X   
1       4       H20Z    C320    C315    C314   
1       4       H16X    C316    C315    H15X   
1       4       H16Y    C316    C315    C320   
1       4       H16Z    C316    C315    C314   
QMPE       70
3       4       HN      N       C12     H12B   
1       6       H12A    C12     N       C11    
1       6       H12B    C12     C11     N      
1       6       H11A    C11     O12     C12    
1       6       H11B    C11     C12     O12    
1       6       HA      C1      O11     C2     
1       6       HB      C1      C2      O11    
1       5       HS      C2      C3      O21     C1     
1       6       H2R     C22     C21     C23    
1       6       H2S     C22     C23     C21    
1       6       HX      C3      C2      O31    
1       6       HY      C3      O31     C2     
1       6       H2X     C32     C31     C33    
1       6       H2Y     C32     C33     C31    
1       6       H3R     C23     C22     C24    
1       6       H3S     C23     C24     C22    
1       6       H4R     C24     C25     C23    
1       6       H4S     C24     C23     C25    
1       6       H5R     C25     C26     C24    
1       6       H5S     C25     C24     C26    
1       6       H6R     C26     C27     C25    
1       6       H6S     C26     C25     C27    
1       6       H7R     C27     C28     C26    
1       6       H7S     C27     C26     C28    
1       6       H8R     C28     C27     C29    
1       6       H8S     C28     C29     C27    
1       5       H9R     C29     C217    C28     C210   
1       6       H17R    C217    C29     C210   
1       6       H17S    C217    C210    C29    
1       5       H10R    C210    C217    C29     C211   
1       6       H11R    C211    C210    C212   
1       6       H11S    C211    C212    C210   
1       6       H12R    C212    C213    C211   
1       6       H12S    C212    C211    C213   
1       6       H13R    C213    C212    C214   
1       6       H13S    C213    C214    C212   
1       6       H14R    C214    C213    C215   
1       6       H14S    C214    C215    C213   
1       6       H15R    C215    C214    C216   
1       6       H15S    C215    C216    C214   
1       4       H16R    C216    C215    H15S   
1       4       H16S    C216    C215    C214   
1       4       H16T    C216    C215    H15R   
1       6       H3X     C33     C32     C34    
1       6       H3Y     C33     C34     C32    
1       6       H4X     C34     C35     C33    
1       6       H4Y     C34     C33     C35    
1       6       H5X     C35     C36     C34    
1       6       H5Y     C35     C34     C36    
1       6       H6X     C36     C37     C35    
1       6       H6Y     C36     C35     C37    
1       6       H7X     C37     C38     C36    
1       6       H7Y     C37     C36     C38    
1       6       H8X     C38     C37     C39    
1       6       H8Y     C38     C39     C37    
1       6       H9X     C39     C38     C310   
1       6       H9Y     C39     C310    C38    
1       6       H10X    C310    C39     C311   
1       6       H10Y    C310    C311    C39    
1       6       H11X    C311    C310    C312   
1       6       H11Y    C311    C312    C310   
1       6       H12X    C312    C311    C313   
1       6       H12Y    C312    C313    C311   
1       6       H13X    C313    C312    C314   
1       6       H13Y    C313    C314    C312   
1       6       H14X    C314    C315    C313   
1       6       H14Y    C314    C313    C315   
1       4       H15X    C315    C314    H14X   
1       4       H15Y    C315    C314    H14Y   
1       4       H15Z    C315    C314    C313   
LNACL1     137
2       6       HG3     C3      C2      OP31   
1       6       H31J    C31     C32     OP32   
1       6       H31K    C31     OP32    C32    
1       5       HG22    C2      C3      C1      OG12   
1       2       HO12    OG12    C2      C3     
2       6       HG1     C1      OP11    C2     
1       2       HP13    OP13    P1      OP11   
1       6       H11J    C11     C12     OP12   
1       6       H11K    C11     OP12    C12    
1       5       H12J    C12     O12     C13     C11    
1       6       H2A     CA2     CA3     CA1    
1       6       H2B     CA2     CA1     CA3    
1       6       H13J    C13     C12     O13    
1       6       H13K    C13     O13     C12    
1       6       H2D     CB2     CB1     CB3    
1       6       H2E     CB2     CB3     CB1    
1       5       H32J    C32     C31     O32     C33    
1       6       H2R     CC2     CC3     CC1    
1       6       H2S     CC2     CC1     CC3    
1       6       H33J    C33     C32     O33    
1       6       H33K    C33     O33     C32    
1       6       H2X     CD2     CD1     CD3    
1       6       H2Y     CD2     CD3     CD1    
1       6       H3A     CA3     CA2     CA4    
1       6       H3B     CA3     CA4     CA2    
1       6       H4A     CA4     CA3     CA5    
1       6       H4B     CA4     CA5     CA3    
1       6       H5A     CA5     CA4     CA6    
1       6       H5B     CA5     CA6     CA4    
1       6       H6A     CA6     CA5     CA7    
1       6       H6B     CA6     CA7     CA5    
1       6       H7A     CA7     CA8     CA6    
1       6       H7B     CA7     CA6     CA8    
1       6       H8A     CA8     CA9     CA7    
1       6       H8B     CA8     CA7     CA9    
1       1       H9A     CA9     CA8     CA10   
1       1       H10A    CA10    CA9     CA11   
1       6       H11A    CA11    CA12    CA10   
1       6       H11B    CA11    CA10    CA12   
1       1       H12A    CA12    CA13    CA11   
1       1       H13A    CA13    CA12    CA14   
1       6       H14A    CA14    CA13    CA15   
1       6       H14B    CA14    CA15    CA13   
1       1       H15A    CA15    CA14    CA16   
1       1       H16A    CA16    CA17    CA15   
1       6       H17A    CA17    CA18    CA16   
1       6       H17B    CA17    CA16    CA18   
1       4       H18A    CA18    CA17    CA16   
1       4       H18B    CA18    CA17    H17B   
1       4       H18C    CA18    CA17    H17A   
1       6       H3D     CB3     CB2     CB4    
1       6       H3E     CB3     CB4     CB2    
1       6       H4D     CB4     CB3     CB5    
1       6       H4E     CB4     CB5     CB3    
1       6       H5D     CB5     CB4     CB6    
1       6       H5E     CB5     CB6     CB4    
1       6       H6D     CB6     CB7     CB5    
1       6       H6E     CB6     CB5     CB7    
1       6       H7D     CB7     CB8     CB6    
1       6       H7E     CB7     CB6     CB8    
1       6       H8D     CB8     CB7     CB9    
1       6       H8E     CB8     CB9     CB7    
1       1       H9D     CB9     CB10    CB8    
1       1       H10D    CB10    CB11    CB9    
1       6       H11D    CB11    CB12    CB10   
1       6       H11E    CB11    CB10    CB12   
1       1       H12D    CB12    CB13    CB11   
1       1       H13D    CB13    CB14    CB12   
1       6       H14D    CB14    CB13    CB15   
1       6       H14E    CB14    CB15    CB13   
1       6       H15D    CB15    CB14    CB16   
1       6       H15E    CB15    CB16    CB14   
1       6       H16D    CB16    CB15    CB17   
1       6       H16E    CB16    CB17    CB15   
1       6       H17D    CB17    CB16    CB18   
1       6       H17E    CB17    CB18    CB16   
1       4       H18D    CB18    CB17    CB16   
1       4       H18E    CB18    CB17    H17E   
1       4       H18F    CB18    CB17    H17D   
1       6       H3R     CC3     CC4     CC2    
1       6       H3S     CC3     CC2     CC4    
1       6       H4R     CC4     CC5     CC3    
1       6       H4S     CC4     CC3     CC5    
1       6       H5R     CC5     CC4     CC6    
1       6       H5S     CC5     CC6     CC4    
1       6       H6R     CC6     CC5     CC7    
1       6       H6S     CC6     CC7     CC5    
1       6       H7R     CC7     CC8     CC6    
1       6       H7S     CC7     CC6     CC8    
1       6       H8R     CC8     CC7     CC9    
1       6       H8S     CC8     CC9     CC7    
1       1       H9R     CC9     CC10    CC8    
1       1       H10R    CC10    CC11    CC9    
1       6       H11R    CC11    CC10    CC12   
1       6       H11S    CC11    CC12    CC10   
1       1       H12R    CC12    CC11    CC13   
1       1       H13R    CC13    CC14    CC12   
1       6       H14R    CC14    CC15    CC13   
1       6       H14S    CC14    CC13    CC15   
1       6       H15R    CC15    CC14    CC16   
1       6       H15S    CC15    CC16    CC14   
1       6       H16R    CC16    CC17    CC15   
1       6       H16S    CC16    CC15    CC17   
1       6       H17R    CC17    CC18    CC16   
1       6       H17S    CC17    CC16    CC18   
1       4       H18R    CC18    CC17    H17S   
1       4       H18S    CC18    CC17    H17R   
1       4       H18T    CC18    CC17    CC16   
1       6       H3X     CD3     CD2     CD4    
1       6       H3Y     CD3     CD4     CD2    
1       6       H4X     CD4     CD3     CD5    
1       6       H4Y     CD4     CD5     CD3    
1       6       H5X     CD5     CD6     CD4    
1       6       H5Y     CD5     CD4     CD6    
1       6       H6X     CD6     CD5     CD7    
1       6       H6Y     CD6     CD7     CD5    
1       6       H7X     CD7     CD6     CD8    
1       6       H7Y     CD7     CD8     CD6    
1       6       H8X     CD8     CD9     CD7    
1       6       H8Y     CD8     CD7     CD9    
1       1       H9X     CD9     CD8     CD10   
1       1       H10X    CD10    CD11    CD9    
1       6       H11X    CD11    CD12    CD10   
1       6       H11Y    CD11    CD10    CD12   
1       1       H12X    CD12    CD11    CD13   
1       1       H13X    CD13    CD14    CD12   
1       6       H14X    CD14    CD13    CD15   
1       6       H14Y    CD14    CD15    CD13   
1       6       H15X    CD15    CD14    CD16   
1       6       H15Y    CD15    CD16    CD14   
1       6       H16X    CD16    CD17    CD15   
1       6       H16Y    CD16    CD15    CD17   
1       6       H17X    CD17    CD16    CD18   
1       6       H17Y    CD17    CD18    CD16   
1       4       H18X    CD18    CD17    H17X   
1       4       H18Y    CD18    CD17    H17Y   
1       4       H18Z    CD18    CD17    CD16   
LNACL2     136
2       6       HG3     C3      C2      OP31   
1       6       H31J    C31     C32     OP32   
1       6       H31K    C31     OP32    C32    
1       5       HG22    C2      C3      C1      OG12   
1       2       HO12    OG12    C2      C3     
2       6       HG1     C1      OP11    C2     
1       6       H11J    C11     C12     OP12   
1       6       H11K    C11     OP12    C12    
1       5       H12J    C12     O12     C13     C11    
1       6       H2A     CA2     CA3     CA1    
1       6       H2B     CA2     CA1     CA3    
1       6       H13J    C13     C12     O13    
1       6       H13K    C13     O13     C12    
1       6       H2D     CB2     CB1     CB3    
1       6       H2E     CB2     CB3     CB1    
1       5       H32J    C32     C31     O32     C33    
1       6       H2R     CC2     CC3     CC1    
1       6       H2S     CC2     CC1     CC3    
1       6       H33J    C33     C32     O33    
1       6       H33K    C33     O33     C32    
1       6       H2X     CD2     CD1     CD3    
1       6       H2Y     CD2     CD3     CD1    
1       6       H3A     CA3     CA2     CA4    
1       6       H3B     CA3     CA4     CA2    
1       6       H4A     CA4     CA3     CA5    
1       6       H4B     CA4     CA5     CA3    
1       6       H5A     CA5     CA4     CA6    
1       6       H5B     CA5     CA6     CA4    
1       6       H6A     CA6     CA5     CA7    
1       6       H6B     CA6     CA7     CA5    
1       6       H7A     CA7     CA8     CA6    
1       6       H7B     CA7     CA6     CA8    
1       6       H8A     CA8     CA9     CA7    
1       6       H8B     CA8     CA7     CA9    
1       1       H9A     CA9     CA8     CA10   
1       1       H10A    CA10    CA9     CA11   
1       6       H11A    CA11    CA12    CA10   
1       6       H11B    CA11    CA10    CA12   
1       1       H12A    CA12    CA13    CA11   
1       1       H13A    CA13    CA12    CA14   
1       6       H14A    CA14    CA13    CA15   
1       6       H14B    CA14    CA15    CA13   
1       1       H15A    CA15    CA14    CA16   
1       1       H16A    CA16    CA17    CA15   
1       6       H17A    CA17    CA18    CA16   
1       6       H17B    CA17    CA16    CA18   
1       4       H18A    CA18    CA17    CA16   
1       4       H18B    CA18    CA17    H17B   
1       4       H18C    CA18    CA17    H17A   
1       6       H3D     CB3     CB2     CB4    
1       6       H3E     CB3     CB4     CB2    
1       6       H4D     CB4     CB3     CB5    
1       6       H4E     CB4     CB5     CB3    
1       6       H5D     CB5     CB4     CB6    
1       6       H5E     CB5     CB6     CB4    
1       6       H6D     CB6     CB7     CB5    
1       6       H6E     CB6     CB5     CB7    
1       6       H7D     CB7     CB8     CB6    
1       6       H7E     CB7     CB6     CB8    
1       6       H8D     CB8     CB7     CB9    
1       6       H8E     CB8     CB9     CB7    
1       1       H9D     CB9     CB10    CB8    
1       1       H10D    CB10    CB11    CB9    
1       6       H11D    CB11    CB12    CB10   
1       6       H11E    CB11    CB10    CB12   
1       1       H12D    CB12    CB13    CB11   
1       1       H13D    CB13    CB14    CB12   
1       6       H14D    CB14    CB13    CB15   
1       6       H14E    CB14    CB15    CB13   
1       6       H15D    CB15    CB14    CB16   
1       6       H15E    CB15    CB16    CB14   
1       6       H16D    CB16    CB15    CB17   
1       6       H16E    CB16    CB17    CB15   
1       6       H17D    CB17    CB16    CB18   
1       6       H17E    CB17    CB18    CB16   
1       4       H18D    CB18    CB17    CB16   
1       4       H18E    CB18    CB17    H17E   
1       4       H18F    CB18    CB17    H17D   
1       6       H3R     CC3     CC4     CC2    
1       6       H3S     CC3     CC2     CC4    
1       6       H4R     CC4     CC5     CC3    
1       6       H4S     CC4     CC3     CC5    
1       6       H5R     CC5     CC4     CC6    
1       6       H5S     CC5     CC6     CC4    
1       6       H6R     CC6     CC5     CC7    
1       6       H6S     CC6     CC7     CC5    
1       6       H7R     CC7     CC8     CC6    
1       6       H7S     CC7     CC6     CC8    
1       6       H8R     CC8     CC7     CC9    
1       6       H8S     CC8     CC9     CC7    
1       1       H9R     CC9     CC10    CC8    
1       1       H10R    CC10    CC11    CC9    
1       6       H11R    CC11    CC10    CC12   
1       6       H11S    CC11    CC12    CC10   
1       1       H12R    CC12    CC11    CC13   
1       1       H13R    CC13    CC14    CC12   
1       6       H14R    CC14    CC15    CC13   
1       6       H14S    CC14    CC13    CC15   
1       6       H15R    CC15    CC14    CC16   
1       6       H15S    CC15    CC16    CC14   
1       6       H16R    CC16    CC17    CC15   
1       6       H16S    CC16    CC15    CC17   
1       6       H17R    CC17    CC18    CC16   
1       6       H17S    CC17    CC16    CC18   
1       4       H18R    CC18    CC17    H17S   
1       4       H18S    CC18    CC17    H17R   
1       4       H18T    CC18    CC17    CC16   
1       6       H3X     CD3     CD2     CD4    
1       6       H3Y     CD3     CD4     CD2    
1       6       H4X     CD4     CD3     CD5    
1       6       H4Y     CD4     CD5     CD3    
1       6       H5X     CD5     CD6     CD4    
1       6       H5Y     CD5     CD4     CD6    
1       6       H6X     CD6     CD5     CD7    
1       6       H6Y     CD6     CD7     CD5    
1       6       H7X     CD7     CD6     CD8    
1       6       H7Y     CD7     CD8     CD6    
1       6       H8X     CD8     CD9     CD7    
1       6       H8Y     CD8     CD7     CD9    
1       1       H9X     CD9     CD8     CD10   
1       1       H10X    CD10    CD11    CD9    
1       6       H11X    CD11    CD12    CD10   
1       6       H11Y    CD11    CD10    CD12   
1       1       H12X    CD12    CD11    CD13   
1       1       H13X    CD13    CD14    CD12   
1       6       H14X    CD14    CD13    CD15   
1       6       H14Y    CD14    CD15    CD13   
1       6       H15X    CD15    CD14    CD16   
1       6       H15Y    CD15    CD16    CD14   
1       6       H16X    CD16    CD17    CD15   
1       6       H16Y    CD16    CD15    CD17   
1       6       H17X    CD17    CD16    CD18   
1       6       H17Y    CD17    CD18    CD16   
1       4       H18X    CD18    CD17    H17X   
1       4       H18Y    CD18    CD17    H17Y   
1       4       H18Z    CD18    CD17    CD16   
LNBCL1     137
2       6       HG3     C3      C2      OP31   
1       6       H31J    C31     C32     OP32   
1       6       H31K    C31     OP32    C32    
1       5       HG22    C2      C3      C1      OG12   
1       2       HO12    OG12    C2      C3     
2       6       HG1     C1      OP11    C2     
1       2       HP13    OP13    P1      OP11   
1       6       H11J    C11     C12     OP12   
1       6       H11K    C11     OP12    C12    
1       5       H12J    C12     O12     C13     C11    
1       6       H2A     CA2     CA3     CA1    
1       6       H2B     CA2     CA1     CA3    
1       6       H13J    C13     C12     O13    
1       6       H13K    C13     O13     C12    
1       6       H2D     CB2     CB1     CB3    
1       6       H2E     CB2     CB3     CB1    
1       5       H32J    C32     C31     O32     C33    
1       6       H2R     CC2     CC3     CC1    
1       6       H2S     CC2     CC1     CC3    
1       6       H33J    C33     C32     O33    
1       6       H33K    C33     O33     C32    
1       6       H2X     CD2     CD1     CD3    
1       6       H2Y     CD2     CD3     CD1    
1       6       H3A     CA3     CA2     CA4    
1       6       H3B     CA3     CA4     CA2    
1       6       H4A     CA4     CA3     CA5    
1       6       H4B     CA4     CA5     CA3    
1       6       H5A     CA5     CA4     CA6    
1       6       H5B     CA5     CA6     CA4    
1       6       H6A     CA6     CA5     CA7    
1       6       H6B     CA6     CA7     CA5    
1       6       H7A     CA7     CA8     CA6    
1       6       H7B     CA7     CA6     CA8    
1       6       H8A     CA8     CA9     CA7    
1       6       H8B     CA8     CA7     CA9    
1       1       H9A     CA9     CA8     CA10   
1       1       H10A    CA10    CA9     CA11   
1       6       H11A    CA11    CA12    CA10   
1       6       H11B    CA11    CA10    CA12   
1       1       H12A    CA12    CA13    CA11   
1       1       H13A    CA13    CA12    CA14   
1       6       H14A    CA14    CA13    CA15   
1       6       H14B    CA14    CA15    CA13   
1       6       H15A    CA15    CA14    CA16   
1       6       H15B    CA15    CA16    CA14   
1       6       H16A    CA16    CA17    CA15   
1       6       H16B    CA16    CA15    CA17   
1       6       H17A    CA17    CA18    CA16   
1       6       H17B    CA17    CA16    CA18   
1       4       H18A    CA18    CA17    CA16   
1       4       H18B    CA18    CA17    H17B   
1       4       H18C    CA18    CA17    H17A   
1       6       H3D     CB3     CB2     CB4    
1       6       H3E     CB3     CB4     CB2    
1       6       H4D     CB4     CB3     CB5    
1       6       H4E     CB4     CB5     CB3    
1       6       H5D     CB5     CB4     CB6    
1       6       H5E     CB5     CB6     CB4    
1       6       H6D     CB6     CB7     CB5    
1       6       H6E     CB6     CB5     CB7    
1       6       H7D     CB7     CB8     CB6    
1       6       H7E     CB7     CB6     CB8    
1       6       H8D     CB8     CB7     CB9    
1       6       H8E     CB8     CB9     CB7    
1       1       H9D     CB9     CB10    CB8    
1       1       H10D    CB10    CB11    CB9    
1       6       H11D    CB11    CB12    CB10   
1       6       H11E    CB11    CB10    CB12   
1       1       H12D    CB12    CB13    CB11   
1       1       H13D    CB13    CB14    CB12   
1       6       H14D    CB14    CB13    CB15   
1       6       H14E    CB14    CB15    CB13   
1       1       H15D    CB15    CB14    CB16   
1       1       H16D    CB16    CB15    CB17   
1       6       H17D    CB17    CB16    CB18   
1       6       H17E    CB17    CB18    CB16   
1       4       H18D    CB18    CB17    CB16   
1       4       H18E    CB18    CB17    H17E   
1       4       H18F    CB18    CB17    H17D   
1       6       H3R     CC3     CC4     CC2    
1       6       H3S     CC3     CC2     CC4    
1       6       H4R     CC4     CC5     CC3    
1       6       H4S     CC4     CC3     CC5    
1       6       H5R     CC5     CC4     CC6    
1       6       H5S     CC5     CC6     CC4    
1       6       H6R     CC6     CC5     CC7    
1       6       H6S     CC6     CC7     CC5    
1       6       H7R     CC7     CC8     CC6    
1       6       H7S     CC7     CC6     CC8    
1       6       H8R     CC8     CC7     CC9    
1       6       H8S     CC8     CC9     CC7    
1       1       H9R     CC9     CC10    CC8    
1       1       H10R    CC10    CC11    CC9    
1       6       H11R    CC11    CC10    CC12   
1       6       H11S    CC11    CC12    CC10   
1       1       H12R    CC12    CC11    CC13   
1       1       H13R    CC13    CC14    CC12   
1       6       H14R    CC14    CC15    CC13   
1       6       H14S    CC14    CC13    CC15   
1       6       H15R    CC15    CC14    CC16   
1       6       H15S    CC15    CC16    CC14   
1       6       H16R    CC16    CC17    CC15   
1       6       H16S    CC16    CC15    CC17   
1       6       H17R    CC17    CC18    CC16   
1       6       H17S    CC17    CC16    CC18   
1       4       H18R    CC18    CC17    H17S   
1       4       H18S    CC18    CC17    H17R   
1       4       H18T    CC18    CC17    CC16   
1       6       H3X     CD3     CD2     CD4    
1       6       H3Y     CD3     CD4     CD2    
1       6       H4X     CD4     CD3     CD5    
1       6       H4Y     CD4     CD5     CD3    
1       6       H5X     CD5     CD6     CD4    
1       6       H5Y     CD5     CD4     CD6    
1       6       H6X     CD6     CD5     CD7    
1       6       H6Y     CD6     CD7     CD5    
1       6       H7X     CD7     CD6     CD8    
1       6       H7Y     CD7     CD8     CD6    
1       6       H8X     CD8     CD9     CD7    
1       6       H8Y     CD8     CD7     CD9    
1       1       H9X     CD9     CD8     CD10   
1       1       H10X    CD10    CD11    CD9    
1       6       H11X    CD11    CD12    CD10   
1       6       H11Y    CD11    CD10    CD12   
1       1       H12X    CD12    CD11    CD13   
1       1       H13X    CD13    CD14    CD12   
1       6       H14X    CD14    CD13    CD15   
1       6       H14Y    CD14    CD15    CD13   
1       6       H15X    CD15    CD14    CD16   
1       6       H15Y    CD15    CD16    CD14   
1       6       H16X    CD16    CD17    CD15   
1       6       H16Y    CD16    CD15    CD17   
1       6       H17X    CD17    CD16    CD18   
1       6       H17Y    CD17    CD18    CD16   
1       4       H18X    CD18    CD17    H17X   
1       4       H18Y    CD18    CD17    H17Y   
1       4       H18Z    CD18    CD17    CD16   
LNBCL2     136
2       6       HG3     C3      C2      OP31   
1       6       H31J    C31     C32     OP32   
1       6       H31K    C31     OP32    C32    
1       5       HG22    C2      C3      C1      OG12   
1       2       HO12    OG12    C2      C3     
2       6       HG1     C1      OP11    C2     
1       6       H11J    C11     C12     OP12   
1       6       H11K    C11     OP12    C12    
1       5       H12J    C12     O12     C13     C11    
1       6       H2A     CA2     CA3     CA1    
1       6       H2B     CA2     CA1     CA3    
1       6       H13J    C13     C12     O13    
1       6       H13K    C13     O13     C12    
1       6       H2D     CB2     CB1     CB3    
1       6       H2E     CB2     CB3     CB1    
1       5       H32J    C32     C31     O32     C33    
1       6       H2R     CC2     CC3     CC1    
1       6       H2S     CC2     CC1     CC3    
1       6       H33J    C33     C32     O33    
1       6       H33K    C33     O33     C32    
1       6       H2X     CD2     CD1     CD3    
1       6       H2Y     CD2     CD3     CD1    
1       6       H3A     CA3     CA2     CA4    
1       6       H3B     CA3     CA4     CA2    
1       6       H4A     CA4     CA3     CA5    
1       6       H4B     CA4     CA5     CA3    
1       6       H5A     CA5     CA4     CA6    
1       6       H5B     CA5     CA6     CA4    
1       6       H6A     CA6     CA5     CA7    
1       6       H6B     CA6     CA7     CA5    
1       6       H7A     CA7     CA8     CA6    
1       6       H7B     CA7     CA6     CA8    
1       6       H8A     CA8     CA9     CA7    
1       6       H8B     CA8     CA7     CA9    
1       1       H9A     CA9     CA8     CA10   
1       1       H10A    CA10    CA9     CA11   
1       6       H11A    CA11    CA12    CA10   
1       6       H11B    CA11    CA10    CA12   
1       1       H12A    CA12    CA13    CA11   
1       1       H13A    CA13    CA12    CA14   
1       6       H14A    CA14    CA13    CA15   
1       6       H14B    CA14    CA15    CA13   
1       6       H15A    CA15    CA14    CA16   
1       6       H15B    CA15    CA16    CA14   
1       6       H16A    CA16    CA17    CA15   
1       6       H16B    CA16    CA15    CA17   
1       6       H17A    CA17    CA18    CA16   
1       6       H17B    CA17    CA16    CA18   
1       4       H18A    CA18    CA17    CA16   
1       4       H18B    CA18    CA17    H17B   
1       4       H18C    CA18    CA17    H17A   
1       6       H3D     CB3     CB2     CB4    
1       6       H3E     CB3     CB4     CB2    
1       6       H4D     CB4     CB3     CB5    
1       6       H4E     CB4     CB5     CB3    
1       6       H5D     CB5     CB4     CB6    
1       6       H5E     CB5     CB6     CB4    
1       6       H6D     CB6     CB7     CB5    
1       6       H6E     CB6     CB5     CB7    
1       6       H7D     CB7     CB8     CB6    
1       6       H7E     CB7     CB6     CB8    
1       6       H8D     CB8     CB7     CB9    
1       6       H8E     CB8     CB9     CB7    
1       1       H9D     CB9     CB10    CB8    
1       1       H10D    CB10    CB11    CB9    
1       6       H11D    CB11    CB12    CB10   
1       6       H11E    CB11    CB10    CB12   
1       1       H12D    CB12    CB13    CB11   
1       1       H13D    CB13    CB14    CB12   
1       6       H14D    CB14    CB13    CB15   
1       6       H14E    CB14    CB15    CB13   
1       1       H15D    CB15    CB14    CB16   
1       1       H16D    CB16    CB15    CB17   
1       6       H17D    CB17    CB16    CB18   
1       6       H17E    CB17    CB18    CB16   
1       4       H18D    CB18    CB17    CB16   
1       4       H18E    CB18    CB17    H17E   
1       4       H18F    CB18    CB17    H17D   
1       6       H3R     CC3     CC4     CC2    
1       6       H3S     CC3     CC2     CC4    
1       6       H4R     CC4     CC5     CC3    
1       6       H4S     CC4     CC3     CC5    
1       6       H5R     CC5     CC4     CC6    
1       6       H5S     CC5     CC6     CC4    
1       6       H6R     CC6     CC5     CC7    
1       6       H6S     CC6     CC7     CC5    
1       6       H7R     CC7     CC8     CC6    
1       6       H7S     CC7     CC6     CC8    
1       6       H8R     CC8     CC7     CC9    
1       6       H8S     CC8     CC9     CC7    
1       1       H9R     CC9     CC10    CC8    
1       1       H10R    CC10    CC11    CC9    
1       6       H11R    CC11    CC10    CC12   
1       6       H11S    CC11    CC12    CC10   
1       1       H12R    CC12    CC11    CC13   
1       1       H13R    CC13    CC14    CC12   
1       6       H14R    CC14    CC15    CC13   
1       6       H14S    CC14    CC13    CC15   
1       6       H15R    CC15    CC14    CC16   
1       6       H15S    CC15    CC16    CC14   
1       6       H16R    CC16    CC17    CC15   
1       6       H16S    CC16    CC15    CC17   
1       6       H17R    CC17    CC18    CC16   
1       6       H17S    CC17    CC16    CC18   
1       4       H18R    CC18    CC17    H17S   
1       4       H18S    CC18    CC17    H17R   
1       4       H18T    CC18    CC17    CC16   
1       6       H3X     CD3     CD2     CD4    
1       6       H3Y     CD3     CD4     CD2    
1       6       H4X     CD4     CD3     CD5    
1       6       H4Y     CD4     CD5     CD3    
1       6       H5X     CD5     CD6     CD4    
1       6       H5Y     CD5     CD4     CD6    
1       6       H6X     CD6     CD5     CD7    
1       6       H6Y     CD6     CD7     CD5    
1       6       H7X     CD7     CD6     CD8    
1       6       H7Y     CD7     CD8     CD6    
1       6       H8X     CD8     CD9     CD7    
1       6       H8Y     CD8     CD7     CD9    
1       1       H9X     CD9     CD8     CD10   
1       1       H10X    CD10    CD11    CD9    
1       6       H11X    CD11    CD12    CD10   
1       6       H11Y    CD11    CD10    CD12   
1       1       H12X    CD12    CD11    CD13   
1       1       H13X    CD13    CD14    CD12   
1       6       H14X    CD14    CD13    CD15   
1       6       H14Y    CD14    CD15    CD13   
1       6       H15X    CD15    CD14    CD16   
1       6       H15Y    CD15    CD16    CD14   
1       6       H16X    CD16    CD17    CD15   
1       6       H16Y    CD16    CD15    CD17   
1       6       H17X    CD17    CD16    CD18   
1       6       H17Y    CD17    CD18    CD16   
1       4       H18X    CD18    CD17    H17X   
1       4       H18Y    CD18    CD17    H17Y   
1       4       H18Z    CD18    CD17    CD16   
LNCCL1     137
2       6       HG3     C3      C2      OP31   
1       6       H31J    C31     C32     OP32   
1       6       H31K    C31     OP32    C32    
1       5       HG22    C2      C3      C1      OG12   
1       2       HO12    OG12    C2      C3     
2       6       HG1     C1      OP11    C2     
1       2       HP13    OP13    P1      OP11   
1       6       H11J    C11     C12     OP12   
1       6       H11K    C11     OP12    C12    
1       5       H12J    C12     O12     C13     C11    
1       6       H2A     CA2     CA3     CA1    
1       6       H2B     CA2     CA1     CA3    
1       6       H13J    C13     C12     O13    
1       6       H13K    C13     O13     C12    
1       6       H2D     CB2     CB1     CB3    
1       6       H2E     CB2     CB3     CB1    
1       5       H32J    C32     C31     O32     C33    
1       6       H2R     CC2     CC3     CC1    
1       6       H2S     CC2     CC1     CC3    
1       6       H33J    C33     C32     O33    
1       6       H33K    C33     O33     C32    
1       6       H2X     CD2     CD1     CD3    
1       6       H2Y     CD2     CD3     CD1    
1       6       H3A     CA3     CA2     CA4    
1       6       H3B     CA3     CA4     CA2    
1       6       H4A     CA4     CA3     CA5    
1       6       H4B     CA4     CA5     CA3    
1       6       H5A     CA5     CA4     CA6    
1       6       H5B     CA5     CA6     CA4    
1       6       H6A     CA6     CA5     CA7    
1       6       H6B     CA6     CA7     CA5    
1       6       H7A     CA7     CA8     CA6    
1       6       H7B     CA7     CA6     CA8    
1       6       H8A     CA8     CA9     CA7    
1       6       H8B     CA8     CA7     CA9    
1       1       H9A     CA9     CA8     CA10   
1       1       H10A    CA10    CA9     CA11   
1       6       H11A    CA11    CA12    CA10   
1       6       H11B    CA11    CA10    CA12   
1       1       H12A    CA12    CA13    CA11   
1       1       H13A    CA13    CA12    CA14   
1       6       H14A    CA14    CA13    CA15   
1       6       H14B    CA14    CA15    CA13   
1       6       H15A    CA15    CA14    CA16   
1       6       H15B    CA15    CA16    CA14   
1       6       H16A    CA16    CA17    CA15   
1       6       H16B    CA16    CA15    CA17   
1       6       H17A    CA17    CA18    CA16   
1       6       H17B    CA17    CA16    CA18   
1       4       H18A    CA18    CA17    CA16   
1       4       H18B    CA18    CA17    H17B   
1       4       H18C    CA18    CA17    H17A   
1       6       H3D     CB3     CB2     CB4    
1       6       H3E     CB3     CB4     CB2    
1       6       H4D     CB4     CB3     CB5    
1       6       H4E     CB4     CB5     CB3    
1       6       H5D     CB5     CB4     CB6    
1       6       H5E     CB5     CB6     CB4    
1       6       H6D     CB6     CB7     CB5    
1       6       H6E     CB6     CB5     CB7    
1       6       H7D     CB7     CB8     CB6    
1       6       H7E     CB7     CB6     CB8    
1       6       H8D     CB8     CB7     CB9    
1       6       H8E     CB8     CB9     CB7    
1       1       H9D     CB9     CB10    CB8    
1       1       H10D    CB10    CB11    CB9    
1       6       H11D    CB11    CB12    CB10   
1       6       H11E    CB11    CB10    CB12   
1       1       H12D    CB12    CB13    CB11   
1       1       H13D    CB13    CB14    CB12   
1       6       H14D    CB14    CB13    CB15   
1       6       H14E    CB14    CB15    CB13   
1       6       H15D    CB15    CB14    CB16   
1       6       H15E    CB15    CB16    CB14   
1       6       H16D    CB16    CB15    CB17   
1       6       H16E    CB16    CB17    CB15   
1       6       H17D    CB17    CB16    CB18   
1       6       H17E    CB17    CB18    CB16   
1       4       H18D    CB18    CB17    CB16   
1       4       H18E    CB18    CB17    H17E   
1       4       H18F    CB18    CB17    H17D   
1       6       H3R     CC3     CC4     CC2    
1       6       H3S     CC3     CC2     CC4    
1       6       H4R     CC4     CC5     CC3    
1       6       H4S     CC4     CC3     CC5    
1       6       H5R     CC5     CC4     CC6    
1       6       H5S     CC5     CC6     CC4    
1       6       H6R     CC6     CC5     CC7    
1       6       H6S     CC6     CC7     CC5    
1       6       H7R     CC7     CC8     CC6    
1       6       H7S     CC7     CC6     CC8    
1       6       H8R     CC8     CC7     CC9    
1       6       H8S     CC8     CC9     CC7    
1       1       H9R     CC9     CC10    CC8    
1       1       H10R    CC10    CC11    CC9    
1       6       H11R    CC11    CC10    CC12   
1       6       H11S    CC11    CC12    CC10   
1       1       H12R    CC12    CC11    CC13   
1       1       H13R    CC13    CC14    CC12   
1       6       H14R    CC14    CC15    CC13   
1       6       H14S    CC14    CC13    CC15   
1       1       H15R    CC15    CC14    CC16   
1       1       H16R    CC16    CC17    CC15   
1       6       H17R    CC17    CC18    CC16   
1       6       H17S    CC17    CC16    CC18   
1       4       H18R    CC18    CC17    H17S   
1       4       H18S    CC18    CC17    H17R   
1       4       H18T    CC18    CC17    CC16   
1       6       H3X     CD3     CD2     CD4    
1       6       H3Y     CD3     CD4     CD2    
1       6       H4X     CD4     CD3     CD5    
1       6       H4Y     CD4     CD5     CD3    
1       6       H5X     CD5     CD6     CD4    
1       6       H5Y     CD5     CD4     CD6    
1       6       H6X     CD6     CD5     CD7    
1       6       H6Y     CD6     CD7     CD5    
1       6       H7X     CD7     CD6     CD8    
1       6       H7Y     CD7     CD8     CD6    
1       6       H8X     CD8     CD9     CD7    
1       6       H8Y     CD8     CD7     CD9    
1       1       H9X     CD9     CD8     CD10   
1       1       H10X    CD10    CD11    CD9    
1       6       H11X    CD11    CD12    CD10   
1       6       H11Y    CD11    CD10    CD12   
1       1       H12X    CD12    CD11    CD13   
1       1       H13X    CD13    CD14    CD12   
1       6       H14X    CD14    CD13    CD15   
1       6       H14Y    CD14    CD15    CD13   
1       6       H15X    CD15    CD14    CD16   
1       6       H15Y    CD15    CD16    CD14   
1       6       H16X    CD16    CD17    CD15   
1       6       H16Y    CD16    CD15    CD17   
1       6       H17X    CD17    CD16    CD18   
1       6       H17Y    CD17    CD18    CD16   
1       4       H18X    CD18    CD17    H17X   
1       4       H18Y    CD18    CD17    H17Y   
1       4       H18Z    CD18    CD17    CD16   
LNCCL2     136
2       6       HG3     C3      C2      OP31   
1       6       H31J    C31     C32     OP32   
1       6       H31K    C31     OP32    C32    
1       5       HG22    C2      C3      C1      OG12   
1       2       HO12    OG12    C2      C3     
2       6       HG1     C1      OP11    C2     
1       6       H11J    C11     C12     OP12   
1       6       H11K    C11     OP12    C12    
1       5       H12J    C12     O12     C13     C11    
1       6       H2A     CA2     CA3     CA1    
1       6       H2B     CA2     CA1     CA3    
1       6       H13J    C13     C12     O13    
1       6       H13K    C13     O13     C12    
1       6       H2D     CB2     CB1     CB3    
1       6       H2E     CB2     CB3     CB1    
1       5       H32J    C32     C31     O32     C33    
1       6       H2R     CC2     CC3     CC1    
1       6       H2S     CC2     CC1     CC3    
1       6       H33J    C33     C32     O33    
1       6       H33K    C33     O33     C32    
1       6       H2X     CD2     CD1     CD3    
1       6       H2Y     CD2     CD3     CD1    
1       6       H3A     CA3     CA2     CA4    
1       6       H3B     CA3     CA4     CA2    
1       6       H4A     CA4     CA3     CA5    
1       6       H4B     CA4     CA5     CA3    
1       6       H5A     CA5     CA4     CA6    
1       6       H5B     CA5     CA6     CA4    
1       6       H6A     CA6     CA5     CA7    
1       6       H6B     CA6     CA7     CA5    
1       6       H7A     CA7     CA8     CA6    
1       6       H7B     CA7     CA6     CA8    
1       6       H8A     CA8     CA9     CA7    
1       6       H8B     CA8     CA7     CA9    
1       1       H9A     CA9     CA8     CA10   
1       1       H10A    CA10    CA9     CA11   
1       6       H11A    CA11    CA12    CA10   
1       6       H11B    CA11    CA10    CA12   
1       1       H12A    CA12    CA13    CA11   
1       1       H13A    CA13    CA12    CA14   
1       6       H14A    CA14    CA13    CA15   
1       6       H14B    CA14    CA15    CA13   
1       6       H15A    CA15    CA14    CA16   
1       6       H15B    CA15    CA16    CA14   
1       6       H16A    CA16    CA17    CA15   
1       6       H16B    CA16    CA15    CA17   
1       6       H17A    CA17    CA18    CA16   
1       6       H17B    CA17    CA16    CA18   
1       4       H18A    CA18    CA17    CA16   
1       4       H18B    CA18    CA17    H17B   
1       4       H18C    CA18    CA17    H17A   
1       6       H3D     CB3     CB2     CB4    
1       6       H3E     CB3     CB4     CB2    
1       6       H4D     CB4     CB3     CB5    
1       6       H4E     CB4     CB5     CB3    
1       6       H5D     CB5     CB4     CB6    
1       6       H5E     CB5     CB6     CB4    
1       6       H6D     CB6     CB7     CB5    
1       6       H6E     CB6     CB5     CB7    
1       6       H7D     CB7     CB8     CB6    
1       6       H7E     CB7     CB6     CB8    
1       6       H8D     CB8     CB7     CB9    
1       6       H8E     CB8     CB9     CB7    
1       1       H9D     CB9     CB10    CB8    
1       1       H10D    CB10    CB11    CB9    
1       6       H11D    CB11    CB12    CB10   
1       6       H11E    CB11    CB10    CB12   
1       1       H12D    CB12    CB13    CB11   
1       1       H13D    CB13    CB14    CB12   
1       6       H14D    CB14    CB13    CB15   
1       6       H14E    CB14    CB15    CB13   
1       6       H15D    CB15    CB14    CB16   
1       6       H15E    CB15    CB16    CB14   
1       6       H16D    CB16    CB15    CB17   
1       6       H16E    CB16    CB17    CB15   
1       6       H17D    CB17    CB16    CB18   
1       6       H17E    CB17    CB18    CB16   
1       4       H18D    CB18    CB17    CB16   
1       4       H18E    CB18    CB17    H17E   
1       4       H18F    CB18    CB17    H17D   
1       6       H3R     CC3     CC4     CC2    
1       6       H3S     CC3     CC2     CC4    
1       6       H4R     CC4     CC5     CC3    
1       6       H4S     CC4     CC3     CC5    
1       6       H5R     CC5     CC4     CC6    
1       6       H5S     CC5     CC6     CC4    
1       6       H6R     CC6     CC5     CC7    
1       6       H6S     CC6     CC7     CC5    
1       6       H7R     CC7     CC8     CC6    
1       6       H7S     CC7     CC6     CC8    
1       6       H8R     CC8     CC7     CC9    
1       6       H8S     CC8     CC9     CC7    
1       1       H9R     CC9     CC10    CC8    
1       1       H10R    CC10    CC11    CC9    
1       6       H11R    CC11    CC10    CC12   
1       6       H11S    CC11    CC12    CC10   
1       1       H12R    CC12    CC11    CC13   
1       1       H13R    CC13    CC14    CC12   
1       6       H14R    CC14    CC15    CC13   
1       6       H14S    CC14    CC13    CC15   
1       1       H15R    CC15    CC14    CC16   
1       1       H16R    CC16    CC17    CC15   
1       6       H17R    CC17    CC18    CC16   
1       6       H17S    CC17    CC16    CC18   
1       4       H18R    CC18    CC17    H17S   
1       4       H18S    CC18    CC17    H17R   
1       4       H18T    CC18    CC17    CC16   
1       6       H3X     CD3     CD2     CD4    
1       6       H3Y     CD3     CD4     CD2    
1       6       H4X     CD4     CD3     CD5    
1       6       H4Y     CD4     CD5     CD3    
1       6       H5X     CD5     CD6     CD4    
1       6       H5Y     CD5     CD4     CD6    
1       6       H6X     CD6     CD5     CD7    
1       6       H6Y     CD6     CD7     CD5    
1       6       H7X     CD7     CD6     CD8    
1       6       H7Y     CD7     CD8     CD6    
1       6       H8X     CD8     CD9     CD7    
1       6       H8Y     CD8     CD7     CD9    
1       1       H9X     CD9     CD8     CD10   
1       1       H10X    CD10    CD11    CD9    
1       6       H11X    CD11    CD12    CD10   
1       6       H11Y    CD11    CD10    CD12   
1       1       H12X    CD12    CD11    CD13   
1       1       H13X    CD13    CD14    CD12   
1       6       H14X    CD14    CD13    CD15   
1       6       H14Y    CD14    CD15    CD13   
1       6       H15X    CD15    CD14    CD16   
1       6       H15Y    CD15    CD16    CD14   
1       6       H16X    CD16    CD17    CD15   
1       6       H16Y    CD16    CD15    CD17   
1       6       H17X    CD17    CD16    CD18   
1       6       H17Y    CD17    CD18    CD16   
1       4       H18X    CD18    CD17    H17X   
1       4       H18Y    CD18    CD17    H17Y   
1       4       H18Z    CD18    CD17    CD16   
LNDCL1     137
2       6       HG3     C3      C2      OP31   
1       6       H31J    C31     C32     OP32   
1       6       H31K    C31     OP32    C32    
1       5       HG22    C2      C3      C1      OG12   
1       2       HO12    OG12    C2      C3     
2       6       HG1     C1      OP11    C2     
1       2       HP13    OP13    P1      OP11   
1       6       H11J    C11     C12     OP12   
1       6       H11K    C11     OP12    C12    
1       5       H12J    C12     O12     C13     C11    
1       6       H2A     CA2     CA3     CA1    
1       6       H2B     CA2     CA1     CA3    
1       6       H13J    C13     C12     O13    
1       6       H13K    C13     O13     C12    
1       6       H2D     CB2     CB1     CB3    
1       6       H2E     CB2     CB3     CB1    
1       5       H32J    C32     C31     O32     C33    
1       6       H2R     CC2     CC3     CC1    
1       6       H2S     CC2     CC1     CC3    
1       6       H33J    C33     C32     O33    
1       6       H33K    C33     O33     C32    
1       6       H2X     CD2     CD1     CD3    
1       6       H2Y     CD2     CD3     CD1    
1       6       H3A     CA3     CA2     CA4    
1       6       H3B     CA3     CA4     CA2    
1       6       H4A     CA4     CA3     CA5    
1       6       H4B     CA4     CA5     CA3    
1       6       H5A     CA5     CA4     CA6    
1       6       H5B     CA5     CA6     CA4    
1       6       H6A     CA6     CA5     CA7    
1       6       H6B     CA6     CA7     CA5    
1       6       H7A     CA7     CA8     CA6    
1       6       H7B     CA7     CA6     CA8    
1       6       H8A     CA8     CA9     CA7    
1       6       H8B     CA8     CA7     CA9    
1       1       H9A     CA9     CA8     CA10   
1       1       H10A    CA10    CA9     CA11   
1       6       H11A    CA11    CA12    CA10   
1       6       H11B    CA11    CA10    CA12   
1       1       H12A    CA12    CA13    CA11   
1       1       H13A    CA13    CA12    CA14   
1       6       H14A    CA14    CA13    CA15   
1       6       H14B    CA14    CA15    CA13   
1       6       H15A    CA15    CA14    CA16   
1       6       H15B    CA15    CA16    CA14   
1       6       H16A    CA16    CA17    CA15   
1       6       H16B    CA16    CA15    CA17   
1       6       H17A    CA17    CA18    CA16   
1       6       H17B    CA17    CA16    CA18   
1       4       H18A    CA18    CA17    CA16   
1       4       H18B    CA18    CA17    H17B   
1       4       H18C    CA18    CA17    H17A   
1       6       H3D     CB3     CB2     CB4    
1       6       H3E     CB3     CB4     CB2    
1       6       H4D     CB4     CB3     CB5    
1       6       H4E     CB4     CB5     CB3    
1       6       H5D     CB5     CB4     CB6    
1       6       H5E     CB5     CB6     CB4    
1       6       H6D     CB6     CB7     CB5    
1       6       H6E     CB6     CB5     CB7    
1       6       H7D     CB7     CB8     CB6    
1       6       H7E     CB7     CB6     CB8    
1       6       H8D     CB8     CB7     CB9    
1       6       H8E     CB8     CB9     CB7    
1       1       H9D     CB9     CB10    CB8    
1       1       H10D    CB10    CB11    CB9    
1       6       H11D    CB11    CB12    CB10   
1       6       H11E    CB11    CB10    CB12   
1       1       H12D    CB12    CB13    CB11   
1       1       H13D    CB13    CB14    CB12   
1       6       H14D    CB14    CB13    CB15   
1       6       H14E    CB14    CB15    CB13   
1       6       H15D    CB15    CB14    CB16   
1       6       H15E    CB15    CB16    CB14   
1       6       H16D    CB16    CB15    CB17   
1       6       H16E    CB16    CB17    CB15   
1       6       H17D    CB17    CB16    CB18   
1       6       H17E    CB17    CB18    CB16   
1       4       H18D    CB18    CB17    CB16   
1       4       H18E    CB18    CB17    H17E   
1       4       H18F    CB18    CB17    H17D   
1       6       H3R     CC3     CC4     CC2    
1       6       H3S     CC3     CC2     CC4    
1       6       H4R     CC4     CC5     CC3    
1       6       H4S     CC4     CC3     CC5    
1       6       H5R     CC5     CC4     CC6    
1       6       H5S     CC5     CC6     CC4    
1       6       H6R     CC6     CC5     CC7    
1       6       H6S     CC6     CC7     CC5    
1       6       H7R     CC7     CC8     CC6    
1       6       H7S     CC7     CC6     CC8    
1       6       H8R     CC8     CC7     CC9    
1       6       H8S     CC8     CC9     CC7    
1       1       H9R     CC9     CC10    CC8    
1       1       H10R    CC10    CC11    CC9    
1       6       H11R    CC11    CC10    CC12   
1       6       H11S    CC11    CC12    CC10   
1       1       H12R    CC12    CC11    CC13   
1       1       H13R    CC13    CC14    CC12   
1       6       H14R    CC14    CC15    CC13   
1       6       H14S    CC14    CC13    CC15   
1       6       H15R    CC15    CC14    CC16   
1       6       H15S    CC15    CC16    CC14   
1       6       H16R    CC16    CC17    CC15   
1       6       H16S    CC16    CC15    CC17   
1       6       H17R    CC17    CC18    CC16   
1       6       H17S    CC17    CC16    CC18   
1       4       H18R    CC18    CC17    H17S   
1       4       H18S    CC18    CC17    H17R   
1       4       H18T    CC18    CC17    CC16   
1       6       H3X     CD3     CD2     CD4    
1       6       H3Y     CD3     CD4     CD2    
1       6       H4X     CD4     CD3     CD5    
1       6       H4Y     CD4     CD5     CD3    
1       6       H5X     CD5     CD6     CD4    
1       6       H5Y     CD5     CD4     CD6    
1       6       H6X     CD6     CD5     CD7    
1       6       H6Y     CD6     CD7     CD5    
1       6       H7X     CD7     CD6     CD8    
1       6       H7Y     CD7     CD8     CD6    
1       6       H8X     CD8     CD9     CD7    
1       6       H8Y     CD8     CD7     CD9    
1       1       H9X     CD9     CD8     CD10   
1       1       H10X    CD10    CD11    CD9    
1       6       H11X    CD11    CD12    CD10   
1       6       H11Y    CD11    CD10    CD12   
1       1       H12X    CD12    CD11    CD13   
1       1       H13X    CD13    CD14    CD12   
1       6       H14X    CD14    CD13    CD15   
1       6       H14Y    CD14    CD15    CD13   
1       1       H15X    CD15    CD14    CD16   
1       1       H16X    CD16    CD17    CD15   
1       6       H17X    CD17    CD16    CD18   
1       6       H17Y    CD17    CD18    CD16   
1       4       H18X    CD18    CD17    H17X   
1       4       H18Y    CD18    CD17    H17Y   
1       4       H18Z    CD18    CD17    CD16   
LNDCL2     136
2       6       HG3     C3      C2      OP31   
1       6       H31J    C31     C32     OP32   
1       6       H31K    C31     OP32    C32    
1       5       HG22    C2      C3      C1      OG12   
1       2       HO12    OG12    C2      C3     
2       6       HG1     C1      OP11    C2     
1       6       H11J    C11     C12     OP12   
1       6       H11K    C11     OP12    C12    
1       5       H12J    C12     O12     C13     C11    
1       6       H2A     CA2     CA3     CA1    
1       6       H2B     CA2     CA1     CA3    
1       6       H13J    C13     C12     O13    
1       6       H13K    C13     O13     C12    
1       6       H2D     CB2     CB1     CB3    
1       6       H2E     CB2     CB3     CB1    
1       5       H32J    C32     C31     O32     C33    
1       6       H2R     CC2     CC3     CC1    
1       6       H2S     CC2     CC1     CC3    
1       6       H33J    C33     C32     O33    
1       6       H33K    C33     O33     C32    
1       6       H2X     CD2     CD1     CD3    
1       6       H2Y     CD2     CD3     CD1    
1       6       H3A     CA3     CA2     CA4    
1       6       H3B     CA3     CA4     CA2    
1       6       H4A     CA4     CA3     CA5    
1       6       H4B     CA4     CA5     CA3    
1       6       H5A     CA5     CA4     CA6    
1       6       H5B     CA5     CA6     CA4    
1       6       H6A     CA6     CA5     CA7    
1       6       H6B     CA6     CA7     CA5    
1       6       H7A     CA7     CA8     CA6    
1       6       H7B     CA7     CA6     CA8    
1       6       H8A     CA8     CA9     CA7    
1       6       H8B     CA8     CA7     CA9    
1       1       H9A     CA9     CA8     CA10   
1       1       H10A    CA10    CA9     CA11   
1       6       H11A    CA11    CA12    CA10   
1       6       H11B    CA11    CA10    CA12   
1       1       H12A    CA12    CA13    CA11   
1       1       H13A    CA13    CA12    CA14   
1       6       H14A    CA14    CA13    CA15   
1       6       H14B    CA14    CA15    CA13   
1       6       H15A    CA15    CA14    CA16   
1       6       H15B    CA15    CA16    CA14   
1       6       H16A    CA16    CA17    CA15   
1       6       H16B    CA16    CA15    CA17   
1       6       H17A    CA17    CA18    CA16   
1       6       H17B    CA17    CA16    CA18   
1       4       H18A    CA18    CA17    CA16   
1       4       H18B    CA18    CA17    H17B   
1       4       H18C    CA18    CA17    H17A   
1       6       H3D     CB3     CB2     CB4    
1       6       H3E     CB3     CB4     CB2    
1       6       H4D     CB4     CB3     CB5    
1       6       H4E     CB4     CB5     CB3    
1       6       H5D     CB5     CB4     CB6    
1       6       H5E     CB5     CB6     CB4    
1       6       H6D     CB6     CB7     CB5    
1       6       H6E     CB6     CB5     CB7    
1       6       H7D     CB7     CB8     CB6    
1       6       H7E     CB7     CB6     CB8    
1       6       H8D     CB8     CB7     CB9    
1       6       H8E     CB8     CB9     CB7    
1       1       H9D     CB9     CB10    CB8    
1       1       H10D    CB10    CB11    CB9    
1       6       H11D    CB11    CB12    CB10   
1       6       H11E    CB11    CB10    CB12   
1       1       H12D    CB12    CB13    CB11   
1       1       H13D    CB13    CB14    CB12   
1       6       H14D    CB14    CB13    CB15   
1       6       H14E    CB14    CB15    CB13   
1       6       H15D    CB15    CB14    CB16   
1       6       H15E    CB15    CB16    CB14   
1       6       H16D    CB16    CB15    CB17   
1       6       H16E    CB16    CB17    CB15   
1       6       H17D    CB17    CB16    CB18   
1       6       H17E    CB17    CB18    CB16   
1       4       H18D    CB18    CB17    CB16   
1       4       H18E    CB18    CB17    H17E   
1       4       H18F    CB18    CB17    H17D   
1       6       H3R     CC3     CC4     CC2    
1       6       H3S     CC3     CC2     CC4    
1       6       H4R     CC4     CC5     CC3    
1       6       H4S     CC4     CC3     CC5    
1       6       H5R     CC5     CC4     CC6    
1       6       H5S     CC5     CC6     CC4    
1       6       H6R     CC6     CC5     CC7    
1       6       H6S     CC6     CC7     CC5    
1       6       H7R     CC7     CC8     CC6    
1       6       H7S     CC7     CC6     CC8    
1       6       H8R     CC8     CC7     CC9    
1       6       H8S     CC8     CC9     CC7    
1       1       H9R     CC9     CC10    CC8    
1       1       H10R    CC10    CC11    CC9    
1       6       H11R    CC11    CC10    CC12   
1       6       H11S    CC11    CC12    CC10   
1       1       H12R    CC12    CC11    CC13   
1       1       H13R    CC13    CC14    CC12   
1       6       H14R    CC14    CC15    CC13   
1       6       H14S    CC14    CC13    CC15   
1       6       H15R    CC15    CC14    CC16   
1       6       H15S    CC15    CC16    CC14   
1       6       H16R    CC16    CC17    CC15   
1       6       H16S    CC16    CC15    CC17   
1       6       H17R    CC17    CC18    CC16   
1       6       H17S    CC17    CC16    CC18   
1       4       H18R    CC18    CC17    H17S   
1       4       H18S    CC18    CC17    H17R   
1       4       H18T    CC18    CC17    CC16   
1       6       H3X     CD3     CD2     CD4    
1       6       H3Y     CD3     CD4     CD2    
1       6       H4X     CD4     CD3     CD5    
1       6       H4Y     CD4     CD5     CD3    
1       6       H5X     CD5     CD6     CD4    
1       6       H5Y     CD5     CD4     CD6    
1       6       H6X     CD6     CD5     CD7    
1       6       H6Y     CD6     CD7     CD5    
1       6       H7X     CD7     CD6     CD8    
1       6       H7Y     CD7     CD8     CD6    
1       6       H8X     CD8     CD9     CD7    
1       6       H8Y     CD8     CD7     CD9    
1       1       H9X     CD9     CD8     CD10   
1       1       H10X    CD10    CD11    CD9    
1       6       H11X    CD11    CD12    CD10   
1       6       H11Y    CD11    CD10    CD12   
1       1       H12X    CD12    CD11    CD13   
1       1       H13X    CD13    CD14    CD12   
1       6       H14X    CD14    CD13    CD15   
1       6       H14Y    CD14    CD15    CD13   
1       1       H15X    CD15    CD14    CD16   
1       1       H16X    CD16    CD17    CD15   
1       6       H17X    CD17    CD16    CD18   
1       6       H17Y    CD17    CD18    CD16   
1       4       H18X    CD18    CD17    H17X   
1       4       H18Y    CD18    CD17    H17Y   
1       4       H18Z    CD18    CD17    CD16   
LOACL1     141
2       6       HG3     C3      C2      OP31   
1       6       H31J    C31     C32     OP32   
1       6       H31K    C31     OP32    C32    
1       5       HG22    C2      C3      C1      OG12   
1       2       HO12    OG12    C2      C3     
2       6       HG1     C1      OP11    C2     
1       2       HP13    OP13    P1      OP11   
1       6       H11J    C11     C12     OP12   
1       6       H11K    C11     OP12    C12    
1       5       H12J    C12     O12     C13     C11    
1       6       H2A     CA2     CA3     CA1    
1       6       H2B     CA2     CA1     CA3    
1       6       H13J    C13     C12     O13    
1       6       H13K    C13     O13     C12    
1       6       H2D     CB2     CB1     CB3    
1       6       H2E     CB2     CB3     CB1    
1       5       H32J    C32     C31     O32     C33    
1       6       H2R     CC2     CC3     CC1    
1       6       H2S     CC2     CC1     CC3    
1       6       H33J    C33     C32     O33    
1       6       H33K    C33     O33     C32    
1       6       H2X     CD2     CD1     CD3    
1       6       H2Y     CD2     CD3     CD1    
1       6       H3A     CA3     CA2     CA4    
1       6       H3B     CA3     CA4     CA2    
1       6       H4A     CA4     CA3     CA5    
1       6       H4B     CA4     CA5     CA3    
1       6       H5A     CA5     CA4     CA6    
1       6       H5B     CA5     CA6     CA4    
1       6       H6A     CA6     CA5     CA7    
1       6       H6B     CA6     CA7     CA5    
1       6       H7A     CA7     CA8     CA6    
1       6       H7B     CA7     CA6     CA8    
1       6       H8A     CA8     CA9     CA7    
1       6       H8B     CA8     CA7     CA9    
1       1       H9A     CA9     CA8     CA10   
1       1       H10A    CA10    CA9     CA11   
1       6       H11A    CA11    CA12    CA10   
1       6       H11B    CA11    CA10    CA12   
1       6       H12A    CA12    CA11    CA13   
1       6       H12B    CA12    CA13    CA11   
1       6       H13A    CA13    CA12    CA14   
1       6       H13B    CA13    CA14    CA12   
1       6       H14A    CA14    CA13    CA15   
1       6       H14B    CA14    CA15    CA13   
1       6       H15A    CA15    CA14    CA16   
1       6       H15B    CA15    CA16    CA14   
1       6       H16A    CA16    CA17    CA15   
1       6       H16B    CA16    CA15    CA17   
1       6       H17A    CA17    CA18    CA16   
1       6       H17B    CA17    CA16    CA18   
1       4       H18A    CA18    CA17    CA16   
1       4       H18B    CA18    CA17    H17B   
1       4       H18C    CA18    CA17    H17A   
1       6       H3D     CB3     CB2     CB4    
1       6       H3E     CB3     CB4     CB2    
1       6       H4D     CB4     CB3     CB5    
1       6       H4E     CB4     CB5     CB3    
1       6       H5D     CB5     CB4     CB6    
1       6       H5E     CB5     CB6     CB4    
1       6       H6D     CB6     CB7     CB5    
1       6       H6E     CB6     CB5     CB7    
1       6       H7D     CB7     CB8     CB6    
1       6       H7E     CB7     CB6     CB8    
1       6       H8D     CB8     CB7     CB9    
1       6       H8E     CB8     CB9     CB7    
1       1       H9D     CB9     CB10    CB8    
1       1       H10D    CB10    CB11    CB9    
1       6       H11D    CB11    CB12    CB10   
1       6       H11E    CB11    CB10    CB12   
1       1       H12D    CB12    CB13    CB11   
1       1       H13D    CB13    CB14    CB12   
1       6       H14D    CB14    CB13    CB15   
1       6       H14E    CB14    CB15    CB13   
1       6       H15D    CB15    CB14    CB16   
1       6       H15E    CB15    CB16    CB14   
1       6       H16D    CB16    CB15    CB17   
1       6       H16E    CB16    CB17    CB15   
1       6       H17D    CB17    CB16    CB18   
1       6       H17E    CB17    CB18    CB16   
1       4       H18D    CB18    CB17    CB16   
1       4       H18E    CB18    CB17    H17E   
1       4       H18F    CB18    CB17    H17D   
1       6       H3R     CC3     CC4     CC2    
1       6       H3S     CC3     CC2     CC4    
1       6       H4R     CC4     CC5     CC3    
1       6       H4S     CC4     CC3     CC5    
1       6       H5R     CC5     CC4     CC6    
1       6       H5S     CC5     CC6     CC4    
1       6       H6R     CC6     CC5     CC7    
1       6       H6S     CC6     CC7     CC5    
1       6       H7R     CC7     CC8     CC6    
1       6       H7S     CC7     CC6     CC8    
1       6       H8R     CC8     CC7     CC9    
1       6       H8S     CC8     CC9     CC7    
1       1       H9R     CC9     CC10    CC8    
1       1       H10R    CC10    CC11    CC9    
1       6       H11R    CC11    CC10    CC12   
1       6       H11S    CC11    CC12    CC10   
1       1       H12R    CC12    CC11    CC13   
1       1       H13R    CC13    CC14    CC12   
1       6       H14R    CC14    CC15    CC13   
1       6       H14S    CC14    CC13    CC15   
1       6       H15R    CC15    CC14    CC16   
1       6       H15S    CC15    CC16    CC14   
1       6       H16R    CC16    CC17    CC15   
1       6       H16S    CC16    CC15    CC17   
1       6       H17R    CC17    CC18    CC16   
1       6       H17S    CC17    CC16    CC18   
1       4       H18R    CC18    CC17    H17S   
1       4       H18S    CC18    CC17    H17R   
1       4       H18T    CC18    CC17    CC16   
1       6       H3X     CD3     CD2     CD4    
1       6       H3Y     CD3     CD4     CD2    
1       6       H4X     CD4     CD3     CD5    
1       6       H4Y     CD4     CD5     CD3    
1       6       H5X     CD5     CD6     CD4    
1       6       H5Y     CD5     CD4     CD6    
1       6       H6X     CD6     CD5     CD7    
1       6       H6Y     CD6     CD7     CD5    
1       6       H7X     CD7     CD6     CD8    
1       6       H7Y     CD7     CD8     CD6    
1       6       H8X     CD8     CD9     CD7    
1       6       H8Y     CD8     CD7     CD9    
1       1       H9X     CD9     CD8     CD10   
1       1       H10X    CD10    CD11    CD9    
1       6       H11X    CD11    CD12    CD10   
1       6       H11Y    CD11    CD10    CD12   
1       1       H12X    CD12    CD11    CD13   
1       1       H13X    CD13    CD14    CD12   
1       6       H14X    CD14    CD13    CD15   
1       6       H14Y    CD14    CD15    CD13   
1       6       H15X    CD15    CD14    CD16   
1       6       H15Y    CD15    CD16    CD14   
1       6       H16X    CD16    CD17    CD15   
1       6       H16Y    CD16    CD15    CD17   
1       6       H17X    CD17    CD16    CD18   
1       6       H17Y    CD17    CD18    CD16   
1       4       H18X    CD18    CD17    H17X   
1       4       H18Y    CD18    CD17    H17Y   
1       4       H18Z    CD18    CD17    CD16   
LOACL2     140
2       6       HG3     C3      C2      OP31   
1       6       H31J    C31     C32     OP32   
1       6       H31K    C31     OP32    C32    
1       5       HG22    C2      C3      C1      OG12   
1       2       HO12    OG12    C2      C3     
2       6       HG1     C1      OP11    C2     
1       6       H11J    C11     C12     OP12   
1       6       H11K    C11     OP12    C12    
1       5       H12J    C12     O12     C13     C11    
1       6       H2A     CA2     CA3     CA1    
1       6       H2B     CA2     CA1     CA3    
1       6       H13J    C13     C12     O13    
1       6       H13K    C13     O13     C12    
1       6       H2D     CB2     CB1     CB3    
1       6       H2E     CB2     CB3     CB1    
1       5       H32J    C32     C31     O32     C33    
1       6       H2R     CC2     CC3     CC1    
1       6       H2S     CC2     CC1     CC3    
1       6       H33J    C33     C32     O33    
1       6       H33K    C33     O33     C32    
1       6       H2X     CD2     CD1     CD3    
1       6       H2Y     CD2     CD3     CD1    
1       6       H3A     CA3     CA2     CA4    
1       6       H3B     CA3     CA4     CA2    
1       6       H4A     CA4     CA3     CA5    
1       6       H4B     CA4     CA5     CA3    
1       6       H5A     CA5     CA4     CA6    
1       6       H5B     CA5     CA6     CA4    
1       6       H6A     CA6     CA5     CA7    
1       6       H6B     CA6     CA7     CA5    
1       6       H7A     CA7     CA8     CA6    
1       6       H7B     CA7     CA6     CA8    
1       6       H8A     CA8     CA9     CA7    
1       6       H8B     CA8     CA7     CA9    
1       1       H9A     CA9     CA8     CA10   
1       1       H10A    CA10    CA9     CA11   
1       6       H11A    CA11    CA12    CA10   
1       6       H11B    CA11    CA10    CA12   
1       6       H12A    CA12    CA11    CA13   
1       6       H12B    CA12    CA13    CA11   
1       6       H13A    CA13    CA12    CA14   
1       6       H13B    CA13    CA14    CA12   
1       6       H14A    CA14    CA13    CA15   
1       6       H14B    CA14    CA15    CA13   
1       6       H15A    CA15    CA14    CA16   
1       6       H15B    CA15    CA16    CA14   
1       6       H16A    CA16    CA17    CA15   
1       6       H16B    CA16    CA15    CA17   
1       6       H17A    CA17    CA18    CA16   
1       6       H17B    CA17    CA16    CA18   
1       4       H18A    CA18    CA17    CA16   
1       4       H18B    CA18    CA17    H17B   
1       4       H18C    CA18    CA17    H17A   
1       6       H3D     CB3     CB2     CB4    
1       6       H3E     CB3     CB4     CB2    
1       6       H4D     CB4     CB3     CB5    
1       6       H4E     CB4     CB5     CB3    
1       6       H5D     CB5     CB4     CB6    
1       6       H5E     CB5     CB6     CB4    
1       6       H6D     CB6     CB7     CB5    
1       6       H6E     CB6     CB5     CB7    
1       6       H7D     CB7     CB8     CB6    
1       6       H7E     CB7     CB6     CB8    
1       6       H8D     CB8     CB7     CB9    
1       6       H8E     CB8     CB9     CB7    
1       1       H9D     CB9     CB10    CB8    
1       1       H10D    CB10    CB11    CB9    
1       6       H11D    CB11    CB12    CB10   
1       6       H11E    CB11    CB10    CB12   
1       1       H12D    CB12    CB13    CB11   
1       1       H13D    CB13    CB14    CB12   
1       6       H14D    CB14    CB13    CB15   
1       6       H14E    CB14    CB15    CB13   
1       6       H15D    CB15    CB14    CB16   
1       6       H15E    CB15    CB16    CB14   
1       6       H16D    CB16    CB15    CB17   
1       6       H16E    CB16    CB17    CB15   
1       6       H17D    CB17    CB16    CB18   
1       6       H17E    CB17    CB18    CB16   
1       4       H18D    CB18    CB17    CB16   
1       4       H18E    CB18    CB17    H17E   
1       4       H18F    CB18    CB17    H17D   
1       6       H3R     CC3     CC4     CC2    
1       6       H3S     CC3     CC2     CC4    
1       6       H4R     CC4     CC5     CC3    
1       6       H4S     CC4     CC3     CC5    
1       6       H5R     CC5     CC4     CC6    
1       6       H5S     CC5     CC6     CC4    
1       6       H6R     CC6     CC5     CC7    
1       6       H6S     CC6     CC7     CC5    
1       6       H7R     CC7     CC8     CC6    
1       6       H7S     CC7     CC6     CC8    
1       6       H8R     CC8     CC7     CC9    
1       6       H8S     CC8     CC9     CC7    
1       1       H9R     CC9     CC10    CC8    
1       1       H10R    CC10    CC11    CC9    
1       6       H11R    CC11    CC10    CC12   
1       6       H11S    CC11    CC12    CC10   
1       1       H12R    CC12    CC11    CC13   
1       1       H13R    CC13    CC14    CC12   
1       6       H14R    CC14    CC15    CC13   
1       6       H14S    CC14    CC13    CC15   
1       6       H15R    CC15    CC14    CC16   
1       6       H15S    CC15    CC16    CC14   
1       6       H16R    CC16    CC17    CC15   
1       6       H16S    CC16    CC15    CC17   
1       6       H17R    CC17    CC18    CC16   
1       6       H17S    CC17    CC16    CC18   
1       4       H18R    CC18    CC17    H17S   
1       4       H18S    CC18    CC17    H17R   
1       4       H18T    CC18    CC17    CC16   
1       6       H3X     CD3     CD2     CD4    
1       6       H3Y     CD3     CD4     CD2    
1       6       H4X     CD4     CD3     CD5    
1       6       H4Y     CD4     CD5     CD3    
1       6       H5X     CD5     CD6     CD4    
1       6       H5Y     CD5     CD4     CD6    
1       6       H6X     CD6     CD5     CD7    
1       6       H6Y     CD6     CD7     CD5    
1       6       H7X     CD7     CD6     CD8    
1       6       H7Y     CD7     CD8     CD6    
1       6       H8X     CD8     CD9     CD7    
1       6       H8Y     CD8     CD7     CD9    
1       1       H9X     CD9     CD8     CD10   
1       1       H10X    CD10    CD11    CD9    
1       6       H11X    CD11    CD12    CD10   
1       6       H11Y    CD11    CD10    CD12   
1       1       H12X    CD12    CD11    CD13   
1       1       H13X    CD13    CD14    CD12   
1       6       H14X    CD14    CD13    CD15   
1       6       H14Y    CD14    CD15    CD13   
1       6       H15X    CD15    CD14    CD16   
1       6       H15Y    CD15    CD16    CD14   
1       6       H16X    CD16    CD17    CD15   
1       6       H16Y    CD16    CD15    CD17   
1       6       H17X    CD17    CD16    CD18   
1       6       H17Y    CD17    CD18    CD16   
1       4       H18X    CD18    CD17    H17X   
1       4       H18Y    CD18    CD17    H17Y   
1       4       H18Z    CD18    CD17    CD16   
LOCCL1     141
2       6       HG3     C3      C2      OP31   
1       6       H31J    C31     C32     OP32   
1       6       H31K    C31     OP32    C32    
1       5       HG22    C2      C3      C1      OG12   
1       2       HO12    OG12    C2      C3     
2       6       HG1     C1      OP11    C2     
1       2       HP13    OP13    P1      OP11   
1       6       H11J    C11     C12     OP12   
1       6       H11K    C11     OP12    C12    
1       5       H12J    C12     O12     C13     C11    
1       6       H2A     CA2     CA3     CA1    
1       6       H2B     CA2     CA1     CA3    
1       6       H13J    C13     C12     O13    
1       6       H13K    C13     O13     C12    
1       6       H2D     CB2     CB1     CB3    
1       6       H2E     CB2     CB3     CB1    
1       5       H32J    C32     C31     O32     C33    
1       6       H2R     CC2     CC3     CC1    
1       6       H2S     CC2     CC1     CC3    
1       6       H33J    C33     C32     O33    
1       6       H33K    C33     O33     C32    
1       6       H2X     CD2     CD1     CD3    
1       6       H2Y     CD2     CD3     CD1    
1       6       H3A     CA3     CA2     CA4    
1       6       H3B     CA3     CA4     CA2    
1       6       H4A     CA4     CA3     CA5    
1       6       H4B     CA4     CA5     CA3    
1       6       H5A     CA5     CA4     CA6    
1       6       H5B     CA5     CA6     CA4    
1       6       H6A     CA6     CA5     CA7    
1       6       H6B     CA6     CA7     CA5    
1       6       H7A     CA7     CA8     CA6    
1       6       H7B     CA7     CA6     CA8    
1       6       H8A     CA8     CA9     CA7    
1       6       H8B     CA8     CA7     CA9    
1       1       H9A     CA9     CA8     CA10   
1       1       H10A    CA10    CA9     CA11   
1       6       H11A    CA11    CA12    CA10   
1       6       H11B    CA11    CA10    CA12   
1       1       H12A    CA12    CA13    CA11   
1       1       H13A    CA13    CA12    CA14   
1       6       H14A    CA14    CA13    CA15   
1       6       H14B    CA14    CA15    CA13   
1       6       H15A    CA15    CA14    CA16   
1       6       H15B    CA15    CA16    CA14   
1       6       H16A    CA16    CA17    CA15   
1       6       H16B    CA16    CA15    CA17   
1       6       H17A    CA17    CA18    CA16   
1       6       H17B    CA17    CA16    CA18   
1       4       H18A    CA18    CA17    CA16   
1       4       H18B    CA18    CA17    H17B   
1       4       H18C    CA18    CA17    H17A   
1       6       H3D     CB3     CB2     CB4    
1       6       H3E     CB3     CB4     CB2    
1       6       H4D     CB4     CB3     CB5    
1       6       H4E     CB4     CB5     CB3    
1       6       H5D     CB5     CB4     CB6    
1       6       H5E     CB5     CB6     CB4    
1       6       H6D     CB6     CB7     CB5    
1       6       H6E     CB6     CB5     CB7    
1       6       H7D     CB7     CB8     CB6    
1       6       H7E     CB7     CB6     CB8    
1       6       H8D     CB8     CB7     CB9    
1       6       H8E     CB8     CB9     CB7    
1       1       H9D     CB9     CB10    CB8    
1       1       H10D    CB10    CB11    CB9    
1       6       H11D    CB11    CB12    CB10   
1       6       H11E    CB11    CB10    CB12   
1       1       H12D    CB12    CB13    CB11   
1       1       H13D    CB13    CB14    CB12   
1       6       H14D    CB14    CB13    CB15   
1       6       H14E    CB14    CB15    CB13   
1       6       H15D    CB15    CB14    CB16   
1       6       H15E    CB15    CB16    CB14   
1       6       H16D    CB16    CB15    CB17   
1       6       H16E    CB16    CB17    CB15   
1       6       H17D    CB17    CB16    CB18   
1       6       H17E    CB17    CB18    CB16   
1       4       H18D    CB18    CB17    CB16   
1       4       H18E    CB18    CB17    H17E   
1       4       H18F    CB18    CB17    H17D   
1       6       H3R     CC3     CC4     CC2    
1       6       H3S     CC3     CC2     CC4    
1       6       H4R     CC4     CC5     CC3    
1       6       H4S     CC4     CC3     CC5    
1       6       H5R     CC5     CC4     CC6    
1       6       H5S     CC5     CC6     CC4    
1       6       H6R     CC6     CC5     CC7    
1       6       H6S     CC6     CC7     CC5    
1       6       H7R     CC7     CC8     CC6    
1       6       H7S     CC7     CC6     CC8    
1       6       H8R     CC8     CC7     CC9    
1       6       H8S     CC8     CC9     CC7    
1       1       H9R     CC9     CC10    CC8    
1       1       H10R    CC10    CC11    CC9    
1       6       H11R    CC11    CC10    CC12   
1       6       H11S    CC11    CC12    CC10   
1       6       H12R    CC12    CC11    CC13   
1       6       H12S    CC12    CC13    CC11   
1       6       H13R    CC13    CC14    CC12   
1       6       H13S    CC13    CC12    CC14   
1       6       H14R    CC14    CC15    CC13   
1       6       H14S    CC14    CC13    CC15   
1       6       H15R    CC15    CC14    CC16   
1       6       H15S    CC15    CC16    CC14   
1       6       H16R    CC16    CC17    CC15   
1       6       H16S    CC16    CC15    CC17   
1       6       H17R    CC17    CC18    CC16   
1       6       H17S    CC17    CC16    CC18   
1       4       H18R    CC18    CC17    H17S   
1       4       H18S    CC18    CC17    H17R   
1       4       H18T    CC18    CC17    CC16   
1       6       H3X     CD3     CD2     CD4    
1       6       H3Y     CD3     CD4     CD2    
1       6       H4X     CD4     CD3     CD5    
1       6       H4Y     CD4     CD5     CD3    
1       6       H5X     CD5     CD6     CD4    
1       6       H5Y     CD5     CD4     CD6    
1       6       H6X     CD6     CD5     CD7    
1       6       H6Y     CD6     CD7     CD5    
1       6       H7X     CD7     CD6     CD8    
1       6       H7Y     CD7     CD8     CD6    
1       6       H8X     CD8     CD9     CD7    
1       6       H8Y     CD8     CD7     CD9    
1       1       H9X     CD9     CD8     CD10   
1       1       H10X    CD10    CD11    CD9    
1       6       H11X    CD11    CD12    CD10   
1       6       H11Y    CD11    CD10    CD12   
1       1       H12X    CD12    CD11    CD13   
1       1       H13X    CD13    CD14    CD12   
1       6       H14X    CD14    CD13    CD15   
1       6       H14Y    CD14    CD15    CD13   
1       6       H15X    CD15    CD14    CD16   
1       6       H15Y    CD15    CD16    CD14   
1       6       H16X    CD16    CD17    CD15   
1       6       H16Y    CD16    CD15    CD17   
1       6       H17X    CD17    CD16    CD18   
1       6       H17Y    CD17    CD18    CD16   
1       4       H18X    CD18    CD17    H17X   
1       4       H18Y    CD18    CD17    H17Y   
1       4       H18Z    CD18    CD17    CD16   
LOCCL2     140
2       6       HG3     C3      C2      OP31   
1       6       H31J    C31     C32     OP32   
1       6       H31K    C31     OP32    C32    
1       5       HG22    C2      C3      C1      OG12   
1       2       HO12    OG12    C2      C3     
2       6       HG1     C1      OP11    C2     
1       6       H11J    C11     C12     OP12   
1       6       H11K    C11     OP12    C12    
1       5       H12J    C12     O12     C13     C11    
1       6       H2A     CA2     CA3     CA1    
1       6       H2B     CA2     CA1     CA3    
1       6       H13J    C13     C12     O13    
1       6       H13K    C13     O13     C12    
1       6       H2D     CB2     CB1     CB3    
1       6       H2E     CB2     CB3     CB1    
1       5       H32J    C32     C31     O32     C33    
1       6       H2R     CC2     CC3     CC1    
1       6       H2S     CC2     CC1     CC3    
1       6       H33J    C33     C32     O33    
1       6       H33K    C33     O33     C32    
1       6       H2X     CD2     CD1     CD3    
1       6       H2Y     CD2     CD3     CD1    
1       6       H3A     CA3     CA2     CA4    
1       6       H3B     CA3     CA4     CA2    
1       6       H4A     CA4     CA3     CA5    
1       6       H4B     CA4     CA5     CA3    
1       6       H5A     CA5     CA4     CA6    
1       6       H5B     CA5     CA6     CA4    
1       6       H6A     CA6     CA5     CA7    
1       6       H6B     CA6     CA7     CA5    
1       6       H7A     CA7     CA8     CA6    
1       6       H7B     CA7     CA6     CA8    
1       6       H8A     CA8     CA9     CA7    
1       6       H8B     CA8     CA7     CA9    
1       1       H9A     CA9     CA8     CA10   
1       1       H10A    CA10    CA9     CA11   
1       6       H11A    CA11    CA12    CA10   
1       6       H11B    CA11    CA10    CA12   
1       1       H12A    CA12    CA13    CA11   
1       1       H13A    CA13    CA12    CA14   
1       6       H14A    CA14    CA13    CA15   
1       6       H14B    CA14    CA15    CA13   
1       6       H15A    CA15    CA14    CA16   
1       6       H15B    CA15    CA16    CA14   
1       6       H16A    CA16    CA17    CA15   
1       6       H16B    CA16    CA15    CA17   
1       6       H17A    CA17    CA18    CA16   
1       6       H17B    CA17    CA16    CA18   
1       4       H18A    CA18    CA17    CA16   
1       4       H18B    CA18    CA17    H17B   
1       4       H18C    CA18    CA17    H17A   
1       6       H3D     CB3     CB2     CB4    
1       6       H3E     CB3     CB4     CB2    
1       6       H4D     CB4     CB3     CB5    
1       6       H4E     CB4     CB5     CB3    
1       6       H5D     CB5     CB4     CB6    
1       6       H5E     CB5     CB6     CB4    
1       6       H6D     CB6     CB7     CB5    
1       6       H6E     CB6     CB5     CB7    
1       6       H7D     CB7     CB8     CB6    
1       6       H7E     CB7     CB6     CB8    
1       6       H8D     CB8     CB7     CB9    
1       6       H8E     CB8     CB9     CB7    
1       1       H9D     CB9     CB10    CB8    
1       1       H10D    CB10    CB11    CB9    
1       6       H11D    CB11    CB12    CB10   
1       6       H11E    CB11    CB10    CB12   
1       1       H12D    CB12    CB13    CB11   
1       1       H13D    CB13    CB14    CB12   
1       6       H14D    CB14    CB13    CB15   
1       6       H14E    CB14    CB15    CB13   
1       6       H15D    CB15    CB14    CB16   
1       6       H15E    CB15    CB16    CB14   
1       6       H16D    CB16    CB15    CB17   
1       6       H16E    CB16    CB17    CB15   
1       6       H17D    CB17    CB16    CB18   
1       6       H17E    CB17    CB18    CB16   
1       4       H18D    CB18    CB17    CB16   
1       4       H18E    CB18    CB17    H17E   
1       4       H18F    CB18    CB17    H17D   
1       6       H3R     CC3     CC4     CC2    
1       6       H3S     CC3     CC2     CC4    
1       6       H4R     CC4     CC5     CC3    
1       6       H4S     CC4     CC3     CC5    
1       6       H5R     CC5     CC4     CC6    
1       6       H5S     CC5     CC6     CC4    
1       6       H6R     CC6     CC5     CC7    
1       6       H6S     CC6     CC7     CC5    
1       6       H7R     CC7     CC8     CC6    
1       6       H7S     CC7     CC6     CC8    
1       6       H8R     CC8     CC7     CC9    
1       6       H8S     CC8     CC9     CC7    
1       1       H9R     CC9     CC10    CC8    
1       1       H10R    CC10    CC11    CC9    
1       6       H11R    CC11    CC10    CC12   
1       6       H11S    CC11    CC12    CC10   
1       6       H12R    CC12    CC11    CC13   
1       6       H12S    CC12    CC13    CC11   
1       6       H13R    CC13    CC14    CC12   
1       6       H13S    CC13    CC12    CC14   
1       6       H14R    CC14    CC15    CC13   
1       6       H14S    CC14    CC13    CC15   
1       6       H15R    CC15    CC14    CC16   
1       6       H15S    CC15    CC16    CC14   
1       6       H16R    CC16    CC17    CC15   
1       6       H16S    CC16    CC15    CC17   
1       6       H17R    CC17    CC18    CC16   
1       6       H17S    CC17    CC16    CC18   
1       4       H18R    CC18    CC17    H17S   
1       4       H18S    CC18    CC17    H17R   
1       4       H18T    CC18    CC17    CC16   
1       6       H3X     CD3     CD2     CD4    
1       6       H3Y     CD3     CD4     CD2    
1       6       H4X     CD4     CD3     CD5    
1       6       H4Y     CD4     CD5     CD3    
1       6       H5X     CD5     CD6     CD4    
1       6       H5Y     CD5     CD4     CD6    
1       6       H6X     CD6     CD5     CD7    
1       6       H6Y     CD6     CD7     CD5    
1       6       H7X     CD7     CD6     CD8    
1       6       H7Y     CD7     CD8     CD6    
1       6       H8X     CD8     CD9     CD7    
1       6       H8Y     CD8     CD7     CD9    
1       1       H9X     CD9     CD8     CD10   
1       1       H10X    CD10    CD11    CD9    
1       6       H11X    CD11    CD12    CD10   
1       6       H11Y    CD11    CD10    CD12   
1       1       H12X    CD12    CD11    CD13   
1       1       H13X    CD13    CD14    CD12   
1       6       H14X    CD14    CD13    CD15   
1       6       H14Y    CD14    CD15    CD13   
1       6       H15X    CD15    CD14    CD16   
1       6       H15Y    CD15    CD16    CD14   
1       6       H16X    CD16    CD17    CD15   
1       6       H16Y    CD16    CD15    CD17   
1       6       H17X    CD17    CD16    CD18   
1       6       H17Y    CD17    CD18    CD16   
1       4       H18X    CD18    CD17    H17X   
1       4       H18Y    CD18    CD17    H17Y   
1       4       H18Z    CD18    CD17    CD16   
PMCL1      139
2       6       HG3     C3      C2      OP31   
1       6       H31J    C31     C32     OP32   
1       6       H31K    C31     OP32    C32    
1       5       HG22    C2      C3      C1      OG12   
1       2       HO12    OG12    C2      C3     
2       6       HG1     C1      OP11    C2     
1       2       HP13    OP13    P1      OP11   
1       6       H11J    C11     C12     OP12   
1       6       H11K    C11     OP12    C12    
1       5       H12J    C12     O12     C13     C11    
1       6       H2A     CA2     CA3     CA1    
1       6       H2B     CA2     CA1     CA3    
1       6       H13J    C13     C12     O13    
1       6       H13K    C13     O13     C12    
1       6       H2D     CB2     CB1     CB3    
1       6       H2E     CB2     CB3     CB1    
1       5       H32J    C32     C31     O32     C33    
1       6       H2R     CC2     CC3     CC1    
1       6       H2S     CC2     CC1     CC3    
1       6       H33J    C33     C32     O33    
1       6       H33K    C33     O33     C32    
1       6       H2X     CD2     CD1     CD3    
1       6       H2Y     CD2     CD3     CD1    
1       6       H3A     CA3     CA2     CA4    
1       6       H3B     CA3     CA4     CA2    
1       6       H4A     CA4     CA3     CA5    
1       6       H4B     CA4     CA5     CA3    
1       6       H5A     CA5     CA4     CA6    
1       6       H5B     CA5     CA6     CA4    
1       6       H6A     CA6     CA5     CA7    
1       6       H6B     CA6     CA7     CA5    
1       6       H7A     CA7     CA8     CA6    
1       6       H7B     CA7     CA6     CA8    
1       6       H8A     CA8     CA9     CA7    
1       6       H8B     CA8     CA7     CA9    
1       5       H9A     CA9     CA8     CA10    CA17   
1       6       H17A    CA17    CA9     CA10   
1       6       H17B    CA17    CA10    CA9    
1       5       H10A    CA10    CA9     CA17    CA11   
1       6       H11A    CA11    CA12    CA10   
1       6       H11B    CA11    CA10    CA12   
1       6       H12A    CA12    CA11    CA13   
1       6       H12B    CA12    CA13    CA11   
1       6       H13A    CA13    CA12    CA14   
1       6       H13B    CA13    CA14    CA12   
1       6       H14A    CA14    CA13    CA15   
1       6       H14B    CA14    CA15    CA13   
1       6       H15A    CA15    CA14    CA16   
1       6       H15B    CA15    CA16    CA14   
1       4       H16A    CA16    CA15    H15B   
1       4       H16B    CA16    CA15    CA14   
1       4       H16C    CA16    CA15    H15A   
1       6       H3D     CB3     CB2     CB4    
1       6       H3E     CB3     CB4     CB2    
1       6       H4D     CB4     CB3     CB5    
1       6       H4E     CB4     CB5     CB3    
1       6       H5D     CB5     CB4     CB6    
1       6       H5E     CB5     CB6     CB4    
1       6       H6D     CB6     CB7     CB5    
1       6       H6E     CB6     CB5     CB7    
1       6       H7D     CB7     CB8     CB6    
1       6       H7E     CB7     CB6     CB8    
1       6       H8D     CB8     CB7     CB9    
1       6       H8E     CB8     CB9     CB7    
1       6       H9D     CB9     CB10    CB8    
1       6       H9E     CB9     CB8     CB10   
1       6       H10D    CB10    CB11    CB9    
1       6       H10E    CB10    CB9     CB11   
1       6       H11D    CB11    CB12    CB10   
1       6       H11E    CB11    CB10    CB12   
1       6       H12D    CB12    CB13    CB11   
1       6       H12E    CB12    CB11    CB13   
1       6       H13D    CB13    CB14    CB12   
1       6       H13E    CB13    CB12    CB14   
1       6       H14D    CB14    CB13    CB15   
1       6       H14E    CB14    CB15    CB13   
1       6       H15D    CB15    CB14    CB16   
1       6       H15E    CB15    CB16    CB14   
1       4       H16D    CB16    CB15    CB14   
1       4       H16E    CB16    CB15    H15E   
1       4       H16F    CB16    CB15    H15D   
1       6       H3R     CC3     CC4     CC2    
1       6       H3S     CC3     CC2     CC4    
1       6       H4R     CC4     CC5     CC3    
1       6       H4S     CC4     CC3     CC5    
1       6       H5R     CC5     CC4     CC6    
1       6       H5S     CC5     CC6     CC4    
1       6       H6R     CC6     CC5     CC7    
1       6       H6S     CC6     CC7     CC5    
1       6       H7R     CC7     CC8     CC6    
1       6       H7S     CC7     CC6     CC8    
1       6       H8R     CC8     CC7     CC9    
1       6       H8S     CC8     CC9     CC7    
1       6       H9R     CC9     CC10    CC8    
1       6       H9S     CC9     CC8     CC10   
1       6       H10R    CC10    CC11    CC9    
1       6       H10S    CC10    CC9     CC11   
1       6       H11R    CC11    CC10    CC12   
1       6       H11S    CC11    CC12    CC10   
1       6       H12R    CC12    CC11    CC13   
1       6       H12S    CC12    CC13    CC11   
1       6       H13R    CC13    CC14    CC12   
1       6       H13S    CC13    CC12    CC14   
1       6       H14R    CC14    CC15    CC13   
1       6       H14S    CC14    CC13    CC15   
1       6       H15R    CC15    CC14    CC16   
1       6       H15S    CC15    CC16    CC14   
1       4       H16R    CC16    CC15    CC14   
1       4       H16S    CC16    CC15    H15S   
1       4       H16T    CC16    CC15    H15R   
1       6       H3X     CD3     CD2     CD4    
1       6       H3Y     CD3     CD4     CD2    
1       6       H4X     CD4     CD3     CD5    
1       6       H4Y     CD4     CD5     CD3    
1       6       H5X     CD5     CD6     CD4    
1       6       H5Y     CD5     CD4     CD6    
1       6       H6X     CD6     CD5     CD7    
1       6       H6Y     CD6     CD7     CD5    
1       6       H7X     CD7     CD6     CD8    
1       6       H7Y     CD7     CD8     CD6    
1       6       H8X     CD8     CD9     CD7    
1       6       H8Y     CD8     CD7     CD9    
1       6       H9X     CD9     CD8     CD10   
1       6       H9Y     CD9     CD10    CD8    
1       6       H10X    CD10    CD11    CD9    
1       6       H10Y    CD10    CD9     CD11   
1       6       H11X    CD11    CD12    CD10   
1       6       H11Y    CD11    CD10    CD12   
1       6       H12X    CD12    CD11    CD13   
1       6       H12Y    CD12    CD13    CD11   
1       6       H13X    CD13    CD12    CD14   
1       6       H13Y    CD13    CD14    CD12   
1       6       H14X    CD14    CD13    CD15   
1       6       H14Y    CD14    CD15    CD13   
1       6       H15X    CD15    CD14    CD16   
1       6       H15Y    CD15    CD16    CD14   
1       4       H16X    CD16    CD15    CD14   
1       4       H16Y    CD16    CD15    H15Y   
1       4       H16Z    CD16    CD15    H15X   
PMCL2      138
2       6       HG3     C3      C2      OP31   
1       6       H31J    C31     C32     OP32   
1       6       H31K    C31     OP32    C32    
1       5       HG22    C2      C3      C1      OG12   
1       2       HO12    OG12    C2      C3     
2       6       HG1     C1      OP11    C2     
1       6       H11J    C11     C12     OP12   
1       6       H11K    C11     OP12    C12    
1       5       H12J    C12     O12     C13     C11    
1       6       H2A     CA2     CA3     CA1    
1       6       H2B     CA2     CA1     CA3    
1       6       H13J    C13     C12     O13    
1       6       H13K    C13     O13     C12    
1       6       H2D     CB2     CB1     CB3    
1       6       H2E     CB2     CB3     CB1    
1       5       H32J    C32     C31     O32     C33    
1       6       H2R     CC2     CC3     CC1    
1       6       H2S     CC2     CC1     CC3    
1       6       H33J    C33     C32     O33    
1       6       H33K    C33     O33     C32    
1       6       H2X     CD2     CD1     CD3    
1       6       H2Y     CD2     CD3     CD1    
1       6       H3A     CA3     CA2     CA4    
1       6       H3B     CA3     CA4     CA2    
1       6       H4A     CA4     CA3     CA5    
1       6       H4B     CA4     CA5     CA3    
1       6       H5A     CA5     CA4     CA6    
1       6       H5B     CA5     CA6     CA4    
1       6       H6A     CA6     CA5     CA7    
1       6       H6B     CA6     CA7     CA5    
1       6       H7A     CA7     CA8     CA6    
1       6       H7B     CA7     CA6     CA8    
1       6       H8A     CA8     CA9     CA7    
1       6       H8B     CA8     CA7     CA9    
1       5       H9A     CA9     CA8     CA10    CA17   
1       6       H17A    CA17    CA9     CA10   
1       6       H17B    CA17    CA10    CA9    
1       5       H10A    CA10    CA9     CA17    CA11   
1       6       H11A    CA11    CA12    CA10   
1       6       H11B    CA11    CA10    CA12   
1       6       H12A    CA12    CA11    CA13   
1       6       H12B    CA12    CA13    CA11   
1       6       H13A    CA13    CA12    CA14   
1       6       H13B    CA13    CA14    CA12   
1       6       H14A    CA14    CA13    CA15   
1       6       H14B    CA14    CA15    CA13   
1       6       H15A    CA15    CA14    CA16   
1       6       H15B    CA15    CA16    CA14   
1       4       H16A    CA16    CA15    H15B   
1       4       H16B    CA16    CA15    CA14   
1       4       H16C    CA16    CA15    H15A   
1       6       H3D     CB3     CB2     CB4    
1       6       H3E     CB3     CB4     CB2    
1       6       H4D     CB4     CB3     CB5    
1       6       H4E     CB4     CB5     CB3    
1       6       H5D     CB5     CB4     CB6    
1       6       H5E     CB5     CB6     CB4    
1       6       H6D     CB6     CB7     CB5    
1       6       H6E     CB6     CB5     CB7    
1       6       H7D     CB7     CB8     CB6    
1       6       H7E     CB7     CB6     CB8    
1       6       H8D     CB8     CB7     CB9    
1       6       H8E     CB8     CB9     CB7    
1       6       H9D     CB9     CB10    CB8    
1       6       H9E     CB9     CB8     CB10   
1       6       H10D    CB10    CB11    CB9    
1       6       H10E    CB10    CB9     CB11   
1       6       H11D    CB11    CB12    CB10   
1       6       H11E    CB11    CB10    CB12   
1       6       H12D    CB12    CB13    CB11   
1       6       H12E    CB12    CB11    CB13   
1       6       H13D    CB13    CB14    CB12   
1       6       H13E    CB13    CB12    CB14   
1       6       H14D    CB14    CB13    CB15   
1       6       H14E    CB14    CB15    CB13   
1       6       H15D    CB15    CB14    CB16   
1       6       H15E    CB15    CB16    CB14   
1       4       H16D    CB16    CB15    CB14   
1       4       H16E    CB16    CB15    H15E   
1       4       H16F    CB16    CB15    H15D   
1       6       H3R     CC3     CC4     CC2    
1       6       H3S     CC3     CC2     CC4    
1       6       H4R     CC4     CC5     CC3    
1       6       H4S     CC4     CC3     CC5    
1       6       H5R     CC5     CC4     CC6    
1       6       H5S     CC5     CC6     CC4    
1       6       H6R     CC6     CC5     CC7    
1       6       H6S     CC6     CC7     CC5    
1       6       H7R     CC7     CC8     CC6    
1       6       H7S     CC7     CC6     CC8    
1       6       H8R     CC8     CC7     CC9    
1       6       H8S     CC8     CC9     CC7    
1       6       H9R     CC9     CC10    CC8    
1       6       H9S     CC9     CC8     CC10   
1       6       H10R    CC10    CC11    CC9    
1       6       H10S    CC10    CC9     CC11   
1       6       H11R    CC11    CC10    CC12   
1       6       H11S    CC11    CC12    CC10   
1       6       H12R    CC12    CC11    CC13   
1       6       H12S    CC12    CC13    CC11   
1       6       H13R    CC13    CC14    CC12   
1       6       H13S    CC13    CC12    CC14   
1       6       H14R    CC14    CC15    CC13   
1       6       H14S    CC14    CC13    CC15   
1       6       H15R    CC15    CC14    CC16   
1       6       H15S    CC15    CC16    CC14   
1       4       H16R    CC16    CC15    CC14   
1       4       H16S    CC16    CC15    H15S   
1       4       H16T    CC16    CC15    H15R   
1       6       H3X     CD3     CD2     CD4    
1       6       H3Y     CD3     CD4     CD2    
1       6       H4X     CD4     CD3     CD5    
1       6       H4Y     CD4     CD5     CD3    
1       6       H5X     CD5     CD6     CD4    
1       6       H5Y     CD5     CD4     CD6    
1       6       H6X     CD6     CD5     CD7    
1       6       H6Y     CD6     CD7     CD5    
1       6       H7X     CD7     CD6     CD8    
1       6       H7Y     CD7     CD8     CD6    
1       6       H8X     CD8     CD9     CD7    
1       6       H8Y     CD8     CD7     CD9    
1       6       H9X     CD9     CD8     CD10   
1       6       H9Y     CD9     CD10    CD8    
1       6       H10X    CD10    CD11    CD9    
1       6       H10Y    CD10    CD9     CD11   
1       6       H11X    CD11    CD12    CD10   
1       6       H11Y    CD11    CD10    CD12   
1       6       H12X    CD12    CD11    CD13   
1       6       H12Y    CD12    CD13    CD11   
1       6       H13X    CD13    CD12    CD14   
1       6       H13Y    CD13    CD14    CD12   
1       6       H14X    CD14    CD13    CD15   
1       6       H14Y    CD14    CD15    CD13   
1       6       H15X    CD15    CD14    CD16   
1       6       H15Y    CD15    CD16    CD14   
1       4       H16X    CD16    CD15    CD14   
1       4       H16Y    CD16    CD15    H15Y   
1       4       H16Z    CD16    CD15    H15X   
TLCL1      139
2       6       HG3     C3      C2      OP31   
1       6       H31J    C31     C32     OP32   
1       6       H31K    C31     OP32    C32    
1       5       HG22    C2      C3      C1      OG12   
1       2       HO12    OG12    C2      C3     
2       6       HG1     C1      OP11    C2     
1       2       HP13    OP13    P1      OP11   
1       6       H11J    C11     C12     OP12   
1       6       H11K    C11     OP12    C12    
1       5       H12J    C12     O12     C13     C11    
1       6       H2A     CA2     CA3     CA1    
1       6       H2B     CA2     CA1     CA3    
1       6       H13J    C13     C12     O13    
1       6       H13K    C13     O13     C12    
1       6       H2D     CB2     CB1     CB3    
1       6       H2E     CB2     CB3     CB1    
1       5       H32J    C32     C31     O32     C33    
1       6       H2R     CC2     CC3     CC1    
1       6       H2S     CC2     CC1     CC3    
1       6       H33J    C33     C32     O33    
1       6       H33K    C33     O33     C32    
1       6       H2X     CD2     CD1     CD3    
1       6       H2Y     CD2     CD3     CD1    
1       6       H3A     CA3     CA2     CA4    
1       6       H3B     CA3     CA4     CA2    
1       6       H4A     CA4     CA3     CA5    
1       6       H4B     CA4     CA5     CA3    
1       6       H5A     CA5     CA4     CA6    
1       6       H5B     CA5     CA6     CA4    
1       6       H6A     CA6     CA5     CA7    
1       6       H6B     CA6     CA7     CA5    
1       6       H7A     CA7     CA8     CA6    
1       6       H7B     CA7     CA6     CA8    
1       6       H8A     CA8     CA9     CA7    
1       6       H8B     CA8     CA7     CA9    
1       1       H9A     CA9     CA8     CA10   
1       1       H10A    CA10    CA9     CA11   
1       6       H11A    CA11    CA12    CA10   
1       6       H11B    CA11    CA10    CA12   
1       1       H12A    CA12    CA13    CA11   
1       1       H13A    CA13    CA12    CA14   
1       6       H14A    CA14    CA13    CA15   
1       6       H14B    CA14    CA15    CA13   
1       6       H15A    CA15    CA14    CA16   
1       6       H15B    CA15    CA16    CA14   
1       6       H16A    CA16    CA17    CA15   
1       6       H16B    CA16    CA15    CA17   
1       6       H17A    CA17    CA18    CA16   
1       6       H17B    CA17    CA16    CA18   
1       4       H18A    CA18    CA17    CA16   
1       4       H18B    CA18    CA17    H17B   
1       4       H18C    CA18    CA17    H17A   
1       6       H3D     CB3     CB2     CB4    
1       6       H3E     CB3     CB4     CB2    
1       6       H4D     CB4     CB3     CB5    
1       6       H4E     CB4     CB5     CB3    
1       6       H5D     CB5     CB4     CB6    
1       6       H5E     CB5     CB6     CB4    
1       6       H6D     CB6     CB7     CB5    
1       6       H6E     CB6     CB5     CB7    
1       6       H7D     CB7     CB8     CB6    
1       6       H7E     CB7     CB6     CB8    
1       6       H8D     CB8     CB7     CB9    
1       6       H8E     CB8     CB9     CB7    
1       1       H9D     CB9     CB10    CB8    
1       1       H10D    CB10    CB11    CB9    
1       6       H11D    CB11    CB12    CB10   
1       6       H11E    CB11    CB10    CB12   
1       1       H12D    CB12    CB13    CB11   
1       1       H13D    CB13    CB14    CB12   
1       6       H14D    CB14    CB13    CB15   
1       6       H14E    CB14    CB15    CB13   
1       6       H15D    CB15    CB14    CB16   
1       6       H15E    CB15    CB16    CB14   
1       6       H16D    CB16    CB15    CB17   
1       6       H16E    CB16    CB17    CB15   
1       6       H17D    CB17    CB16    CB18   
1       6       H17E    CB17    CB18    CB16   
1       4       H18D    CB18    CB17    CB16   
1       4       H18E    CB18    CB17    H17E   
1       4       H18F    CB18    CB17    H17D   
1       6       H3R     CC3     CC4     CC2    
1       6       H3S     CC3     CC2     CC4    
1       6       H4R     CC4     CC5     CC3    
1       6       H4S     CC4     CC3     CC5    
1       6       H5R     CC5     CC4     CC6    
1       6       H5S     CC5     CC6     CC4    
1       6       H6R     CC6     CC5     CC7    
1       6       H6S     CC6     CC7     CC5    
1       6       H7R     CC7     CC8     CC6    
1       6       H7S     CC7     CC6     CC8    
1       6       H8R     CC8     CC7     CC9    
1       6       H8S     CC8     CC9     CC7    
1       1       H9R     CC9     CC10    CC8    
1       1       H10R    CC10    CC11    CC9    
1       6       H11R    CC11    CC10    CC12   
1       6       H11S    CC11    CC12    CC10   
1       1       H12R    CC12    CC11    CC13   
1       1       H13R    CC13    CC14    CC12   
1       6       H14R    CC14    CC15    CC13   
1       6       H14S    CC14    CC13    CC15   
1       6       H15R    CC15    CC14    CC16   
1       6       H15S    CC15    CC16    CC14   
1       6       H16R    CC16    CC17    CC15   
1       6       H16S    CC16    CC15    CC17   
1       6       H17R    CC17    CC18    CC16   
1       6       H17S    CC17    CC16    CC18   
1       4       H18R    CC18    CC17    H17S   
1       4       H18S    CC18    CC17    H17R   
1       4       H18T    CC18    CC17    CC16   
1       6       H3X     CD3     CD2     CD4    
1       6       H3Y     CD3     CD4     CD2    
1       6       H4X     CD4     CD3     CD5    
1       6       H4Y     CD4     CD5     CD3    
1       6       H5X     CD5     CD6     CD4    
1       6       H5Y     CD5     CD4     CD6    
1       6       H6X     CD6     CD5     CD7    
1       6       H6Y     CD6     CD7     CD5    
1       6       H7X     CD7     CD6     CD8    
1       6       H7Y     CD7     CD8     CD6    
1       6       H8X     CD8     CD9     CD7    
1       6       H8Y     CD8     CD7     CD9    
1       1       H9X     CD9     CD8     CD10   
1       1       H10X    CD10    CD11    CD9    
1       6       H11X    CD11    CD12    CD10   
1       6       H11Y    CD11    CD10    CD12   
1       1       H12X    CD12    CD11    CD13   
1       1       H13X    CD13    CD14    CD12   
1       6       H14X    CD14    CD13    CD15   
1       6       H14Y    CD14    CD15    CD13   
1       6       H15X    CD15    CD14    CD16   
1       6       H15Y    CD15    CD16    CD14   
1       6       H16X    CD16    CD17    CD15   
1       6       H16Y    CD16    CD15    CD17   
1       6       H17X    CD17    CD16    CD18   
1       6       H17Y    CD17    CD18    CD16   
1       4       H18X    CD18    CD17    H17X   
1       4       H18Y    CD18    CD17    H17Y   
1       4       H18Z    CD18    CD17    CD16   
TLCL2      138
2       6       HG3     C3      C2      OP31   
1       6       H31J    C31     C32     OP32   
1       6       H31K    C31     OP32    C32    
1       5       HG22    C2      C3      C1      OG12   
1       2       HO12    OG12    C2      C3     
2       6       HG1     C1      OP11    C2     
1       6       H11J    C11     C12     OP12   
1       6       H11K    C11     OP12    C12    
1       5       H12J    C12     O12     C13     C11    
1       6       H2A     CA2     CA3     CA1    
1       6       H2B     CA2     CA1     CA3    
1       6       H13J    C13     C12     O13    
1       6       H13K    C13     O13     C12    
1       6       H2D     CB2     CB1     CB3    
1       6       H2E     CB2     CB3     CB1    
1       5       H32J    C32     C31     O32     C33    
1       6       H2R     CC2     CC3     CC1    
1       6       H2S     CC2     CC1     CC3    
1       6       H33J    C33     C32     O33    
1       6       H33K    C33     O33     C32    
1       6       H2X     CD2     CD1     CD3    
1       6       H2Y     CD2     CD3     CD1    
1       6       H3A     CA3     CA2     CA4    
1       6       H3B     CA3     CA4     CA2    
1       6       H4A     CA4     CA3     CA5    
1       6       H4B     CA4     CA5     CA3    
1       6       H5A     CA5     CA4     CA6    
1       6       H5B     CA5     CA6     CA4    
1       6       H6A     CA6     CA5     CA7    
1       6       H6B     CA6     CA7     CA5    
1       6       H7A     CA7     CA8     CA6    
1       6       H7B     CA7     CA6     CA8    
1       6       H8A     CA8     CA9     CA7    
1       6       H8B     CA8     CA7     CA9    
1       1       H9A     CA9     CA8     CA10   
1       1       H10A    CA10    CA9     CA11   
1       6       H11A    CA11    CA12    CA10   
1       6       H11B    CA11    CA10    CA12   
1       1       H12A    CA12    CA13    CA11   
1       1       H13A    CA13    CA12    CA14   
1       6       H14A    CA14    CA13    CA15   
1       6       H14B    CA14    CA15    CA13   
1       6       H15A    CA15    CA14    CA16   
1       6       H15B    CA15    CA16    CA14   
1       6       H16A    CA16    CA17    CA15   
1       6       H16B    CA16    CA15    CA17   
1       6       H17A    CA17    CA18    CA16   
1       6       H17B    CA17    CA16    CA18   
1       4       H18A    CA18    CA17    CA16   
1       4       H18B    CA18    CA17    H17B   
1       4       H18C    CA18    CA17    H17A   
1       6       H3D     CB3     CB2     CB4    
1       6       H3E     CB3     CB4     CB2    
1       6       H4D     CB4     CB3     CB5    
1       6       H4E     CB4     CB5     CB3    
1       6       H5D     CB5     CB4     CB6    
1       6       H5E     CB5     CB6     CB4    
1       6       H6D     CB6     CB7     CB5    
1       6       H6E     CB6     CB5     CB7    
1       6       H7D     CB7     CB8     CB6    
1       6       H7E     CB7     CB6     CB8    
1       6       H8D     CB8     CB7     CB9    
1       6       H8E     CB8     CB9     CB7    
1       1       H9D     CB9     CB10    CB8    
1       1       H10D    CB10    CB11    CB9    
1       6       H11D    CB11    CB12    CB10   
1       6       H11E    CB11    CB10    CB12   
1       1       H12D    CB12    CB13    CB11   
1       1       H13D    CB13    CB14    CB12   
1       6       H14D    CB14    CB13    CB15   
1       6       H14E    CB14    CB15    CB13   
1       6       H15D    CB15    CB14    CB16   
1       6       H15E    CB15    CB16    CB14   
1       6       H16D    CB16    CB15    CB17   
1       6       H16E    CB16    CB17    CB15   
1       6       H17D    CB17    CB16    CB18   
1       6       H17E    CB17    CB18    CB16   
1       4       H18D    CB18    CB17    CB16   
1       4       H18E    CB18    CB17    H17E   
1       4       H18F    CB18    CB17    H17D   
1       6       H3R     CC3     CC4     CC2    
1       6       H3S     CC3     CC2     CC4    
1       6       H4R     CC4     CC5     CC3    
1       6       H4S     CC4     CC3     CC5    
1       6       H5R     CC5     CC4     CC6    
1       6       H5S     CC5     CC6     CC4    
1       6       H6R     CC6     CC5     CC7    
1       6       H6S     CC6     CC7     CC5    
1       6       H7R     CC7     CC8     CC6    
1       6       H7S     CC7     CC6     CC8    
1       6       H8R     CC8     CC7     CC9    
1       6       H8S     CC8     CC9     CC7    
1       1       H9R     CC9     CC10    CC8    
1       1       H10R    CC10    CC11    CC9    
1       6       H11R    CC11    CC10    CC12   
1       6       H11S    CC11    CC12    CC10   
1       1       H12R    CC12    CC11    CC13   
1       1       H13R    CC13    CC14    CC12   
1       6       H14R    CC14    CC15    CC13   
1       6       H14S    CC14    CC13    CC15   
1       6       H15R    CC15    CC14    CC16   
1       6       H15S    CC15    CC16    CC14   
1       6       H16R    CC16    CC17    CC15   
1       6       H16S    CC16    CC15    CC17   
1       6       H17R    CC17    CC18    CC16   
1       6       H17S    CC17    CC16    CC18   
1       4       H18R    CC18    CC17    H17S   
1       4       H18S    CC18    CC17    H17R   
1       4       H18T    CC18    CC17    CC16   
1       6       H3X     CD3     CD2     CD4    
1       6       H3Y     CD3     CD4     CD2    
1       6       H4X     CD4     CD3     CD5    
1       6       H4Y     CD4     CD5     CD3    
1       6       H5X     CD5     CD6     CD4    
1       6       H5Y     CD5     CD4     CD6    
1       6       H6X     CD6     CD5     CD7    
1       6       H6Y     CD6     CD7     CD5    
1       6       H7X     CD7     CD6     CD8    
1       6       H7Y     CD7     CD8     CD6    
1       6       H8X     CD8     CD9     CD7    
1       6       H8Y     CD8     CD7     CD9    
1       1       H9X     CD9     CD8     CD10   
1       1       H10X    CD10    CD11    CD9    
1       6       H11X    CD11    CD12    CD10   
1       6       H11Y    CD11    CD10    CD12   
1       1       H12X    CD12    CD11    CD13   
1       1       H13X    CD13    CD14    CD12   
1       6       H14X    CD14    CD13    CD15   
1       6       H14Y    CD14    CD15    CD13   
1       6       H15X    CD15    CD14    CD16   
1       6       H15Y    CD15    CD16    CD14   
1       6       H16X    CD16    CD17    CD15   
1       6       H16Y    CD16    CD15    CD17   
1       6       H17X    CD17    CD16    CD18   
1       6       H17Y    CD17    CD18    CD16   
1       4       H18X    CD18    CD17    H17X   
1       4       H18Y    CD18    CD17    H17Y   
1       4       H18Z    CD18    CD17    CD16   
TMCL1      123
2       6       HG3     C3      C2      OP31   
1       6       H31J    C31     C32     OP32   
1       6       H31K    C31     OP32    C32    
1       5       HG22    C2      C3      C1      OG12   
1       2       HO12    OG12    C2      C3     
2       6       HG1     C1      OP11    C2     
1       2       HP13    OP13    P1      OP11   
1       6       H11J    C11     C12     OP12   
1       6       H11K    C11     OP12    C12    
1       5       H12J    C12     O12     C13     C11    
1       6       H2A     CA2     CA3     CA1    
1       6       H2B     CA2     CA1     CA3    
1       6       H13J    C13     C12     O13    
1       6       H13K    C13     O13     C12    
1       6       H2D     CB2     CB1     CB3    
1       6       H2E     CB2     CB3     CB1    
1       5       H32J    C32     C31     O32     C33    
1       6       H2R     CC2     CC3     CC1    
1       6       H2S     CC2     CC1     CC3    
1       6       H33J    C33     C32     O33    
1       6       H33K    C33     O33     C32    
1       6       H2X     CD2     CD1     CD3    
1       6       H2Y     CD2     CD3     CD1    
1       6       H3A     CA3     CA2     CA4    
1       6       H3B     CA3     CA4     CA2    
1       6       H4A     CA4     CA3     CA5    
1       6       H4B     CA4     CA5     CA3    
1       6       H5A     CA5     CA4     CA6    
1       6       H5B     CA5     CA6     CA4    
1       6       H6A     CA6     CA5     CA7    
1       6       H6B     CA6     CA7     CA5    
1       6       H7A     CA7     CA8     CA6    
1       6       H7B     CA7     CA6     CA8    
1       6       H8A     CA8     CA9     CA7    
1       6       H8B     CA8     CA7     CA9    
1       6       H9A     CA9     CA8     CA10   
1       6       H9B     CA9     CA10    CA8    
1       6       H10A    CA10    CA9     CA11   
1       6       H10B    CA10    CA11    CA9    
1       6       H11A    CA11    CA12    CA10   
1       6       H11B    CA11    CA10    CA12   
1       6       H12A    CA12    CA11    CA13   
1       6       H12B    CA12    CA13    CA11   
1       6       H13A    CA13    CA12    CA14   
1       6       H13B    CA13    CA14    CA12   
1       4       H14A    CA14    CA13    CA12   
1       4       H14B    CA14    CA13    H13A   
1       4       H14C    CA14    CA13    H13B   
1       6       H3D     CB3     CB2     CB4    
1       6       H3E     CB3     CB4     CB2    
1       6       H4D     CB4     CB3     CB5    
1       6       H4E     CB4     CB5     CB3    
1       6       H5D     CB5     CB4     CB6    
1       6       H5E     CB5     CB6     CB4    
1       6       H6D     CB6     CB7     CB5    
1       6       H6E     CB6     CB5     CB7    
1       6       H7D     CB7     CB8     CB6    
1       6       H7E     CB7     CB6     CB8    
1       6       H8D     CB8     CB7     CB9    
1       6       H8E     CB8     CB9     CB7    
1       6       H9D     CB9     CB10    CB8    
1       6       H9E     CB9     CB8     CB10   
1       6       H10D    CB10    CB11    CB9    
1       6       H10E    CB10    CB9     CB11   
1       6       H11D    CB11    CB12    CB10   
1       6       H11E    CB11    CB10    CB12   
1       6       H12D    CB12    CB13    CB11   
1       6       H12E    CB12    CB11    CB13   
1       6       H13D    CB13    CB14    CB12   
1       6       H13E    CB13    CB12    CB14   
1       4       H14D    CB14    CB13    H13D   
1       4       H14E    CB14    CB13    CB12   
1       4       H14F    CB14    CB13    H13E   
1       6       H3R     CC3     CC4     CC2    
1       6       H3S     CC3     CC2     CC4    
1       6       H4R     CC4     CC5     CC3    
1       6       H4S     CC4     CC3     CC5    
1       6       H5R     CC5     CC4     CC6    
1       6       H5S     CC5     CC6     CC4    
1       6       H6R     CC6     CC5     CC7    
1       6       H6S     CC6     CC7     CC5    
1       6       H7R     CC7     CC8     CC6    
1       6       H7S     CC7     CC6     CC8    
1       6       H8R     CC8     CC7     CC9    
1       6       H8S     CC8     CC9     CC7    
1       6       H9R     CC9     CC10    CC8    
1       6       H9S     CC9     CC8     CC10   
1       6       H10R    CC10    CC11    CC9    
1       6       H10S    CC10    CC9     CC11   
1       6       H11R    CC11    CC10    CC12   
1       6       H11S    CC11    CC12    CC10   
1       6       H12R    CC12    CC11    CC13   
1       6       H12S    CC12    CC13    CC11   
1       6       H13R    CC13    CC14    CC12   
1       6       H13S    CC13    CC12    CC14   
1       4       H14R    CC14    CC13    H13R   
1       4       H14S    CC14    CC13    H13S   
1       4       H14T    CC14    CC13    CC12   
1       6       H3X     CD3     CD2     CD4    
1       6       H3Y     CD3     CD4     CD2    
1       6       H4X     CD4     CD3     CD5    
1       6       H4Y     CD4     CD5     CD3    
1       6       H5X     CD5     CD6     CD4    
1       6       H5Y     CD5     CD4     CD6    
1       6       H6X     CD6     CD5     CD7    
1       6       H6Y     CD6     CD7     CD5    
1       6       H7X     CD7     CD6     CD8    
1       6       H7Y     CD7     CD8     CD6    
1       6       H8X     CD8     CD9     CD7    
1       6       H8Y     CD8     CD7     CD9    
1       6       H9X     CD9     CD8     CD10   
1       6       H9Y     CD9     CD10    CD8    
1       6       H10X    CD10    CD11    CD9    
1       6       H10Y    CD10    CD9     CD11   
1       6       H11X    CD11    CD12    CD10   
1       6       H11Y    CD11    CD10    CD12   
1       6       H12X    CD12    CD11    CD13   
1       6       H12Y    CD12    CD13    CD11   
1       6       H13X    CD13    CD12    CD14   
1       6       H13Y    CD13    CD14    CD12   
1       4       H14X    CD14    CD13    H13Y   
1       4       H14Y    CD14    CD13    CD12   
1       4       H14Z    CD14    CD13    H13X   
TMCL2      122
2       6       HG3     C3      C2      OP31   
1       6       H31J    C31     C32     OP32   
1       6       H31K    C31     OP32    C32    
1       5       HG22    C2      C3      C1      OG12   
1       2       HO12    OG12    C2      C3     
2       6       HG1     C1      OP11    C2     
1       6       H11J    C11     C12     OP12   
1       6       H11K    C11     OP12    C12    
1       5       H12J    C12     O12     C13     C11    
1       6       H2A     CA2     CA3     CA1    
1       6       H2B     CA2     CA1     CA3    
1       6       H13J    C13     C12     O13    
1       6       H13K    C13     O13     C12    
1       6       H2D     CB2     CB1     CB3    
1       6       H2E     CB2     CB3     CB1    
1       5       H32J    C32     C31     O32     C33    
1       6       H2R     CC2     CC3     CC1    
1       6       H2S     CC2     CC1     CC3    
1       6       H33J    C33     C32     O33    
1       6       H33K    C33     O33     C32    
1       6       H2X     CD2     CD1     CD3    
1       6       H2Y     CD2     CD3     CD1    
1       6       H3A     CA3     CA2     CA4    
1       6       H3B     CA3     CA4     CA2    
1       6       H4A     CA4     CA3     CA5    
1       6       H4B     CA4     CA5     CA3    
1       6       H5A     CA5     CA4     CA6    
1       6       H5B     CA5     CA6     CA4    
1       6       H6A     CA6     CA5     CA7    
1       6       H6B     CA6     CA7     CA5    
1       6       H7A     CA7     CA8     CA6    
1       6       H7B     CA7     CA6     CA8    
1       6       H8A     CA8     CA9     CA7    
1       6       H8B     CA8     CA7     CA9    
1       6       H9A     CA9     CA8     CA10   
1       6       H9B     CA9     CA10    CA8    
1       6       H10A    CA10    CA9     CA11   
1       6       H10B    CA10    CA11    CA9    
1       6       H11A    CA11    CA12    CA10   
1       6       H11B    CA11    CA10    CA12   
1       6       H12A    CA12    CA11    CA13   
1       6       H12B    CA12    CA13    CA11   
1       6       H13A    CA13    CA12    CA14   
1       6       H13B    CA13    CA14    CA12   
1       4       H14A    CA14    CA13    CA12   
1       4       H14B    CA14    CA13    H13A   
1       4       H14C    CA14    CA13    H13B   
1       6       H3D     CB3     CB2     CB4    
1       6       H3E     CB3     CB4     CB2    
1       6       H4D     CB4     CB3     CB5    
1       6       H4E     CB4     CB5     CB3    
1       6       H5D     CB5     CB4     CB6    
1       6       H5E     CB5     CB6     CB4    
1       6       H6D     CB6     CB7     CB5    
1       6       H6E     CB6     CB5     CB7    
1       6       H7D     CB7     CB8     CB6    
1       6       H7E     CB7     CB6     CB8    
1       6       H8D     CB8     CB7     CB9    
1       6       H8E     CB8     CB9     CB7    
1       6       H9D     CB9     CB10    CB8    
1       6       H9E     CB9     CB8     CB10   
1       6       H10D    CB10    CB11    CB9    
1       6       H10E    CB10    CB9     CB11   
1       6       H11D    CB11    CB12    CB10   
1       6       H11E    CB11    CB10    CB12   
1       6       H12D    CB12    CB13    CB11   
1       6       H12E    CB12    CB11    CB13   
1       6       H13D    CB13    CB14    CB12   
1       6       H13E    CB13    CB12    CB14   
1       4       H14D    CB14    CB13    H13D   
1       4       H14E    CB14    CB13    CB12   
1       4       H14F    CB14    CB13    H13E   
1       6       H3R     CC3     CC4     CC2    
1       6       H3S     CC3     CC2     CC4    
1       6       H4R     CC4     CC5     CC3    
1       6       H4S     CC4     CC3     CC5    
1       6       H5R     CC5     CC4     CC6    
1       6       H5S     CC5     CC6     CC4    
1       6       H6R     CC6     CC5     CC7    
1       6       H6S     CC6     CC7     CC5    
1       6       H7R     CC7     CC8     CC6    
1       6       H7S     CC7     CC6     CC8    
1       6       H8R     CC8     CC7     CC9    
1       6       H8S     CC8     CC9     CC7    
1       6       H9R     CC9     CC10    CC8    
1       6       H9S     CC9     CC8     CC10   
1       6       H10R    CC10    CC11    CC9    
1       6       H10S    CC10    CC9     CC11   
1       6       H11R    CC11    CC10    CC12   
1       6       H11S    CC11    CC12    CC10   
1       6       H12R    CC12    CC11    CC13   
1       6       H12S    CC12    CC13    CC11   
1       6       H13R    CC13    CC14    CC12   
1       6       H13S    CC13    CC12    CC14   
1       4       H14R    CC14    CC13    H13R   
1       4       H14S    CC14    CC13    H13S   
1       4       H14T    CC14    CC13    CC12   
1       6       H3X     CD3     CD2     CD4    
1       6       H3Y     CD3     CD4     CD2    
1       6       H4X     CD4     CD3     CD5    
1       6       H4Y     CD4     CD5     CD3    
1       6       H5X     CD5     CD6     CD4    
1       6       H5Y     CD5     CD4     CD6    
1       6       H6X     CD6     CD5     CD7    
1       6       H6Y     CD6     CD7     CD5    
1       6       H7X     CD7     CD6     CD8    
1       6       H7Y     CD7     CD8     CD6    
1       6       H8X     CD8     CD9     CD7    
1       6       H8Y     CD8     CD7     CD9    
1       6       H9X     CD9     CD8     CD10   
1       6       H9Y     CD9     CD10    CD8    
1       6       H10X    CD10    CD11    CD9    
1       6       H10Y    CD10    CD9     CD11   
1       6       H11X    CD11    CD12    CD10   
1       6       H11Y    CD11    CD10    CD12   
1       6       H12X    CD12    CD11    CD13   
1       6       H12Y    CD12    CD13    CD11   
1       6       H13X    CD13    CD12    CD14   
1       6       H13Y    CD13    CD14    CD12   
1       4       H14X    CD14    CD13    H13Y   
1       4       H14Y    CD14    CD13    CD12   
1       4       H14Z    CD14    CD13    H13X   
TOCL1      147
2       6       HG3     C3      C2      OP31   
1       6       H31J    C31     C32     OP32   
1       6       H31K    C31     OP32    C32    
1       5       HG22    C2      C3      C1      OG12   
1       2       HO12    OG12    C2      C3     
2       6       HG1     C1      OP11    C2     
1       2       HP13    OP13    P1      OP11   
1       6       H11J    C11     C12     OP12   
1       6       H11K    C11     OP12    C12    
1       5       H12J    C12     O12     C13     C11    
1       6       H2A     CA2     CA3     CA1    
1       6       H2B     CA2     CA1     CA3    
1       6       H13J    C13     C12     O13    
1       6       H13K    C13     O13     C12    
1       6       H2D     CB2     CB1     CB3    
1       6       H2E     CB2     CB3     CB1    
1       5       H32J    C32     C31     O32     C33    
1       6       H2R     CC2     CC3     CC1    
1       6       H2S     CC2     CC1     CC3    
1       6       H33J    C33     C32     O33    
1       6       H33K    C33     O33     C32    
1       6       H2X     CD2     CD1     CD3    
1       6       H2Y     CD2     CD3     CD1    
1       6       H3A     CA3     CA2     CA4    
1       6       H3B     CA3     CA4     CA2    
1       6       H4A     CA4     CA3     CA5    
1       6       H4B     CA4     CA5     CA3    
1       6       H5A     CA5     CA4     CA6    
1       6       H5B     CA5     CA6     CA4    
1       6       H6A     CA6     CA5     CA7    
1       6       H6B     CA6     CA7     CA5    
1       6       H7A     CA7     CA8     CA6    
1       6       H7B     CA7     CA6     CA8    
1       6       H8A     CA8     CA9     CA7    
1       6       H8B     CA8     CA7     CA9    
1       1       H9A     CA9     CA8     CA10   
1       1       H10A    CA10    CA9     CA11   
1       6       H11A    CA11    CA12    CA10   
1       6       H11B    CA11    CA10    CA12   
1       6       H12A    CA12    CA11    CA13   
1       6       H12B    CA12    CA13    CA11   
1       6       H13A    CA13    CA12    CA14   
1       6       H13B    CA13    CA14    CA12   
1       6       H14A    CA14    CA13    CA15   
1       6       H14B    CA14    CA15    CA13   
1       6       H15A    CA15    CA14    CA16   
1       6       H15B    CA15    CA16    CA14   
1       6       H16A    CA16    CA17    CA15   
1       6       H16B    CA16    CA15    CA17   
1       6       H17A    CA17    CA18    CA16   
1       6       H17B    CA17    CA16    CA18   
1       4       H18A    CA18    CA17    CA16   
1       4       H18B    CA18    CA17    H17B   
1       4       H18C    CA18    CA17    H17A   
1       6       H3D     CB3     CB2     CB4    
1       6       H3E     CB3     CB4     CB2    
1       6       H4D     CB4     CB3     CB5    
1       6       H4E     CB4     CB5     CB3    
1       6       H5D     CB5     CB4     CB6    
1       6       H5E     CB5     CB6     CB4    
1       6       H6D     CB6     CB7     CB5    
1       6       H6E     CB6     CB5     CB7    
1       6       H7D     CB7     CB8     CB6    
1       6       H7E     CB7     CB6     CB8    
1       6       H8D     CB8     CB7     CB9    
1       6       H8E     CB8     CB9     CB7    
1       1       H9D     CB9     CB10    CB8    
1       1       H10D    CB10    CB11    CB9    
1       6       H11D    CB11    CB12    CB10   
1       6       H11E    CB11    CB10    CB12   
1       6       H12D    CB12    CB13    CB11   
1       6       H12E    CB12    CB11    CB13   
1       6       H13D    CB13    CB14    CB12   
1       6       H13E    CB13    CB12    CB14   
1       6       H14D    CB14    CB13    CB15   
1       6       H14E    CB14    CB15    CB13   
1       6       H15D    CB15    CB14    CB16   
1       6       H15E    CB15    CB16    CB14   
1       6       H16D    CB16    CB15    CB17   
1       6       H16E    CB16    CB17    CB15   
1       6       H17D    CB17    CB16    CB18   
1       6       H17E    CB17    CB18    CB16   
1       4       H18D    CB18    CB17    CB16   
1       4       H18E    CB18    CB17    H17E   
1       4       H18F    CB18    CB17    H17D   
1       6       H3R     CC3     CC4     CC2    
1       6       H3S     CC3     CC2     CC4    
1       6       H4R     CC4     CC5     CC3    
1       6       H4S     CC4     CC3     CC5    
1       6       H5R     CC5     CC4     CC6    
1       6       H5S     CC5     CC6     CC4    
1       6       H6R     CC6     CC5     CC7    
1       6       H6S     CC6     CC7     CC5    
1       6       H7R     CC7     CC8     CC6    
1       6       H7S     CC7     CC6     CC8    
1       6       H8R     CC8     CC7     CC9    
1       6       H8S     CC8     CC9     CC7    
1       1       H9R     CC9     CC10    CC8    
1       1       H10R    CC10    CC11    CC9    
1       6       H11R    CC11    CC10    CC12   
1       6       H11S    CC11    CC12    CC10   
1       6       H12R    CC12    CC11    CC13   
1       6       H12S    CC12    CC13    CC11   
1       6       H13R    CC13    CC14    CC12   
1       6       H13S    CC13    CC12    CC14   
1       6       H14R    CC14    CC15    CC13   
1       6       H14S    CC14    CC13    CC15   
1       6       H15R    CC15    CC14    CC16   
1       6       H15S    CC15    CC16    CC14   
1       6       H16R    CC16    CC17    CC15   
1       6       H16S    CC16    CC15    CC17   
1       6       H17R    CC17    CC18    CC16   
1       6       H17S    CC17    CC16    CC18   
1       4       H18R    CC18    CC17    H17S   
1       4       H18S    CC18    CC17    H17R   
1       4       H18T    CC18    CC17    CC16   
1       6       H3X     CD3     CD2     CD4    
1       6       H3Y     CD3     CD4     CD2    
1       6       H4X     CD4     CD3     CD5    
1       6       H4Y     CD4     CD5     CD3    
1       6       H5X     CD5     CD6     CD4    
1       6       H5Y     CD5     CD4     CD6    
1       6       H6X     CD6     CD5     CD7    
1       6       H6Y     CD6     CD7     CD5    
1       6       H7X     CD7     CD6     CD8    
1       6       H7Y     CD7     CD8     CD6    
1       6       H8X     CD8     CD9     CD7    
1       6       H8Y     CD8     CD7     CD9    
1       1       H9X     CD9     CD8     CD10   
1       1       H10X    CD10    CD11    CD9    
1       6       H11X    CD11    CD12    CD10   
1       6       H11Y    CD11    CD10    CD12   
1       6       H12X    CD12    CD11    CD13   
1       6       H12Y    CD12    CD13    CD11   
1       6       H13X    CD13    CD12    CD14   
1       6       H13Y    CD13    CD14    CD12   
1       6       H14X    CD14    CD13    CD15   
1       6       H14Y    CD14    CD15    CD13   
1       6       H15X    CD15    CD14    CD16   
1       6       H15Y    CD15    CD16    CD14   
1       6       H16X    CD16    CD17    CD15   
1       6       H16Y    CD16    CD15    CD17   
1       6       H17X    CD17    CD16    CD18   
1       6       H17Y    CD17    CD18    CD16   
1       4       H18X    CD18    CD17    H17X   
1       4       H18Y    CD18    CD17    H17Y   
1       4       H18Z    CD18    CD17    CD16   
TOCL2      146
2       6       HG3     C3      C2      OP31   
1       6       H31J    C31     C32     OP32   
1       6       H31K    C31     OP32    C32    
1       5       HG22    C2      C3      C1      OG12   
1       2       HO12    OG12    C2      C3     
2       6       HG1     C1      OP11    C2     
1       6       H11J    C11     C12     OP12   
1       6       H11K    C11     OP12    C12    
1       5       H12J    C12     O12     C13     C11    
1       6       H2A     CA2     CA3     CA1    
1       6       H2B     CA2     CA1     CA3    
1       6       H13J    C13     C12     O13    
1       6       H13K    C13     O13     C12    
1       6       H2D     CB2     CB1     CB3    
1       6       H2E     CB2     CB3     CB1    
1       5       H32J    C32     C31     O32     C33    
1       6       H2R     CC2     CC3     CC1    
1       6       H2S     CC2     CC1     CC3    
1       6       H33J    C33     C32     O33    
1       6       H33K    C33     O33     C32    
1       6       H2X     CD2     CD1     CD3    
1       6       H2Y     CD2     CD3     CD1    
1       6       H3A     CA3     CA2     CA4    
1       6       H3B     CA3     CA4     CA2    
1       6       H4A     CA4     CA3     CA5    
1       6       H4B     CA4     CA5     CA3    
1       6       H5A     CA5     CA4     CA6    
1       6       H5B     CA5     CA6     CA4    
1       6       H6A     CA6     CA5     CA7    
1       6       H6B     CA6     CA7     CA5    
1       6       H7A     CA7     CA8     CA6    
1       6       H7B     CA7     CA6     CA8    
1       6       H8A     CA8     CA9     CA7    
1       6       H8B     CA8     CA7     CA9    
1       1       H9A     CA9     CA8     CA10   
1       1       H10A    CA10    CA9     CA11   
1       6       H11A    CA11    CA12    CA10   
1       6       H11B    CA11    CA10    CA12   
1       6       H12A    CA12    CA11    CA13   
1       6       H12B    CA12    CA13    CA11   
1       6       H13A    CA13    CA12    CA14   
1       6       H13B    CA13    CA14    CA12   
1       6       H14A    CA14    CA13    CA15   
1       6       H14B    CA14    CA15    CA13   
1       6       H15A    CA15    CA14    CA16   
1       6       H15B    CA15    CA16    CA14   
1       6       H16A    CA16    CA17    CA15   
1       6       H16B    CA16    CA15    CA17   
1       6       H17A    CA17    CA18    CA16   
1       6       H17B    CA17    CA16    CA18   
1       4       H18A    CA18    CA17    CA16   
1       4       H18B    CA18    CA17    H17B   
1       4       H18C    CA18    CA17    H17A   
1       6       H3D     CB3     CB2     CB4    
1       6       H3E     CB3     CB4     CB2    
1       6       H4D     CB4     CB3     CB5    
1       6       H4E     CB4     CB5     CB3    
1       6       H5D     CB5     CB4     CB6    
1       6       H5E     CB5     CB6     CB4    
1       6       H6D     CB6     CB7     CB5    
1       6       H6E     CB6     CB5     CB7    
1       6       H7D     CB7     CB8     CB6    
1       6       H7E     CB7     CB6     CB8    
1       6       H8D     CB8     CB7     CB9    
1       6       H8E     CB8     CB9     CB7    
1       1       H9D     CB9     CB10    CB8    
1       1       H10D    CB10    CB11    CB9    
1       6       H11D    CB11    CB12    CB10   
1       6       H11E    CB11    CB10    CB12   
1       6       H12D    CB12    CB13    CB11   
1       6       H12E    CB12    CB11    CB13   
1       6       H13D    CB13    CB14    CB12   
1       6       H13E    CB13    CB12    CB14   
1       6       H14D    CB14    CB13    CB15   
1       6       H14E    CB14    CB15    CB13   
1       6       H15D    CB15    CB14    CB16   
1       6       H15E    CB15    CB16    CB14   
1       6       H16D    CB16    CB15    CB17   
1       6       H16E    CB16    CB17    CB15   
1       6       H17D    CB17    CB16    CB18   
1       6       H17E    CB17    CB18    CB16   
1       4       H18D    CB18    CB17    CB16   
1       4       H18E    CB18    CB17    H17E   
1       4       H18F    CB18    CB17    H17D   
1       6       H3R     CC3     CC4     CC2    
1       6       H3S     CC3     CC2     CC4    
1       6       H4R     CC4     CC5     CC3    
1       6       H4S     CC4     CC3     CC5    
1       6       H5R     CC5     CC4     CC6    
1       6       H5S     CC5     CC6     CC4    
1       6       H6R     CC6     CC5     CC7    
1       6       H6S     CC6     CC7     CC5    
1       6       H7R     CC7     CC8     CC6    
1       6       H7S     CC7     CC6     CC8    
1       6       H8R     CC8     CC7     CC9    
1       6       H8S     CC8     CC9     CC7    
1       1       H9R     CC9     CC10    CC8    
1       1       H10R    CC10    CC11    CC9    
1       6       H11R    CC11    CC10    CC12   
1       6       H11S    CC11    CC12    CC10   
1       6       H12R    CC12    CC11    CC13   
1       6       H12S    CC12    CC13    CC11   
1       6       H13R    CC13    CC14    CC12   
1       6       H13S    CC13    CC12    CC14   
1       6       H14R    CC14    CC15    CC13   
1       6       H14S    CC14    CC13    CC15   
1       6       H15R    CC15    CC14    CC16   
1       6       H15S    CC15    CC16    CC14   
1       6       H16R    CC16    CC17    CC15   
1       6       H16S    CC16    CC15    CC17   
1       6       H17R    CC17    CC18    CC16   
1       6       H17S    CC17    CC16    CC18   
1       4       H18R    CC18    CC17    H17S   
1       4       H18S    CC18    CC17    H17R   
1       4       H18T    CC18    CC17    CC16   
1       6       H3X     CD3     CD2     CD4    
1       6       H3Y     CD3     CD4     CD2    
1       6       H4X     CD4     CD3     CD5    
1       6       H4Y     CD4     CD5     CD3    
1       6       H5X     CD5     CD6     CD4    
1       6       H5Y     CD5     CD4     CD6    
1       6       H6X     CD6     CD5     CD7    
1       6       H6Y     CD6     CD7     CD5    
1       6       H7X     CD7     CD6     CD8    
1       6       H7Y     CD7     CD8     CD6    
1       6       H8X     CD8     CD9     CD7    
1       6       H8Y     CD8     CD7     CD9    
1       1       H9X     CD9     CD8     CD10   
1       1       H10X    CD10    CD11    CD9    
1       6       H11X    CD11    CD12    CD10   
1       6       H11Y    CD11    CD10    CD12   
1       6       H12X    CD12    CD11    CD13   
1       6       H12Y    CD12    CD13    CD11   
1       6       H13X    CD13    CD12    CD14   
1       6       H13Y    CD13    CD14    CD12   
1       6       H14X    CD14    CD13    CD15   
1       6       H14Y    CD14    CD15    CD13   
1       6       H15X    CD15    CD14    CD16   
1       6       H15Y    CD15    CD16    CD14   
1       6       H16X    CD16    CD17    CD15   
1       6       H16Y    CD16    CD15    CD17   
1       6       H17X    CD17    CD16    CD18   
1       6       H17Y    CD17    CD18    CD16   
1       4       H18X    CD18    CD17    H17X   
1       4       H18Y    CD18    CD17    H17Y   
1       4       H18Z    CD18    CD17    CD16   
TXCL1      131
2       6       HG3     C3      C2      OP31   
1       6       H31J    C31     C32     OP32   
1       6       H31K    C31     OP32    C32    
1       5       HG22    C2      C3      C1      OG12   
1       2       HO12    OG12    C2      C3     
2       6       HG1     C1      OP11    C2     
1       2       HP13    OP13    P1      OP11   
1       6       H11J    C11     C12     OP12   
1       6       H11K    C11     OP12    C12    
1       5       H12J    C12     O12     C13     C11    
1       6       H2A     CA2     CA3     CA1    
1       6       H2B     CA2     CA1     CA3    
1       6       H13J    C13     C12     O13    
1       6       H13K    C13     O13     C12    
1       6       H2D     CB2     CB1     CB3    
1       6       H2E     CB2     CB3     CB1    
1       5       H32J    C32     C31     O32     C33    
1       6       H2R     CC2     CC3     CC1    
1       6       H2S     CC2     CC1     CC3    
1       6       H33J    C33     C32     O33    
1       6       H33K    C33     O33     C32    
1       6       H2X     CD2     CD1     CD3    
1       6       H2Y     CD2     CD3     CD1    
1       6       H3A     CA3     CA2     CA4    
1       6       H3B     CA3     CA4     CA2    
1       6       H4A     CA4     CA3     CA5    
1       6       H4B     CA4     CA5     CA3    
1       6       H5A     CA5     CA4     CA6    
1       6       H5B     CA5     CA6     CA4    
1       6       H6A     CA6     CA5     CA7    
1       6       H6B     CA6     CA7     CA5    
1       6       H7A     CA7     CA8     CA6    
1       6       H7B     CA7     CA6     CA8    
1       6       H8A     CA8     CA9     CA7    
1       6       H8B     CA8     CA7     CA9    
1       1       H9A     CA9     CA8     CA10   
1       1       H10A    CA10    CA9     CA11   
1       6       H11A    CA11    CA12    CA10   
1       6       H11B    CA11    CA10    CA12   
1       6       H12A    CA12    CA11    CA13   
1       6       H12B    CA12    CA13    CA11   
1       6       H13A    CA13    CA12    CA14   
1       6       H13B    CA13    CA14    CA12   
1       6       H14A    CA14    CA13    CA15   
1       6       H14B    CA14    CA15    CA13   
1       6       H15A    CA15    CA14    CA16   
1       6       H15B    CA15    CA16    CA14   
1       4       H16A    CA16    CA15    H15B   
1       4       H16B    CA16    CA15    CA14   
1       4       H16C    CA16    CA15    H15A   
1       6       H3D     CB3     CB2     CB4    
1       6       H3E     CB3     CB4     CB2    
1       6       H4D     CB4     CB3     CB5    
1       6       H4E     CB4     CB5     CB3    
1       6       H5D     CB5     CB4     CB6    
1       6       H5E     CB5     CB6     CB4    
1       6       H6D     CB6     CB7     CB5    
1       6       H6E     CB6     CB5     CB7    
1       6       H7D     CB7     CB8     CB6    
1       6       H7E     CB7     CB6     CB8    
1       6       H8D     CB8     CB7     CB9    
1       6       H8E     CB8     CB9     CB7    
1       1       H9D     CB9     CB10    CB8    
1       1       H10D    CB10    CB11    CB9    
1       6       H11D    CB11    CB12    CB10   
1       6       H11E    CB11    CB10    CB12   
1       6       H12D    CB12    CB13    CB11   
1       6       H12E    CB12    CB11    CB13   
1       6       H13D    CB13    CB14    CB12   
1       6       H13E    CB13    CB12    CB14   
1       6       H14D    CB14    CB13    CB15   
1       6       H14E    CB14    CB15    CB13   
1       6       H15D    CB15    CB14    CB16   
1       6       H15E    CB15    CB16    CB14   
1       4       H16D    CB16    CB15    CB14   
1       4       H16E    CB16    CB15    H15E   
1       4       H16F    CB16    CB15    H15D   
1       6       H3R     CC3     CC4     CC2    
1       6       H3S     CC3     CC2     CC4    
1       6       H4R     CC4     CC5     CC3    
1       6       H4S     CC4     CC3     CC5    
1       6       H5R     CC5     CC4     CC6    
1       6       H5S     CC5     CC6     CC4    
1       6       H6R     CC6     CC5     CC7    
1       6       H6S     CC6     CC7     CC5    
1       6       H7R     CC7     CC8     CC6    
1       6       H7S     CC7     CC6     CC8    
1       6       H8R     CC8     CC7     CC9    
1       6       H8S     CC8     CC9     CC7    
1       1       H9R     CC9     CC10    CC8    
1       1       H10R    CC10    CC11    CC9    
1       6       H11R    CC11    CC10    CC12   
1       6       H11S    CC11    CC12    CC10   
1       6       H12R    CC12    CC11    CC13   
1       6       H12S    CC12    CC13    CC11   
1       6       H13R    CC13    CC14    CC12   
1       6       H13S    CC13    CC12    CC14   
1       6       H14R    CC14    CC15    CC13   
1       6       H14S    CC14    CC13    CC15   
1       6       H15R    CC15    CC14    CC16   
1       6       H15S    CC15    CC16    CC14   
1       4       H16R    CC16    CC15    CC14   
1       4       H16S    CC16    CC15    H15S   
1       4       H16T    CC16    CC15    H15R   
1       6       H3X     CD3     CD2     CD4    
1       6       H3Y     CD3     CD4     CD2    
1       6       H4X     CD4     CD3     CD5    
1       6       H4Y     CD4     CD5     CD3    
1       6       H5X     CD5     CD6     CD4    
1       6       H5Y     CD5     CD4     CD6    
1       6       H6X     CD6     CD5     CD7    
1       6       H6Y     CD6     CD7     CD5    
1       6       H7X     CD7     CD6     CD8    
1       6       H7Y     CD7     CD8     CD6    
1       6       H8X     CD8     CD9     CD7    
1       6       H8Y     CD8     CD7     CD9    
1       1       H9X     CD9     CD8     CD10   
1       1       H10X    CD10    CD11    CD9    
1       6       H11X    CD11    CD12    CD10   
1       6       H11Y    CD11    CD10    CD12   
1       6       H12X    CD12    CD11    CD13   
1       6       H12Y    CD12    CD13    CD11   
1       6       H13X    CD13    CD12    CD14   
1       6       H13Y    CD13    CD14    CD12   
1       6       H14X    CD14    CD13    CD15   
1       6       H14Y    CD14    CD15    CD13   
1       6       H15X    CD15    CD14    CD16   
1       6       H15Y    CD15    CD16    CD14   
1       4       H16X    CD16    CD15    CD14   
1       4       H16Y    CD16    CD15    H15Y   
1       4       H16Z    CD16    CD15    H15X   
TXCL2      130
2       6       HG3     C3      C2      OP31   
1       6       H31J    C31     C32     OP32   
1       6       H31K    C31     OP32    C32    
1       5       HG22    C2      C3      C1      OG12   
1       2       HO12    OG12    C2      C3     
2       6       HG1     C1      OP11    C2     
1       6       H11J    C11     C12     OP12   
1       6       H11K    C11     OP12    C12    
1       5       H12J    C12     O12     C13     C11    
1       6       H2A     CA2     CA3     CA1    
1       6       H2B     CA2     CA1     CA3    
1       6       H13J    C13     C12     O13    
1       6       H13K    C13     O13     C12    
1       6       H2D     CB2     CB1     CB3    
1       6       H2E     CB2     CB3     CB1    
1       5       H32J    C32     C31     O32     C33    
1       6       H2R     CC2     CC3     CC1    
1       6       H2S     CC2     CC1     CC3    
1       6       H33J    C33     C32     O33    
1       6       H33K    C33     O33     C32    
1       6       H2X     CD2     CD1     CD3    
1       6       H2Y     CD2     CD3     CD1    
1       6       H3A     CA3     CA2     CA4    
1       6       H3B     CA3     CA4     CA2    
1       6       H4A     CA4     CA3     CA5    
1       6       H4B     CA4     CA5     CA3    
1       6       H5A     CA5     CA4     CA6    
1       6       H5B     CA5     CA6     CA4    
1       6       H6A     CA6     CA5     CA7    
1       6       H6B     CA6     CA7     CA5    
1       6       H7A     CA7     CA8     CA6    
1       6       H7B     CA7     CA6     CA8    
1       6       H8A     CA8     CA9     CA7    
1       6       H8B     CA8     CA7     CA9    
1       1       H9A     CA9     CA8     CA10   
1       1       H10A    CA10    CA9     CA11   
1       6       H11A    CA11    CA12    CA10   
1       6       H11B    CA11    CA10    CA12   
1       6       H12A    CA12    CA11    CA13   
1       6       H12B    CA12    CA13    CA11   
1       6       H13A    CA13    CA12    CA14   
1       6       H13B    CA13    CA14    CA12   
1       6       H14A    CA14    CA13    CA15   
1       6       H14B    CA14    CA15    CA13   
1       6       H15A    CA15    CA14    CA16   
1       6       H15B    CA15    CA16    CA14   
1       4       H16A    CA16    CA15    H15B   
1       4       H16B    CA16    CA15    CA14   
1       4       H16C    CA16    CA15    H15A   
1       6       H3D     CB3     CB2     CB4    
1       6       H3E     CB3     CB4     CB2    
1       6       H4D     CB4     CB3     CB5    
1       6       H4E     CB4     CB5     CB3    
1       6       H5D     CB5     CB4     CB6    
1       6       H5E     CB5     CB6     CB4    
1       6       H6D     CB6     CB7     CB5    
1       6       H6E     CB6     CB5     CB7    
1       6       H7D     CB7     CB8     CB6    
1       6       H7E     CB7     CB6     CB8    
1       6       H8D     CB8     CB7     CB9    
1       6       H8E     CB8     CB9     CB7    
1       1       H9D     CB9     CB10    CB8    
1       1       H10D    CB10    CB11    CB9    
1       6       H11D    CB11    CB12    CB10   
1       6       H11E    CB11    CB10    CB12   
1       6       H12D    CB12    CB13    CB11   
1       6       H12E    CB12    CB11    CB13   
1       6       H13D    CB13    CB14    CB12   
1       6       H13E    CB13    CB12    CB14   
1       6       H14D    CB14    CB13    CB15   
1       6       H14E    CB14    CB15    CB13   
1       6       H15D    CB15    CB14    CB16   
1       6       H15E    CB15    CB16    CB14   
1       4       H16D    CB16    CB15    CB14   
1       4       H16E    CB16    CB15    H15E   
1       4       H16F    CB16    CB15    H15D   
1       6       H3R     CC3     CC4     CC2    
1       6       H3S     CC3     CC2     CC4    
1       6       H4R     CC4     CC5     CC3    
1       6       H4S     CC4     CC3     CC5    
1       6       H5R     CC5     CC4     CC6    
1       6       H5S     CC5     CC6     CC4    
1       6       H6R     CC6     CC5     CC7    
1       6       H6S     CC6     CC7     CC5    
1       6       H7R     CC7     CC8     CC6    
1       6       H7S     CC7     CC6     CC8    
1       6       H8R     CC8     CC7     CC9    
1       6       H8S     CC8     CC9     CC7    
1       1       H9R     CC9     CC10    CC8    
1       1       H10R    CC10    CC11    CC9    
1       6       H11R    CC11    CC10    CC12   
1       6       H11S    CC11    CC12    CC10   
1       6       H12R    CC12    CC11    CC13   
1       6       H12S    CC12    CC13    CC11   
1       6       H13R    CC13    CC14    CC12   
1       6       H13S    CC13    CC12    CC14   
1       6       H14R    CC14    CC15    CC13   
1       6       H14S    CC14    CC13    CC15   
1       6       H15R    CC15    CC14    CC16   
1       6       H15S    CC15    CC16    CC14   
1       4       H16R    CC16    CC15    CC14   
1       4       H16S    CC16    CC15    H15S   
1       4       H16T    CC16    CC15    H15R   
1       6       H3X     CD3     CD2     CD4    
1       6       H3Y     CD3     CD4     CD2    
1       6       H4X     CD4     CD3     CD5    
1       6       H4Y     CD4     CD5     CD3    
1       6       H5X     CD5     CD6     CD4    
1       6       H5Y     CD5     CD4     CD6    
1       6       H6X     CD6     CD5     CD7    
1       6       H6Y     CD6     CD7     CD5    
1       6       H7X     CD7     CD6     CD8    
1       6       H7Y     CD7     CD8     CD6    
1       6       H8X     CD8     CD9     CD7    
1       6       H8Y     CD8     CD7     CD9    
1       1       H9X     CD9     CD8     CD10   
1       1       H10X    CD10    CD11    CD9    
1       6       H11X    CD11    CD12    CD10   
1       6       H11Y    CD11    CD10    CD12   
1       6       H12X    CD12    CD11    CD13   
1       6       H12Y    CD12    CD13    CD11   
1       6       H13X    CD13    CD12    CD14   
1       6       H13Y    CD13    CD14    CD12   
1       6       H14X    CD14    CD13    CD15   
1       6       H14Y    CD14    CD15    CD13   
1       6       H15X    CD15    CD14    CD16   
1       6       H15Y    CD15    CD16    CD14   
1       4       H16X    CD16    CD15    CD14   
1       4       H16Y    CD16    CD15    H15Y   
1       4       H16Z    CD16    CD15    H15X   
TYCL1      131
2       6       HG3     C3      C2      OP31   
1       6       H31J    C31     C32     OP32   
1       6       H31K    C31     OP32    C32    
1       5       HG22    C2      C3      C1      OG12   
1       2       HO12    OG12    C2      C3     
2       6       HG1     C1      OP11    C2     
1       2       HP13    OP13    P1      OP11   
1       6       H11J    C11     C12     OP12   
1       6       H11K    C11     OP12    C12    
1       5       H12J    C12     O12     C13     C11    
1       6       H2A     CA2     CA3     CA1    
1       6       H2B     CA2     CA1     CA3    
1       6       H13J    C13     C12     O13    
1       6       H13K    C13     O13     C12    
1       6       H2D     CB2     CB1     CB3    
1       6       H2E     CB2     CB3     CB1    
1       5       H32J    C32     C31     O32     C33    
1       6       H2R     CC2     CC3     CC1    
1       6       H2S     CC2     CC1     CC3    
1       6       H33J    C33     C32     O33    
1       6       H33K    C33     O33     C32    
1       6       H2X     CD2     CD1     CD3    
1       6       H2Y     CD2     CD3     CD1    
1       6       H3A     CA3     CA2     CA4    
1       6       H3B     CA3     CA4     CA2    
1       6       H4A     CA4     CA3     CA5    
1       6       H4B     CA4     CA5     CA3    
1       6       H5A     CA5     CA4     CA6    
1       6       H5B     CA5     CA6     CA4    
1       6       H6A     CA6     CA5     CA7    
1       6       H6B     CA6     CA7     CA5    
1       6       H7A     CA7     CA8     CA6    
1       6       H7B     CA7     CA6     CA8    
1       6       H8A     CA8     CA9     CA7    
1       6       H8B     CA8     CA7     CA9    
1       1       H9A     CA9     CA8     CA10   
1       1       H10A    CA10    CA9     CA11   
1       6       H11A    CA11    CA12    CA10   
1       6       H11B    CA11    CA10    CA12   
1       6       H12A    CA12    CA11    CA13   
1       6       H12B    CA12    CA13    CA11   
1       6       H13A    CA13    CA12    CA14   
1       6       H13B    CA13    CA14    CA12   
1       6       H14A    CA14    CA13    CA15   
1       6       H14B    CA14    CA15    CA13   
1       6       H15A    CA15    CA14    CA16   
1       6       H15B    CA15    CA16    CA14   
1       4       H16A    CA16    CA15    H15B   
1       4       H16B    CA16    CA15    CA14   
1       4       H16C    CA16    CA15    H15A   
1       6       H3D     CB3     CB2     CB4    
1       6       H3E     CB3     CB4     CB2    
1       6       H4D     CB4     CB3     CB5    
1       6       H4E     CB4     CB5     CB3    
1       6       H5D     CB5     CB4     CB6    
1       6       H5E     CB5     CB6     CB4    
1       6       H6D     CB6     CB7     CB5    
1       6       H6E     CB6     CB5     CB7    
1       6       H7D     CB7     CB8     CB6    
1       6       H7E     CB7     CB6     CB8    
1       6       H8D     CB8     CB7     CB9    
1       6       H8E     CB8     CB9     CB7    
1       1       H9D     CB9     CB10    CB8    
1       1       H10D    CB10    CB11    CB9    
1       6       H11D    CB11    CB12    CB10   
1       6       H11E    CB11    CB10    CB12   
1       6       H12D    CB12    CB13    CB11   
1       6       H12E    CB12    CB11    CB13   
1       6       H13D    CB13    CB14    CB12   
1       6       H13E    CB13    CB12    CB14   
1       6       H14D    CB14    CB13    CB15   
1       6       H14E    CB14    CB15    CB13   
1       6       H15D    CB15    CB14    CB16   
1       6       H15E    CB15    CB16    CB14   
1       4       H16D    CB16    CB15    CB14   
1       4       H16E    CB16    CB15    H15E   
1       4       H16F    CB16    CB15    H15D   
1       6       H3R     CC3     CC4     CC2    
1       6       H3S     CC3     CC2     CC4    
1       6       H4R     CC4     CC5     CC3    
1       6       H4S     CC4     CC3     CC5    
1       6       H5R     CC5     CC4     CC6    
1       6       H5S     CC5     CC6     CC4    
1       6       H6R     CC6     CC5     CC7    
1       6       H6S     CC6     CC7     CC5    
1       6       H7R     CC7     CC8     CC6    
1       6       H7S     CC7     CC6     CC8    
1       6       H8R     CC8     CC7     CC9    
1       6       H8S     CC8     CC9     CC7    
1       1       H9R     CC9     CC10    CC8    
1       1       H10R    CC10    CC11    CC9    
1       6       H11R    CC11    CC10    CC12   
1       6       H11S    CC11    CC12    CC10   
1       6       H12R    CC12    CC11    CC13   
1       6       H12S    CC12    CC13    CC11   
1       6       H13R    CC13    CC14    CC12   
1       6       H13S    CC13    CC12    CC14   
1       6       H14R    CC14    CC15    CC13   
1       6       H14S    CC14    CC13    CC15   
1       6       H15R    CC15    CC14    CC16   
1       6       H15S    CC15    CC16    CC14   
1       4       H16R    CC16    CC15    CC14   
1       4       H16S    CC16    CC15    H15S   
1       4       H16T    CC16    CC15    H15R   
1       6       H3X     CD3     CD2     CD4    
1       6       H3Y     CD3     CD4     CD2    
1       6       H4X     CD4     CD3     CD5    
1       6       H4Y     CD4     CD5     CD3    
1       6       H5X     CD5     CD6     CD4    
1       6       H5Y     CD5     CD4     CD6    
1       6       H6X     CD6     CD5     CD7    
1       6       H6Y     CD6     CD7     CD5    
1       6       H7X     CD7     CD6     CD8    
1       6       H7Y     CD7     CD8     CD6    
1       6       H8X     CD8     CD9     CD7    
1       6       H8Y     CD8     CD7     CD9    
1       1       H9X     CD9     CD8     CD10   
1       1       H10X    CD10    CD11    CD9    
1       6       H11X    CD11    CD12    CD10   
1       6       H11Y    CD11    CD10    CD12   
1       6       H12X    CD12    CD11    CD13   
1       6       H12Y    CD12    CD13    CD11   
1       6       H13X    CD13    CD12    CD14   
1       6       H13Y    CD13    CD14    CD12   
1       6       H14X    CD14    CD13    CD15   
1       6       H14Y    CD14    CD15    CD13   
1       6       H15X    CD15    CD14    CD16   
1       6       H15Y    CD15    CD16    CD14   
1       4       H16X    CD16    CD15    CD14   
1       4       H16Y    CD16    CD15    H15Y   
1       4       H16Z    CD16    CD15    H15X   
TYCL2      130
2       6       HG3     C3      C2      OP31   
1       6       H31J    C31     C32     OP32   
1       6       H31K    C31     OP32    C32    
1       5       HG22    C2      C3      C1      OG12   
1       2       HO12    OG12    C2      C3     
2       6       HG1     C1      OP11    C2     
1       6       H11J    C11     C12     OP12   
1       6       H11K    C11     OP12    C12    
1       5       H12J    C12     O12     C13     C11    
1       6       H2A     CA2     CA3     CA1    
1       6       H2B     CA2     CA1     CA3    
1       6       H13J    C13     C12     O13    
1       6       H13K    C13     O13     C12    
1       6       H2D     CB2     CB1     CB3    
1       6       H2E     CB2     CB3     CB1    
1       5       H32J    C32     C31     O32     C33    
1       6       H2R     CC2     CC3     CC1    
1       6       H2S     CC2     CC1     CC3    
1       6       H33J    C33     C32     O33    
1       6       H33K    C33     O33     C32    
1       6       H2X     CD2     CD1     CD3    
1       6       H2Y     CD2     CD3     CD1    
1       6       H3A     CA3     CA2     CA4    
1       6       H3B     CA3     CA4     CA2    
1       6       H4A     CA4     CA3     CA5    
1       6       H4B     CA4     CA5     CA3    
1       6       H5A     CA5     CA4     CA6    
1       6       H5B     CA5     CA6     CA4    
1       6       H6A     CA6     CA5     CA7    
1       6       H6B     CA6     CA7     CA5    
1       6       H7A     CA7     CA8     CA6    
1       6       H7B     CA7     CA6     CA8    
1       6       H8A     CA8     CA9     CA7    
1       6       H8B     CA8     CA7     CA9    
1       1       H9A     CA9     CA8     CA10   
1       1       H10A    CA10    CA9     CA11   
1       6       H11A    CA11    CA12    CA10   
1       6       H11B    CA11    CA10    CA12   
1       6       H12A    CA12    CA11    CA13   
1       6       H12B    CA12    CA13    CA11   
1       6       H13A    CA13    CA12    CA14   
1       6       H13B    CA13    CA14    CA12   
1       6       H14A    CA14    CA13    CA15   
1       6       H14B    CA14    CA15    CA13   
1       6       H15A    CA15    CA14    CA16   
1       6       H15B    CA15    CA16    CA14   
1       4       H16A    CA16    CA15    H15B   
1       4       H16B    CA16    CA15    CA14   
1       4       H16C    CA16    CA15    H15A   
1       6       H3D     CB3     CB2     CB4    
1       6       H3E     CB3     CB4     CB2    
1       6       H4D     CB4     CB3     CB5    
1       6       H4E     CB4     CB5     CB3    
1       6       H5D     CB5     CB4     CB6    
1       6       H5E     CB5     CB6     CB4    
1       6       H6D     CB6     CB7     CB5    
1       6       H6E     CB6     CB5     CB7    
1       6       H7D     CB7     CB8     CB6    
1       6       H7E     CB7     CB6     CB8    
1       6       H8D     CB8     CB7     CB9    
1       6       H8E     CB8     CB9     CB7    
1       1       H9D     CB9     CB10    CB8    
1       1       H10D    CB10    CB11    CB9    
1       6       H11D    CB11    CB12    CB10   
1       6       H11E    CB11    CB10    CB12   
1       6       H12D    CB12    CB13    CB11   
1       6       H12E    CB12    CB11    CB13   
1       6       H13D    CB13    CB14    CB12   
1       6       H13E    CB13    CB12    CB14   
1       6       H14D    CB14    CB13    CB15   
1       6       H14E    CB14    CB15    CB13   
1       6       H15D    CB15    CB14    CB16   
1       6       H15E    CB15    CB16    CB14   
1       4       H16D    CB16    CB15    CB14   
1       4       H16E    CB16    CB15    H15E   
1       4       H16F    CB16    CB15    H15D   
1       6       H3R     CC3     CC4     CC2    
1       6       H3S     CC3     CC2     CC4    
1       6       H4R     CC4     CC5     CC3    
1       6       H4S     CC4     CC3     CC5    
1       6       H5R     CC5     CC4     CC6    
1       6       H5S     CC5     CC6     CC4    
1       6       H6R     CC6     CC5     CC7    
1       6       H6S     CC6     CC7     CC5    
1       6       H7R     CC7     CC8     CC6    
1       6       H7S     CC7     CC6     CC8    
1       6       H8R     CC8     CC7     CC9    
1       6       H8S     CC8     CC9     CC7    
1       1       H9R     CC9     CC10    CC8    
1       1       H10R    CC10    CC11    CC9    
1       6       H11R    CC11    CC10    CC12   
1       6       H11S    CC11    CC12    CC10   
1       6       H12R    CC12    CC11    CC13   
1       6       H12S    CC12    CC13    CC11   
1       6       H13R    CC13    CC14    CC12   
1       6       H13S    CC13    CC12    CC14   
1       6       H14R    CC14    CC15    CC13   
1       6       H14S    CC14    CC13    CC15   
1       6       H15R    CC15    CC14    CC16   
1       6       H15S    CC15    CC16    CC14   
1       4       H16R    CC16    CC15    CC14   
1       4       H16S    CC16    CC15    H15S   
1       4       H16T    CC16    CC15    H15R   
1       6       H3X     CD3     CD2     CD4    
1       6       H3Y     CD3     CD4     CD2    
1       6       H4X     CD4     CD3     CD5    
1       6       H4Y     CD4     CD5     CD3    
1       6       H5X     CD5     CD6     CD4    
1       6       H5Y     CD5     CD4     CD6    
1       6       H6X     CD6     CD5     CD7    
1       6       H6Y     CD6     CD7     CD5    
1       6       H7X     CD7     CD6     CD8    
1       6       H7Y     CD7     CD8     CD6    
1       6       H8X     CD8     CD9     CD7    
1       6       H8Y     CD8     CD7     CD9    
1       1       H9X     CD9     CD8     CD10   
1       1       H10X    CD10    CD11    CD9    
1       6       H11X    CD11    CD12    CD10   
1       6       H11Y    CD11    CD10    CD12   
1       6       H12X    CD12    CD11    CD13   
1       6       H12Y    CD12    CD13    CD11   
1       6       H13X    CD13    CD12    CD14   
1       6       H13Y    CD13    CD14    CD12   
1       6       H14X    CD14    CD13    CD15   
1       6       H14Y    CD14    CD15    CD13   
1       6       H15X    CD15    CD14    CD16   
1       6       H15Y    CD15    CD16    CD14   
1       4       H16X    CD16    CD15    CD14   
1       4       H16Y    CD16    CD15    H15Y   
1       4       H16Z    CD16    CD15    H15X   
CHL1       46
1       5       H3      C3      C4      C2      O3     
1       2       H3'     O3      C3      C4     
1       6       H4A     C4      C3      C5     
1       6       H4B     C4      C5      C3     
1       1       H6      C6      C7      C5     
1       6       H7A     C7      C6      C8     
1       6       H7B     C7      C8      C6     
1       5       H8      C8      C14     C7      C9     
1       5       H14     C14     C13     C8      C15    
1       6       H15A    C15     C14     C16    
1       6       H15B    C15     C16     C14    
1       6       H16A    C16     C17     C15    
1       6       H16B    C16     C15     C17    
1       5       H17     C17     C20     C16     C13    
1       4       H18A    C18     C13     C14    
1       4       H18B    C18     C13     C12    
1       4       H18C    C18     C13     C17    
1       6       H12A    C12     C13     C11    
1       6       H12B    C12     C11     C13    
1       6       H11A    C11     C12     C9     
1       6       H11B    C11     C9      C12    
1       5       H9      C9      C10     C8      C11    
1       4       H19A    C19     C10     C1     
1       4       H19B    C19     C10     C5     
1       4       H19C    C19     C10     C9     
1       6       H1A     C1      C10     C2     
1       6       H1B     C1      C2      C10    
1       6       H2A     C2      C3      C1     
1       6       H2B     C2      C1      C3     
1       5       H20     C20     C21     C22     C17    
1       4       H21A    C21     C20     H20    
1       4       H21B    C21     C20     C22    
1       4       H21C    C21     C20     C17    
1       6       H22A    C22     C20     C23    
1       6       H22B    C22     C23     C20    
1       6       H23A    C23     C22     C24    
1       6       H23B    C23     C24     C22    
1       6       H24A    C24     C25     C23    
1       6       H24B    C24     C23     C25    
1       5       H25     C25     C27     C26     C24    
1       4       H26A    C26     C25     C27    
1       4       H26B    C26     C25     C24    
1       4       H26C    C26     C25     H25    
1       4       H27A    C27     C25     C26    
1       4       H27B    C27     C25     C24    
1       4       H27C    C27     C25     H25    
CHM1       16
1       5       H1      C1      C2      C17     O1     
1       2       HO1     O1      C1      H1     
1       6       H2      C2      C3      C1     
1       6       H2'     C2      C1      C3     
1       6       H16     C16     C17     C15    
1       6       H16'    C16     C15     C17    
1       6       H17     C17     C1      C16    
1       6       H17'    C17     C16     C1     
3       4       H15     CC15    C15     C3     
1       1       H4      C4      C3      C5     
1       6       H5      C5      C6      C4     
1       6       H5'     C5      C4      C6     
1       6       H6      C6      C14     C5     
1       6       H6'     C6      C5      C14    
1       6       H14     C14     C6      C15    
1       6       H14'    C14     C15     C6     
CHNS       26
1       5       H1      C1      C17     C2      O1     
1       2       HO1     O1      C1      H1     
1       6       H2      C2      C3      C1     
1       6       H2'     C2      C1      C3     
1       1       H4      C4      C3      C5     
1       6       H5      C5      C6      C4     
1       6       H5'     C5      C4      C6     
1       5       H6      C6      C14     C7      C5     
1       5       H7      C7      C6      C8      C11    
1       6       H8      C8      C7      C9     
1       6       H8'     C8      C9      C7     
1       6       H9      C9      C10     C8     
1       6       H9'     C9      C8      C10    
1       5       H10     C10     C11     C18     C9     
3       4       H11     CC11    C11     C10    
1       6       H12     C12     C13     C11    
1       6       H12'    C12     C11     C13    
1       6       H13     C13     C14     C12    
1       6       H13'    C13     C12     C14    
1       5       H14     C14     C6      C13     C15    
3       4       H15     CC15    C15     C3     
1       6       H16     C16     C17     C15    
1       6       H16'    C16     C15     C17    
1       6       H17     C17     C1      C16    
1       6       H17'    C17     C16     C1     
3       4       H18     C18     C10     H10    
CHSD       49
1       5       H3      C3      C4      C2      O3     
1       6       H5A'    C5'     C6'     C4'    
1       6       H5B'    C5'     C4'     C6'    
1       6       H6A'    C6'     C7'     C5'    
1       6       H6B'    C6'     C5'     C7'    
1       6       H4A     C4      C3      C5     
1       6       H4B     C4      C5      C3     
1       1       H6      C6      C7      C5     
1       6       H7A     C7      C6      C8     
1       6       H7B     C7      C8      C6     
1       5       H8      C8      C14     C7      C9     
1       5       H14     C14     C13     C8      C15    
1       6       H15A    C15     C14     C16    
1       6       H15B    C15     C16     C14    
1       6       H16A    C16     C17     C15    
1       6       H16B    C16     C15     C17    
1       5       H17     C17     C20     C16     C13    
1       4       H18A    C18     C13     C14    
1       4       H18B    C18     C13     C12    
1       4       H18C    C18     C13     C17    
1       6       H12A    C12     C13     C11    
1       6       H12B    C12     C11     C13    
1       6       H11A    C11     C12     C9     
1       6       H11B    C11     C9      C12    
1       5       H9      C9      C10     C8      C11    
1       4       H19A    C19     C10     C1     
1       4       H19B    C19     C10     C5     
1       4       H19C    C19     C10     C9     
1       6       H1A     C1      C10     C2     
1       6       H1B     C1      C2      C10    
1       6       H2A     C2      C3      C1     
1       6       H2B     C2      C1      C3     
1       5       H20     C20     C21     C22     C17    
1       4       H21A    C21     C20     H20    
1       4       H21B    C21     C20     C22    
1       4       H21C    C21     C20     C17    
1       6       H22A    C22     C20     C23    
1       6       H22B    C22     C23     C20    
1       6       H23A    C23     C22     C24    
1       6       H23B    C23     C24     C22    
1       6       H24A    C24     C25     C23    
1       6       H24B    C24     C23     C25    
1       5       H25     C25     C27     C26     C24    
1       4       H26A    C26     C25     C27    
1       4       H26B    C26     C25     C24    
1       4       H26C    C26     C25     H25    
1       4       H27A    C27     C25     C26    
1       4       H27B    C27     C25     C24    
1       4       H27C    C27     C25     H25    
CHSP       50
1       5       H3      C3      C4      C2      O3     
1       6       H5A'    C5'     C6'     C4'    
1       6       H5B'    C5'     C4'     C6'    
1       2       H31'    O3'     C7'     C6'    
1       6       H6A'    C6'     C7'     C5'    
1       6       H6B'    C6'     C5'     C7'    
1       6       H4A     C4      C3      C5     
1       6       H4B     C4      C5      C3     
1       1       H6      C6      C7      C5     
1       6       H7A     C7      C6      C8     
1       6       H7B     C7      C8      C6     
1       5       H8      C8      C14     C7      C9     
1       5       H14     C14     C13     C8      C15    
1       6       H15A    C15     C14     C16    
1       6       H15B    C15     C16     C14    
1       6       H16A    C16     C17     C15    
1       6       H16B    C16     C15     C17    
1       5       H17     C17     C20     C16     C13    
1       4       H18A    C18     C13     C14    
1       4       H18B    C18     C13     C12    
1       4       H18C    C18     C13     C17    
1       6       H12A    C12     C13     C11    
1       6       H12B    C12     C11     C13    
1       6       H11A    C11     C12     C9     
1       6       H11B    C11     C9      C12    
1       5       H9      C9      C10     C8      C11    
1       4       H19A    C19     C10     C1     
1       4       H19B    C19     C10     C5     
1       4       H19C    C19     C10     C9     
1       6       H1A     C1      C10     C2     
1       6       H1B     C1      C2      C10    
1       6       H2A     C2      C3      C1     
1       6       H2B     C2      C1      C3     
1       5       H20     C20     C21     C22     C17    
1       4       H21A    C21     C20     H20    
1       4       H21B    C21     C20     C22    
1       4       H21C    C21     C20     C17    
1       6       H22A    C22     C20     C23    
1       6       H22B    C22     C23     C20    
1       6       H23A    C23     C22     C24    
1       6       H23B    C23     C24     C22    
1       6       H24A    C24     C25     C23    
1       6       H24B    C24     C23     C25    
1       5       H25     C25     C27     C26     C24    
1       4       H26A    C26     C25     C27    
1       4       H26B    C26     C25     C24    
1       4       H26C    C26     C25     H25    
1       4       H27A    C27     C25     C26    
1       4       H27B    C27     C25     C24    
1       4       H27C    C27     C25     H25    
ERG        44
1       5       H3      C3      C4      C2      O3     
1       2       H3'     O3      C3      C4     
1       6       H4A     C4      C3      C5     
1       6       H4B     C4      C5      C3     
1       1       H6      C6      C7      C5     
1       1       H7      C7      C6      C8     
1       5       H14     C14     C13     C8      C15    
1       6       H15A    C15     C14     C16    
1       6       H15B    C15     C16     C14    
1       6       H16A    C16     C17     C15    
1       6       H16B    C16     C15     C17    
1       5       H17     C17     C20     C16     C13    
1       4       H18A    C18     C13     C14    
1       4       H18B    C18     C13     C12    
1       4       H18C    C18     C13     C17    
1       6       H12A    C12     C13     C11    
1       6       H12B    C12     C11     C13    
1       6       H11A    C11     C12     C9     
1       6       H11B    C11     C9      C12    
1       5       H9      C9      C10     C8      C11    
1       4       H19A    C19     C10     C1     
1       4       H19B    C19     C10     C5     
1       4       H19C    C19     C10     C9     
1       6       H1A     C1      C10     C2     
1       6       H1B     C1      C2      C10    
1       6       H2A     C2      C3      C1     
1       6       H2B     C2      C1      C3     
1       5       H20     C20     C21     C22     C17    
1       4       H21A    C21     C20     H20    
1       4       H21B    C21     C20     C22    
1       4       H21C    C21     C20     C17    
1       1       H22     C22     C20     C23    
1       1       H23     C23     C22     C24    
1       5       H24     C24     C28     C25     C23    
1       5       H25     C25     C27     C26     C24    
1       4       H26A    C26     C25     C27    
1       4       H26B    C26     C25     C24    
1       4       H26C    C26     C25     H25    
1       4       H27A    C27     C25     C26    
1       4       H27B    C27     C25     C24    
1       4       H27C    C27     C25     H25    
1       4       H28A    C28     C24     H24    
1       4       H28B    C28     C24     C25    
1       4       H28C    C28     C24     C23    
SITO       50
1       5       H3      C3      C4      C2      O3     
1       2       H3'     O3      C3      C4     
1       6       H4A     C4      C3      C5     
1       6       H4B     C4      C5      C3     
1       1       H6      C6      C7      C5     
1       6       H7A     C7      C6      C8     
1       6       H7B     C7      C8      C6     
1       5       H8      C8      C14     C7      C9     
1       5       H14     C14     C13     C8      C15    
1       6       H15A    C15     C14     C16    
1       6       H15B    C15     C16     C14    
1       6       H16A    C16     C17     C15    
1       6       H16B    C16     C15     C17    
1       5       H17     C17     C20     C16     C13    
1       4       H18A    C18     C13     C14    
1       4       H18B    C18     C13     C12    
1       4       H18C    C18     C13     C17    
1       6       H12A    C12     C13     C11    
1       6       H12B    C12     C11     C13    
1       6       H11A    C11     C12     C9     
1       6       H11B    C11     C9      C12    
1       5       H9      C9      C10     C8      C11    
1       4       H19A    C19     C10     C1     
1       4       H19B    C19     C10     C5     
1       4       H19C    C19     C10     C9     
1       6       H1A     C1      C10     C2     
1       6       H1B     C1      C2      C10    
1       6       H2A     C2      C3      C1     
1       6       H2B     C2      C1      C3     
1       5       H20     C20     C21     C22     C17    
1       4       H21A    C21     C20     H20    
1       4       H21B    C21     C20     C22    
1       4       H21C    C21     C20     C17    
1       6       H22A    C22     C20     C23    
1       6       H22B    C22     C23     C20    
1       6       H23A    C23     C22     C24    
1       6       H23B    C23     C24     C22    
1       5       H24     C24     C28     C25     C23    
1       5       H25     C25     C27     C26     C24    
1       4       H26A    C26     C25     C27    
1       4       H26B    C26     C25     C24    
1       4       H26C    C26     C25     H25    
1       4       H27A    C27     C25     C26    
1       4       H27B    C27     C25     C24    
1       4       H27C    C27     C25     H25    
1       6       H28A    C28     C29     C24    
1       6       H28B    C28     C24     C29    
1       4       H29A    C29     C28     H28A   
1       4       H29B    C29     C28     H28B   
1       4       H29C    C29     C28     C24    
STIG       48
1       5       H3      C3      C4      C2      O3     
1       2       H3'     O3      C3      C4     
1       6       H4A     C4      C3      C5     
1       6       H4B     C4      C5      C3     
1       1       H6      C6      C7      C5     
1       6       H7A     C7      C6      C8     
1       6       H7B     C7      C8      C6     
1       5       H8      C8      C14     C7      C9     
1       5       H14     C14     C13     C8      C15    
1       6       H15A    C15     C14     C16    
1       6       H15B    C15     C16     C14    
1       6       H16A    C16     C17     C15    
1       6       H16B    C16     C15     C17    
1       5       H17     C17     C20     C16     C13    
1       4       H18A    C18     C13     C14    
1       4       H18B    C18     C13     C12    
1       4       H18C    C18     C13     C17    
1       6       H12A    C12     C13     C11    
1       6       H12B    C12     C11     C13    
1       6       H11A    C11     C12     C9     
1       6       H11B    C11     C9      C12    
1       5       H9      C9      C10     C8      C11    
1       4       H19A    C19     C10     C1     
1       4       H19B    C19     C10     C5     
1       4       H19C    C19     C10     C9     
1       6       H1A     C1      C10     C2     
1       6       H1B     C1      C2      C10    
1       6       H2A     C2      C3      C1     
1       6       H2B     C2      C1      C3     
1       5       H20     C20     C21     C22     C17    
1       4       H21A    C21     C20     H20    
1       4       H21B    C21     C20     C22    
1       4       H21C    C21     C20     C17    
1       1       H22     C22     C20     C23    
1       1       H23     C23     C22     C24    
1       5       H24     C24     C28     C25     C23    
1       5       H25     C25     C27     C26     C24    
1       4       H26A    C26     C25     C27    
1       4       H26B    C26     C25     C24    
1       4       H26C    C26     C25     H25    
1       4       H27A    C27     C25     C26    
1       4       H27B    C27     C25     C24    
1       4       H27C    C27     C25     H25    
1       6       H28A    C28     C29     C24    
1       6       H28B    C28     C24     C29    
1       4       H29A    C29     C28     H28A   
1       4       H29B    C29     C28     H28B   
1       4       H29C    C29     C28     C24    
ADR        35
1       6       H2R     C2      C3      C1     
1       6       H2S     C2      C1      C3     
1       6       H3R     C3      C2      C4     
1       6       H3S     C3      C4      C2     
1       6       H4R     C4      C3      C5     
1       6       H4S     C4      C5      C3     
1       6       H5R     C5      C6      C4     
1       6       H5S     C5      C4      C6     
1       6       H6R     C6      C7      C5     
1       6       H6S     C6      C5      C7     
1       1       H7R     C7      C6      C8     
1       1       H8R     C8      C7      C9     
1       6       H9R     C9      C10     C8     
1       6       H9S     C9      C8      C10    
1       1       H10R    C10     C11     C9     
1       1       H11R    C11     C10     C12    
1       6       H12R    C12     C13     C11    
1       6       H12S    C12     C11     C13    
1       1       H13R    C13     C12     C14    
1       1       H14R    C14     C13     C15    
1       6       H15R    C15     C14     C16    
1       6       H15S    C15     C16     C14    
1       1       H16R    C16     C17     C15    
1       1       H17R    C17     C16     C18    
1       6       H18R    C18     C17     C19    
1       6       H18S    C18     C19     C17    
1       6       H19R    C19     C20     C18    
1       6       H19S    C19     C18     C20    
1       6       H20R    C20     C19     C21    
1       6       H20S    C20     C21     C19    
1       6       H21R    C21     C22     C20    
1       6       H21S    C21     C20     C22    
1       4       H22R    C22     C21     H21S   
1       4       H22S    C22     C21     C20    
1       4       H22T    C22     C21     H21R   
ADRP       36
1       2       H1      O1      C1      C2     
1       6       H2R     C2      C3      C1     
1       6       H2S     C2      C1      C3     
1       6       H3R     C3      C2      C4     
1       6       H3S     C3      C4      C2     
1       6       H4R     C4      C3      C5     
1       6       H4S     C4      C5      C3     
1       6       H5R     C5      C6      C4     
1       6       H5S     C5      C4      C6     
1       6       H6R     C6      C7      C5     
1       6       H6S     C6      C5      C7     
1       1       H7R     C7      C6      C8     
1       1       H8R     C8      C7      C9     
1       6       H9R     C9      C10     C8     
1       6       H9S     C9      C8      C10    
1       1       H10R    C10     C11     C9     
1       1       H11R    C11     C10     C12    
1       6       H12R    C12     C13     C11    
1       6       H12S    C12     C11     C13    
1       1       H13R    C13     C12     C14    
1       1       H14R    C14     C13     C15    
1       6       H15R    C15     C14     C16    
1       6       H15S    C15     C16     C14    
1       1       H16R    C16     C17     C15    
1       1       H17R    C17     C16     C18    
1       6       H18R    C18     C17     C19    
1       6       H18S    C18     C19     C17    
1       6       H19R    C19     C20     C18    
1       6       H19S    C19     C18     C20    
1       6       H20R    C20     C19     C21    
1       6       H20S    C20     C21     C19    
1       6       H21R    C21     C22     C20    
1       6       H21S    C21     C20     C22    
1       4       H22R    C22     C21     H21S   
1       4       H22S    C22     C21     C20    
1       4       H22T    C22     C21     H21R   
ALIN       29
1       6       H2R     C2      C3      C1     
1       6       H2S     C2      C1      C3     
1       6       H3R     C3      C2      C4     
1       6       H3S     C3      C4      C2     
1       6       H4R     C4      C3      C5     
1       6       H4S     C4      C5      C3     
1       6       H5R     C5      C6      C4     
1       6       H5S     C5      C4      C6     
1       6       H6R     C6      C7      C5     
1       6       H6S     C6      C5      C7     
1       6       H7R     C7      C6      C8     
1       6       H7S     C7      C8      C6     
1       6       H8R     C8      C7      C9     
1       6       H8S     C8      C9      C7     
1       1       H9R     C9      C10     C8     
1       1       H10R    C10     C11     C9     
1       6       H11R    C11     C10     C12    
1       6       H11S    C11     C12     C10    
1       1       H12R    C12     C13     C11    
1       1       H13R    C13     C12     C14    
1       6       H14R    C14     C13     C15    
1       6       H14S    C14     C15     C13    
1       1       H15R    C15     C14     C16    
1       1       H16R    C16     C17     C15    
1       6       H17R    C17     C16     C18    
1       6       H17S    C17     C18     C16    
1       4       H18R    C18     C17     H17S   
1       4       H18S    C18     C17     H17R   
1       4       H18T    C18     C17     C16    
ALINP      30
1       2       H1      O1      C1      C2     
1       6       H2R     C2      C3      C1     
1       6       H2S     C2      C1      C3     
1       6       H3R     C3      C2      C4     
1       6       H3S     C3      C4      C2     
1       6       H4R     C4      C3      C5     
1       6       H4S     C4      C5      C3     
1       6       H5R     C5      C6      C4     
1       6       H5S     C5      C4      C6     
1       6       H6R     C6      C7      C5     
1       6       H6S     C6      C5      C7     
1       6       H7R     C7      C6      C8     
1       6       H7S     C7      C8      C6     
1       6       H8R     C8      C7      C9     
1       6       H8S     C8      C9      C7     
1       1       H9R     C9      C10     C8     
1       1       H10R    C10     C11     C9     
1       6       H11R    C11     C10     C12    
1       6       H11S    C11     C12     C10    
1       1       H12R    C12     C13     C11    
1       1       H13R    C13     C12     C14    
1       6       H14R    C14     C13     C15    
1       6       H14S    C14     C15     C13    
1       1       H15R    C15     C14     C16    
1       1       H16R    C16     C17     C15    
1       6       H17R    C17     C16     C18    
1       6       H17S    C17     C18     C16    
1       4       H18R    C18     C17     H17S   
1       4       H18S    C18     C17     H17R   
1       4       H18T    C18     C17     C16    
ARA        39
1       6       H2R     C2      C3      C1     
1       6       H2S     C2      C1      C3     
1       6       H3R     C3      C2      C4     
1       6       H3S     C3      C4      C2     
1       6       H4R     C4      C3      C5     
1       6       H4S     C4      C5      C3     
1       6       H5R     C5      C6      C4     
1       6       H5S     C5      C4      C6     
1       6       H6R     C6      C7      C5     
1       6       H6S     C6      C5      C7     
1       6       H7R     C7      C6      C8     
1       6       H7S     C7      C8      C6     
1       6       H8R     C8      C7      C9     
1       6       H8S     C8      C9      C7     
1       6       H9R     C9      C10     C8     
1       6       H9S     C9      C8      C10    
1       6       H10R    C10     C11     C9     
1       6       H10S    C10     C9      C11    
1       6       H11R    C11     C10     C12    
1       6       H11S    C11     C12     C10    
1       6       H12R    C12     C13     C11    
1       6       H12S    C12     C11     C13    
1       6       H13R    C13     C12     C14    
1       6       H13S    C13     C14     C12    
1       6       H14R    C14     C13     C15    
1       6       H14S    C14     C15     C13    
1       6       H15R    C15     C14     C16    
1       6       H15S    C15     C16     C14    
1       6       H16R    C16     C17     C15    
1       6       H16S    C16     C15     C17    
1       6       H17R    C17     C16     C18    
1       6       H17S    C17     C18     C16    
1       6       H18R    C18     C17     C19    
1       6       H18S    C18     C19     C17    
1       6       H19R    C19     C20     C18    
1       6       H19S    C19     C18     C20    
1       4       H20R    C20     C19     H19R   
1       4       H20S    C20     C19     H19S   
1       4       H20T    C20     C19     C18    
ARAN       31
1       6       H2R     C2      C3      C1     
1       6       H2S     C2      C1      C3     
1       6       H3R     C3      C2      C4     
1       6       H3S     C3      C4      C2     
1       6       H4R     C4      C3      C5     
1       6       H4S     C4      C5      C3     
1       1       H5R     C5      C6      C4     
1       1       H6R     C6      C7      C5     
1       6       H7R     C7      C6      C8     
1       6       H7S     C7      C8      C6     
1       1       H8R     C8      C7      C9     
1       1       H9R     C9      C10     C8     
1       6       H10R    C10     C11     C9     
1       6       H10S    C10     C9      C11    
1       1       H11R    C11     C10     C12    
1       1       H12R    C12     C13     C11    
1       6       H13R    C13     C12     C14    
1       6       H13S    C13     C14     C12    
1       1       H14R    C14     C13     C15    
1       1       H15R    C15     C14     C16    
1       6       H16R    C16     C17     C15    
1       6       H16S    C16     C15     C17    
1       6       H17R    C17     C16     C18    
1       6       H17S    C17     C18     C16    
1       6       H18R    C18     C17     C19    
1       6       H18S    C18     C19     C17    
1       6       H19R    C19     C20     C18    
1       6       H19S    C19     C18     C20    
1       4       H20R    C20     C19     H19R   
1       4       H20S    C20     C19     H19S   
1       4       H20T    C20     C19     C18    
ARANP      32
1       2       H1      O1      C1      C2     
1       6       H2R     C2      C3      C1     
1       6       H2S     C2      C1      C3     
1       6       H3R     C3      C2      C4     
1       6       H3S     C3      C4      C2     
1       6       H4R     C4      C3      C5     
1       6       H4S     C4      C5      C3     
1       1       H5R     C5      C6      C4     
1       1       H6R     C6      C7      C5     
1       6       H7R     C7      C6      C8     
1       6       H7S     C7      C8      C6     
1       1       H8R     C8      C7      C9     
1       1       H9R     C9      C10     C8     
1       6       H10R    C10     C11     C9     
1       6       H10S    C10     C9      C11    
1       1       H11R    C11     C10     C12    
1       1       H12R    C12     C13     C11    
1       6       H13R    C13     C12     C14    
1       6       H13S    C13     C14     C12    
1       1       H14R    C14     C13     C15    
1       1       H15R    C15     C14     C16    
1       6       H16R    C16     C17     C15    
1       6       H16S    C16     C15     C17    
1       6       H17R    C17     C16     C18    
1       6       H17S    C17     C18     C16    
1       6       H18R    C18     C17     C19    
1       6       H18S    C18     C19     C17    
1       6       H19R    C19     C20     C18    
1       6       H19S    C19     C18     C20    
1       4       H20R    C20     C19     H19R   
1       4       H20S    C20     C19     H19S   
1       4       H20T    C20     C19     C18    
ARAP       40
1       2       H1      O1      C1      C2     
1       6       H2R     C2      C3      C1     
1       6       H2S     C2      C1      C3     
1       6       H3R     C3      C2      C4     
1       6       H3S     C3      C4      C2     
1       6       H4R     C4      C3      C5     
1       6       H4S     C4      C5      C3     
1       6       H5R     C5      C6      C4     
1       6       H5S     C5      C4      C6     
1       6       H6R     C6      C7      C5     
1       6       H6S     C6      C5      C7     
1       6       H7R     C7      C6      C8     
1       6       H7S     C7      C8      C6     
1       6       H8R     C8      C7      C9     
1       6       H8S     C8      C9      C7     
1       6       H9R     C9      C10     C8     
1       6       H9S     C9      C8      C10    
1       6       H10R    C10     C11     C9     
1       6       H10S    C10     C9      C11    
1       6       H11R    C11     C10     C12    
1       6       H11S    C11     C12     C10    
1       6       H12R    C12     C13     C11    
1       6       H12S    C12     C11     C13    
1       6       H13R    C13     C12     C14    
1       6       H13S    C13     C14     C12    
1       6       H14R    C14     C13     C15    
1       6       H14S    C14     C15     C13    
1       6       H15R    C15     C14     C16    
1       6       H15S    C15     C16     C14    
1       6       H16R    C16     C17     C15    
1       6       H16S    C16     C15     C17    
1       6       H17R    C17     C16     C18    
1       6       H17S    C17     C18     C16    
1       6       H18R    C18     C17     C19    
1       6       H18S    C18     C19     C17    
1       6       H19R    C19     C20     C18    
1       6       H19S    C19     C18     C20    
1       4       H20R    C20     C19     H19R   
1       4       H20S    C20     C19     H19S   
1       4       H20T    C20     C19     C18    
BEH        43
1       6       H2R     C2      C3      C1     
1       6       H2S     C2      C1      C3     
1       6       H3R     C3      C2      C4     
1       6       H3S     C3      C4      C2     
1       6       H4R     C4      C3      C5     
1       6       H4S     C4      C5      C3     
1       6       H5R     C5      C6      C4     
1       6       H5S     C5      C4      C6     
1       6       H6R     C6      C7      C5     
1       6       H6S     C6      C5      C7     
1       6       H7R     C7      C6      C8     
1       6       H7S     C7      C8      C6     
1       6       H8R     C8      C7      C9     
1       6       H8S     C8      C9      C7     
1       6       H9R     C9      C10     C8     
1       6       H9S     C9      C8      C10    
1       6       H10R    C10     C11     C9     
1       6       H10S    C10     C9      C11    
1       6       H11R    C11     C10     C12    
1       6       H11S    C11     C12     C10    
1       6       H12R    C12     C13     C11    
1       6       H12S    C12     C11     C13    
1       6       H13R    C13     C12     C14    
1       6       H13S    C13     C14     C12    
1       6       H14R    C14     C13     C15    
1       6       H14S    C14     C15     C13    
1       6       H15R    C15     C14     C16    
1       6       H15S    C15     C16     C14    
1       6       H16R    C16     C17     C15    
1       6       H16S    C16     C15     C17    
1       6       H17R    C17     C16     C18    
1       6       H17S    C17     C18     C16    
1       6       H18R    C18     C17     C19    
1       6       H18S    C18     C19     C17    
1       6       H19R    C19     C20     C18    
1       6       H19S    C19     C18     C20    
1       6       H20R    C20     C19     C21    
1       6       H20S    C20     C21     C19    
1       6       H21R    C21     C22     C20    
1       6       H21S    C21     C20     C22    
1       4       H22R    C22     C21     H21S   
1       4       H22S    C22     C21     C20    
1       4       H22T    C22     C21     H21R   
BEHP       44
1       2       H1      O1      C1      C2     
1       6       H2R     C2      C3      C1     
1       6       H2S     C2      C1      C3     
1       6       H3R     C3      C2      C4     
1       6       H3S     C3      C4      C2     
1       6       H4R     C4      C3      C5     
1       6       H4S     C4      C5      C3     
1       6       H5R     C5      C6      C4     
1       6       H5S     C5      C4      C6     
1       6       H6R     C6      C7      C5     
1       6       H6S     C6      C5      C7     
1       6       H7R     C7      C6      C8     
1       6       H7S     C7      C8      C6     
1       6       H8R     C8      C7      C9     
1       6       H8S     C8      C9      C7     
1       6       H9R     C9      C10     C8     
1       6       H9S     C9      C8      C10    
1       6       H10R    C10     C11     C9     
1       6       H10S    C10     C9      C11    
1       6       H11R    C11     C10     C12    
1       6       H11S    C11     C12     C10    
1       6       H12R    C12     C13     C11    
1       6       H12S    C12     C11     C13    
1       6       H13R    C13     C12     C14    
1       6       H13S    C13     C14     C12    
1       6       H14R    C14     C13     C15    
1       6       H14S    C14     C15     C13    
1       6       H15R    C15     C14     C16    
1       6       H15S    C15     C16     C14    
1       6       H16R    C16     C17     C15    
1       6       H16S    C16     C15     C17    
1       6       H17R    C17     C16     C18    
1       6       H17S    C17     C18     C16    
1       6       H18R    C18     C17     C19    
1       6       H18S    C18     C19     C17    
1       6       H19R    C19     C20     C18    
1       6       H19S    C19     C18     C20    
1       6       H20R    C20     C19     C21    
1       6       H20S    C20     C21     C19    
1       6       H21R    C21     C22     C20    
1       6       H21S    C21     C20     C22    
1       4       H22R    C22     C21     H21S   
1       4       H22S    C22     C21     C20    
1       4       H22T    C22     C21     H21R   
C6DHPC     40
1       4       H13A    C13     N       C14    
1       4       H13B    C13     N       C12    
1       4       H13C    C13     N       C15    
1       4       H14A    C14     N       C12    
1       4       H14B    C14     N       C13    
1       4       H14C    C14     N       C15    
1       4       H15A    C15     N       C14    
1       4       H15B    C15     N       C12    
1       4       H15C    C15     N       C13    
1       6       H12A    C12     N       C11    
1       6       H12B    C12     C11     N      
1       6       H11A    C11     O12     C12    
1       6       H11B    C11     C12     O12    
1       6       HA      C1      O11     C2     
1       6       HB      C1      C2      O11    
1       5       HS      C2      C3      O21     C1     
1       6       H2R     C22     C21     C23    
1       6       H2S     C22     C23     C21    
1       6       HX      C3      C2      O31    
1       6       HY      C3      O31     C2     
1       6       H2X     C32     C31     C33    
1       6       H2Y     C32     C33     C31    
1       6       H3R     C23     C22     C24    
1       6       H3S     C23     C24     C22    
1       6       H4R     C24     C25     C23    
1       6       H4S     C24     C23     C25    
1       6       H5R     C25     C26     C24    
1       6       H5S     C25     C24     C26    
1       4       H6R     C26     C25     H5S    
1       4       H6S     C26     C25     H5R    
1       4       H6T     C26     C25     C24    
1       6       H3X     C33     C32     C34    
1       6       H3Y     C33     C34     C32    
1       6       H4X     C34     C35     C33    
1       6       H4Y     C34     C33     C35    
1       6       H5X     C35     C36     C34    
1       6       H5Y     C35     C34     C36    
1       4       H6X     C36     C35     H5X    
1       4       H6Y     C36     C35     C34    
1       4       H6Z     C36     C35     H5Y    
C7DHPC     44
1       4       H13A    C13     N       C14    
1       4       H13B    C13     N       C12    
1       4       H13C    C13     N       C15    
1       4       H14A    C14     N       C12    
1       4       H14B    C14     N       C13    
1       4       H14C    C14     N       C15    
1       4       H15A    C15     N       C14    
1       4       H15B    C15     N       C12    
1       4       H15C    C15     N       C13    
1       6       H12A    C12     N       C11    
1       6       H12B    C12     C11     N      
1       6       H11A    C11     O12     C12    
1       6       H11B    C11     C12     O12    
1       6       HA      C1      O11     C2     
1       6       HB      C1      C2      O11    
1       5       HS      C2      C3      O21     C1     
1       6       H2R     C22     C21     C23    
1       6       H2S     C22     C23     C21    
1       6       HX      C3      C2      O31    
1       6       HY      C3      O31     C2     
1       6       H2X     C32     C31     C33    
1       6       H2Y     C32     C33     C31    
1       6       H3R     C23     C22     C24    
1       6       H3S     C23     C24     C22    
1       6       H4R     C24     C25     C23    
1       6       H4S     C24     C23     C25    
1       6       H5R     C25     C26     C24    
1       6       H5S     C25     C24     C26    
1       6       H6R     C26     C27     C25    
1       6       H6S     C26     C25     C27    
1       4       H7R     C27     C26     H6R    
1       4       H7S     C27     C26     H6S    
1       4       H7T     C27     C26     C25    
1       6       H3X     C33     C32     C34    
1       6       H3Y     C33     C34     C32    
1       6       H4X     C34     C35     C33    
1       6       H4Y     C34     C33     C35    
1       6       H5X     C35     C36     C34    
1       6       H5Y     C35     C34     C36    
1       6       H6X     C36     C37     C35    
1       6       H6Y     C36     C35     C37    
1       4       H7X     C37     C36     H6Y    
1       4       H7Y     C37     C36     C35    
1       4       H7Z     C37     C36     H6X    
CHAPS      58
1       5       H3      C3      C4      C2      O3     
1       2       H3'     O3      C3      C4     
1       6       H4A     C4      C3      C5     
1       6       H4B     C4      C5      C3     
1       5       H5      C5      C10     C6      C4     
1       6       H6A     C6      C7      C5     
1       6       H6B     C6      C5      C7     
1       5       H7      C7      C6      O7      C8     
1       2       H7'     O7      C7      C6     
1       5       H8      C8      C14     C7      C9     
1       5       H14     C14     C13     C8      C15    
1       6       H15A    C15     C14     C16    
1       6       H15B    C15     C16     C14    
1       6       H16A    C16     C17     C15    
1       6       H16B    C16     C15     C17    
1       5       H17     C17     C20     C16     C13    
1       4       H18A    C18     C13     C14    
1       4       H18B    C18     C13     C12    
1       4       H18C    C18     C13     C17    
1       5       H12     C12     O12     C13     C11    
1       2       H12'    O12     C12     H12    
1       6       H11A    C11     C12     C9     
1       6       H11B    C11     C9      C12    
1       5       H9      C9      C10     C8      C11    
1       4       H19A    C19     C10     C1     
1       4       H19B    C19     C10     C5     
1       4       H19C    C19     C10     C9     
1       6       H1A     C1      C10     C2     
1       6       H1B     C1      C2      C10    
1       6       H2A     C2      C3      C1     
1       6       H2B     C2      C1      C3     
1       5       H20     C20     C21     C22     C17    
1       4       H21A    C21     C20     H20    
1       4       H21B    C21     C20     C22    
1       4       H21C    C21     C20     C17    
1       6       H22A    C22     C20     C23    
1       6       H22B    C22     C23     C20    
1       6       H23A    C23     CF      C22    
1       6       H23B    C23     C22     CF     
1       1       HNF     NF      CF      C24    
1       6       H24A    C24     NF      C25    
1       6       H24B    C24     C25     NF     
1       6       H25A    C25     C26     C24    
1       6       H25B    C25     C24     C26    
1       6       H26A    C26     N       C25    
1       6       H26B    C26     C25     N      
1       4       H27A    C27     N       C28    
1       4       H27B    C27     N       C29    
1       4       H27C    C27     N       C26    
1       4       H28A    C28     N       C27    
1       4       H28B    C28     N       C29    
1       4       H28C    C28     N       C26    
1       6       H29A    C29     N       C30    
1       6       H29B    C29     C30     N      
1       6       H30A    C30     C29     C31    
1       6       H30B    C30     C31     C29    
1       6       H31A    C31     S       C30    
1       6       H31B    C31     C30     S      
CHAPSO     58
1       5       H3      C3      C4      C2      O3     
1       2       H3'     O3      C3      C4     
1       6       H4A     C4      C3      C5     
1       6       H4B     C4      C5      C3     
1       5       H5      C5      C10     C6      C4     
1       6       H6A     C6      C7      C5     
1       6       H6B     C6      C5      C7     
1       5       H7      C7      C6      O7      C8     
1       2       H7'     O7      C7      C6     
1       5       H8      C8      C14     C7      C9     
1       5       H14     C14     C13     C8      C15    
1       6       H15A    C15     C14     C16    
1       6       H15B    C15     C16     C14    
1       6       H16A    C16     C17     C15    
1       6       H16B    C16     C15     C17    
1       5       H17     C17     C20     C16     C13    
1       4       H18A    C18     C13     C14    
1       4       H18B    C18     C13     C12    
1       4       H18C    C18     C13     C17    
1       5       H12     C12     O12     C13     C11    
1       2       H12'    O12     C12     H12    
1       6       H11A    C11     C12     C9     
1       6       H11B    C11     C9      C12    
1       5       H9      C9      C10     C8      C11    
1       4       H19A    C19     C10     C1     
1       4       H19B    C19     C10     C5     
1       4       H19C    C19     C10     C9     
1       6       H1A     C1      C10     C2     
1       6       H1B     C1      C2      C10    
1       6       H2A     C2      C3      C1     
1       6       H2B     C2      C1      C3     
1       5       H20     C20     C21     C22     C17    
1       4       H21A    C21     C20     H20    
1       4       H21B    C21     C20     C22    
1       4       H21C    C21     C20     C17    
1       6       H22A    C22     C20     C23    
1       6       H22B    C22     C23     C20    
1       6       H23A    C23     CF      C22    
1       6       H23B    C23     C22     CF     
1       1       HNF     NF      CF      C24    
1       6       H24A    C24     NF      C25    
1       6       H24B    C24     C25     NF     
1       6       H25A    C25     C26     C24    
1       6       H25B    C25     C24     C26    
1       6       H26A    C26     N       C25    
1       6       H26B    C26     C25     N      
1       4       H27A    C27     N       C28    
1       4       H27B    C27     N       C29    
1       4       H27C    C27     N       C26    
1       4       H28A    C28     N       C27    
1       4       H28B    C28     N       C29    
1       4       H28C    C28     N       C26    
1       6       H29A    C29     N       C30    
1       6       H29B    C29     C30     N      
1       5       H30A    C30     C29     C31     O30    
1       2       HO30    O30     C30     C29    
1       6       H31A    C31     S       C30    
1       6       H31B    C31     C30     S      
CYFOS3     30
1       4       H13A    C13     N       C14    
1       4       H13B    C13     N       C12    
1       4       H13C    C13     N       C15    
1       4       H14A    C14     N       C12    
1       4       H14B    C14     N       C13    
1       4       H14C    C14     N       C15    
1       4       H15A    C15     N       C14    
1       4       H15B    C15     N       C12    
1       4       H15C    C15     N       C13    
1       6       H12A    C12     N       C11    
1       6       H12B    C12     C11     N      
1       6       H11A    C11     O12     C12    
1       6       H11B    C11     C12     O12    
1       6       H1X     C31     O11     C32    
1       6       H1Y     C31     C32     O11    
1       6       H2X     C32     C31     C33    
1       6       H2Y     C32     C33     C31    
1       6       H3X     C33     C1A     C32    
1       6       H3Y     C33     C32     C1A    
1       5       H1A     C1A     C6A     C2A     C33    
1       6       H2A     C2A     C1A     C3A    
1       6       H2B     C2A     C3A     C1A    
1       6       H3A     C3A     C4A     C2A    
1       6       H3B     C3A     C2A     C4A    
1       6       H4A     C4A     C5A     C3A    
1       6       H4B     C4A     C3A     C5A    
1       6       H5A     C5A     C4A     C6A    
1       6       H5B     C5A     C6A     C4A    
1       6       H6A     C6A     C1A     C5A    
1       6       H6B     C6A     C5A     C1A    
CYFOS4     32
1       4       H13A    C13     N       C14    
1       4       H13B    C13     N       C12    
1       4       H13C    C13     N       C15    
1       4       H14A    C14     N       C12    
1       4       H14B    C14     N       C13    
1       4       H14C    C14     N       C15    
1       4       H15A    C15     N       C14    
1       4       H15B    C15     N       C12    
1       4       H15C    C15     N       C13    
1       6       H12A    C12     N       C11    
1       6       H12B    C12     C11     N      
1       6       H11A    C11     O12     C12    
1       6       H11B    C11     C12     O12    
1       6       H1X     C31     O11     C32    
1       6       H1Y     C31     C32     O11    
1       6       H2X     C32     C31     C33    
1       6       H2Y     C32     C33     C31    
1       6       H3X     C33     C32     C34    
1       6       H3Y     C33     C34     C32    
1       6       H4X     C34     C1A     C33    
1       6       H4Y     C34     C33     C1A    
1       5       H1A     C1A     C6A     C34     C2A    
1       6       H2A     C2A     C1A     C3A    
1       6       H2B     C2A     C3A     C1A    
1       6       H3A     C3A     C4A     C2A    
1       6       H3B     C3A     C2A     C4A    
1       6       H4A     C4A     C5A     C3A    
1       6       H4B     C4A     C3A     C5A    
1       6       H5A     C5A     C4A     C6A    
1       6       H5B     C5A     C6A     C4A    
1       6       H6A     C6A     C1A     C5A    
1       6       H6B     C6A     C5A     C1A    
CYFOS5     34
1       4       H13A    C13     N       C14    
1       4       H13B    C13     N       C12    
1       4       H13C    C13     N       C15    
1       4       H14A    C14     N       C12    
1       4       H14B    C14     N       C13    
1       4       H14C    C14     N       C15    
1       4       H15A    C15     N       C14    
1       4       H15B    C15     N       C12    
1       4       H15C    C15     N       C13    
1       6       H12A    C12     N       C11    
1       6       H12B    C12     C11     N      
1       6       H11A    C11     O12     C12    
1       6       H11B    C11     C12     O12    
1       6       H1X     C31     O11     C32    
1       6       H1Y     C31     C32     O11    
1       6       H2X     C32     C31     C33    
1       6       H2Y     C32     C33     C31    
1       6       H3X     C33     C32     C34    
1       6       H3Y     C33     C34     C32    
1       6       H4X     C34     C35     C33    
1       6       H4Y     C34     C33     C35    
1       6       H5X     C35     C1A     C34    
1       6       H5Y     C35     C34     C1A    
1       5       H1A     C1A     C6A     C35     C2A    
1       6       H2A     C2A     C1A     C3A    
1       6       H2B     C2A     C3A     C1A    
1       6       H3A     C3A     C4A     C2A    
1       6       H3B     C3A     C2A     C4A    
1       6       H4A     C4A     C5A     C3A    
1       6       H4B     C4A     C3A     C5A    
1       6       H5A     C5A     C4A     C6A    
1       6       H5B     C5A     C6A     C4A    
1       6       H6A     C6A     C1A     C5A    
1       6       H6B     C6A     C5A     C1A    
CYFOS6     36
1       4       H13A    C13     N       C14    
1       4       H13B    C13     N       C12    
1       4       H13C    C13     N       C15    
1       4       H14A    C14     N       C12    
1       4       H14B    C14     N       C13    
1       4       H14C    C14     N       C15    
1       4       H15A    C15     N       C14    
1       4       H15B    C15     N       C12    
1       4       H15C    C15     N       C13    
1       6       H12A    C12     N       C11    
1       6       H12B    C12     C11     N      
1       6       H11A    C11     O12     C12    
1       6       H11B    C11     C12     O12    
1       6       H1X     C31     O11     C32    
1       6       H1Y     C31     C32     O11    
1       6       H2X     C32     C31     C33    
1       6       H2Y     C32     C33     C31    
1       6       H3X     C33     C32     C34    
1       6       H3Y     C33     C34     C32    
1       6       H4X     C34     C35     C33    
1       6       H4Y     C34     C33     C35    
1       6       H5X     C35     C36     C34    
1       6       H5Y     C35     C34     C36    
1       6       H6X     C36     C1A     C35    
1       6       H6Y     C36     C35     C1A    
1       5       H1A     C1A     C6A     C2A     C36    
1       6       H2A     C2A     C1A     C3A    
1       6       H2B     C2A     C3A     C1A    
1       6       H3A     C3A     C4A     C2A    
1       6       H3B     C3A     C2A     C4A    
1       6       H4A     C4A     C5A     C3A    
1       6       H4B     C4A     C3A     C5A    
1       6       H5A     C5A     C4A     C6A    
1       6       H5B     C5A     C6A     C4A    
1       6       H6A     C6A     C1A     C5A    
1       6       H6B     C6A     C5A     C1A    
CYFOS7     38
1       4       H13A    C13     N       C14    
1       4       H13B    C13     N       C12    
1       4       H13C    C13     N       C15    
1       4       H14A    C14     N       C12    
1       4       H14B    C14     N       C13    
1       4       H14C    C14     N       C15    
1       4       H15A    C15     N       C14    
1       4       H15B    C15     N       C12    
1       4       H15C    C15     N       C13    
1       6       H12A    C12     N       C11    
1       6       H12B    C12     C11     N      
1       6       H11A    C11     O12     C12    
1       6       H11B    C11     C12     O12    
1       6       H1X     C31     O11     C32    
1       6       H1Y     C31     C32     O11    
1       6       H2X     C32     C31     C33    
1       6       H2Y     C32     C33     C31    
1       6       H3X     C33     C32     C34    
1       6       H3Y     C33     C34     C32    
1       6       H4X     C34     C35     C33    
1       6       H4Y     C34     C33     C35    
1       6       H5X     C35     C36     C34    
1       6       H5Y     C35     C34     C36    
1       6       H6X     C36     C37     C35    
1       6       H6Y     C36     C35     C37    
1       6       H7X     C37     C1A     C36    
1       6       H7Y     C37     C36     C1A    
1       5       H1A     C1A     C6A     C37     C2A    
1       6       H2A     C2A     C1A     C3A    
1       6       H2B     C2A     C3A     C1A    
1       6       H3A     C3A     C4A     C2A    
1       6       H3B     C3A     C2A     C4A    
1       6       H4A     C4A     C5A     C3A    
1       6       H4B     C4A     C3A     C5A    
1       6       H5A     C5A     C4A     C6A    
1       6       H5B     C5A     C6A     C4A    
1       6       H6A     C6A     C1A     C5A    
1       6       H6B     C6A     C5A     C1A    
DDA        39
1       6       H2R     C2      C3      C1     
1       6       H2S     C2      C1      C3     
1       6       H3R     C3      C2      C4     
1       6       H3S     C3      C4      C2     
1       6       H4R     C4      C3      C5     
1       6       H4S     C4      C5      C3     
1       6       H5R     C5      C6      C4     
1       6       H5S     C5      C4      C6     
1       6       H6R     C6      C7      C5     
1       6       H6S     C6      C5      C7     
1       6       H7R     C7      C6      C8     
1       6       H7S     C7      C8      C6     
1       6       H8R     C8      C7      C9     
1       6       H8S     C8      C9      C7     
1       6       H9R     C9      C10     C8     
1       6       H9S     C9      C8      C10    
1       6       H10R    C10     C11     C9     
1       6       H10S    C10     C9      C11    
1       6       H11R    C11     C10     C12    
1       6       H11S    C11     C12     C10    
1       6       H12R    C12     C13     C11    
1       6       H12S    C12     C11     C13    
1       1       H13R    C13     C12     C14    
1       1       H14R    C14     C13     C15    
1       6       H15R    C15     C14     C16    
1       6       H15S    C15     C16     C14    
1       1       H16R    C16     C17     C15    
1       1       H17R    C17     C16     C18    
1       6       H18R    C18     C17     C19    
1       6       H18S    C18     C19     C17    
1       6       H19R    C19     C20     C18    
1       6       H19S    C19     C18     C20    
1       6       H20R    C20     C19     C21    
1       6       H20S    C20     C21     C19    
1       6       H21R    C21     C22     C20    
1       6       H21S    C21     C20     C22    
1       4       H22R    C22     C21     H21S   
1       4       H22S    C22     C21     C20    
1       4       H22T    C22     C21     H21R   
DDAO       16
1       4       H13A    C13     N       C14    
1       4       H13B    C13     N       C1     
1       4       H13C    C13     N       O1     
1       4       H14A    C14     N       C1     
1       4       H14B    C14     N       O1     
1       4       H14C    C14     N       C13    
2       6       H1      C1      N       C2     
2       6       H2      C2      C3      C1     
2       6       H3      C3      C2      C4     
2       6       H4      C4      C3      C5     
2       6       H5      C5      C6      C4     
2       6       H6      C6      C7      C5     
2       6       H7      C7      C6      C8     
2       6       H8      C8      C7      C9     
2       6       H9      C9      C10     C8     
3       4       H10     C10     C9      H92    
DDAOP      17
1       4       H13A    C13     N       C14    
1       4       H13B    C13     N       C1     
1       4       H13C    C13     N       O1     
1       4       H14A    C14     N       C1     
1       4       H14B    C14     N       O1     
1       4       H14C    C14     N       C13    
1       2       HO1     O1      N       C14    
2       6       H1      C1      N       C2     
2       6       H2      C2      C3      C1     
2       6       H3      C3      C2      C4     
2       6       H4      C4      C3      C5     
2       6       H5      C5      C6      C4     
2       6       H6      C6      C7      C5     
2       6       H7      C7      C6      C8     
2       6       H8      C8      C7      C9     
2       6       H9      C9      C10     C8     
3       4       H10     C10     C9      H92    
DDAP       40
1       2       H1      O1      C1      C2     
1       6       H2R     C2      C3      C1     
1       6       H2S     C2      C1      C3     
1       6       H3R     C3      C2      C4     
1       6       H3S     C3      C4      C2     
1       6       H4R     C4      C3      C5     
1       6       H4S     C4      C5      C3     
1       6       H5R     C5      C6      C4     
1       6       H5S     C5      C4      C6     
1       6       H6R     C6      C7      C5     
1       6       H6S     C6      C5      C7     
1       6       H7R     C7      C6      C8     
1       6       H7S     C7      C8      C6     
1       6       H8R     C8      C7      C9     
1       6       H8S     C8      C9      C7     
1       6       H9R     C9      C10     C8     
1       6       H9S     C9      C8      C10    
1       6       H10R    C10     C11     C9     
1       6       H10S    C10     C9      C11    
1       6       H11R    C11     C10     C12    
1       6       H11S    C11     C12     C10    
1       6       H12R    C12     C13     C11    
1       6       H12S    C12     C11     C13    
1       1       H13R    C13     C12     C14    
1       1       H14R    C14     C13     C15    
1       6       H15R    C15     C14     C16    
1       6       H15S    C15     C16     C14    
1       1       H16R    C16     C17     C15    
1       1       H17R    C17     C16     C18    
1       6       H18R    C18     C17     C19    
1       6       H18S    C18     C19     C17    
1       6       H19R    C19     C20     C18    
1       6       H19S    C19     C18     C20    
1       6       H20R    C20     C19     C21    
1       6       H20S    C20     C21     C19    
1       6       H21R    C21     C22     C20    
1       6       H21S    C21     C20     C22    
1       4       H22R    C22     C21     H21S   
1       4       H22S    C22     C21     C20    
1       4       H22T    C22     C21     H21R   
DDMG       18
1       4       H13A    C13     N       C14    
1       4       H13B    C13     N       C1     
1       4       H13C    C13     N       C15    
1       4       H14A    C14     N       C1     
1       4       H14B    C14     N       C13    
1       4       H14C    C14     N       C15    
1       6       H15A    C15     N       CT     
1       6       H15B    C15     CT      N      
2       6       H1      C1      N       C2     
2       6       H2      C2      C3      C1     
2       6       H3      C3      C2      C4     
2       6       H4      C4      C3      C5     
2       6       H5      C5      C6      C4     
2       6       H6      C6      C7      C5     
2       6       H7      C7      C6      C8     
2       6       H8      C8      C7      C9     
2       6       H9      C9      C10     C8     
3       4       H10     C10     C9      H92    
DGLA       33
1       6       H2R     C2      C3      C1     
1       6       H2S     C2      C1      C3     
1       6       H3R     C3      C2      C4     
1       6       H3S     C3      C4      C2     
1       6       H4R     C4      C3      C5     
1       6       H4S     C4      C5      C3     
1       6       H5R     C5      C6      C4     
1       6       H5S     C5      C4      C6     
1       6       H6R     C6      C7      C5     
1       6       H6S     C6      C5      C7     
1       6       H7R     C7      C6      C8     
1       6       H7S     C7      C8      C6     
1       1       H8R     C8      C7      C9     
1       1       H9R     C9      C10     C8     
1       6       H10R    C10     C11     C9     
1       6       H10S    C10     C9      C11    
1       1       H11R    C11     C10     C12    
1       1       H12R    C12     C13     C11    
1       6       H13R    C13     C12     C14    
1       6       H13S    C13     C14     C12    
1       1       H14R    C14     C13     C15    
1       1       H15R    C15     C14     C16    
1       6       H16R    C16     C17     C15    
1       6       H16S    C16     C15     C17    
1       6       H17R    C17     C16     C18    
1       6       H17S    C17     C18     C16    
1       6       H18R    C18     C17     C19    
1       6       H18S    C18     C19     C17    
1       6       H19R    C19     C20     C18    
1       6       H19S    C19     C18     C20    
1       4       H20R    C20     C19     H19R   
1       4       H20S    C20     C19     H19S   
1       4       H20T    C20     C19     C18    
DGLAP      34
1       2       H1      O1      C1      C2     
1       6       H2R     C2      C3      C1     
1       6       H2S     C2      C1      C3     
1       6       H3R     C3      C2      C4     
1       6       H3S     C3      C4      C2     
1       6       H4R     C4      C3      C5     
1       6       H4S     C4      C5      C3     
1       6       H5R     C5      C6      C4     
1       6       H5S     C5      C4      C6     
1       6       H6R     C6      C7      C5     
1       6       H6S     C6      C5      C7     
1       6       H7R     C7      C6      C8     
1       6       H7S     C7      C8      C6     
1       1       H8R     C8      C7      C9     
1       1       H9R     C9      C10     C8     
1       6       H10R    C10     C11     C9     
1       6       H10S    C10     C9      C11    
1       1       H11R    C11     C10     C12    
1       1       H12R    C12     C13     C11    
1       6       H13R    C13     C12     C14    
1       6       H13S    C13     C14     C12    
1       1       H14R    C14     C13     C15    
1       1       H15R    C15     C14     C16    
1       6       H16R    C16     C17     C15    
1       6       H16S    C16     C15     C17    
1       6       H17R    C17     C16     C18    
1       6       H17S    C17     C18     C16    
1       6       H18R    C18     C17     C19    
1       6       H18S    C18     C19     C17    
1       6       H19R    C19     C20     C18    
1       6       H19S    C19     C18     C20    
1       4       H20R    C20     C19     H19R   
1       4       H20S    C20     C19     H19S   
1       4       H20T    C20     C19     C18    
DHA        31
1       6       H2R     C2      C3      C1     
1       6       H2S     C2      C1      C3     
1       6       H3R     C3      C2      C4     
1       6       H3S     C3      C4      C2     
1       1       H4R     C4      C3      C5     
1       1       H5R     C5      C6      C4     
1       6       H6R     C6      C7      C5     
1       6       H6S     C6      C5      C7     
1       1       H7R     C7      C6      C8     
1       1       H8R     C8      C7      C9     
1       6       H9R     C9      C10     C8     
1       6       H9S     C9      C8      C10    
1       1       H10R    C10     C11     C9     
1       1       H11R    C11     C10     C12    
1       6       H12R    C12     C13     C11    
1       6       H12S    C12     C11     C13    
1       1       H13R    C13     C12     C14    
1       1       H14R    C14     C13     C15    
1       6       H15R    C15     C14     C16    
1       6       H15S    C15     C16     C14    
1       1       H16R    C16     C17     C15    
1       1       H17R    C17     C16     C18    
1       6       H18R    C18     C17     C19    
1       6       H18S    C18     C19     C17    
1       1       H19R    C19     C20     C18    
1       1       H20R    C20     C21     C19    
1       6       H21R    C21     C22     C20    
1       6       H21S    C21     C20     C22    
1       4       H22R    C22     C21     H21S   
1       4       H22S    C22     C21     C20    
1       4       H22T    C22     C21     H21R   
DHAP       32
1       2       H1      O1      C1      C2     
1       6       H2R     C2      C3      C1     
1       6       H2S     C2      C1      C3     
1       6       H3R     C3      C2      C4     
1       6       H3S     C3      C4      C2     
1       1       H4R     C4      C3      C5     
1       1       H5R     C5      C6      C4     
1       6       H6R     C6      C7      C5     
1       6       H6S     C6      C5      C7     
1       1       H7R     C7      C6      C8     
1       1       H8R     C8      C7      C9     
1       6       H9R     C9      C10     C8     
1       6       H9S     C9      C8      C10    
1       1       H10R    C10     C11     C9     
1       1       H11R    C11     C10     C12    
1       6       H12R    C12     C13     C11    
1       6       H12S    C12     C11     C13    
1       1       H13R    C13     C12     C14    
1       1       H14R    C14     C13     C15    
1       6       H15R    C15     C14     C16    
1       6       H15S    C15     C16     C14    
1       1       H16R    C16     C17     C15    
1       1       H17R    C17     C16     C18    
1       6       H18R    C18     C17     C19    
1       6       H18S    C18     C19     C17    
1       1       H19R    C19     C20     C18    
1       1       H20R    C20     C21     C19    
1       6       H21R    C21     C22     C20    
1       6       H21S    C21     C20     C22    
1       4       H22R    C22     C21     H21S   
1       4       H22S    C22     C21     C20    
1       4       H22T    C22     C21     H21R   
DHPC       44
1       4       H13A    C13     N       C14    
1       4       H13B    C13     N       C12    
1       4       H13C    C13     N       C15    
1       4       H14A    C14     N       C12    
1       4       H14B    C14     N       C13    
1       4       H14C    C14     N       C15    
1       4       H15A    C15     N       C14    
1       4       H15B    C15     N       C12    
1       4       H15C    C15     N       C13    
1       6       H12A    C12     N       C11    
1       6       H12B    C12     C11     N      
1       6       H11A    C11     O12     C12    
1       6       H11B    C11     C12     O12    
1       6       HA      C1      O11     C2     
1       6       HB      C1      C2      O11    
1       5       HS      C2      C3      O21     C1     
1       6       H2R     C22     C21     C23    
1       6       H2S     C22     C23     C21    
1       6       HX      C3      C2      O31    
1       6       HY      C3      O31     C2     
1       6       H2X     C32     C31     C33    
1       6       H2Y     C32     C33     C31    
1       6       H3R     C23     C22     C24    
1       6       H3S     C23     C24     C22    
1       6       H4R     C24     C25     C23    
1       6       H4S     C24     C23     C25    
1       6       H5R     C25     C26     C24    
1       6       H5S     C25     C24     C26    
1       6       H6R     C26     C27     C25    
1       6       H6S     C26     C25     C27    
1       4       H7R     C27     C26     H6R    
1       4       H7S     C27     C26     H6S    
1       4       H7T     C27     C26     C25    
1       6       H3X     C33     C32     C34    
1       6       H3Y     C33     C34     C32    
1       6       H4X     C34     C35     C33    
1       6       H4Y     C34     C33     C35    
1       6       H5X     C35     C36     C34    
1       6       H5Y     C35     C34     C36    
1       6       H6X     C36     C37     C35    
1       6       H6Y     C36     C35     C37    
1       4       H7X     C37     C36     H6Y    
1       4       H7Y     C37     C36     C35    
1       4       H7Z     C37     C36     H6X    
DOMG       20
1       4       H13A    C13     N       C14    
1       4       H13B    C13     N       C1     
1       4       H13C    C13     N       C15    
1       4       H14A    C14     N       C1     
1       4       H14B    C14     N       C13    
1       4       H14C    C14     N       C15    
1       6       H15A    C15     N       CT     
1       6       H15B    C15     CT      N      
2       6       H1      C1      N       C2     
2       6       H2      C2      C3      C1     
2       6       H3      C3      C2      C4     
2       6       H4      C4      C3      C5     
2       6       H5      C5      C6      C4     
2       6       H6      C6      C7      C5     
2       6       H7      C7      C6      C8     
2       6       H8      C8      C7      C9     
2       6       H9      C9      C10     C8     
2       6       H10     C10     C11     C9     
2       6       H11     C11     C10     C12    
3       4       H12     C12     C11     H111   
DPA        33
1       6       H2R     C2      C3      C1     
1       6       H2S     C2      C1      C3     
1       6       H3R     C3      C2      C4     
1       6       H3S     C3      C4      C2     
1       6       H4R     C4      C3      C5     
1       6       H4S     C4      C5      C3     
1       6       H5R     C5      C6      C4     
1       6       H5S     C5      C4      C6     
1       6       H6R     C6      C7      C5     
1       6       H6S     C6      C5      C7     
1       1       H7R     C7      C6      C8     
1       1       H8R     C8      C7      C9     
1       6       H9R     C9      C10     C8     
1       6       H9S     C9      C8      C10    
1       1       H10R    C10     C11     C9     
1       1       H11R    C11     C10     C12    
1       6       H12R    C12     C13     C11    
1       6       H12S    C12     C11     C13    
1       1       H13R    C13     C12     C14    
1       1       H14R    C14     C13     C15    
1       6       H15R    C15     C14     C16    
1       6       H15S    C15     C16     C14    
1       1       H16R    C16     C17     C15    
1       1       H17R    C17     C16     C18    
1       6       H18R    C18     C17     C19    
1       6       H18S    C18     C19     C17    
1       1       H19R    C19     C20     C18    
1       1       H20R    C20     C21     C19    
1       6       H21R    C21     C22     C20    
1       6       H21S    C21     C20     C22    
1       4       H22R    C22     C21     H21S   
1       4       H22S    C22     C21     C20    
1       4       H22T    C22     C21     H21R   
DPAP       34
1       2       H1      O1      C1      C2     
1       6       H2R     C2      C3      C1     
1       6       H2S     C2      C1      C3     
1       6       H3R     C3      C2      C4     
1       6       H3S     C3      C4      C2     
1       6       H4R     C4      C3      C5     
1       6       H4S     C4      C5      C3     
1       6       H5R     C5      C6      C4     
1       6       H5S     C5      C4      C6     
1       6       H6R     C6      C7      C5     
1       6       H6S     C6      C5      C7     
1       1       H7R     C7      C6      C8     
1       1       H8R     C8      C7      C9     
1       6       H9R     C9      C10     C8     
1       6       H9S     C9      C8      C10    
1       1       H10R    C10     C11     C9     
1       1       H11R    C11     C10     C12    
1       6       H12R    C12     C13     C11    
1       6       H12S    C12     C11     C13    
1       1       H13R    C13     C12     C14    
1       1       H14R    C14     C13     C15    
1       6       H15R    C15     C14     C16    
1       6       H15S    C15     C16     C14    
1       1       H16R    C16     C17     C15    
1       1       H17R    C17     C16     C18    
1       6       H18R    C18     C17     C19    
1       6       H18S    C18     C19     C17    
1       1       H19R    C19     C20     C18    
1       1       H20R    C20     C21     C19    
1       6       H21R    C21     C22     C20    
1       6       H21S    C21     C20     C22    
1       4       H22R    C22     C21     H21S   
1       4       H22S    C22     C21     C20    
1       4       H22T    C22     C21     H21R   
DPC        38
1       4       H13A    C13     N       C14    
1       4       H13B    C13     N       C12    
1       4       H13C    C13     N       C15    
1       4       H14A    C14     N       C12    
1       4       H14B    C14     N       C13    
1       4       H14C    C14     N       C15    
1       4       H15A    C15     N       C14    
1       4       H15B    C15     N       C12    
1       4       H15C    C15     N       C13    
1       6       H12A    C12     N       C11    
1       6       H12B    C12     C11     N      
1       6       H11A    C11     O12     C12    
1       6       H11B    C11     C12     O12    
1       6       H1X     C31     O11     C32    
1       6       H1Y     C31     C32     O11    
1       6       H2X     C32     C31     C33    
1       6       H2Y     C32     C33     C31    
1       6       H3X     C33     C32     C34    
1       6       H3Y     C33     C34     C32    
1       6       H4X     C34     C35     C33    
1       6       H4Y     C34     C33     C35    
1       6       H5X     C35     C36     C34    
1       6       H5Y     C35     C34     C36    
1       6       H6X     C36     C37     C35    
1       6       H6Y     C36     C35     C37    
1       6       H7X     C37     C38     C36    
1       6       H7Y     C37     C36     C38    
1       6       H8X     C38     C37     C39    
1       6       H8Y     C38     C39     C37    
1       6       H9X     C39     C38     C310   
1       6       H9Y     C39     C310    C38    
1       6       H10X    C310    C39     C311   
1       6       H10Y    C310    C311    C39    
1       6       H11X    C311    C310    C312   
1       6       H11Y    C311    C312    C310   
1       4       H12X    C312    C311    H11Y   
1       4       H12Y    C312    C311    C310   
1       4       H12Z    C312    C311    H11X   
DPT        33
1       6       H2R     C2      C3      C1     
1       6       H2S     C2      C1      C3     
1       6       H3R     C3      C2      C4     
1       6       H3S     C3      C4      C2     
1       1       H4R     C4      C3      C5     
1       1       H5R     C5      C6      C4     
1       6       H6R     C6      C7      C5     
1       6       H6S     C6      C5      C7     
1       1       H7R     C7      C6      C8     
1       1       H8R     C8      C7      C9     
1       6       H9R     C9      C10     C8     
1       6       H9S     C9      C8      C10    
1       1       H10R    C10     C11     C9     
1       1       H11R    C11     C10     C12    
1       6       H12R    C12     C13     C11    
1       6       H12S    C12     C11     C13    
1       1       H13R    C13     C12     C14    
1       1       H14R    C14     C13     C15    
1       6       H15R    C15     C14     C16    
1       6       H15S    C15     C16     C14    
1       1       H16R    C16     C17     C15    
1       1       H17R    C17     C16     C18    
1       6       H18R    C18     C17     C19    
1       6       H18S    C18     C19     C17    
1       6       H19R    C19     C20     C18    
1       6       H19S    C19     C18     C20    
1       6       H20R    C20     C19     C21    
1       6       H20S    C20     C21     C19    
1       6       H21R    C21     C22     C20    
1       6       H21S    C21     C20     C22    
1       4       H22R    C22     C21     H21S   
1       4       H22S    C22     C21     C20    
1       4       H22T    C22     C21     H21R   
DPTP       34
1       2       H1      O1      C1      C2     
1       6       H2R     C2      C3      C1     
1       6       H2S     C2      C1      C3     
1       6       H3R     C3      C2      C4     
1       6       H3S     C3      C4      C2     
1       1       H4R     C4      C3      C5     
1       1       H5R     C5      C6      C4     
1       6       H6R     C6      C7      C5     
1       6       H6S     C6      C5      C7     
1       1       H7R     C7      C6      C8     
1       1       H8R     C8      C7      C9     
1       6       H9R     C9      C10     C8     
1       6       H9S     C9      C8      C10    
1       1       H10R    C10     C11     C9     
1       1       H11R    C11     C10     C12    
1       6       H12R    C12     C13     C11    
1       6       H12S    C12     C11     C13    
1       1       H13R    C13     C12     C14    
1       1       H14R    C14     C13     C15    
1       6       H15R    C15     C14     C16    
1       6       H15S    C15     C16     C14    
1       1       H16R    C16     C17     C15    
1       1       H17R    C17     C16     C18    
1       6       H18R    C18     C17     C19    
1       6       H18S    C18     C19     C17    
1       6       H19R    C19     C20     C18    
1       6       H19S    C19     C18     C20    
1       6       H20R    C20     C19     C21    
1       6       H20S    C20     C21     C19    
1       6       H21R    C21     C22     C20    
1       6       H21S    C21     C20     C22    
1       4       H22R    C22     C21     H21S   
1       4       H22S    C22     C21     C20    
1       4       H22T    C22     C21     H21R   
EDA        35
1       6       H2R     C2      C3      C1     
1       6       H2S     C2      C1      C3     
1       6       H3R     C3      C2      C4     
1       6       H3S     C3      C4      C2     
1       6       H4R     C4      C3      C5     
1       6       H4S     C4      C5      C3     
1       6       H5R     C5      C6      C4     
1       6       H5S     C5      C4      C6     
1       6       H6R     C6      C7      C5     
1       6       H6S     C6      C5      C7     
1       6       H7R     C7      C6      C8     
1       6       H7S     C7      C8      C6     
1       6       H8R     C8      C7      C9     
1       6       H8S     C8      C9      C7     
1       6       H9R     C9      C10     C8     
1       6       H9S     C9      C8      C10    
1       6       H10R    C10     C11     C9     
1       6       H10S    C10     C9      C11    
1       1       H11R    C11     C10     C12    
1       1       H12R    C12     C13     C11    
1       6       H13R    C13     C12     C14    
1       6       H13S    C13     C14     C12    
1       1       H14R    C14     C13     C15    
1       1       H15R    C15     C14     C16    
1       6       H16R    C16     C17     C15    
1       6       H16S    C16     C15     C17    
1       6       H17R    C17     C16     C18    
1       6       H17S    C17     C18     C16    
1       6       H18R    C18     C17     C19    
1       6       H18S    C18     C19     C17    
1       6       H19R    C19     C20     C18    
1       6       H19S    C19     C18     C20    
1       4       H20R    C20     C19     H19R   
1       4       H20S    C20     C19     H19S   
1       4       H20T    C20     C19     C18    
EDAP       36
1       2       H1      O1      C1      C2     
1       6       H2R     C2      C3      C1     
1       6       H2S     C2      C1      C3     
1       6       H3R     C3      C2      C4     
1       6       H3S     C3      C4      C2     
1       6       H4R     C4      C3      C5     
1       6       H4S     C4      C5      C3     
1       6       H5R     C5      C6      C4     
1       6       H5S     C5      C4      C6     
1       6       H6R     C6      C7      C5     
1       6       H6S     C6      C5      C7     
1       6       H7R     C7      C6      C8     
1       6       H7S     C7      C8      C6     
1       6       H8R     C8      C7      C9     
1       6       H8S     C8      C9      C7     
1       6       H9R     C9      C10     C8     
1       6       H9S     C9      C8      C10    
1       6       H10R    C10     C11     C9     
1       6       H10S    C10     C9      C11    
1       1       H11R    C11     C10     C12    
1       1       H12R    C12     C13     C11    
1       6       H13R    C13     C12     C14    
1       6       H13S    C13     C14     C12    
1       1       H14R    C14     C13     C15    
1       1       H15R    C15     C14     C16    
1       6       H16R    C16     C17     C15    
1       6       H16S    C16     C15     C17    
1       6       H17R    C17     C16     C18    
1       6       H17S    C17     C18     C16    
1       6       H18R    C18     C17     C19    
1       6       H18S    C18     C19     C17    
1       6       H19R    C19     C20     C18    
1       6       H19S    C19     C18     C20    
1       4       H20R    C20     C19     H19R   
1       4       H20S    C20     C19     H19S   
1       4       H20T    C20     C19     C18    
EICO       37
1       6       H2R     C2      C3      C1     
1       6       H2S     C2      C1      C3     
1       6       H3R     C3      C2      C4     
1       6       H3S     C3      C4      C2     
1       6       H4R     C4      C3      C5     
1       6       H4S     C4      C5      C3     
1       6       H5R     C5      C6      C4     
1       6       H5S     C5      C4      C6     
1       6       H6R     C6      C7      C5     
1       6       H6S     C6      C5      C7     
1       6       H7R     C7      C6      C8     
1       6       H7S     C7      C8      C6     
1       6       H8R     C8      C7      C9     
1       6       H8S     C8      C9      C7     
1       6       H9R     C9      C10     C8     
1       6       H9S     C9      C8      C10    
1       6       H10R    C10     C11     C9     
1       6       H10S    C10     C9      C11    
1       1       H11R    C11     C10     C12    
1       1       H12R    C12     C13     C11    
1       6       H13R    C13     C12     C14    
1       6       H13S    C13     C14     C12    
1       6       H14R    C14     C13     C15    
1       6       H14S    C14     C15     C13    
1       6       H15R    C15     C14     C16    
1       6       H15S    C15     C16     C14    
1       6       H16R    C16     C17     C15    
1       6       H16S    C16     C15     C17    
1       6       H17R    C17     C16     C18    
1       6       H17S    C17     C18     C16    
1       6       H18R    C18     C17     C19    
1       6       H18S    C18     C19     C17    
1       6       H19R    C19     C20     C18    
1       6       H19S    C19     C18     C20    
1       4       H20R    C20     C19     H19R   
1       4       H20S    C20     C19     H19S   
1       4       H20T    C20     C19     C18    
EICOP      38
1       2       H1      O1      C1      C2     
1       6       H2R     C2      C3      C1     
1       6       H2S     C2      C1      C3     
1       6       H3R     C3      C2      C4     
1       6       H3S     C3      C4      C2     
1       6       H4R     C4      C3      C5     
1       6       H4S     C4      C5      C3     
1       6       H5R     C5      C6      C4     
1       6       H5S     C5      C4      C6     
1       6       H6R     C6      C7      C5     
1       6       H6S     C6      C5      C7     
1       6       H7R     C7      C6      C8     
1       6       H7S     C7      C8      C6     
1       6       H8R     C8      C7      C9     
1       6       H8S     C8      C9      C7     
1       6       H9R     C9      C10     C8     
1       6       H9S     C9      C8      C10    
1       6       H10R    C10     C11     C9     
1       6       H10S    C10     C9      C11    
1       1       H11R    C11     C10     C12    
1       1       H12R    C12     C13     C11    
1       6       H13R    C13     C12     C14    
1       6       H13S    C13     C14     C12    
1       6       H14R    C14     C13     C15    
1       6       H14S    C14     C15     C13    
1       6       H15R    C15     C14     C16    
1       6       H15S    C15     C16     C14    
1       6       H16R    C16     C17     C15    
1       6       H16S    C16     C15     C17    
1       6       H17R    C17     C16     C18    
1       6       H17S    C17     C18     C16    
1       6       H18R    C18     C17     C19    
1       6       H18S    C18     C19     C17    
1       6       H19R    C19     C20     C18    
1       6       H19S    C19     C18     C20    
1       4       H20R    C20     C19     H19R   
1       4       H20S    C20     C19     H19S   
1       4       H20T    C20     C19     C18    
EPA        29
1       6       H2R     C2      C3      C1     
1       6       H2S     C2      C1      C3     
1       6       H3R     C3      C2      C4     
1       6       H3S     C3      C4      C2     
1       6       H4R     C4      C3      C5     
1       6       H4S     C4      C5      C3     
1       1       H5R     C5      C6      C4     
1       1       H6R     C6      C7      C5     
1       6       H7R     C7      C6      C8     
1       6       H7S     C7      C8      C6     
1       1       H8R     C8      C7      C9     
1       1       H9R     C9      C10     C8     
1       6       H10R    C10     C11     C9     
1       6       H10S    C10     C9      C11    
1       1       H11R    C11     C10     C12    
1       1       H12R    C12     C13     C11    
1       6       H13R    C13     C12     C14    
1       6       H13S    C13     C14     C12    
1       1       H14R    C14     C13     C15    
1       1       H15R    C15     C14     C16    
1       6       H16R    C16     C17     C15    
1       6       H16S    C16     C15     C17    
1       1       H17R    C17     C16     C18    
1       1       H18R    C18     C17     C19    
1       6       H19R    C19     C20     C18    
1       6       H19S    C19     C18     C20    
1       4       H20R    C20     C19     H19R   
1       4       H20S    C20     C19     H19S   
1       4       H20T    C20     C19     C18    
EPAP       30
1       2       H1      O1      C1      C2     
1       6       H2R     C2      C3      C1     
1       6       H2S     C2      C1      C3     
1       6       H3R     C3      C2      C4     
1       6       H3S     C3      C4      C2     
1       6       H4R     C4      C3      C5     
1       6       H4S     C4      C5      C3     
1       1       H5R     C5      C6      C4     
1       1       H6R     C6      C7      C5     
1       6       H7R     C7      C6      C8     
1       6       H7S     C7      C8      C6     
1       1       H8R     C8      C7      C9     
1       1       H9R     C9      C10     C8     
1       6       H10R    C10     C11     C9     
1       6       H10S    C10     C9      C11    
1       1       H11R    C11     C10     C12    
1       1       H12R    C12     C13     C11    
1       6       H13R    C13     C12     C14    
1       6       H13S    C13     C14     C12    
1       1       H14R    C14     C13     C15    
1       1       H15R    C15     C14     C16    
1       6       H16R    C16     C17     C15    
1       6       H16S    C16     C15     C17    
1       1       H17R    C17     C16     C18    
1       1       H18R    C18     C17     C19    
1       6       H19R    C19     C20     C18    
1       6       H19S    C19     C18     C20    
1       4       H20R    C20     C19     H19R   
1       4       H20S    C20     C19     H19S   
1       4       H20T    C20     C19     C18    
ERU        41
1       6       H2R     C2      C3      C1     
1       6       H2S     C2      C1      C3     
1       6       H3R     C3      C2      C4     
1       6       H3S     C3      C4      C2     
1       6       H4R     C4      C3      C5     
1       6       H4S     C4      C5      C3     
1       6       H5R     C5      C6      C4     
1       6       H5S     C5      C4      C6     
1       6       H6R     C6      C7      C5     
1       6       H6S     C6      C5      C7     
1       6       H7R     C7      C6      C8     
1       6       H7S     C7      C8      C6     
1       6       H8R     C8      C7      C9     
1       6       H8S     C8      C9      C7     
1       6       H9R     C9      C10     C8     
1       6       H9S     C9      C8      C10    
1       6       H10R    C10     C11     C9     
1       6       H10S    C10     C9      C11    
1       6       H11R    C11     C10     C12    
1       6       H11S    C11     C12     C10    
1       6       H12R    C12     C13     C11    
1       6       H12S    C12     C11     C13    
1       1       H13R    C13     C12     C14    
1       1       H14R    C14     C13     C15    
1       6       H15R    C15     C14     C16    
1       6       H15S    C15     C16     C14    
1       6       H16R    C16     C17     C15    
1       6       H16S    C16     C15     C17    
1       6       H17R    C17     C16     C18    
1       6       H17S    C17     C18     C16    
1       6       H18R    C18     C17     C19    
1       6       H18S    C18     C19     C17    
1       6       H19R    C19     C20     C18    
1       6       H19S    C19     C18     C20    
1       6       H20R    C20     C19     C21    
1       6       H20S    C20     C21     C19    
1       6       H21R    C21     C22     C20    
1       6       H21S    C21     C20     C22    
1       4       H22R    C22     C21     H21S   
1       4       H22S    C22     C21     C20    
1       4       H22T    C22     C21     H21R   
ERUP       42
1       2       H1      O1      C1      C2     
1       6       H2R     C2      C3      C1     
1       6       H2S     C2      C1      C3     
1       6       H3R     C3      C2      C4     
1       6       H3S     C3      C4      C2     
1       6       H4R     C4      C3      C5     
1       6       H4S     C4      C5      C3     
1       6       H5R     C5      C6      C4     
1       6       H5S     C5      C4      C6     
1       6       H6R     C6      C7      C5     
1       6       H6S     C6      C5      C7     
1       6       H7R     C7      C6      C8     
1       6       H7S     C7      C8      C6     
1       6       H8R     C8      C7      C9     
1       6       H8S     C8      C9      C7     
1       6       H9R     C9      C10     C8     
1       6       H9S     C9      C8      C10    
1       6       H10R    C10     C11     C9     
1       6       H10S    C10     C9      C11    
1       6       H11R    C11     C10     C12    
1       6       H11S    C11     C12     C10    
1       6       H12R    C12     C13     C11    
1       6       H12S    C12     C11     C13    
1       1       H13R    C13     C12     C14    
1       1       H14R    C14     C13     C15    
1       6       H15R    C15     C14     C16    
1       6       H15S    C15     C16     C14    
1       6       H16R    C16     C17     C15    
1       6       H16S    C16     C15     C17    
1       6       H17R    C17     C16     C18    
1       6       H17S    C17     C18     C16    
1       6       H18R    C18     C17     C19    
1       6       H18S    C18     C19     C17    
1       6       H19R    C19     C20     C18    
1       6       H19S    C19     C18     C20    
1       6       H20R    C20     C19     C21    
1       6       H20S    C20     C21     C19    
1       6       H21R    C21     C22     C20    
1       6       H21S    C21     C20     C22    
1       4       H22R    C22     C21     H21S   
1       4       H22S    C22     C21     C20    
1       4       H22T    C22     C21     H21R   
ETA        31
1       6       H2R     C2      C3      C1     
1       6       H2S     C2      C1      C3     
1       6       H3R     C3      C2      C4     
1       6       H3S     C3      C4      C2     
1       6       H4R     C4      C3      C5     
1       6       H4S     C4      C5      C3     
1       6       H5R     C5      C6      C4     
1       6       H5S     C5      C4      C6     
1       6       H6R     C6      C7      C5     
1       6       H6S     C6      C5      C7     
1       6       H7R     C7      C6      C8     
1       6       H7S     C7      C8      C6     
1       1       H8R     C8      C7      C9     
1       1       H9R     C9      C10     C8     
1       6       H10R    C10     C11     C9     
1       6       H10S    C10     C9      C11    
1       1       H11R    C11     C10     C12    
1       1       H12R    C12     C13     C11    
1       6       H13R    C13     C12     C14    
1       6       H13S    C13     C14     C12    
1       1       H14R    C14     C13     C15    
1       1       H15R    C15     C14     C16    
1       6       H16R    C16     C17     C15    
1       6       H16S    C16     C15     C17    
1       1       H17R    C17     C16     C18    
1       1       H18R    C18     C17     C19    
1       6       H19R    C19     C20     C18    
1       6       H19S    C19     C18     C20    
1       4       H20R    C20     C19     H19R   
1       4       H20S    C20     C19     H19S   
1       4       H20T    C20     C19     C18    
ETAP       32
1       2       H1      O1      C1      C2     
1       6       H2R     C2      C3      C1     
1       6       H2S     C2      C1      C3     
1       6       H3R     C3      C2      C4     
1       6       H3S     C3      C4      C2     
1       6       H4R     C4      C3      C5     
1       6       H4S     C4      C5      C3     
1       6       H5R     C5      C6      C4     
1       6       H5S     C5      C4      C6     
1       6       H6R     C6      C7      C5     
1       6       H6S     C6      C5      C7     
1       6       H7R     C7      C6      C8     
1       6       H7S     C7      C8      C6     
1       1       H8R     C8      C7      C9     
1       1       H9R     C9      C10     C8     
1       6       H10R    C10     C11     C9     
1       6       H10S    C10     C9      C11    
1       1       H11R    C11     C10     C12    
1       1       H12R    C12     C13     C11    
1       6       H13R    C13     C12     C14    
1       6       H13S    C13     C14     C12    
1       1       H14R    C14     C13     C15    
1       1       H15R    C15     C14     C16    
1       6       H16R    C16     C17     C15    
1       6       H16S    C16     C15     C17    
1       1       H17R    C17     C16     C18    
1       1       H18R    C18     C17     C19    
1       6       H19R    C19     C20     C18    
1       6       H19S    C19     C18     C20    
1       4       H20R    C20     C19     H19R   
1       4       H20S    C20     C19     H19S   
1       4       H20T    C20     C19     C18    
ETE        33
1       6       H2R     C2      C3      C1     
1       6       H2S     C2      C1      C3     
1       6       H3R     C3      C2      C4     
1       6       H3S     C3      C4      C2     
1       6       H4R     C4      C3      C5     
1       6       H4S     C4      C5      C3     
1       6       H5R     C5      C6      C4     
1       6       H5S     C5      C4      C6     
1       6       H6R     C6      C7      C5     
1       6       H6S     C6      C5      C7     
1       6       H7R     C7      C6      C8     
1       6       H7S     C7      C8      C6     
1       6       H8R     C8      C7      C9     
1       6       H8S     C8      C9      C7     
1       6       H9R     C9      C10     C8     
1       6       H9S     C9      C8      C10    
1       6       H10R    C10     C11     C9     
1       6       H10S    C10     C9      C11    
1       1       H11R    C11     C10     C12    
1       1       H12R    C12     C13     C11    
1       6       H13R    C13     C12     C14    
1       6       H13S    C13     C14     C12    
1       1       H14R    C14     C13     C15    
1       1       H15R    C15     C14     C16    
1       6       H16R    C16     C17     C15    
1       6       H16S    C16     C15     C17    
1       1       H17R    C17     C16     C18    
1       1       H18R    C18     C17     C19    
1       6       H19R    C19     C20     C18    
1       6       H19S    C19     C18     C20    
1       4       H20R    C20     C19     H19R   
1       4       H20S    C20     C19     H19S   
1       4       H20T    C20     C19     C18    
ETEP       34
1       2       H1      O1      C1      C2     
1       6       H2R     C2      C3      C1     
1       6       H2S     C2      C1      C3     
1       6       H3R     C3      C2      C4     
1       6       H3S     C3      C4      C2     
1       6       H4R     C4      C3      C5     
1       6       H4S     C4      C5      C3     
1       6       H5R     C5      C6      C4     
1       6       H5S     C5      C4      C6     
1       6       H6R     C6      C7      C5     
1       6       H6S     C6      C5      C7     
1       6       H7R     C7      C6      C8     
1       6       H7S     C7      C8      C6     
1       6       H8R     C8      C7      C9     
1       6       H8S     C8      C9      C7     
1       6       H9R     C9      C10     C8     
1       6       H9S     C9      C8      C10    
1       6       H10R    C10     C11     C9     
1       6       H10S    C10     C9      C11    
1       1       H11R    C11     C10     C12    
1       1       H12R    C12     C13     C11    
1       6       H13R    C13     C12     C14    
1       6       H13S    C13     C14     C12    
1       1       H14R    C14     C13     C15    
1       1       H15R    C15     C14     C16    
1       6       H16R    C16     C17     C15    
1       6       H16S    C16     C15     C17    
1       1       H17R    C17     C16     C18    
1       1       H18R    C18     C17     C19    
1       6       H19R    C19     C20     C18    
1       6       H19S    C19     C18     C20    
1       4       H20R    C20     C19     H19R   
1       4       H20S    C20     C19     H19S   
1       4       H20T    C20     C19     C18    
FOIS11     36
1       4       H13A    C13     N       C14    
1       4       H13B    C13     N       C12    
1       4       H13C    C13     N       C15    
1       4       H14A    C14     N       C12    
1       4       H14B    C14     N       C13    
1       4       H14C    C14     N       C15    
1       4       H15A    C15     N       C14    
1       4       H15B    C15     N       C12    
1       4       H15C    C15     N       C13    
1       6       H12A    C12     N       C11    
1       6       H12B    C12     C11     N      
1       6       H11A    C11     O12     C12    
1       6       H11B    C11     C12     O12    
1       5       H1X     C31     O11     C32     C37    
1       6       H2X     C32     C31     C33    
1       6       H2Y     C32     C33     C31    
1       6       H3X     C33     C32     C34    
1       6       H3Y     C33     C34     C32    
1       5       H4X     C34     C36     C35     C33    
1       4       H5X     C35     C34     C36    
1       4       H5Y     C35     C34     H4X    
1       4       H5Z     C35     C34     C33    
1       4       H6X     C36     C34     H4X    
1       4       H6Y     C36     C34     C35    
1       4       H6Z     C36     C34     C33    
1       6       H7X     C37     C38     C31    
1       6       H7Y     C37     C31     C38    
1       6       H8X     C38     C37     C39    
1       6       H8Y     C38     C39     C37    
1       5       H9X     C39     C38     C311    C310   
1       4       H10X    C310    C39     C38    
1       4       H10Y    C310    C39     C311   
1       4       H10Z    C310    C39     H9X    
1       4       H11X    C311    C39     C38    
1       4       H11Y    C311    C39     H9X    
1       4       H11Z    C311    C39     C310   
FOIS9      32
1       4       H13A    C13     N       C14    
1       4       H13B    C13     N       C12    
1       4       H13C    C13     N       C15    
1       4       H14A    C14     N       C12    
1       4       H14B    C14     N       C13    
1       4       H14C    C14     N       C15    
1       4       H15A    C15     N       C14    
1       4       H15B    C15     N       C12    
1       4       H15C    C15     N       C13    
1       6       H12A    C12     N       C11    
1       6       H12B    C12     C11     N      
1       6       H11A    C11     O12     C12    
1       6       H11B    C11     C12     O12    
1       5       H1X     C31     O11     C32     C36    
1       6       H2X     C32     C31     C33    
1       6       H2Y     C32     C33     C31    
1       5       H3X     C33     C32     C35     C34    
1       4       H4X     C34     C33     C32    
1       4       H4Y     C34     C33     H3X    
1       4       H4Z     C34     C33     C35    
1       4       H5X     C35     C33     C32    
1       4       H5Y     C35     C33     H3X    
1       4       H5Z     C35     C33     C34    
1       6       H6X     C36     C37     C31    
1       6       H6Y     C36     C31     C37    
1       5       H7X     C37     C38     C39     C36    
1       4       H8X     C38     C37     C39    
1       4       H8Y     C38     C37     H7X    
1       4       H8Z     C38     C37     C36    
1       4       H9X     C39     C37     C38    
1       4       H9Y     C39     C37     H7X    
1       4       H9Z     C39     C37     C36    
FOS10      34
1       4       H13A    C13     N       C14    
1       4       H13B    C13     N       C12    
1       4       H13C    C13     N       C15    
1       4       H14A    C14     N       C12    
1       4       H14B    C14     N       C13    
1       4       H14C    C14     N       C15    
1       4       H15A    C15     N       C14    
1       4       H15B    C15     N       C12    
1       4       H15C    C15     N       C13    
1       6       H12A    C12     N       C11    
1       6       H12B    C12     C11     N      
1       6       H11A    C11     O12     C12    
1       6       H11B    C11     C12     O12    
1       6       H1X     C31     O11     C32    
1       6       H1Y     C31     C32     O11    
1       6       H2X     C32     C31     C33    
1       6       H2Y     C32     C33     C31    
1       6       H3X     C33     C32     C34    
1       6       H3Y     C33     C34     C32    
1       6       H4X     C34     C35     C33    
1       6       H4Y     C34     C33     C35    
1       6       H5X     C35     C36     C34    
1       6       H5Y     C35     C34     C36    
1       6       H6X     C36     C37     C35    
1       6       H6Y     C36     C35     C37    
1       6       H7X     C37     C38     C36    
1       6       H7Y     C37     C36     C38    
1       6       H8X     C38     C37     C39    
1       6       H8Y     C38     C39     C37    
1       6       H9X     C39     C38     C310   
1       6       H9Y     C39     C310    C38    
1       4       H10X    C310    C39     C38    
1       4       H10Y    C310    C39     H9Y    
1       4       H10Z    C310    C39     H9X    
FOS12      38
1       4       H13A    C13     N       C14    
1       4       H13B    C13     N       C12    
1       4       H13C    C13     N       C15    
1       4       H14A    C14     N       C12    
1       4       H14B    C14     N       C13    
1       4       H14C    C14     N       C15    
1       4       H15A    C15     N       C14    
1       4       H15B    C15     N       C12    
1       4       H15C    C15     N       C13    
1       6       H12A    C12     N       C11    
1       6       H12B    C12     C11     N      
1       6       H11A    C11     O12     C12    
1       6       H11B    C11     C12     O12    
1       6       H1X     C31     O11     C32    
1       6       H1Y     C31     C32     O11    
1       6       H2X     C32     C31     C33    
1       6       H2Y     C32     C33     C31    
1       6       H3X     C33     C32     C34    
1       6       H3Y     C33     C34     C32    
1       6       H4X     C34     C35     C33    
1       6       H4Y     C34     C33     C35    
1       6       H5X     C35     C36     C34    
1       6       H5Y     C35     C34     C36    
1       6       H6X     C36     C37     C35    
1       6       H6Y     C36     C35     C37    
1       6       H7X     C37     C38     C36    
1       6       H7Y     C37     C36     C38    
1       6       H8X     C38     C37     C39    
1       6       H8Y     C38     C39     C37    
1       6       H9X     C39     C38     C310   
1       6       H9Y     C39     C310    C38    
1       6       H10X    C310    C39     C311   
1       6       H10Y    C310    C311    C39    
1       6       H11X    C311    C310    C312   
1       6       H11Y    C311    C312    C310   
1       4       H12X    C312    C311    H11Y   
1       4       H12Y    C312    C311    C310   
1       4       H12Z    C312    C311    H11X   
FOS13      40
1       4       H13A    C13     N       C14    
1       4       H13B    C13     N       C12    
1       4       H13C    C13     N       C15    
1       4       H14A    C14     N       C12    
1       4       H14B    C14     N       C13    
1       4       H14C    C14     N       C15    
1       4       H15A    C15     N       C14    
1       4       H15B    C15     N       C12    
1       4       H15C    C15     N       C13    
1       6       H12A    C12     N       C11    
1       6       H12B    C12     C11     N      
1       6       H11A    C11     O12     C12    
1       6       H11B    C11     C12     O12    
1       6       H1X     C31     O11     C32    
1       6       H1Y     C31     C32     O11    
1       6       H2X     C32     C31     C33    
1       6       H2Y     C32     C33     C31    
1       6       H3X     C33     C32     C34    
1       6       H3Y     C33     C34     C32    
1       6       H4X     C34     C35     C33    
1       6       H4Y     C34     C33     C35    
1       6       H5X     C35     C36     C34    
1       6       H5Y     C35     C34     C36    
1       6       H6X     C36     C37     C35    
1       6       H6Y     C36     C35     C37    
1       6       H7X     C37     C38     C36    
1       6       H7Y     C37     C36     C38    
1       6       H8X     C38     C37     C39    
1       6       H8Y     C38     C39     C37    
1       6       H9X     C39     C38     C310   
1       6       H9Y     C39     C310    C38    
1       6       H10X    C310    C39     C311   
1       6       H10Y    C310    C311    C39    
1       6       H11X    C311    C310    C312   
1       6       H11Y    C311    C312    C310   
1       6       H12X    C312    C311    C313   
1       6       H12Y    C312    C313    C311   
1       4       H13X    C313    C312    H12X   
1       4       H13Y    C313    C312    C311   
1       4       H13Z    C313    C312    H12Y   
FOS14      42
1       4       H13A    C13     N       C14    
1       4       H13B    C13     N       C12    
1       4       H13C    C13     N       C15    
1       4       H14A    C14     N       C12    
1       4       H14B    C14     N       C13    
1       4       H14C    C14     N       C15    
1       4       H15A    C15     N       C14    
1       4       H15B    C15     N       C12    
1       4       H15C    C15     N       C13    
1       6       H12A    C12     N       C11    
1       6       H12B    C12     C11     N      
1       6       H11A    C11     O12     C12    
1       6       H11B    C11     C12     O12    
1       6       H1X     C31     O11     C32    
1       6       H1Y     C31     C32     O11    
1       6       H2X     C32     C31     C33    
1       6       H2Y     C32     C33     C31    
1       6       H3X     C33     C32     C34    
1       6       H3Y     C33     C34     C32    
1       6       H4X     C34     C35     C33    
1       6       H4Y     C34     C33     C35    
1       6       H5X     C35     C36     C34    
1       6       H5Y     C35     C34     C36    
1       6       H6X     C36     C37     C35    
1       6       H6Y     C36     C35     C37    
1       6       H7X     C37     C38     C36    
1       6       H7Y     C37     C36     C38    
1       6       H8X     C38     C37     C39    
1       6       H8Y     C38     C39     C37    
1       6       H9X     C39     C38     C310   
1       6       H9Y     C39     C310    C38    
1       6       H10X    C310    C39     C311   
1       6       H10Y    C310    C311    C39    
1       6       H11X    C311    C310    C312   
1       6       H11Y    C311    C312    C310   
1       6       H12X    C312    C311    C313   
1       6       H12Y    C312    C313    C311   
1       6       H13X    C313    C312    C314   
1       6       H13Y    C313    C314    C312   
1       4       H14X    C314    C313    H13Y   
1       4       H14Y    C314    C313    C312   
1       4       H14Z    C314    C313    H13X   
FOS15      44
1       4       H13A    C13     N       C14    
1       4       H13B    C13     N       C12    
1       4       H13C    C13     N       C15    
1       4       H14A    C14     N       C12    
1       4       H14B    C14     N       C13    
1       4       H14C    C14     N       C15    
1       4       H15A    C15     N       C14    
1       4       H15B    C15     N       C12    
1       4       H15C    C15     N       C13    
1       6       H12A    C12     N       C11    
1       6       H12B    C12     C11     N      
1       6       H11A    C11     O12     C12    
1       6       H11B    C11     C12     O12    
1       6       H1X     C31     O11     C32    
1       6       H1Y     C31     C32     O11    
1       6       H2X     C32     C31     C33    
1       6       H2Y     C32     C33     C31    
1       6       H3X     C33     C32     C34    
1       6       H3Y     C33     C34     C32    
1       6       H4X     C34     C35     C33    
1       6       H4Y     C34     C33     C35    
1       6       H5X     C35     C36     C34    
1       6       H5Y     C35     C34     C36    
1       6       H6X     C36     C37     C35    
1       6       H6Y     C36     C35     C37    
1       6       H7X     C37     C38     C36    
1       6       H7Y     C37     C36     C38    
1       6       H8X     C38     C37     C39    
1       6       H8Y     C38     C39     C37    
1       6       H9X     C39     C38     C310   
1       6       H9Y     C39     C310    C38    
1       6       H10X    C310    C39     C311   
1       6       H10Y    C310    C311    C39    
1       6       H11X    C311    C310    C312   
1       6       H11Y    C311    C312    C310   
1       6       H12X    C312    C311    C313   
1       6       H12Y    C312    C313    C311   
1       6       H13X    C313    C312    C314   
1       6       H13Y    C313    C314    C312   
1       6       H14X    C314    C315    C313   
1       6       H14Y    C314    C313    C315   
1       4       H15X    C315    C314    H14X   
1       4       H15Y    C315    C314    H14Y   
1       4       H15Z    C315    C314    C313   
FOS16      46
1       4       H13A    C13     N       C14    
1       4       H13B    C13     N       C12    
1       4       H13C    C13     N       C15    
1       4       H14A    C14     N       C12    
1       4       H14B    C14     N       C13    
1       4       H14C    C14     N       C15    
1       4       H15A    C15     N       C14    
1       4       H15B    C15     N       C12    
1       4       H15C    C15     N       C13    
1       6       H12A    C12     N       C11    
1       6       H12B    C12     C11     N      
1       6       H11A    C11     O12     C12    
1       6       H11B    C11     C12     O12    
1       6       H1X     C31     O11     C32    
1       6       H1Y     C31     C32     O11    
1       6       H2X     C32     C31     C33    
1       6       H2Y     C32     C33     C31    
1       6       H3X     C33     C32     C34    
1       6       H3Y     C33     C34     C32    
1       6       H4X     C34     C35     C33    
1       6       H4Y     C34     C33     C35    
1       6       H5X     C35     C36     C34    
1       6       H5Y     C35     C34     C36    
1       6       H6X     C36     C37     C35    
1       6       H6Y     C36     C35     C37    
1       6       H7X     C37     C38     C36    
1       6       H7Y     C37     C36     C38    
1       6       H8X     C38     C37     C39    
1       6       H8Y     C38     C39     C37    
1       6       H9X     C39     C38     C310   
1       6       H9Y     C39     C310    C38    
1       6       H10X    C310    C39     C311   
1       6       H10Y    C310    C311    C39    
1       6       H11X    C311    C310    C312   
1       6       H11Y    C311    C312    C310   
1       6       H12X    C312    C311    C313   
1       6       H12Y    C312    C313    C311   
1       6       H13X    C313    C312    C314   
1       6       H13Y    C313    C314    C312   
1       6       H14X    C314    C315    C313   
1       6       H14Y    C314    C313    C315   
1       6       H15X    C315    C316    C314   
1       6       H15Y    C315    C314    C316   
1       4       H16X    C316    C315    H15Y   
1       4       H16Y    C316    C315    H15X   
1       4       H16Z    C316    C315    C314   
GLA        29
1       6       H2R     C2      C3      C1     
1       6       H2S     C2      C1      C3     
1       6       H3R     C3      C2      C4     
1       6       H3S     C3      C4      C2     
1       6       H4R     C4      C3      C5     
1       6       H4S     C4      C5      C3     
1       6       H5R     C5      C6      C4     
1       6       H5S     C5      C4      C6     
1       1       H6R     C6      C7      C5     
1       1       H7R     C7      C6      C8     
1       6       H8R     C8      C7      C9     
1       6       H8S     C8      C9      C7     
1       1       H9R     C9      C10     C8     
1       1       H10R    C10     C11     C9     
1       6       H11R    C11     C10     C12    
1       6       H11S    C11     C12     C10    
1       1       H12R    C12     C13     C11    
1       1       H13R    C13     C12     C14    
1       6       H14R    C14     C13     C15    
1       6       H14S    C14     C15     C13    
1       6       H15R    C15     C14     C16    
1       6       H15S    C15     C16     C14    
1       6       H16R    C16     C17     C15    
1       6       H16S    C16     C15     C17    
1       6       H17R    C17     C16     C18    
1       6       H17S    C17     C18     C16    
1       4       H18R    C18     C17     H17S   
1       4       H18S    C18     C17     H17R   
1       4       H18T    C18     C17     C16    
GLAP       30
1       2       H1      O1      C1      C2     
1       6       H2R     C2      C3      C1     
1       6       H2S     C2      C1      C3     
1       6       H3R     C3      C2      C4     
1       6       H3S     C3      C4      C2     
1       6       H4R     C4      C3      C5     
1       6       H4S     C4      C5      C3     
1       6       H5R     C5      C6      C4     
1       6       H5S     C5      C4      C6     
1       1       H6R     C6      C7      C5     
1       1       H7R     C7      C6      C8     
1       6       H8R     C8      C7      C9     
1       6       H8S     C8      C9      C7     
1       1       H9R     C9      C10     C8     
1       1       H10R    C10     C11     C9     
1       6       H11R    C11     C10     C12    
1       6       H11S    C11     C12     C10    
1       1       H12R    C12     C13     C11    
1       1       H13R    C13     C12     C14    
1       6       H14R    C14     C13     C15    
1       6       H14S    C14     C15     C13    
1       6       H15R    C15     C14     C16    
1       6       H15S    C15     C16     C14    
1       6       H16R    C16     C17     C15    
1       6       H16S    C16     C15     C17    
1       6       H17R    C17     C16     C18    
1       6       H17S    C17     C18     C16    
1       4       H18R    C18     C17     H17S   
1       4       H18S    C18     C17     H17R   
1       4       H18T    C18     C17     C16    
HPA        31
1       6       H2R     C2      C3      C1     
1       6       H2S     C2      C1      C3     
1       6       H3R     C3      C2      C4     
1       6       H3S     C3      C4      C2     
1       6       H4R     C4      C3      C5     
1       6       H4S     C4      C5      C3     
1       6       H5R     C5      C6      C4     
1       6       H5S     C5      C4      C6     
1       1       H6R     C6      C7      C5     
1       1       H7R     C7      C6      C8     
1       6       H8R     C8      C7      C9     
1       6       H8S     C8      C9      C7     
1       1       H9R     C9      C10     C8     
1       1       H10R    C10     C11     C9     
1       6       H11R    C11     C10     C12    
1       6       H11S    C11     C12     C10    
1       1       H12R    C12     C13     C11    
1       1       H13R    C13     C12     C14    
1       6       H14R    C14     C13     C15    
1       6       H14S    C14     C15     C13    
1       1       H15R    C15     C14     C16    
1       1       H16R    C16     C17     C15    
1       6       H17R    C17     C16     C18    
1       6       H17S    C17     C18     C16    
1       1       H18R    C18     C17     C19    
1       1       H19R    C19     C20     C18    
1       6       H20R    C20     C19     C21    
1       6       H20S    C20     C21     C19    
1       4       H21R    C21     C20     H20S   
1       4       H21S    C21     C20     C19    
1       4       H21T    C21     C20     H20R   
HPAP       32
1       2       H1      O1      C1      C2     
1       6       H2R     C2      C3      C1     
1       6       H2S     C2      C1      C3     
1       6       H3R     C3      C2      C4     
1       6       H3S     C3      C4      C2     
1       6       H4R     C4      C3      C5     
1       6       H4S     C4      C5      C3     
1       6       H5R     C5      C6      C4     
1       6       H5S     C5      C4      C6     
1       1       H6R     C6      C7      C5     
1       1       H7R     C7      C6      C8     
1       6       H8R     C8      C7      C9     
1       6       H8S     C8      C9      C7     
1       1       H9R     C9      C10     C8     
1       1       H10R    C10     C11     C9     
1       6       H11R    C11     C10     C12    
1       6       H11S    C11     C12     C10    
1       1       H12R    C12     C13     C11    
1       1       H13R    C13     C12     C14    
1       6       H14R    C14     C13     C15    
1       6       H14S    C14     C15     C13    
1       1       H15R    C15     C14     C16    
1       1       H16R    C16     C17     C15    
1       6       H17R    C17     C16     C18    
1       6       H17S    C17     C18     C16    
1       1       H18R    C18     C17     C19    
1       1       H19R    C19     C20     C18    
1       6       H20R    C20     C19     C21    
1       6       H20S    C20     C21     C19    
1       4       H21R    C21     C20     H20S   
1       4       H21S    C21     C20     C19    
1       4       H21T    C21     C20     H20R   
HTA        25
1       6       H2R     C2      C3      C1     
1       6       H2S     C2      C1      C3     
1       6       H3R     C3      C2      C4     
1       6       H3S     C3      C4      C2     
1       6       H4R     C4      C3      C5     
1       6       H4S     C4      C5      C3     
1       6       H5R     C5      C6      C4     
1       6       H5S     C5      C4      C6     
1       6       H6R     C6      C7      C5     
1       6       H6S     C6      C5      C7     
1       1       H7R     C7      C6      C8     
1       1       H8R     C8      C7      C9     
1       6       H9R     C9      C10     C8     
1       6       H9S     C9      C8      C10    
1       1       H10R    C10     C11     C9     
1       1       H11R    C11     C10     C12    
1       6       H12R    C12     C13     C11    
1       6       H12S    C12     C11     C13    
1       1       H13R    C13     C14     C12    
1       1       H14R    C14     C13     C15    
1       6       H15R    C15     C14     C16    
1       6       H15S    C15     C16     C14    
1       4       H16R    C16     C15     C14    
1       4       H16S    C16     C15     H15S   
1       4       H16T    C16     C15     H15R   
HTAP       26
1       2       H1      O1      C1      C2     
1       6       H2R     C2      C3      C1     
1       6       H2S     C2      C1      C3     
1       6       H3R     C3      C2      C4     
1       6       H3S     C3      C4      C2     
1       6       H4R     C4      C3      C5     
1       6       H4S     C4      C5      C3     
1       6       H5R     C5      C6      C4     
1       6       H5S     C5      C4      C6     
1       6       H6R     C6      C7      C5     
1       6       H6S     C6      C5      C7     
1       1       H7R     C7      C6      C8     
1       1       H8R     C8      C7      C9     
1       6       H9R     C9      C10     C8     
1       6       H9S     C9      C8      C10    
1       1       H10R    C10     C11     C9     
1       1       H11R    C11     C10     C12    
1       6       H12R    C12     C13     C11    
1       6       H12S    C12     C11     C13    
1       1       H13R    C13     C14     C12    
1       1       H14R    C14     C13     C15    
1       6       H15R    C15     C14     C16    
1       6       H15S    C15     C16     C14    
1       4       H16R    C16     C15     C14    
1       4       H16S    C16     C15     H15S   
1       4       H16T    C16     C15     H15R   
LAPAO      33
1       4       H13A    C13     N       C14    
1       4       H13B    C13     N       C1     
1       4       H13C    C13     N       O1     
1       4       H14A    C14     N       C1     
1       4       H14B    C14     N       O1     
1       4       H14C    C14     N       C13    
2       6       H1      C1      N       C2     
2       6       H2      C2      C3      C1     
2       6       H3      C3      NF      C2     
1       1       HNF     NF      C3      C1F    
1       6       H2R     C22     C1F     C23    
1       6       H2S     C22     C23     C1F    
1       6       H3R     C23     C22     C24    
1       6       H3S     C23     C24     C22    
1       6       H4R     C24     C25     C23    
1       6       H4S     C24     C23     C25    
1       6       H5R     C25     C26     C24    
1       6       H5S     C25     C24     C26    
1       6       H6R     C26     C27     C25    
1       6       H6S     C26     C25     C27    
1       6       H7R     C27     C28     C26    
1       6       H7S     C27     C26     C28    
1       6       H8R     C28     C27     C29    
1       6       H8S     C28     C29     C27    
1       6       H9R     C29     C28     C210   
1       6       H9S     C29     C210    C28    
1       6       H10R    C210    C29     C211   
1       6       H10S    C210    C211    C29    
1       6       H11R    C211    C210    C212   
1       6       H11S    C211    C212    C210   
1       4       H12R    C212    C211    C210   
1       4       H12S    C212    C211    H11S   
1       4       H12T    C212    C211    H11R   
LAPAOP     34
1       4       H13A    C13     N       C14    
1       4       H13B    C13     N       C1     
1       4       H13C    C13     N       O1     
1       4       H14A    C14     N       C1     
1       4       H14B    C14     N       O1     
1       4       H14C    C14     N       C13    
1       2       HO1     O1      N       C14    
2       6       H1      C1      N       C2     
2       6       H2      C2      C3      C1     
2       6       H3      C3      NF      C2     
1       1       HNF     NF      C3      C1F    
1       6       H2R     C22     C1F     C23    
1       6       H2S     C22     C23     C1F    
1       6       H3R     C23     C22     C24    
1       6       H3S     C23     C24     C22    
1       6       H4R     C24     C25     C23    
1       6       H4S     C24     C23     C25    
1       6       H5R     C25     C26     C24    
1       6       H5S     C25     C24     C26    
1       6       H6R     C26     C27     C25    
1       6       H6S     C26     C25     C27    
1       6       H7R     C27     C28     C26    
1       6       H7S     C27     C26     C28    
1       6       H8R     C28     C27     C29    
1       6       H8S     C28     C29     C27    
1       6       H9R     C29     C28     C210   
1       6       H9S     C29     C210    C28    
1       6       H10R    C210    C29     C211   
1       6       H10S    C210    C211    C29    
1       6       H11R    C211    C210    C212   
1       6       H11S    C211    C212    C210   
1       4       H12R    C212    C211    C210   
1       4       H12S    C212    C211    H11S   
1       4       H12T    C212    C211    H11R   
LAU        23
1       6       H2R     C2      C3      C1     
1       6       H2S     C2      C1      C3     
1       6       H3R     C3      C2      C4     
1       6       H3S     C3      C4      C2     
1       6       H4R     C4      C3      C5     
1       6       H4S     C4      C5      C3     
1       6       H5R     C5      C6      C4     
1       6       H5S     C5      C4      C6     
1       6       H6R     C6      C7      C5     
1       6       H6S     C6      C5      C7     
1       6       H7R     C7      C6      C8     
1       6       H7S     C7      C8      C6     
1       6       H8R     C8      C7      C9     
1       6       H8S     C8      C9      C7     
1       6       H9R     C9      C10     C8     
1       6       H9S     C9      C8      C10    
1       6       H10R    C10     C11     C9     
1       6       H10S    C10     C9      C11    
1       6       H11R    C11     C10     C12    
1       6       H11S    C11     C12     C10    
1       4       H12R    C12     C11     C10    
1       4       H12S    C12     C11     H11S   
1       4       H12T    C12     C11     H11R   
LAUP       24
1       2       H1      O1      C1      C2     
1       6       H2R     C2      C3      C1     
1       6       H2S     C2      C1      C3     
1       6       H3R     C3      C2      C4     
1       6       H3S     C3      C4      C2     
1       6       H4R     C4      C3      C5     
1       6       H4S     C4      C5      C3     
1       6       H5R     C5      C6      C4     
1       6       H5S     C5      C4      C6     
1       6       H6R     C6      C7      C5     
1       6       H6S     C6      C5      C7     
1       6       H7R     C7      C6      C8     
1       6       H7S     C7      C8      C6     
1       6       H8R     C8      C7      C9     
1       6       H8S     C8      C9      C7     
1       6       H9R     C9      C10     C8     
1       6       H9S     C9      C8      C10    
1       6       H10R    C10     C11     C9     
1       6       H10S    C10     C9      C11    
1       6       H11R    C11     C10     C12    
1       6       H11S    C11     C12     C10    
1       4       H12R    C12     C11     C10    
1       4       H12S    C12     C11     H11S   
1       4       H12T    C12     C11     H11R   
LDAO       18
1       4       H13A    C13     N       C14    
1       4       H13B    C13     N       C1     
1       4       H13C    C13     N       O1     
1       4       H14A    C14     N       C1     
1       4       H14B    C14     N       O1     
1       4       H14C    C14     N       C13    
2       6       H1      C1      N       C2     
2       6       H2      C2      C3      C1     
2       6       H3      C3      C2      C4     
2       6       H4      C4      C3      C5     
2       6       H5      C5      C6      C4     
2       6       H6      C6      C7      C5     
2       6       H7      C7      C6      C8     
2       6       H8      C8      C7      C9     
2       6       H9      C9      C10     C8     
2       6       H10     C10     C11     C9     
2       6       H11     C11     C10     C12    
3       4       H12     C12     C11     H111   
LDAOP      19
1       4       H13A    C13     N       C14    
1       4       H13B    C13     N       C1     
1       4       H13C    C13     N       O1     
1       4       H14A    C14     N       C1     
1       4       H14B    C14     N       O1     
1       4       H14C    C14     N       C13    
1       2       HO1     O1      N       C14    
2       6       H1      C1      N       C2     
2       6       H2      C2      C3      C1     
2       6       H3      C3      C2      C4     
2       6       H4      C4      C3      C5     
2       6       H5      C5      C6      C4     
2       6       H6      C6      C7      C5     
2       6       H7      C7      C6      C8     
2       6       H8      C8      C7      C9     
2       6       H9      C9      C10     C8     
2       6       H10     C10     C11     C9     
2       6       H11     C11     C10     C12    
3       4       H12     C12     C11     H111   
LIGN       47
1       6       H2R     C2      C3      C1     
1       6       H2S     C2      C1      C3     
1       6       H3R     C3      C2      C4     
1       6       H3S     C3      C4      C2     
1       6       H4R     C4      C3      C5     
1       6       H4S     C4      C5      C3     
1       6       H5R     C5      C6      C4     
1       6       H5S     C5      C4      C6     
1       6       H6R     C6      C7      C5     
1       6       H6S     C6      C5      C7     
1       6       H7R     C7      C6      C8     
1       6       H7S     C7      C8      C6     
1       6       H8R     C8      C7      C9     
1       6       H8S     C8      C9      C7     
1       6       H9R     C9      C10     C8     
1       6       H9S     C9      C8      C10    
1       6       H10R    C10     C11     C9     
1       6       H10S    C10     C9      C11    
1       6       H11R    C11     C10     C12    
1       6       H11S    C11     C12     C10    
1       6       H12R    C12     C13     C11    
1       6       H12S    C12     C11     C13    
1       6       H13R    C13     C12     C14    
1       6       H13S    C13     C14     C12    
1       6       H14R    C14     C13     C15    
1       6       H14S    C14     C15     C13    
1       6       H15R    C15     C14     C16    
1       6       H15S    C15     C16     C14    
1       6       H16R    C16     C17     C15    
1       6       H16S    C16     C15     C17    
1       6       H17R    C17     C16     C18    
1       6       H17S    C17     C18     C16    
1       6       H18R    C18     C17     C19    
1       6       H18S    C18     C19     C17    
1       6       H19R    C19     C20     C18    
1       6       H19S    C19     C18     C20    
1       6       H20R    C20     C19     C21    
1       6       H20S    C20     C21     C19    
1       6       H21R    C21     C22     C20    
1       6       H21S    C21     C20     C22    
1       6       H22R    C22     C21     C23    
1       6       H22S    C22     C23     C21    
1       6       H23R    C23     C24     C22    
1       6       H23S    C23     C22     C24    
1       4       H24R    C24     C23     C22    
1       4       H24S    C24     C23     H23R   
1       4       H24T    C24     C23     H23S   
LIGNP      48
1       2       H1      O1      C1      C2     
1       6       H2R     C2      C3      C1     
1       6       H2S     C2      C1      C3     
1       6       H3R     C3      C2      C4     
1       6       H3S     C3      C4      C2     
1       6       H4R     C4      C3      C5     
1       6       H4S     C4      C5      C3     
1       6       H5R     C5      C6      C4     
1       6       H5S     C5      C4      C6     
1       6       H6R     C6      C7      C5     
1       6       H6S     C6      C5      C7     
1       6       H7R     C7      C6      C8     
1       6       H7S     C7      C8      C6     
1       6       H8R     C8      C7      C9     
1       6       H8S     C8      C9      C7     
1       6       H9R     C9      C10     C8     
1       6       H9S     C9      C8      C10    
1       6       H10R    C10     C11     C9     
1       6       H10S    C10     C9      C11    
1       6       H11R    C11     C10     C12    
1       6       H11S    C11     C12     C10    
1       6       H12R    C12     C13     C11    
1       6       H12S    C12     C11     C13    
1       6       H13R    C13     C12     C14    
1       6       H13S    C13     C14     C12    
1       6       H14R    C14     C13     C15    
1       6       H14S    C14     C15     C13    
1       6       H15R    C15     C14     C16    
1       6       H15S    C15     C16     C14    
1       6       H16R    C16     C17     C15    
1       6       H16S    C16     C15     C17    
1       6       H17R    C17     C16     C18    
1       6       H17S    C17     C18     C16    
1       6       H18R    C18     C17     C19    
1       6       H18S    C18     C19     C17    
1       6       H19R    C19     C20     C18    
1       6       H19S    C19     C18     C20    
1       6       H20R    C20     C19     C21    
1       6       H20S    C20     C21     C19    
1       6       H21R    C21     C22     C20    
1       6       H21S    C21     C20     C22    
1       6       H22R    C22     C21     C23    
1       6       H22S    C22     C23     C21    
1       6       H23R    C23     C24     C22    
1       6       H23S    C23     C22     C24    
1       4       H24R    C24     C23     C22    
1       4       H24S    C24     C23     H23R   
1       4       H24T    C24     C23     H23S   
LIN        31
1       6       H2R     C2      C3      C1     
1       6       H2S     C2      C1      C3     
1       6       H3R     C3      C2      C4     
1       6       H3S     C3      C4      C2     
1       6       H4R     C4      C3      C5     
1       6       H4S     C4      C5      C3     
1       6       H5R     C5      C6      C4     
1       6       H5S     C5      C4      C6     
1       6       H6R     C6      C7      C5     
1       6       H6S     C6      C5      C7     
1       6       H7R     C7      C6      C8     
1       6       H7S     C7      C8      C6     
1       6       H8R     C8      C7      C9     
1       6       H8S     C8      C9      C7     
1       1       H9R     C9      C10     C8     
1       1       H10R    C10     C11     C9     
1       6       H11R    C11     C10     C12    
1       6       H11S    C11     C12     C10    
1       1       H12R    C12     C13     C11    
1       1       H13R    C13     C12     C14    
1       6       H14R    C14     C13     C15    
1       6       H14S    C14     C15     C13    
1       6       H15R    C15     C14     C16    
1       6       H15S    C15     C16     C14    
1       6       H16R    C16     C17     C15    
1       6       H16S    C16     C15     C17    
1       6       H17R    C17     C16     C18    
1       6       H17S    C17     C18     C16    
1       4       H18R    C18     C17     H17S   
1       4       H18S    C18     C17     H17R   
1       4       H18T    C18     C17     C16    
LINP       32
1       2       H1      O1      C1      C2     
1       6       H2R     C2      C3      C1     
1       6       H2S     C2      C1      C3     
1       6       H3R     C3      C2      C4     
1       6       H3S     C3      C4      C2     
1       6       H4R     C4      C3      C5     
1       6       H4S     C4      C5      C3     
1       6       H5R     C5      C6      C4     
1       6       H5S     C5      C4      C6     
1       6       H6R     C6      C7      C5     
1       6       H6S     C6      C5      C7     
1       6       H7R     C7      C6      C8     
1       6       H7S     C7      C8      C6     
1       6       H8R     C8      C7      C9     
1       6       H8S     C8      C9      C7     
1       1       H9R     C9      C10     C8     
1       1       H10R    C10     C11     C9     
1       6       H11R    C11     C10     C12    
1       6       H11S    C11     C12     C10    
1       1       H12R    C12     C13     C11    
1       1       H13R    C13     C12     C14    
1       6       H14R    C14     C13     C15    
1       6       H14S    C14     C15     C13    
1       6       H15R    C15     C14     C16    
1       6       H15S    C15     C16     C14    
1       6       H16R    C16     C17     C15    
1       6       H16S    C16     C15     C17    
1       6       H17R    C17     C16     C18    
1       6       H17S    C17     C18     C16    
1       4       H18R    C18     C17     H17S   
1       4       H18S    C18     C17     H17R   
1       4       H18T    C18     C17     C16    
LMPG       40
1       6       H13A    C13     C12     OC3    
1       6       H13B    C13     OC3     C12    
1       2       HO3     OC3     C13     H13A   
1       5       H12A    C12     OC2     C13     C11    
1       2       HO2     OC2     C12     H12A   
1       6       H11A    C11     O12     C12    
1       6       H11B    C11     C12     O12    
1       6       HA      C1      O11     C2     
1       6       HB      C1      C2      O11    
1       5       HS      C2      C3      O21     C1     
1       2       H21     O21     C2      HS     
1       6       HX      C3      C2      O31    
1       6       HY      C3      O31     C2     
1       6       H2X     C32     C31     C33    
1       6       H2Y     C32     C33     C31    
1       6       H3X     C33     C32     C34    
1       6       H3Y     C33     C34     C32    
1       6       H4X     C34     C35     C33    
1       6       H4Y     C34     C33     C35    
1       6       H5X     C35     C36     C34    
1       6       H5Y     C35     C34     C36    
1       6       H6X     C36     C37     C35    
1       6       H6Y     C36     C35     C37    
1       6       H7X     C37     C38     C36    
1       6       H7Y     C37     C36     C38    
1       6       H8X     C38     C37     C39    
1       6       H8Y     C38     C39     C37    
1       6       H9X     C39     C38     C310   
1       6       H9Y     C39     C310    C38    
1       6       H10X    C310    C39     C311   
1       6       H10Y    C310    C311    C39    
1       6       H11X    C311    C310    C312   
1       6       H11Y    C311    C312    C310   
1       6       H12X    C312    C311    C313   
1       6       H12Y    C312    C313    C311   
1       6       H13X    C313    C312    C314   
1       6       H13Y    C313    C314    C312   
1       4       H14X    C314    C313    H13Y   
1       4       H14Y    C314    C313    C312   
1       4       H14Z    C314    C313    H13X   
LPC12      42
1       4       H13A    C13     N       C14    
1       4       H13B    C13     N       C12    
1       4       H13C    C13     N       C15    
1       4       H14A    C14     N       C12    
1       4       H14B    C14     N       C13    
1       4       H14C    C14     N       C15    
1       4       H15A    C15     N       C14    
1       4       H15B    C15     N       C12    
1       4       H15C    C15     N       C13    
1       6       H12A    C12     N       C11    
1       6       H12B    C12     C11     N      
1       6       H11A    C11     O12     C12    
1       6       H11B    C11     C12     O12    
1       6       HA      C1      O11     C2     
1       6       HB      C1      C2      O11    
1       5       HS      C2      C3      O21     C1     
1       2       H21     O21     C2      HS     
1       6       HX      C3      C2      O31    
1       6       HY      C3      O31     C2     
1       6       H2X     C32     C31     C33    
1       6       H2Y     C32     C33     C31    
1       6       H3X     C33     C32     C34    
1       6       H3Y     C33     C34     C32    
1       6       H4X     C34     C35     C33    
1       6       H4Y     C34     C33     C35    
1       6       H5X     C35     C36     C34    
1       6       H5Y     C35     C34     C36    
1       6       H6X     C36     C37     C35    
1       6       H6Y     C36     C35     C37    
1       6       H7X     C37     C38     C36    
1       6       H7Y     C37     C36     C38    
1       6       H8X     C38     C37     C39    
1       6       H8Y     C38     C39     C37    
1       6       H9X     C39     C38     C310   
1       6       H9Y     C39     C310    C38    
1       6       H10X    C310    C39     C311   
1       6       H10Y    C310    C311    C39    
1       6       H11X    C311    C310    C312   
1       6       H11Y    C311    C312    C310   
1       4       H12X    C312    C311    H11Y   
1       4       H12Y    C312    C311    C310   
1       4       H12Z    C312    C311    H11X   
LPC14      46
1       4       H13A    C13     N       C14    
1       4       H13B    C13     N       C12    
1       4       H13C    C13     N       C15    
1       4       H14A    C14     N       C12    
1       4       H14B    C14     N       C13    
1       4       H14C    C14     N       C15    
1       4       H15A    C15     N       C14    
1       4       H15B    C15     N       C12    
1       4       H15C    C15     N       C13    
1       6       H12A    C12     N       C11    
1       6       H12B    C12     C11     N      
1       6       H11A    C11     O12     C12    
1       6       H11B    C11     C12     O12    
1       6       HA      C1      O11     C2     
1       6       HB      C1      C2      O11    
1       5       HS      C2      C3      O21     C1     
1       2       H21     O21     C2      HS     
1       6       HX      C3      C2      O31    
1       6       HY      C3      O31     C2     
1       6       H2X     C32     C31     C33    
1       6       H2Y     C32     C33     C31    
1       6       H3X     C33     C32     C34    
1       6       H3Y     C33     C34     C32    
1       6       H4X     C34     C35     C33    
1       6       H4Y     C34     C33     C35    
1       6       H5X     C35     C36     C34    
1       6       H5Y     C35     C34     C36    
1       6       H6X     C36     C37     C35    
1       6       H6Y     C36     C35     C37    
1       6       H7X     C37     C38     C36    
1       6       H7Y     C37     C36     C38    
1       6       H8X     C38     C37     C39    
1       6       H8Y     C38     C39     C37    
1       6       H9X     C39     C38     C310   
1       6       H9Y     C39     C310    C38    
1       6       H10X    C310    C39     C311   
1       6       H10Y    C310    C311    C39    
1       6       H11X    C311    C310    C312   
1       6       H11Y    C311    C312    C310   
1       6       H12X    C312    C311    C313   
1       6       H12Y    C312    C313    C311   
1       6       H13X    C313    C312    C314   
1       6       H13Y    C313    C314    C312   
1       4       H14X    C314    C313    H13Y   
1       4       H14Y    C314    C313    C312   
1       4       H14Z    C314    C313    H13X   
LPPG       44
1       6       H13A    C13     C12     OC3    
1       6       H13B    C13     OC3     C12    
1       2       HO3     OC3     C13     H13A   
1       5       H12A    C12     OC2     C13     C11    
1       2       HO2     OC2     C12     H12A   
1       6       H11A    C11     O12     C12    
1       6       H11B    C11     C12     O12    
1       6       HA      C1      O11     C2     
1       6       HB      C1      C2      O11    
1       5       HS      C2      C3      O21     C1     
1       2       H21     O21     C2      HS     
1       6       HX      C3      C2      O31    
1       6       HY      C3      O31     C2     
1       6       H2X     C32     C31     C33    
1       6       H2Y     C32     C33     C31    
1       6       H3X     C33     C32     C34    
1       6       H3Y     C33     C34     C32    
1       6       H4X     C34     C35     C33    
1       6       H4Y     C34     C33     C35    
1       6       H5X     C35     C36     C34    
1       6       H5Y     C35     C34     C36    
1       6       H6X     C36     C37     C35    
1       6       H6Y     C36     C35     C37    
1       6       H7X     C37     C38     C36    
1       6       H7Y     C37     C36     C38    
1       6       H8X     C38     C37     C39    
1       6       H8Y     C38     C39     C37    
1       6       H9X     C39     C38     C310   
1       6       H9Y     C39     C310    C38    
1       6       H10X    C310    C39     C311   
1       6       H10Y    C310    C311    C39    
1       6       H11X    C311    C310    C312   
1       6       H11Y    C311    C312    C310   
1       6       H12X    C312    C311    C313   
1       6       H12Y    C312    C313    C311   
1       6       H13X    C313    C312    C314   
1       6       H13Y    C313    C314    C312   
1       6       H14X    C314    C315    C313   
1       6       H14Y    C314    C313    C315   
1       6       H15X    C315    C316    C314   
1       6       H15Y    C315    C314    C316   
1       4       H16X    C316    C315    H15Y   
1       4       H16Y    C316    C315    H15X   
1       4       H16Z    C316    C315    C314   
MEA        33
1       6       H2R     C2      C3      C1     
1       6       H2S     C2      C1      C3     
1       6       H3R     C3      C2      C4     
1       6       H3S     C3      C4      C2     
1       6       H4R     C4      C3      C5     
1       6       H4S     C4      C5      C3     
1       1       H5R     C5      C6      C4     
1       1       H6R     C6      C7      C5     
1       6       H7R     C7      C6      C8     
1       6       H7S     C7      C8      C6     
1       1       H8R     C8      C7      C9     
1       1       H9R     C9      C10     C8     
1       6       H10R    C10     C11     C9     
1       6       H10S    C10     C9      C11    
1       1       H11R    C11     C10     C12    
1       1       H12R    C12     C13     C11    
1       6       H13R    C13     C12     C14    
1       6       H13S    C13     C14     C12    
1       6       H14R    C14     C13     C15    
1       6       H14S    C14     C15     C13    
1       6       H15R    C15     C14     C16    
1       6       H15S    C15     C16     C14    
1       6       H16R    C16     C17     C15    
1       6       H16S    C16     C15     C17    
1       6       H17R    C17     C16     C18    
1       6       H17S    C17     C18     C16    
1       6       H18R    C18     C17     C19    
1       6       H18S    C18     C19     C17    
1       6       H19R    C19     C20     C18    
1       6       H19S    C19     C18     C20    
1       4       H20R    C20     C19     H19R   
1       4       H20S    C20     C19     H19S   
1       4       H20T    C20     C19     C18    
MEAP       34
1       2       H1      O1      C1      C2     
1       6       H2R     C2      C3      C1     
1       6       H2S     C2      C1      C3     
1       6       H3R     C3      C2      C4     
1       6       H3S     C3      C4      C2     
1       6       H4R     C4      C3      C5     
1       6       H4S     C4      C5      C3     
1       1       H5R     C5      C6      C4     
1       1       H6R     C6      C7      C5     
1       6       H7R     C7      C6      C8     
1       6       H7S     C7      C8      C6     
1       1       H8R     C8      C7      C9     
1       1       H9R     C9      C10     C8     
1       6       H10R    C10     C11     C9     
1       6       H10S    C10     C9      C11    
1       1       H11R    C11     C10     C12    
1       1       H12R    C12     C13     C11    
1       6       H13R    C13     C12     C14    
1       6       H13S    C13     C14     C12    
1       6       H14R    C14     C13     C15    
1       6       H14S    C14     C15     C13    
1       6       H15R    C15     C14     C16    
1       6       H15S    C15     C16     C14    
1       6       H16R    C16     C17     C15    
1       6       H16S    C16     C15     C17    
1       6       H17R    C17     C16     C18    
1       6       H17S    C17     C18     C16    
1       6       H18R    C18     C17     C19    
1       6       H18S    C18     C19     C17    
1       6       H19R    C19     C20     C18    
1       6       H19S    C19     C18     C20    
1       4       H20R    C20     C19     H19R   
1       4       H20S    C20     C19     H19S   
1       4       H20T    C20     C19     C18    
MYR        27
1       6       H2R     C2      C3      C1     
1       6       H2S     C2      C1      C3     
1       6       H3R     C3      C2      C4     
1       6       H3S     C3      C4      C2     
1       6       H4R     C4      C3      C5     
1       6       H4S     C4      C5      C3     
1       6       H5R     C5      C6      C4     
1       6       H5S     C5      C4      C6     
1       6       H6R     C6      C7      C5     
1       6       H6S     C6      C5      C7     
1       6       H7R     C7      C6      C8     
1       6       H7S     C7      C8      C6     
1       6       H8R     C8      C7      C9     
1       6       H8S     C8      C9      C7     
1       6       H9R     C9      C10     C8     
1       6       H9S     C9      C8      C10    
1       6       H10R    C10     C11     C9     
1       6       H10S    C10     C9      C11    
1       6       H11R    C11     C10     C12    
1       6       H11S    C11     C12     C10    
1       6       H12R    C12     C13     C11    
1       6       H12S    C12     C11     C13    
1       6       H13R    C13     C12     C14    
1       6       H13S    C13     C14     C12    
1       4       H14R    C14     C13     H13R   
1       4       H14S    C14     C13     C12    
1       4       H14T    C14     C13     H13S   
MYRO       25
1       6       H2R     C2      C3      C1     
1       6       H2S     C2      C1      C3     
1       6       H3R     C3      C2      C4     
1       6       H3S     C3      C4      C2     
1       6       H4R     C4      C3      C5     
1       6       H4S     C4      C5      C3     
1       6       H5R     C5      C6      C4     
1       6       H5S     C5      C4      C6     
1       6       H6R     C6      C7      C5     
1       6       H6S     C6      C5      C7     
1       6       H7R     C7      C6      C8     
1       6       H7S     C7      C8      C6     
1       6       H8R     C8      C7      C9     
1       6       H8S     C8      C9      C7     
1       1       H9R     C9      C10     C8     
1       1       H10R    C10     C11     C9     
1       6       H11R    C11     C10     C12    
1       6       H11S    C11     C12     C10    
1       6       H12R    C12     C13     C11    
1       6       H12S    C12     C11     C13    
1       6       H13R    C13     C12     C14    
1       6       H13S    C13     C14     C12    
1       4       H14R    C14     C13     H13R   
1       4       H14S    C14     C13     C12    
1       4       H14T    C14     C13     H13S   
MYROP      26
1       2       H1      O1      C1      C2     
1       6       H2R     C2      C3      C1     
1       6       H2S     C2      C1      C3     
1       6       H3R     C3      C2      C4     
1       6       H3S     C3      C4      C2     
1       6       H4R     C4      C3      C5     
1       6       H4S     C4      C5      C3     
1       6       H5R     C5      C6      C4     
1       6       H5S     C5      C4      C6     
1       6       H6R     C6      C7      C5     
1       6       H6S     C6      C5      C7     
1       6       H7R     C7      C6      C8     
1       6       H7S     C7      C8      C6     
1       6       H8R     C8      C7      C9     
1       6       H8S     C8      C9      C7     
1       1       H9R     C9      C10     C8     
1       1       H10R    C10     C11     C9     
1       6       H11R    C11     C10     C12    
1       6       H11S    C11     C12     C10    
1       6       H12R    C12     C13     C11    
1       6       H12S    C12     C11     C13    
1       6       H13R    C13     C12     C14    
1       6       H13S    C13     C14     C12    
1       4       H14R    C14     C13     H13R   
1       4       H14S    C14     C13     C12    
1       4       H14T    C14     C13     H13S   
MYRP       28
1       2       H1      O1      C1      C2     
1       6       H2R     C2      C3      C1     
1       6       H2S     C2      C1      C3     
1       6       H3R     C3      C2      C4     
1       6       H3S     C3      C4      C2     
1       6       H4R     C4      C3      C5     
1       6       H4S     C4      C5      C3     
1       6       H5R     C5      C6      C4     
1       6       H5S     C5      C4      C6     
1       6       H6R     C6      C7      C5     
1       6       H6S     C6      C5      C7     
1       6       H7R     C7      C6      C8     
1       6       H7S     C7      C8      C6     
1       6       H8R     C8      C7      C9     
1       6       H8S     C8      C9      C7     
1       6       H9R     C9      C10     C8     
1       6       H9S     C9      C8      C10    
1       6       H10R    C10     C11     C9     
1       6       H10S    C10     C9      C11    
1       6       H11R    C11     C10     C12    
1       6       H11S    C11     C12     C10    
1       6       H12R    C12     C13     C11    
1       6       H12S    C12     C11     C13    
1       6       H13R    C13     C12     C14    
1       6       H13S    C13     C14     C12    
1       4       H14R    C14     C13     H13R   
1       4       H14S    C14     C13     C12    
1       4       H14T    C14     C13     H13S   
NER        45
1       6       H2R     C2      C3      C1     
1       6       H2S     C2      C1      C3     
1       6       H3R     C3      C2      C4     
1       6       H3S     C3      C4      C2     
1       6       H4R     C4      C3      C5     
1       6       H4S     C4      C5      C3     
1       6       H5R     C5      C6      C4     
1       6       H5S     C5      C4      C6     
1       6       H6R     C6      C7      C5     
1       6       H6S     C6      C5      C7     
1       6       H7R     C7      C6      C8     
1       6       H7S     C7      C8      C6     
1       6       H8R     C8      C7      C9     
1       6       H8S     C8      C9      C7     
1       6       H9R     C9      C10     C8     
1       6       H9S     C9      C8      C10    
1       6       H10R    C10     C11     C9     
1       6       H10S    C10     C9      C11    
1       6       H11R    C11     C10     C12    
1       6       H11S    C11     C12     C10    
1       6       H12R    C12     C13     C11    
1       6       H12S    C12     C11     C13    
1       6       H13R    C13     C12     C14    
1       6       H13S    C13     C14     C12    
1       6       H14R    C14     C13     C15    
1       6       H14S    C14     C15     C13    
1       1       H15R    C15     C14     C16    
1       1       H16R    C16     C17     C15    
1       6       H17R    C17     C16     C18    
1       6       H17S    C17     C18     C16    
1       6       H18R    C18     C17     C19    
1       6       H18S    C18     C19     C17    
1       6       H19R    C19     C20     C18    
1       6       H19S    C19     C18     C20    
1       6       H20R    C20     C19     C21    
1       6       H20S    C20     C21     C19    
1       6       H21R    C21     C22     C20    
1       6       H21S    C21     C20     C22    
1       6       H22R    C22     C21     C23    
1       6       H22S    C22     C23     C21    
1       6       H23R    C23     C24     C22    
1       6       H23S    C23     C22     C24    
1       4       H24R    C24     C23     C22    
1       4       H24S    C24     C23     H23R   
1       4       H24T    C24     C23     H23S   
NERP       46
1       2       H1      O1      C1      C2     
1       6       H2R     C2      C3      C1     
1       6       H2S     C2      C1      C3     
1       6       H3R     C3      C2      C4     
1       6       H3S     C3      C4      C2     
1       6       H4R     C4      C3      C5     
1       6       H4S     C4      C5      C3     
1       6       H5R     C5      C6      C4     
1       6       H5S     C5      C4      C6     
1       6       H6R     C6      C7      C5     
1       6       H6S     C6      C5      C7     
1       6       H7R     C7      C6      C8     
1       6       H7S     C7      C8      C6     
1       6       H8R     C8      C7      C9     
1       6       H8S     C8      C9      C7     
1       6       H9R     C9      C10     C8     
1       6       H9S     C9      C8      C10    
1       6       H10R    C10     C11     C9     
1       6       H10S    C10     C9      C11    
1       6       H11R    C11     C10     C12    
1       6       H11S    C11     C12     C10    
1       6       H12R    C12     C13     C11    
1       6       H12S    C12     C11     C13    
1       6       H13R    C13     C12     C14    
1       6       H13S    C13     C14     C12    
1       6       H14R    C14     C13     C15    
1       6       H14S    C14     C15     C13    
1       1       H15R    C15     C14     C16    
1       1       H16R    C16     C17     C15    
1       6       H17R    C17     C16     C18    
1       6       H17S    C17     C18     C16    
1       6       H18R    C18     C17     C19    
1       6       H18S    C18     C19     C17    
1       6       H19R    C19     C20     C18    
1       6       H19S    C19     C18     C20    
1       6       H20R    C20     C19     C21    
1       6       H20S    C20     C21     C19    
1       6       H21R    C21     C22     C20    
1       6       H21S    C21     C20     C22    
1       6       H22R    C22     C21     C23    
1       6       H22S    C22     C23     C21    
1       6       H23R    C23     C24     C22    
1       6       H23S    C23     C22     C24    
1       4       H24R    C24     C23     C22    
1       4       H24S    C24     C23     H23R   
1       4       H24T    C24     C23     H23S   
OLE        33
1       6       H2R     C2      C3      C1     
1       6       H2S     C2      C1      C3     
1       6       H3R     C3      C2      C4     
1       6       H3S     C3      C4      C2     
1       6       H4R     C4      C3      C5     
1       6       H4S     C4      C5      C3     
1       6       H5R     C5      C6      C4     
1       6       H5S     C5      C4      C6     
1       6       H6R     C6      C7      C5     
1       6       H6S     C6      C5      C7     
1       6       H7R     C7      C6      C8     
1       6       H7S     C7      C8      C6     
1       6       H8R     C8      C7      C9     
1       6       H8S     C8      C9      C7     
1       1       H9R     C9      C10     C8     
1       1       H10R    C10     C11     C9     
1       6       H11R    C11     C10     C12    
1       6       H11S    C11     C12     C10    
1       6       H12R    C12     C13     C11    
1       6       H12S    C12     C11     C13    
1       6       H13R    C13     C12     C14    
1       6       H13S    C13     C14     C12    
1       6       H14R    C14     C13     C15    
1       6       H14S    C14     C15     C13    
1       6       H15R    C15     C14     C16    
1       6       H15S    C15     C16     C14    
1       6       H16R    C16     C17     C15    
1       6       H16S    C16     C15     C17    
1       6       H17R    C17     C16     C18    
1       6       H17S    C17     C18     C16    
1       4       H18R    C18     C17     H17S   
1       4       H18S    C18     C17     H17R   
1       4       H18T    C18     C17     C16    
OLEP       34
1       2       H1      O1      C1      C2     
1       6       H2R     C2      C3      C1     
1       6       H2S     C2      C1      C3     
1       6       H3R     C3      C2      C4     
1       6       H3S     C3      C4      C2     
1       6       H4R     C4      C3      C5     
1       6       H4S     C4      C5      C3     
1       6       H5R     C5      C6      C4     
1       6       H5S     C5      C4      C6     
1       6       H6R     C6      C7      C5     
1       6       H6S     C6      C5      C7     
1       6       H7R     C7      C6      C8     
1       6       H7S     C7      C8      C6     
1       6       H8R     C8      C7      C9     
1       6       H8S     C8      C9      C7     
1       1       H9R     C9      C10     C8     
1       1       H10R    C10     C11     C9     
1       6       H11R    C11     C10     C12    
1       6       H11S    C11     C12     C10    
1       6       H12R    C12     C13     C11    
1       6       H12S    C12     C11     C13    
1       6       H13R    C13     C12     C14    
1       6       H13S    C13     C14     C12    
1       6       H14R    C14     C13     C15    
1       6       H14S    C14     C15     C13    
1       6       H15R    C15     C14     C16    
1       6       H15S    C15     C16     C14    
1       6       H16R    C16     C17     C15    
1       6       H16S    C16     C15     C17    
1       6       H17R    C17     C16     C18    
1       6       H17S    C17     C18     C16    
1       4       H18R    C18     C17     H17S   
1       4       H18S    C18     C17     H17R   
1       4       H18T    C18     C17     C16    
PAL        31
1       6       H2R     C2      C3      C1     
1       6       H2S     C2      C1      C3     
1       6       H3R     C3      C2      C4     
1       6       H3S     C3      C4      C2     
1       6       H4R     C4      C3      C5     
1       6       H4S     C4      C5      C3     
1       6       H5R     C5      C6      C4     
1       6       H5S     C5      C4      C6     
1       6       H6R     C6      C7      C5     
1       6       H6S     C6      C5      C7     
1       6       H7R     C7      C6      C8     
1       6       H7S     C7      C8      C6     
1       6       H8R     C8      C7      C9     
1       6       H8S     C8      C9      C7     
1       6       H9R     C9      C10     C8     
1       6       H9S     C9      C8      C10    
1       6       H10R    C10     C11     C9     
1       6       H10S    C10     C9      C11    
1       6       H11R    C11     C10     C12    
1       6       H11S    C11     C12     C10    
1       6       H12R    C12     C13     C11    
1       6       H12S    C12     C11     C13    
1       6       H13R    C13     C12     C14    
1       6       H13S    C13     C14     C12    
1       6       H14R    C14     C13     C15    
1       6       H14S    C14     C15     C13    
1       6       H15R    C15     C14     C16    
1       6       H15S    C15     C16     C14    
1       4       H16R    C16     C15     C14    
1       4       H16S    C16     C15     H15S   
1       4       H16T    C16     C15     H15R   
PALO       29
1       6       H2R     C2      C3      C1     
1       6       H2S     C2      C1      C3     
1       6       H3R     C3      C2      C4     
1       6       H3S     C3      C4      C2     
1       6       H4R     C4      C3      C5     
1       6       H4S     C4      C5      C3     
1       6       H5R     C5      C6      C4     
1       6       H5S     C5      C4      C6     
1       6       H6R     C6      C7      C5     
1       6       H6S     C6      C5      C7     
1       6       H7R     C7      C6      C8     
1       6       H7S     C7      C8      C6     
1       6       H8R     C8      C7      C9     
1       6       H8S     C8      C9      C7     
1       1       H9R     C9      C10     C8     
1       1       H10R    C10     C11     C9     
1       6       H11R    C11     C10     C12    
1       6       H11S    C11     C12     C10    
1       6       H12R    C12     C13     C11    
1       6       H12S    C12     C11     C13    
1       6       H13R    C13     C12     C14    
1       6       H13S    C13     C14     C12    
1       6       H14R    C14     C13     C15    
1       6       H14S    C14     C15     C13    
1       6       H15R    C15     C14     C16    
1       6       H15S    C15     C16     C14    
1       4       H16R    C16     C15     C14    
1       4       H16S    C16     C15     H15S   
1       4       H16T    C16     C15     H15R   
PALOP      30
1       2       H1      O1      C1      C2     
1       6       H2R     C2      C3      C1     
1       6       H2S     C2      C1      C3     
1       6       H3R     C3      C2      C4     
1       6       H3S     C3      C4      C2     
1       6       H4R     C4      C3      C5     
1       6       H4S     C4      C5      C3     
1       6       H5R     C5      C6      C4     
1       6       H5S     C5      C4      C6     
1       6       H6R     C6      C7      C5     
1       6       H6S     C6      C5      C7     
1       6       H7R     C7      C6      C8     
1       6       H7S     C7      C8      C6     
1       6       H8R     C8      C7      C9     
1       6       H8S     C8      C9      C7     
1       1       H9R     C9      C10     C8     
1       1       H10R    C10     C11     C9     
1       6       H11R    C11     C10     C12    
1       6       H11S    C11     C12     C10    
1       6       H12R    C12     C13     C11    
1       6       H12S    C12     C11     C13    
1       6       H13R    C13     C12     C14    
1       6       H13S    C13     C14     C12    
1       6       H14R    C14     C13     C15    
1       6       H14S    C14     C15     C13    
1       6       H15R    C15     C14     C16    
1       6       H15S    C15     C16     C14    
1       4       H16R    C16     C15     C14    
1       4       H16S    C16     C15     H15S   
1       4       H16T    C16     C15     H15R   
PALP       32
1       2       H1      O1      C1      C2     
1       6       H2R     C2      C3      C1     
1       6       H2S     C2      C1      C3     
1       6       H3R     C3      C2      C4     
1       6       H3S     C3      C4      C2     
1       6       H4R     C4      C3      C5     
1       6       H4S     C4      C5      C3     
1       6       H5R     C5      C6      C4     
1       6       H5S     C5      C4      C6     
1       6       H6R     C6      C7      C5     
1       6       H6S     C6      C5      C7     
1       6       H7R     C7      C6      C8     
1       6       H7S     C7      C8      C6     
1       6       H8R     C8      C7      C9     
1       6       H8S     C8      C9      C7     
1       6       H9R     C9      C10     C8     
1       6       H9S     C9      C8      C10    
1       6       H10R    C10     C11     C9     
1       6       H10S    C10     C9      C11    
1       6       H11R    C11     C10     C12    
1       6       H11S    C11     C12     C10    
1       6       H12R    C12     C13     C11    
1       6       H12S    C12     C11     C13    
1       6       H13R    C13     C12     C14    
1       6       H13S    C13     C14     C12    
1       6       H14R    C14     C13     C15    
1       6       H14S    C14     C15     C13    
1       6       H15R    C15     C14     C16    
1       6       H15S    C15     C16     C14    
1       4       H16R    C16     C15     C14    
1       4       H16S    C16     C15     H15S   
1       4       H16T    C16     C15     H15R   
SB3-10     33
1       6       H25A    C25     S       C24    
1       6       H25B    C25     C24     S      
1       6       H24A    C24     C25     C23    
1       6       H24B    C24     C23     C25    
1       6       H1A     C1      N       C2     
1       6       H1B     C1      C2      N      
1       4       H21A    C21     N       C1     
1       4       H21B    C21     N       C23    
1       4       H21C    C21     N       C22    
1       4       H22A    C22     N       C21    
1       4       H22B    C22     N       C1     
1       4       H22C    C22     N       C23    
1       6       H23A    C23     N       C24    
1       6       H23B    C23     C24     N      
1       6       H2A     C2      C3      C1     
1       6       H2B     C2      C1      C3     
1       6       H3A     C3      C2      C4     
1       6       H3B     C3      C4      C2     
1       6       H4A     C4      C3      C5     
1       6       H4B     C4      C5      C3     
1       6       H5A     C5      C4      C6     
1       6       H5B     C5      C6      C4     
1       6       H6A     C6      C7      C5     
1       6       H6B     C6      C5      C7     
1       6       H7A     C7      C6      C8     
1       6       H7B     C7      C8      C6     
1       6       H8A     C8      C9      C7     
1       6       H8B     C8      C7      C9     
1       6       H9A     C9      C10     C8     
1       6       H9B     C9      C8      C10    
1       4       H10A    C10     C9      H9A    
1       4       H10B    C10     C9      H9B    
1       4       H10C    C10     C9      C8     
SB3-12     37
1       6       H25A    C25     S       C24    
1       6       H25B    C25     C24     S      
1       6       H24A    C24     C25     C23    
1       6       H24B    C24     C23     C25    
1       6       H1A     C1      N       C2     
1       6       H1B     C1      C2      N      
1       4       H21A    C21     N       C1     
1       4       H21B    C21     N       C23    
1       4       H21C    C21     N       C22    
1       4       H22A    C22     N       C21    
1       4       H22B    C22     N       C1     
1       4       H22C    C22     N       C23    
1       6       H23A    C23     N       C24    
1       6       H23B    C23     C24     N      
1       6       H2A     C2      C3      C1     
1       6       H2B     C2      C1      C3     
1       6       H3A     C3      C2      C4     
1       6       H3B     C3      C4      C2     
1       6       H4A     C4      C3      C5     
1       6       H4B     C4      C5      C3     
1       6       H5A     C5      C4      C6     
1       6       H5B     C5      C6      C4     
1       6       H6A     C6      C7      C5     
1       6       H6B     C6      C5      C7     
1       6       H7A     C7      C6      C8     
1       6       H7B     C7      C8      C6     
1       6       H8A     C8      C9      C7     
1       6       H8B     C8      C7      C9     
1       6       H9A     C9      C10     C8     
1       6       H9B     C9      C8      C10    
1       6       H10A    C10     C11     C9     
1       6       H10B    C10     C9      C11    
1       6       H11A    C11     C10     C12    
1       6       H11B    C11     C12     C10    
1       4       H12A    C12     C11     C10    
1       4       H12B    C12     C11     H11B   
1       4       H12C    C12     C11     H11A   
SB3-14     41
1       6       H25A    C25     S       C24    
1       6       H25B    C25     C24     S      
1       6       H24A    C24     C25     C23    
1       6       H24B    C24     C23     C25    
1       6       H1A     C1      N       C2     
1       6       H1B     C1      C2      N      
1       4       H21A    C21     N       C1     
1       4       H21B    C21     N       C23    
1       4       H21C    C21     N       C22    
1       4       H22A    C22     N       C21    
1       4       H22B    C22     N       C1     
1       4       H22C    C22     N       C23    
1       6       H23A    C23     N       C24    
1       6       H23B    C23     C24     N      
1       6       H2A     C2      C3      C1     
1       6       H2B     C2      C1      C3     
1       6       H3A     C3      C2      C4     
1       6       H3B     C3      C4      C2     
1       6       H4A     C4      C3      C5     
1       6       H4B     C4      C5      C3     
1       6       H5A     C5      C4      C6     
1       6       H5B     C5      C6      C4     
1       6       H6A     C6      C7      C5     
1       6       H6B     C6      C5      C7     
1       6       H7A     C7      C6      C8     
1       6       H7B     C7      C8      C6     
1       6       H8A     C8      C9      C7     
1       6       H8B     C8      C7      C9     
1       6       H9A     C9      C10     C8     
1       6       H9B     C9      C8      C10    
1       6       H10A    C10     C11     C9     
1       6       H10B    C10     C9      C11    
1       6       H11A    C11     C10     C12    
1       6       H11B    C11     C12     C10    
1       6       H12A    C12     C13     C11    
1       6       H12B    C12     C11     C13    
1       6       H13A    C13     C12     C14    
1       6       H13B    C13     C14     C12    
1       4       H14A    C14     C13     H13A   
1       4       H14B    C14     C13     C12    
1       4       H14C    C14     C13     H13B   
SDA        27
1       6       H2R     C2      C3      C1     
1       6       H2S     C2      C1      C3     
1       6       H3R     C3      C2      C4     
1       6       H3S     C3      C4      C2     
1       6       H4R     C4      C3      C5     
1       6       H4S     C4      C5      C3     
1       6       H5R     C5      C6      C4     
1       6       H5S     C5      C4      C6     
1       1       H6R     C6      C7      C5     
1       1       H7R     C7      C6      C8     
1       6       H8R     C8      C7      C9     
1       6       H8S     C8      C9      C7     
1       1       H9R     C9      C10     C8     
1       1       H10R    C10     C11     C9     
1       6       H11R    C11     C10     C12    
1       6       H11S    C11     C12     C10    
1       1       H12R    C12     C13     C11    
1       1       H13R    C13     C12     C14    
1       6       H14R    C14     C13     C15    
1       6       H14S    C14     C15     C13    
1       1       H15R    C15     C14     C16    
1       1       H16R    C16     C17     C15    
1       6       H17R    C17     C16     C18    
1       6       H17S    C17     C18     C16    
1       4       H18R    C18     C17     H17S   
1       4       H18S    C18     C17     H17R   
1       4       H18T    C18     C17     C16    
SDAP       28
1       2       H1      O1      C1      C2     
1       6       H2R     C2      C3      C1     
1       6       H2S     C2      C1      C3     
1       6       H3R     C3      C2      C4     
1       6       H3S     C3      C4      C2     
1       6       H4R     C4      C3      C5     
1       6       H4S     C4      C5      C3     
1       6       H5R     C5      C6      C4     
1       6       H5S     C5      C4      C6     
1       1       H6R     C6      C7      C5     
1       1       H7R     C7      C6      C8     
1       6       H8R     C8      C7      C9     
1       6       H8S     C8      C9      C7     
1       1       H9R     C9      C10     C8     
1       1       H10R    C10     C11     C9     
1       6       H11R    C11     C10     C12    
1       6       H11S    C11     C12     C10    
1       1       H12R    C12     C13     C11    
1       1       H13R    C13     C12     C14    
1       6       H14R    C14     C13     C15    
1       6       H14S    C14     C15     C13    
1       1       H15R    C15     C14     C16    
1       1       H16R    C16     C17     C15    
1       6       H17R    C17     C16     C18    
1       6       H17S    C17     C18     C16    
1       4       H18R    C18     C17     H17S   
1       4       H18S    C18     C17     H17R   
1       4       H18T    C18     C17     C16    
SDS        12
2       6       H1      C1      C2      OS1    
2       6       H2      C2      C3      C1     
2       6       H3      C3      C2      C4     
2       6       H4      C4      C3      C5     
2       6       H5      C5      C6      C4     
2       6       H6      C6      C7      C5     
2       6       H7      C7      C6      C8     
2       6       H8      C8      C7      C9     
2       6       H9      C9      C10     C8     
2       6       H10     C10     C11     C9     
2       6       H11     C11     C10     C12    
3       4       H12     C12     C11     H111   
STE        35
1       6       H2R     C2      C3      C1     
1       6       H2S     C2      C1      C3     
1       6       H3R     C3      C2      C4     
1       6       H3S     C3      C4      C2     
1       6       H4R     C4      C3      C5     
1       6       H4S     C4      C5      C3     
1       6       H5R     C5      C6      C4     
1       6       H5S     C5      C4      C6     
1       6       H6R     C6      C7      C5     
1       6       H6S     C6      C5      C7     
1       6       H7R     C7      C6      C8     
1       6       H7S     C7      C8      C6     
1       6       H8R     C8      C7      C9     
1       6       H8S     C8      C9      C7     
1       6       H9R     C9      C10     C8     
1       6       H9S     C9      C8      C10    
1       6       H10R    C10     C11     C9     
1       6       H10S    C10     C9      C11    
1       6       H11R    C11     C10     C12    
1       6       H11S    C11     C12     C10    
1       6       H12R    C12     C13     C11    
1       6       H12S    C12     C11     C13    
1       6       H13R    C13     C12     C14    
1       6       H13S    C13     C14     C12    
1       6       H14R    C14     C13     C15    
1       6       H14S    C14     C15     C13    
1       6       H15R    C15     C14     C16    
1       6       H15S    C15     C16     C14    
1       6       H16R    C16     C17     C15    
1       6       H16S    C16     C15     C17    
1       6       H17R    C17     C16     C18    
1       6       H17S    C17     C18     C16    
1       4       H18R    C18     C17     H17S   
1       4       H18S    C18     C17     H17R   
1       4       H18T    C18     C17     C16    
STEP       36
1       2       H1      O1      C1      C2     
1       6       H2R     C2      C3      C1     
1       6       H2S     C2      C1      C3     
1       6       H3R     C3      C2      C4     
1       6       H3S     C3      C4      C2     
1       6       H4R     C4      C3      C5     
1       6       H4S     C4      C5      C3     
1       6       H5R     C5      C6      C4     
1       6       H5S     C5      C4      C6     
1       6       H6R     C6      C7      C5     
1       6       H6S     C6      C5      C7     
1       6       H7R     C7      C6      C8     
1       6       H7S     C7      C8      C6     
1       6       H8R     C8      C7      C9     
1       6       H8S     C8      C9      C7     
1       6       H9R     C9      C10     C8     
1       6       H9S     C9      C8      C10    
1       6       H10R    C10     C11     C9     
1       6       H10S    C10     C9      C11    
1       6       H11R    C11     C10     C12    
1       6       H11S    C11     C12     C10    
1       6       H12R    C12     C13     C11    
1       6       H12S    C12     C11     C13    
1       6       H13R    C13     C12     C14    
1       6       H13S    C13     C14     C12    
1       6       H14R    C14     C13     C15    
1       6       H14S    C14     C15     C13    
1       6       H15R    C15     C14     C16    
1       6       H15S    C15     C16     C14    
1       6       H16R    C16     C17     C15    
1       6       H16S    C16     C15     C17    
1       6       H17R    C17     C16     C18    
1       6       H17S    C17     C18     C16    
1       4       H18R    C18     C17     H17S   
1       4       H18S    C18     C17     H17R   
1       4       H18T    C18     C17     C16    
THA        35
1       6       H2R     C2      C3      C1     
1       6       H2S     C2      C1      C3     
1       6       H3R     C3      C2      C4     
1       6       H3S     C3      C4      C2     
1       6       H4R     C4      C3      C5     
1       6       H4S     C4      C5      C3     
1       6       H5R     C5      C6      C4     
1       6       H5S     C5      C4      C6     
1       1       H6R     C6      C7      C5     
1       1       H7R     C7      C6      C8     
1       6       H8R     C8      C7      C9     
1       6       H8S     C8      C9      C7     
1       1       H9R     C9      C10     C8     
1       1       H10R    C10     C11     C9     
1       6       H11R    C11     C10     C12    
1       6       H11S    C11     C12     C10    
1       1       H12R    C12     C13     C11    
1       1       H13R    C13     C12     C14    
1       6       H14R    C14     C13     C15    
1       6       H14S    C14     C15     C13    
1       1       H15R    C15     C14     C16    
1       1       H16R    C16     C17     C15    
1       6       H17R    C17     C16     C18    
1       6       H17S    C17     C18     C16    
1       1       H18R    C18     C17     C19    
1       1       H19R    C19     C20     C18    
1       6       H20R    C20     C19     C21    
1       6       H20S    C20     C21     C19    
1       1       H21R    C21     C22     C20    
1       1       H22R    C22     C21     C23    
1       6       H23R    C23     C24     C22    
1       6       H23S    C23     C22     C24    
1       4       H24R    C24     C23     C22    
1       4       H24S    C24     C23     H23R   
1       4       H24T    C24     C23     H23S   
THAP       36
1       2       H1      O1      C1      C2     
1       6       H2R     C2      C3      C1     
1       6       H2S     C2      C1      C3     
1       6       H3R     C3      C2      C4     
1       6       H3S     C3      C4      C2     
1       6       H4R     C4      C3      C5     
1       6       H4S     C4      C5      C3     
1       6       H5R     C5      C6      C4     
1       6       H5S     C5      C4      C6     
1       1       H6R     C6      C7      C5     
1       1       H7R     C7      C6      C8     
1       6       H8R     C8      C7      C9     
1       6       H8S     C8      C9      C7     
1       1       H9R     C9      C10     C8     
1       1       H10R    C10     C11     C9     
1       6       H11R    C11     C10     C12    
1       6       H11S    C11     C12     C10    
1       1       H12R    C12     C13     C11    
1       1       H13R    C13     C12     C14    
1       6       H14R    C14     C13     C15    
1       6       H14S    C14     C15     C13    
1       1       H15R    C15     C14     C16    
1       1       H16R    C16     C17     C15    
1       6       H17R    C17     C16     C18    
1       6       H17S    C17     C18     C16    
1       1       H18R    C18     C17     C19    
1       1       H19R    C19     C20     C18    
1       6       H20R    C20     C19     C21    
1       6       H20S    C20     C21     C19    
1       1       H21R    C21     C22     C20    
1       1       H22R    C22     C21     C23    
1       6       H23R    C23     C24     C22    
1       6       H23S    C23     C22     C24
[truncated: 1,100,238 more chars]
