# Supplementary material for: Constant pH Simulation with FMM Electrostatics in GROMACS. (A) Design and Applications
Source: J Chem Theory Comput. 2025 Feb 7;21(4):1762–86. doi: 10.1021/acs.jctc.4c01318 (PMC11866755; doi:10.1021/acs.jctc.4c01318)
Supplement: Supplementary file 2 — ct4c01318_si_002.zip [file ct4c01318_si_002.zip]

Archive with 40 entries (39 files):
- amber99sb-star-ildn-lambdadyn.ff/
- amber99sb-star-ildn-lambdadyn.ff/aminoacids.arn
- amber99sb-star-ildn-lambdadyn.ff/rna.hdb
- amber99sb-star-ildn-lambdadyn.ff/.aminoacids.hdb.swp
- amber99sb-star-ildn-lambdadyn.ff/aminoacids.n.tdb
- amber99sb-star-ildn-lambdadyn.ff/spc.itp
- amber99sb-star-ildn-lambdadyn.ff/tip3p.itp
- amber99sb-star-ildn-lambdadyn.ff/dna.arn
- amber99sb-star-ildn-lambdadyn.ff/cph_lambdasites_charge.itp
- amber99sb-star-ildn-lambdadyn.ff/ffbonded.itp
- amber99sb-star-ildn-lambdadyn.ff/dna.r2b
- amber99sb-star-ildn-lambdadyn.ff/tip4p.itp
- amber99sb-star-ildn-lambdadyn.ff/cion.tip3p.itp
- amber99sb-star-ildn-lambdadyn.ff/cph_lambdasites_bonded.itp
- amber99sb-star-ildn-lambdadyn.ff/tip5p.itp
- amber99sb-star-ildn-lambdadyn.ff/aminoacids.r2b
- amber99sb-star-ildn-lambdadyn.ff/cph_misc.itp
- amber99sb-star-ildn-lambdadyn.ff/rna.rtp
- amber99sb-star-ildn-lambdadyn.ff/ffnonbonded.itp
- amber99sb-star-ildn-lambdadyn.ff/gbsa.itp
- amber99sb-star-ildn-lambdadyn.ff/watermodels.dat
- amber99sb-star-ildn-lambdadyn.ff/aminoacids.vsd
- amber99sb-star-ildn-lambdadyn.ff/spce.itp
- amber99sb-star-ildn-lambdadyn.ff/aminoacids.ldp
- amber99sb-star-ildn-lambdadyn.ff/rna.arn
- amber99sb-star-ildn-lambdadyn.ff/tip4pew.itp
- amber99sb-star-ildn-lambdadyn.ff/aminoacids.hdb
- amber99sb-star-ildn-lambdadyn.ff/urea.itp
- amber99sb-star-ildn-lambdadyn.ff/dna.hdb
- amber99sb-star-ildn-lambdadyn.ff/forcefield.doc
- amber99sb-star-ildn-lambdadyn.ff/ions.itp
- amber99sb-star-ildn-lambdadyn.ff/forcefield.itp
- amber99sb-star-ildn-lambdadyn.ff/cph_ffcomp.itp
- amber99sb-star-ildn-lambdadyn.ff/dna.rtp
- amber99sb-star-ildn-lambdadyn.ff/atomtypes.atp
- amber99sb-star-ildn-lambdadyn.ff/aminoacids.c.tdb
- amber99sb-star-ildn-lambdadyn.ff/cph_lambdasites_misc.itp
- amber99sb-star-ildn-lambdadyn.ff/rna.r2b
- amber99sb-star-ildn-lambdadyn.ff/aminoacids.rtp
- amber99sb-star-ildn-lambdadyn.ff/cph_lambdasites_lj.itp
