# Supplementary material for: Constant pH Simulation with FMM Electrostatics in GROMACS. (A) Design and Applications
Source: J Chem Theory Comput. 2025 Feb 7;21(4):1762–86. doi: 10.1021/acs.jctc.4c01318 (PMC11866755; doi:10.1021/acs.jctc.4c01318)
Supplement: Supplementary file 2 — ct4c01318_si_002.zip [file ct4c01318_si_002.zip › amber99sb-star-ildn-lambdadyn.ff/cph_lambdasites_charge.itp]

 
 
; Backbone correction applied: backbone of protonated form, with charge adjust on the other  
;           setname                form_atom_idx        alt_q
alt_q_set             HISL_prot_qset           1       -0.3479 
alt_q_set             HISL_prot_qset           2        0.2747 
alt_q_set             HISL_prot_qset           3       -0.1354 
alt_q_set             HISL_prot_qset           4        0.1212 
alt_q_set             HISL_prot_qset           5       -0.0414 
alt_q_set             HISL_prot_qset           6        0.0810 
alt_q_set             HISL_prot_qset           7        0.0810 
alt_q_set             HISL_prot_qset           8       -0.0012 
alt_q_set             HISL_prot_qset           9       -0.1513 
alt_q_set             HISL_prot_qset          10        0.3866 
alt_q_set             HISL_prot_qset          11       -0.0170 
alt_q_set             HISL_prot_qset          12        0.2681 
alt_q_set             HISL_prot_qset          13       -0.1718 
alt_q_set             HISL_prot_qset          14        0.3911 
alt_q_set             HISL_prot_qset          15       -0.1141 
alt_q_set             HISL_prot_qset          16        0.2317 
alt_q_set             HISL_prot_qset          17        0.7341 
alt_q_set             HISL_prot_qset          18       -0.5894 

alt_q_set         HISL_deprot_1_qset           1        -0.3479 
alt_q_set         HISL_deprot_1_qset           2         0.2747 
alt_q_set         HISL_deprot_1_qset           3         0.0045 
alt_q_set         HISL_deprot_1_qset           4         0.0738 
alt_q_set         HISL_deprot_1_qset           5        -0.0605 
alt_q_set         HISL_deprot_1_qset           6         0.0259 
alt_q_set         HISL_deprot_1_qset           7         0.0259 
alt_q_set         HISL_deprot_1_qset           8        -0.0409 
alt_q_set         HISL_deprot_1_qset           9        -0.3954 
alt_q_set         HISL_deprot_1_qset          10         0.3506 
alt_q_set         HISL_deprot_1_qset          11         0.1914 
alt_q_set         HISL_deprot_1_qset          12         0.1249 
alt_q_set         HISL_deprot_1_qset          13        -0.5870 
alt_q_set         HISL_deprot_1_qset          14         0.0000 
alt_q_set         HISL_deprot_1_qset          15         0.1149 
alt_q_set         HISL_deprot_1_qset          16         0.1004 
alt_q_set         HISL_deprot_1_qset          17         0.7341 
alt_q_set         HISL_deprot_1_qset          18        -0.5894 

alt_q_set         HISL_deprot_2_qset           1        -0.3479 
alt_q_set         HISL_deprot_2_qset           2         0.2747 
alt_q_set         HISL_deprot_2_qset           3        -0.0724 
alt_q_set         HISL_deprot_2_qset           4         0.1217 
alt_q_set         HISL_deprot_2_qset           5        -0.0217 
alt_q_set         HISL_deprot_2_qset           6         0.0224 
alt_q_set         HISL_deprot_2_qset           7         0.0224 
alt_q_set         HISL_deprot_2_qset           8         0.1725 
alt_q_set         HISL_deprot_2_qset           9        -0.5575 
alt_q_set         HISL_deprot_2_qset          10         0.0000 
alt_q_set         HISL_deprot_2_qset          11         0.1492 
alt_q_set         HISL_deprot_2_qset          12         0.1292 
alt_q_set         HISL_deprot_2_qset          13        -0.2938 
alt_q_set         HISL_deprot_2_qset          14         0.3196 
alt_q_set         HISL_deprot_2_qset          15        -0.2350 
alt_q_set         HISL_deprot_2_qset          16         0.1719 
alt_q_set         HISL_deprot_2_qset          17         0.7341 
alt_q_set         HISL_deprot_2_qset          18        -0.5894 


; Backbone correction applied: backbone of protonated form, with charge adjust on the other atoms
;           setname                form_atom_idx        alt_q
alt_q_set          GLUL_deprot_qset           1       -0.4157 
alt_q_set          GLUL_deprot_qset           2        0.2719 
alt_q_set          GLUL_deprot_qset           3        0.0257 
alt_q_set          GLUL_deprot_qset           4        0.0965 
alt_q_set          GLUL_deprot_qset           5        0.0420 
alt_q_set          GLUL_deprot_qset           6       -0.0313 
alt_q_set          GLUL_deprot_qset           7       -0.0313 
alt_q_set          GLUL_deprot_qset           8       -0.0004 
alt_q_set          GLUL_deprot_qset           9       -0.0565 
alt_q_set          GLUL_deprot_qset          10       -0.0565 
alt_q_set          GLUL_deprot_qset          11        0.7914 
alt_q_set          GLUL_deprot_qset          12       -0.8328 
alt_q_set          GLUL_deprot_qset          13        0.0000 
alt_q_set          GLUL_deprot_qset          14       -0.8328 
alt_q_set          GLUL_deprot_qset          15        0.0000 
alt_q_set          GLUL_deprot_qset          16        0.5973 
alt_q_set          GLUL_deprot_qset          17       -0.5679 

alt_q_set          GLUL_prot_1_qset           1     -0.4157  
alt_q_set          GLUL_prot_1_qset           2      0.2719  
alt_q_set          GLUL_prot_1_qset           3      0.0145  
alt_q_set          GLUL_prot_1_qset           4      0.0779  
alt_q_set          GLUL_prot_1_qset           5     -0.0071  
alt_q_set          GLUL_prot_1_qset           6      0.0256  
alt_q_set          GLUL_prot_1_qset           7      0.0256  
alt_q_set          GLUL_prot_1_qset           8     -0.0174  
alt_q_set          GLUL_prot_1_qset           9      0.0430  
alt_q_set          GLUL_prot_1_qset          10      0.0430  
alt_q_set          GLUL_prot_1_qset          11      0.6801  
alt_q_set          GLUL_prot_1_qset          12     -0.6511  
alt_q_set          GLUL_prot_1_qset          13      0.4641  
alt_q_set          GLUL_prot_1_qset          14     -0.5838  
alt_q_set          GLUL_prot_1_qset          15      0.0000  
alt_q_set          GLUL_prot_1_qset          16      0.5973  
alt_q_set          GLUL_prot_1_qset          17     -0.5679  

alt_q_set          GLUL_prot_2_qset           1     -0.4157  
alt_q_set          GLUL_prot_2_qset           2      0.2719  
alt_q_set          GLUL_prot_2_qset           3      0.0145  
alt_q_set          GLUL_prot_2_qset           4      0.0779  
alt_q_set          GLUL_prot_2_qset           5     -0.0071  
alt_q_set          GLUL_prot_2_qset           6      0.0256  
alt_q_set          GLUL_prot_2_qset           7      0.0256  
alt_q_set          GLUL_prot_2_qset           8     -0.0174  
alt_q_set          GLUL_prot_2_qset           9      0.0430  
alt_q_set          GLUL_prot_2_qset          10      0.0430  
alt_q_set          GLUL_prot_2_qset          11      0.6801  
alt_q_set          GLUL_prot_2_qset          12     -0.5838  
alt_q_set          GLUL_prot_2_qset          13      0.0000  
alt_q_set          GLUL_prot_2_qset          14     -0.6511  
alt_q_set          GLUL_prot_2_qset          15      0.4641  
alt_q_set          GLUL_prot_2_qset          16      0.5973  
alt_q_set          GLUL_prot_2_qset          17     -0.5679  


;           setname                form_atom_idx        alt_q
alt_q_set          ASPL_deprot_qset           1     -0.4157  
alt_q_set          ASPL_deprot_qset           2      0.2719  
alt_q_set          ASPL_deprot_qset           3      0.0189  
alt_q_set          ASPL_deprot_qset           4      0.0688  
alt_q_set          ASPL_deprot_qset           5     -0.0495  
alt_q_set          ASPL_deprot_qset           6     -0.0314  
alt_q_set          ASPL_deprot_qset           7     -0.0314  
alt_q_set          ASPL_deprot_qset           8      0.7802  
alt_q_set          ASPL_deprot_qset           9     -0.8206  
alt_q_set          ASPL_deprot_qset          10      0.0000  
alt_q_set          ASPL_deprot_qset          11     -0.8206  
alt_q_set          ASPL_deprot_qset          12      0.0000  
alt_q_set          ASPL_deprot_qset          13      0.5973  
alt_q_set          ASPL_deprot_qset          14     -0.5679  

alt_q_set          ASPL_prot_1_qset           1     -0.4157  
alt_q_set          ASPL_prot_1_qset           2      0.2719  
alt_q_set          ASPL_prot_1_qset           3      0.0341  
alt_q_set          ASPL_prot_1_qset           4      0.0864  
alt_q_set          ASPL_prot_1_qset           5     -0.0316  
alt_q_set          ASPL_prot_1_qset           6      0.0488  
alt_q_set          ASPL_prot_1_qset           7      0.0488  
alt_q_set          ASPL_prot_1_qset           8      0.6462  
alt_q_set          ASPL_prot_1_qset           9     -0.6376  
alt_q_set          ASPL_prot_1_qset          10      0.4747  
alt_q_set          ASPL_prot_1_qset          11     -0.5554  
alt_q_set          ASPL_prot_1_qset          12      0.0000  
alt_q_set          ASPL_prot_1_qset          13      0.5973  
alt_q_set          ASPL_prot_1_qset          14     -0.5679  

alt_q_set          ASPL_prot_2_qset           1     -0.4157  
alt_q_set          ASPL_prot_2_qset           2      0.2719  
alt_q_set          ASPL_prot_2_qset           3      0.0341  
alt_q_set          ASPL_prot_2_qset           4      0.0864  
alt_q_set          ASPL_prot_2_qset           5     -0.0316  
alt_q_set          ASPL_prot_2_qset           6      0.0488  
alt_q_set          ASPL_prot_2_qset           7      0.0488  
alt_q_set          ASPL_prot_2_qset           8      0.6462  
alt_q_set          ASPL_prot_2_qset           9     -0.5554  
alt_q_set          ASPL_prot_2_qset          10      0.0000  
alt_q_set          ASPL_prot_2_qset          11     -0.6376  
alt_q_set          ASPL_prot_2_qset          12      0.4747  
alt_q_set          ASPL_prot_2_qset          13      0.5973  
alt_q_set          ASPL_prot_2_qset          14     -0.5679  


; -- Counterion sites --

;           setname                form_atom_idx   alt_q
alt_q_set   BufWater_neutral_qset                 1        -0.834
alt_q_set   BufWater_neutral_qset                 2         0.417
alt_q_set   BufWater_neutral_qset                 3         0.417

;           setname                form_atom_idx   alt_q
alt_q_set   BufWater_prot_qset                 1         0.166
alt_q_set   BufWater_prot_qset                 2         0.417
alt_q_set   BufWater_prot_qset                 3         0.417
