# Supplementary material for: Constant pH Simulation with FMM Electrostatics in GROMACS. (A) Design and Applications
Source: J Chem Theory Comput. 2025 Feb 7;21(4):1762–86. doi: 10.1021/acs.jctc.4c01318 (PMC11866755; doi:10.1021/acs.jctc.4c01318)
Supplement: Supplementary file 2 — ct4c01318_si_002.zip [file ct4c01318_si_002.zip › amber99sb-star-ildn-lambdadyn.ff/cion.tip3p.itp]

[ moleculetype ]
; molname	nrexcl
CION		2

[ atoms ]
; id  at type     res nr  res name  at name  cg nr  charge    mass
  1   OW          1       CION       OW       1      -0.834    16.00000
  2   HW          1       CION       HW1      1       0.417     1.00800
  3   HW          1       CION       HW2      1       0.417     1.00800


#ifndef FLEXIBLE

[ constraints ]
; i   j funct	length
1	  2 2 0.09572 
1	  3 2 0.09572 
2	  3 2 0.15139

[ exclusions ]
1	2	3
2	1	3
3	1	2

#else

[ bonds ]
; i     j       funct   length  force_constant
1       2       1       0.09572 502416.0   0.09572        502416.0 
1       3       1       0.09572 502416.0   0.09572        502416.0 
        

[ angles ]
; i     j       k       funct   angle   force_constant
2       1       3       1       104.52  628.02      104.52  628.02  

#endif

  

  
