# Supplementary material for: Constant pH Simulation with FMM Electrostatics in GROMACS. (A) Design and Applications
Source: J Chem Theory Comput. 2025 Feb 7;21(4):1762–86. doi: 10.1021/acs.jctc.4c01318 (PMC11866755; doi:10.1021/acs.jctc.4c01318)
Supplement: Supplementary file 2 — ct4c01318_si_002.zip [file ct4c01318_si_002.zip › amber99sb-star-ildn-lambdadyn.ff/cph_lambdasites_bonded.itp]

; Nothing yet!
