# Supplementary material for: Constant pH Simulation with FMM Electrostatics in GROMACS. (A) Design and Applications
Source: J Chem Theory Comput. 2025 Feb 7;21(4):1762–86. doi: 10.1021/acs.jctc.4c01318 (PMC11866755; doi:10.1021/acs.jctc.4c01318)
Supplement: Supplementary file 2 — ct4c01318_si_002.zip [file ct4c01318_si_002.zip › amber99sb-star-ildn-lambdadyn.ff/aminoacids.ldp]

; This file describes the default values for the lambda site, used by pdb2gmx to emit a lambdadyn section in topol.top

[ version ]
data_comment amber99sbStarILDN_coupled
data_version 1

[ includes_lambdasites ]

FFDIR/cph_lambdasites_bonded.itp
FFDIR/cph_lambdasites_charge.itp
FFDIR/cph_lambdasites_lj.itp
FFDIR/cph_lambdasites_misc.itp

[ includes_cph ]

FFDIR/cph_ffcomp.itp
FFDIR/cph_misc.itp

[ site_types ]
; Residue_name     site_type              pkaA     pkaB     num_atoms

;                                         macro pka = 4.4 (micro = pka - log(2))
;                                         Creighton TE. Proteins: structures and molecular properties. Macmillan; 1993.
GLUL              GlutamicAcid    4.09897  4.09897          17

;                                  NB: A Delta   B Epsilon macro pka = 6.38
; Tanokura M. 1H-NMR study on the tautomerism of the imidazole ring of histidine residues - Biochimica et Biophysica Acta (BBA)-Protein Structure and Molecular Enzymology. 1983 Feb 15;742(3):586-96.
HISL              Histidine    6.53     6.92             18

;                                         macro pka = 4.0 (micro = pka - log(2))
; Contemporary NMR Studies of Protein Electrostatics Mathias A.S. Hass and Frans A.A. Mulder Annual Review of Biophysics 2015 44:1, 53-75 
ASPL              AsparticAcid    3.69897  3.69897           14


[ dihedral_restraints ]
; res   i    j    k     l      phi0    deltaPhi   Krestr
GLUL     CG   CD   OE1   HE1    180.0   50.0      30.0
GLUL     CG   CD   OE2   HE2    180.0   50.0      30.0      

; res   i    j    k     l      phi0    deltaPhi   Krestr
ASPL     CB   CG   OD1   HD1    180.0   50.0      30.0
ASPL     CB   CG   OD2   HD2    180.0   50.0      30.0   
