# Supplementary material for: Constant pH Simulation with FMM Electrostatics in GROMACS. (A) Design and Applications
Source: J Chem Theory Comput. 2025 Feb 7;21(4):1762–86. doi: 10.1021/acs.jctc.4c01318 (PMC11866755; doi:10.1021/acs.jctc.4c01318)
Supplement: Supplementary file 2 — ct4c01318_si_002.zip [file ct4c01318_si_002.zip › amber99sb-star-ildn-lambdadyn.ff/forcefield.doc]

AMBER99SB*-ILDN with the lambdadyn stuff


AMBER99SB* modification of ff99SB (Best and Hummer, J. Phys. Chem. B, 113, 9004-9015, 2009)
combined with AMBER99SB-ILDN force field (Lindorff-Larsen et al., Proteins 78, 1950-58, 2010)

********************************************************************
* Amber99sb-ildn is an improvement to Amber99SB by                 *
* Kresten Lindorff-Larsen and coworkers at D.E. Shaw Research, inc.*
* The primary publication (please cite it) is                      *
* Lindorff-Larsen, K., Piana, S., Palmo, K., Maragakis, P.,        *
* Klepeis, J.L., Dror, R.O., Shaw, D.E.,                           *
* Improved side-chain torsion potentials for the Amber ff99SB      *
* protein force field, Proteins 78:1950–1958 (2010)                *
********************************************************************
