# Supplementary material for: Constant pH Simulation with FMM Electrostatics in GROMACS. (A) Design and Applications
Source: J Chem Theory Comput. 2025 Feb 7;21(4):1762–86. doi: 10.1021/acs.jctc.4c01318 (PMC11866755; doi:10.1021/acs.jctc.4c01318)
Supplement: Supplementary file 2 — ct4c01318_si_002.zip [file ct4c01318_si_002.zip › amber99sb-star-ildn-lambdadyn.ff/cph_ffcomp.itp]

 

; Not actually used:
; PROT degree =  5 rdeg =  5 |        | train  MSE     0.191465 R^2 0.9999992850
ffcomp_coeff_tl_common  BufWater_prot_c  p 0  -305.59524173  1379.43867674  -59.56752323 -1012.94122002 1372.43108304  -510.78921637

#ifdef CPH_COUPLED_MODE
; Only coupled supported for now
#endif

; Calibrated 2023-05-03 - Straight-up OLS - no regularization - COUPLED residue-buffer
; PROT degree = 10 rdeg =  5 |        | train  MSE     0.897172 R^2 0.9999969965
; TAUT degree = 10 rdeg =  5 |        | train  MSE     0.371490 R^2 0.9999294316
ffcomp_coeff_tl_common HISL_QOnly_c p 0  -236.8924398   1412.3047317     78.7041839  -1703.8765384   2345.2089700   -872.9237228
ffcomp_coeff_tl_common HISL_QOnly_c p 1    15.2261457   -219.5669416   -535.5882842   3508.8864723  -5752.3646683   2561.7126884
ffcomp_coeff_tl_common HISL_QOnly_c p 2   -12.3459542    215.5854378   1721.5447790  -9727.2715081  16299.6361931  -7885.7274632
ffcomp_coeff_tl_common HISL_QOnly_c p 3    25.5359678    -21.7471501  -2739.8549647  13917.2653109 -22380.1733695  10817.9914509
ffcomp_coeff_tl_common HISL_QOnly_c p 4   -21.5887780      3.2280223   1733.1092495  -7516.6108540  10393.0389026  -4417.3618954
ffcomp_coeff_tl_common HISL_QOnly_c p 5     5.2823542     12.7074678   -115.8828678   -268.1881517   1398.1191544  -1015.6535278
ffcomp_coeff_tl_common HISL_QOnly_c t 0     0.4438058      9.8476268   -169.1426400    343.7017765   -393.7862436     90.1299279
ffcomp_coeff_tl_common HISL_QOnly_c t 1    -2.5499335     18.1400448    598.2508430  -2343.9027727   3547.1167481  -1466.8395820
ffcomp_coeff_tl_common HISL_QOnly_c t 2     5.2950671    -49.5626120   -924.9372776   6016.9159512 -10506.5746776   5329.6692121
ffcomp_coeff_tl_common HISL_QOnly_c t 3    -4.7375217     76.5229833   1012.4279485  -7865.8588905  15721.3697553  -9303.6105860
ffcomp_coeff_tl_common HISL_QOnly_c t 4     3.4403360    -81.7445577   -849.8515506   7457.2831663 -15906.7070563   9997.7603131
ffcomp_coeff_tl_common HISL_QOnly_c t 5    -2.3637687     40.6397049    494.2222375  -3871.1361538   7760.1730189  -4646.9631009

; Calibrated 2023-05-03 - Straight-up OLS - no regularization - COUPLED residue-buffer
; PROT degree = 10 rdeg =  5 |        | train  MSE     1.111688 R^2 0.9999969026
; TAUT degree = 10 rdeg =  5 |        | train  MSE     1.193149 R^2 0.9997317586
; mistake: this is the his fit - redo fit and put correct coeffs
ffcomp_coeff_tl_common GLUL_QOnly_c p 0   -1110.4486873   1694.2712362  -1375.9680788   1422.0428616   -228.1287395   -156.1976162 
ffcomp_coeff_tl_common GLUL_QOnly_c p 1       3.8395706   -983.0375464   3519.1084116  -5428.4733682   3363.5512726   -650.2760799 
ffcomp_coeff_tl_common GLUL_QOnly_c p 2     -14.3913279    953.8226705  -3323.7227073   8257.2890111  -8392.6033598   2737.9391788 
ffcomp_coeff_tl_common GLUL_QOnly_c p 3      44.2517655    192.3511329  -1799.1573089  -2271.6054235   6919.7735467  -3169.2475996 
ffcomp_coeff_tl_common GLUL_QOnly_c p 4     -57.8770236   -294.3075273   3055.0809610  -4107.5924602   1437.2977495      5.0983798 
ffcomp_coeff_tl_common GLUL_QOnly_c p 5      24.1080939    129.1498375  -1432.2127956   3494.3242767  -3264.6429320   1052.2427412 
ffcomp_coeff_tl_common GLUL_QOnly_c t 0       0.0242240      4.1640527   -477.8433832   1047.1115978  -1030.4703415    351.2360461 
ffcomp_coeff_tl_common GLUL_QOnly_c t 1       0.8682258    -14.3169685    831.4919535  -1182.3208780   1603.3524899   -742.7284038 
ffcomp_coeff_tl_common GLUL_QOnly_c t 2      -8.1481345     35.7334609   1190.1513990  -6002.4674625   4333.8850138  -1174.1518024 
ffcomp_coeff_tl_common GLUL_QOnly_c t 3      23.2341445    -82.3877842  -3494.9894003  14799.5598324 -12644.2624166   5051.2590634 
ffcomp_coeff_tl_common GLUL_QOnly_c t 4     -26.5691593     88.6961618   4037.5392632 -16153.0337208  14582.2202890  -6382.7644570 
ffcomp_coeff_tl_common GLUL_QOnly_c t 5      10.5730194    -35.9665810  -1609.4988131   6446.9119467  -5817.1089333   2546.7949302 

; Calibrated 2023-05-03 - Straight-up OLS - no regularization - COUPLED residue-buffer
; PROT degree = 10 rdeg =  5 |        | train  MSE     1.197276 R^2 0.9999966687
; TAUT degree = 10 rdeg =  5 |        | train  MSE     1.393748 R^2 0.9996824961
ffcomp_coeff_tl_common   ASPL_QOnly_c    p 0   -1110.0354241   1705.7163311  -1463.1755490   1618.8292517   -389.4632673   -114.6414960  
ffcomp_coeff_tl_common   ASPL_QOnly_c    p 1       3.2193294   -994.9128736   3757.0810530  -6146.7069719   4112.9904968   -904.3088760  
ffcomp_coeff_tl_common   ASPL_QOnly_c    p 2       0.2612286   1004.8937571  -4188.3619874  11020.1581303 -11722.2442529   4058.0532243  
ffcomp_coeff_tl_common   ASPL_QOnly_c    p 3     -17.9240078   -142.5357816   2277.5990562 -13540.7136933  19027.5264665  -7605.1789673  
ffcomp_coeff_tl_common   ASPL_QOnly_c    p 4      25.0735296    227.5095379  -3082.6117874  12078.4263912 -14886.7404492   5640.8067444  
ffcomp_coeff_tl_common   ASPL_QOnly_c    p 5     -10.4176579    -96.2514474   1236.2394042  -3403.5363873   3458.0571611  -1185.4437513 
ffcomp_coeff_tl_common   ASPL_QOnly_c    t 0      -0.0025276      4.2944522   -489.3486906   1113.9199109  -1130.9934712    396.8297697  
ffcomp_coeff_tl_common   ASPL_QOnly_c    t 1       1.0765500    -18.6356122    831.9200212  -1066.5064359   1410.7327767   -673.0522571  
ffcomp_coeff_tl_common   ASPL_QOnly_c    t 2      -7.9704472     55.6666636   1207.6010403  -6829.5230992   5772.4654204  -1825.0128954  
ffcomp_coeff_tl_common   ASPL_QOnly_c    t 3      21.2844299   -120.8652057  -3370.3179783  15725.5743649 -14598.0470416   6099.3242806  
ffcomp_coeff_tl_common   ASPL_QOnly_c    t 4     -24.1086498    123.8217886   3876.6105558 -16848.4216661  16223.4681706  -7358.9200663  
ffcomp_coeff_tl_common   ASPL_QOnly_c    t 5       9.7268522    -48.5512284  -1567.7772949   6793.8596161  -6550.7365387   2965.9123349  
