# Supplementary material for: Constant pH Simulation with FMM Electrostatics in GROMACS. (A) Design and Applications
Source: J Chem Theory Comput. 2025 Feb 7;21(4):1762–86. doi: 10.1021/acs.jctc.4c01318 (PMC11866755; doi:10.1021/acs.jctc.4c01318)
Supplement: Supplementary file 3 — ct4c01318_si_003.zip [file ct4c01318_si_003.zip]

Archive with 14 entries (13 files):
- mdp_template_titr/
- mdp_template_titr/production_lambda.mdp.template
- mdp_template_titr/gEaEg.pdb
- mdp_template_titr/cardiotoxinV.pdb
- mdp_template_titr/em.mdp.template
- mdp_template_titr/gEaHg.pdb
- mdp_template_titr/SNaseDPHS.pdb
- mdp_template_titr/lyzozyme.pdb
- mdp_template_titr/genion.mdp.template
- mdp_template_titr/equil_lambda.mdp.template
- mdp_template_titr/gHaEg.pdb
- mdp_template_titr/gHaHg.pdb
- mdp_template_titr/nmrpka.ldp
- mdp_template_titr/equil_structure.mdp.template
