# Supplementary material for: Constant pH Simulation with FMM Electrostatics in GROMACS. (A) Design and Applications
Source: J Chem Theory Comput. 2025 Feb 7;21(4):1762–86. doi: 10.1021/acs.jctc.4c01318 (PMC11866755; doi:10.1021/acs.jctc.4c01318)
Supplement: Supplementary file 3 — ct4c01318_si_003.zip [file ct4c01318_si_003.zip › mdp_template_titr/gEaEg.pdb]

COMPND    UNNAMED
AUTHOR    GENERATED BY OPEN BABEL 2.4.1
ATOM      1  N   GLY A   1      -7.805   3.168   0.000  1.00  0.00           N  
ATOM      2  CA  GLY A   1      -6.358   3.168   0.000  1.00  0.00           C  
ATOM      3  C   GLY A   1      -5.837   3.168   1.433  1.00  0.00           C  
ATOM      4  O   GLY A   1      -6.566   3.168   2.422  1.00  0.00           O  
ATOM      5  HA1 GLY A   1      -6.006   2.272  -0.522  1.00  0.00           H  
ATOM      6  HA2 GLY A   1      -6.005   4.061  -0.524  1.00  0.00           H  
ATOM      7  H   GLY A   1      -8.277   3.166   0.900  1.00  0.00           H  
ATOM      8  HN  GLY A   1      -8.313   3.245  -0.877  1.00  0.00           H  
ATOM      9  N   GLU A   2      -4.517   3.168   1.666  1.00  0.00           N  
ATOM     10  CA  GLU A   2      -4.018   3.168   3.039  1.00  0.00           C  
ATOM     11  C   GLU A   2      -2.476   3.168   2.940  1.00  0.00           C  
ATOM     12  O   GLU A   2      -1.880   3.168   1.863  1.00  0.00           O  
ATOM     13  CB  GLU A   2      -4.561   1.971   3.832  1.00  0.00           C  
ATOM     14  HB1 GLU A   2      -5.432   1.527   3.333  1.00  0.00           H  
ATOM     15  HB2 GLU A   2      -3.814   1.169   3.880  1.00  0.00           H  
ATOM     16  CG  GLU A   2      -4.993   2.384   5.239  1.00  0.00           C  
ATOM     17  HG1 GLU A   2      -4.219   2.960   5.756  1.00  0.00           H  
ATOM     18  HG2 GLU A   2      -5.884   3.020   5.190  1.00  0.00           H  
ATOM     19  CD  GLU A   2      -5.277   1.169   6.073  1.00  0.00           C  
ATOM     20  OE2 GLU A   2      -4.465   0.309   6.370  1.00  0.00           O1-
ATOM     21  OE1 GLU A   2      -6.552   1.098   6.490  1.00  0.00           O  
ATOM     22  HE1 GLU A   2      -6.604   0.263   7.001  1.00  0.00           H7-
ATOM     23  H   GLU A   2      -3.821   3.143   0.924  1.00  0.00           H  
ATOM     24  HA  GLU A   2      -4.323   4.120   3.490  1.00  0.00           H  
ATOM     25  N   ALA A   3      -1.733   3.168   4.056  1.00  0.00           N  
ATOM     26  CA  ALA A   3      -0.280   3.168   3.963  1.00  0.00           C  
ATOM     27  C   ALA A   3       0.287   3.168   5.392  1.00  0.00           C  
ATOM     28  O   ALA A   3      -0.421   3.169   6.398  1.00  0.00           O  
ATOM     29  HN  ALA A   3      -2.171   3.260   4.969  1.00  0.00           H  
ATOM     30  HA  ALA A   3       0.032   2.242   3.466  1.00  0.00           H  
ATOM     31  CB  ALA A   3       0.225   4.376   3.183  1.00  0.00           C  
ATOM     32  1HB ALA A   3      -0.193   4.398   2.171  1.00  0.00           H  
ATOM     33  2HB ALA A   3      -0.058   5.311   3.679  1.00  0.00           H  
ATOM     34  3HB ALA A   3       1.317   4.365   3.096  1.00  0.00           H  
ATOM     35  N   GLU A   4       1.612   3.168   5.587  1.00  0.00           N  
ATOM     36  CA  GLU A   4       2.151   3.169   6.945  1.00  0.00           C  
ATOM     37  C   GLU A   4       3.689   3.168   6.803  1.00  0.00           C  
ATOM     38  O   GLU A   4       4.254   3.168   5.709  1.00  0.00           O  
ATOM     39  CB  GLU A   4       1.630   1.972   7.754  1.00  0.00           C  
ATOM     40  HB1 GLU A   4       0.745   1.528   7.280  1.00  0.00           H  
ATOM     41  HB2 GLU A   4       2.378   1.170   7.781  1.00  0.00           H  
ATOM     42  CG  GLU A   4       1.238   2.385   9.173  1.00  0.00           C  
ATOM     43  HG1 GLU A   4       2.027   2.962   9.667  1.00  0.00           H  
ATOM     44  HG2 GLU A   4       0.346   3.021   9.149  1.00  0.00           H  
ATOM     45  CD  GLU A   4       0.978   1.171  10.014  1.00  0.00           C  
ATOM     46  OE2 GLU A   4       1.798   0.310  10.288  1.00  0.00           O1-
ATOM     47  OE1 GLU A   4      -0.284   1.099  10.467  1.00  0.00           O  
ATOM     48  HE1 GLU A   4      -0.322   0.265  10.980  1.00  0.00           H7-
ATOM     49  H   GLU A   4       2.286   3.143   4.826  1.00  0.00           H  
ATOM     50  HA  GLU A   4       1.859   4.121   7.405  1.00  0.00           H  
ATOM     51  N   GLY A   5       4.463   3.169   7.896  1.00  0.00           N  
ATOM     52  CA  GLY A   5       5.904   3.168   7.763  1.00  0.00           C  
ATOM     53  C   GLY A   5       6.555   3.169   9.142  1.00  0.00           C  
ATOM     54  O   GLY A   5       5.920   3.169  10.193  1.00  0.00           O  
ATOM     55  HA1 GLY A   5       6.206   2.272   7.211  1.00  0.00           H  
ATOM     56  HA2 GLY A   5       6.207   4.061   7.208  1.00  0.00           H  
ATOM     57  H   GLY A   5       4.076   3.167   8.836  1.00  0.00           H  
END
