# Supplementary material for: Constant pH Simulation with FMM Electrostatics in GROMACS. (A) Design and Applications
Source: J Chem Theory Comput. 2025 Feb 7;21(4):1762–86. doi: 10.1021/acs.jctc.4c01318 (PMC11866755; doi:10.1021/acs.jctc.4c01318)
Supplement: Supplementary file 3 — ct4c01318_si_003.zip [file ct4c01318_si_003.zip › mdp_template_titr/cardiotoxinV.pdb]

HEADER    CYTOTOXIN                               28-APR-93   1CVO              
TITLE     THE SOLUTION STRUCTURE OF CARDIOTOXIN V FROM NAJA NAJA ATRA           
COMPND    MOL_ID: 1;                                                            
COMPND   2 MOLECULE: CARDIOTOXIN V;                                             
COMPND   3 CHAIN: A;                                                            
COMPND   4 ENGINEERED: YES                                                      
SOURCE    MOL_ID: 1;                                                            
SOURCE   2 ORGANISM_SCIENTIFIC: NAJA ATRA;                                      
SOURCE   3 ORGANISM_COMMON: CHINESE COBRA;                                      
SOURCE   4 ORGANISM_TAXID: 8656                                                 
KEYWDS    CYTOTOXIN                                                             
EXPDTA    SOLUTION NMR                                                          
AUTHOR    A.K.SINGHAL,K.-Y.CHIEN,W.-G.WU,G.S.RULE                               
REVDAT   4   29-NOV-17 1CVO    1       REMARK HELIX                             
REVDAT   3   24-FEB-09 1CVO    1       VERSN                                    
REVDAT   2   01-APR-03 1CVO    1       JRNL                                     
REVDAT   1   31-JAN-94 1CVO    0                                                
JRNL        AUTH   A.K.SINGHAL,K.Y.CHIEN,W.G.WU,G.S.RULE                        
JRNL        TITL   SOLUTION STRUCTURE OF CARDIOTOXIN V FROM NAJA NAJA ATRA.     
JRNL        REF    BIOCHEMISTRY                  V.  32  8036 1993              
JRNL        REFN                   ISSN 0006-2960                               
JRNL        PMID   8347605                                                      
JRNL        DOI    10.1021/BI00082A026                                          
REMARK   1                                                                      
REMARK   1 REFERENCE 1                                                          
REMARK   1  AUTH   K.-Y.CHIEN,W.-N.HUANG,J.-H.JEAN,W.-G.WU                      
REMARK   1  TITL   FUSION OF SPHINGOMYELIN VESICLES INDUCED BY PROTEINS FROM    
REMARK   1  TITL 2 TAIWAN COBRA (NAJA NAJA ATRA) VENOM                          
REMARK   1  REF    J.BIOL.CHEM.                  V. 266  3252 1991              
REMARK   1  REFN                   ISSN 0021-9258                               
REMARK   2                                                                      
REMARK   2 RESOLUTION. NOT APPLICABLE.                                          
REMARK   3                                                                      
REMARK   3 REFINEMENT.                                                          
REMARK   3   PROGRAM     : DSPACE                                               
REMARK   3   AUTHORS     : HARE RESEARCH INC.                                   
REMARK   3                                                                      
REMARK   3  OTHER REFINEMENT REMARKS: NULL                                      
REMARK   4                                                                      
REMARK   4 1CVO COMPLIES WITH FORMAT V. 3.15, 01-DEC-08                         
REMARK 100                                                                      
REMARK 100 THIS ENTRY HAS BEEN PROCESSED BY BNL.                                
REMARK 100 THE DEPOSITION ID IS D_1000172564.                                   
REMARK 210                                                                      
REMARK 210 EXPERIMENTAL DETAILS                                                 
REMARK 210  EXPERIMENT TYPE                : NMR                                
REMARK 210  TEMPERATURE           (KELVIN) : NULL                               
REMARK 210  PH                             : NULL                               
REMARK 210  IONIC STRENGTH                 : NULL                               
REMARK 210  PRESSURE                       : NULL                               
REMARK 210  SAMPLE CONTENTS                : NULL                               
REMARK 210                                                                      
REMARK 210  NMR EXPERIMENTS CONDUCTED      : NULL                               
REMARK 210  SPECTROMETER FIELD STRENGTH    : NULL                               
REMARK 210  SPECTROMETER MODEL             : NULL                               
REMARK 210  SPECTROMETER MANUFACTURER      : NULL                               
REMARK 210                                                                      
REMARK 210  STRUCTURE DETERMINATION.                                            
REMARK 210   SOFTWARE USED                 : NULL                               
REMARK 210   METHOD USED                   : NULL                               
REMARK 210                                                                      
REMARK 210 CONFORMERS, NUMBER CALCULATED   : NULL                               
REMARK 210 CONFORMERS, NUMBER SUBMITTED    : 2                                  
REMARK 210 CONFORMERS, SELECTION CRITERIA  : NULL                               
REMARK 210                                                                      
REMARK 210 BEST REPRESENTATIVE CONFORMER IN THIS ENSEMBLE : NULL                
REMARK 210                                                                      
REMARK 210 REMARK: NULL                                                         
REMARK 215                                                                      
REMARK 215 NMR STUDY                                                            
REMARK 215 THE COORDINATES IN THIS ENTRY WERE GENERATED FROM SOLUTION           
REMARK 215 NMR DATA.  PROTEIN DATA BANK CONVENTIONS REQUIRE THAT                
REMARK 215 CRYST1 AND SCALE RECORDS BE INCLUDED, BUT THE VALUES ON              
REMARK 215 THESE RECORDS ARE MEANINGLESS.                                       
REMARK 300                                                                      
REMARK 300 BIOMOLECULE: 1                                                       
REMARK 300 SEE REMARK 350 FOR THE AUTHOR PROVIDED AND/OR PROGRAM                
REMARK 300 GENERATED ASSEMBLY INFORMATION FOR THE STRUCTURE IN                  
REMARK 300 THIS ENTRY. THE REMARK MAY ALSO PROVIDE INFORMATION ON               
REMARK 300 BURIED SURFACE AREA.                                                 
REMARK 350                                                                      
REMARK 350 COORDINATES FOR A COMPLETE MULTIMER REPRESENTING THE KNOWN           
REMARK 350 BIOLOGICALLY SIGNIFICANT OLIGOMERIZATION STATE OF THE                
REMARK 350 MOLECULE CAN BE GENERATED BY APPLYING BIOMT TRANSFORMATIONS          
REMARK 350 GIVEN BELOW.  BOTH NON-CRYSTALLOGRAPHIC AND                          
REMARK 350 CRYSTALLOGRAPHIC OPERATIONS ARE GIVEN.                               
REMARK 350                                                                      
REMARK 350 BIOMOLECULE: 1                                                       
REMARK 350 AUTHOR DETERMINED BIOLOGICAL UNIT: MONOMERIC                         
REMARK 350 APPLY THE FOLLOWING TO CHAINS: A                                     
REMARK 350   BIOMT1   1  1.000000  0.000000  0.000000        0.00000            
REMARK 350   BIOMT2   1  0.000000  1.000000  0.000000        0.00000            
REMARK 350   BIOMT3   1  0.000000  0.000000  1.000000        0.00000            
REMARK 500                                                                      
REMARK 500 GEOMETRY AND STEREOCHEMISTRY                                         
REMARK 500 SUBTOPIC: CLOSE CONTACTS                                             
REMARK 500                                                                      
REMARK 500 THE FOLLOWING ATOMS ARE IN CLOSE CONTACT.                            
REMARK 500                                                                      
REMARK 500  ATM1  RES C  SSEQI   ATM2  RES C  SSEQI           DISTANCE          
REMARK 500   O    THR A     6     H    LEU A     8              1.31            
REMARK 500   O    PHE A    30     H    LEU A    32              1.57            
REMARK 500                                                                      
REMARK 500 REMARK: NULL                                                         
REMARK 500                                                                      
REMARK 500 GEOMETRY AND STEREOCHEMISTRY                                         
REMARK 500 SUBTOPIC: COVALENT BOND LENGTHS                                      
REMARK 500                                                                      
REMARK 500 THE STEREOCHEMICAL PARAMETERS OF THE FOLLOWING RESIDUES              
REMARK 500 HAVE VALUES WHICH DEVIATE FROM EXPECTED VALUES BY MORE               
REMARK 500 THAN 6*RMSD (M=MODEL NUMBER; RES=RESIDUE NAME; C=CHAIN               
REMARK 500 IDENTIFIER; SSEQ=SEQUENCE NUMBER; I=INSERTION CODE).                 
REMARK 500                                                                      
REMARK 500 STANDARD TABLE:                                                      
REMARK 500 FORMAT: (10X,I3,1X,2(A3,1X,A1,I4,A1,1X,A4,3X),1X,F6.3)               
REMARK 500                                                                      
REMARK 500 EXPECTED VALUES PROTEIN: ENGH AND HUBER, 1999                        
REMARK 500 EXPECTED VALUES NUCLEIC ACID: CLOWNEY ET AL 1996                     
REMARK 500                                                                      
REMARK 500  M RES CSSEQI ATM1   RES CSSEQI ATM2   DEVIATION                     
REMARK 500  1 PRO A  35   CD    PRO A  35   N       0.087                       
REMARK 500                                                                      
REMARK 500 REMARK: NULL                                                         
REMARK 500                                                                      
REMARK 500 GEOMETRY AND STEREOCHEMISTRY                                         
REMARK 500 SUBTOPIC: COVALENT BOND ANGLES                                       
REMARK 500                                                                      
REMARK 500 THE STEREOCHEMICAL PARAMETERS OF THE FOLLOWING RESIDUES              
REMARK 500 HAVE VALUES WHICH DEVIATE FROM EXPECTED VALUES BY MORE               
REMARK 500 THAN 6*RMSD (M=MODEL NUMBER; RES=RESIDUE NAME; C=CHAIN               
REMARK 500 IDENTIFIER; SSEQ=SEQUENCE NUMBER; I=INSERTION CODE).                 
REMARK 500                                                                      
REMARK 500 STANDARD TABLE:                                                      
REMARK 500 FORMAT: (10X,I3,1X,A3,1X,A1,I4,A1,3(1X,A4,2X),12X,F5.1)              
REMARK 500                                                                      
REMARK 500 EXPECTED VALUES PROTEIN: ENGH AND HUBER, 1999                        
REMARK 500 EXPECTED VALUES NUCLEIC ACID: CLOWNEY ET AL 1996                     
REMARK 500                                                                      
REMARK 500  M RES CSSEQI ATM1   ATM2   ATM3                                     
REMARK 500  1 PRO A   9   C   -  N   -  CA  ANGL. DEV. =   9.8 DEGREES          
REMARK 500  1 PRO A   9   CA  -  N   -  CD  ANGL. DEV. =  -9.8 DEGREES          
REMARK 500  1 PHE A  10   CB  -  CG  -  CD1 ANGL. DEV. =  -4.5 DEGREES          
REMARK 500  1 TYR A  12   CB  -  CG  -  CD1 ANGL. DEV. =  -4.5 DEGREES          
REMARK 500  1 PHE A  23   CB  -  CG  -  CD2 ANGL. DEV. =  -6.9 DEGREES          
REMARK 500  1 PHE A  23   CA  -  C   -  N   ANGL. DEV. = -13.2 DEGREES          
REMARK 500  1 PHE A  34   CB  -  CG  -  CD2 ANGL. DEV. =  -4.5 DEGREES          
REMARK 500  1 PRO A  35   CA  -  N   -  CD  ANGL. DEV. =  -9.1 DEGREES          
REMARK 500  1 TYR A  53   CG  -  CD1 -  CE1 ANGL. DEV. =  -5.9 DEGREES          
REMARK 500  2 PRO A   9   CA  -  N   -  CD  ANGL. DEV. =  -9.1 DEGREES          
REMARK 500  2 PRO A   9   CB  -  CA  -  C   ANGL. DEV. =  12.9 DEGREES          
REMARK 500  2 PHE A  10   CB  -  CG  -  CD2 ANGL. DEV. =  -4.6 DEGREES          
REMARK 500  2 TYR A  12   CB  -  CG  -  CD2 ANGL. DEV. =  -3.8 DEGREES          
REMARK 500  2 TYR A  12   CB  -  CG  -  CD1 ANGL. DEV. =  -5.2 DEGREES          
REMARK 500  2 PHE A  23   N   -  CA  -  CB  ANGL. DEV. =  14.4 DEGREES          
REMARK 500  2 PHE A  23   CB  -  CG  -  CD2 ANGL. DEV. =  -6.0 DEGREES          
REMARK 500  2 ARG A  38   NE  -  CZ  -  NH2 ANGL. DEV. =  -3.4 DEGREES          
REMARK 500  2 THR A  58   O   -  C   -  N   ANGL. DEV. = -10.6 DEGREES          
REMARK 500                                                                      
REMARK 500 REMARK: NULL                                                         
REMARK 500                                                                      
REMARK 500 GEOMETRY AND STEREOCHEMISTRY                                         
REMARK 500 SUBTOPIC: TORSION ANGLES                                             
REMARK 500                                                                      
REMARK 500 TORSION ANGLES OUTSIDE THE EXPECTED RAMACHANDRAN REGIONS:            
REMARK 500 (M=MODEL NUMBER; RES=RESIDUE NAME; C=CHAIN IDENTIFIER;               
REMARK 500 SSEQ=SEQUENCE NUMBER; I=INSERTION CODE).                             
REMARK 500                                                                      
REMARK 500 STANDARD TABLE:                                                      
REMARK 500 FORMAT:(10X,I3,1X,A3,1X,A1,I4,A1,4X,F7.2,3X,F7.2)                    
REMARK 500                                                                      
REMARK 500 EXPECTED VALUES: GJ KLEYWEGT AND TA JONES (1996). PHI/PSI-           
REMARK 500 CHOLOGY: RAMACHANDRAN REVISITED. STRUCTURE 4, 1395 - 1400            
REMARK 500                                                                      
REMARK 500  M RES CSSEQI        PSI       PHI                                   
REMARK 500  1 CYS A   3     -135.06   -155.56                                   
REMARK 500  1 ASN A   5      -56.31   -148.02                                   
REMARK 500  1 GLN A   7      -54.21     64.06                                   
REMARK 500  1 PRO A   9      140.14    -23.02                                   
REMARK 500  1 PHE A  10      -18.70    -34.69                                   
REMARK 500  1 ILE A  11      117.09    -37.08                                   
REMARK 500  1 TYR A  12     -163.01   -118.76                                   
REMARK 500  1 CYS A  15     -173.29    -69.79                                   
REMARK 500  1 LEU A  21     -156.80   -105.46                                   
REMARK 500  1 LYS A  28       47.79    -84.25                                   
REMARK 500  1 PRO A  31       76.93    -57.63                                   
REMARK 500  1 LEU A  32      -74.98    150.94                                   
REMARK 500  1 LYS A  33     -176.26     81.69                                   
REMARK 500  1 PHE A  34       38.80   -160.11                                   
REMARK 500  1 PRO A  35     -167.75     43.39                                   
REMARK 500  1 VAL A  36      -72.04   -126.93                                   
REMARK 500  1 ASP A  42      -73.41   -164.30                                   
REMARK 500  1 ASN A  43      -99.75    -88.05                                   
REMARK 500  1 CYS A  44      107.33    175.24                                   
REMARK 500  1 PRO A  45      166.93    -45.10                                   
REMARK 500  1 LYS A  46       76.87   -100.52                                   
REMARK 500  1 ASN A  47      162.34    -37.81                                   
REMARK 500  1 SER A  48     -166.75   -109.75                                   
REMARK 500  1 LEU A  50       22.71   -162.06                                   
REMARK 500  2 CYS A   3     -149.26   -169.16                                   
REMARK 500  2 ASN A   5      -53.88   -126.17                                   
REMARK 500  2 GLN A   7      -46.43     58.07                                   
REMARK 500  2 PRO A   9      153.14    -14.85                                   
REMARK 500  2 TYR A  12     -161.99   -114.06                                   
REMARK 500  2 LYS A  29     -111.22    -86.44                                   
REMARK 500  2 PRO A  31       93.46    -43.11                                   
REMARK 500  2 LEU A  32      -45.78    152.76                                   
REMARK 500  2 PHE A  34       51.02     73.79                                   
REMARK 500  2 ASP A  42      -74.70   -175.86                                   
REMARK 500  2 CYS A  44       54.83    138.27                                   
REMARK 500  2 PRO A  45      171.99     20.75                                   
REMARK 500  2 ASN A  47      134.12    -37.67                                   
REMARK 500  2 SER A  48     -151.75    -81.04                                   
REMARK 500  2 LEU A  50       35.92   -165.76                                   
REMARK 500                                                                      
REMARK 500 REMARK: NULL                                                         
REMARK 500                                                                      
REMARK 500 GEOMETRY AND STEREOCHEMISTRY                                         
REMARK 500 SUBTOPIC: NON-CIS, NON-TRANS                                         
REMARK 500                                                                      
REMARK 500 THE FOLLOWING PEPTIDE BONDS DEVIATE SIGNIFICANTLY FROM BOTH          
REMARK 500 CIS AND TRANS CONFORMATION.  CIS BONDS, IF ANY, ARE LISTED           
REMARK 500 ON CISPEP RECORDS.  TRANS IS DEFINED AS 180 +/- 30 AND               
REMARK 500 CIS IS DEFINED AS 0 +/- 30 DEGREES.                                  
REMARK 500                                 MODEL     OMEGA                      
REMARK 500 LEU A    8     PRO A    9          1       -93.63                    
REMARK 500 LEU A    8     PRO A    9          2       -92.68                    
REMARK 500 CYS A   15     PRO A   16          2      -115.64                    
REMARK 500                                                                      
REMARK 500 REMARK: NULL                                                         
REMARK 500                                                                      
REMARK 500 GEOMETRY AND STEREOCHEMISTRY                                         
REMARK 500 SUBTOPIC: PLANAR GROUPS                                              
REMARK 500                                                                      
REMARK 500 PLANAR GROUPS IN THE FOLLOWING RESIDUES HAVE A TOTAL                 
REMARK 500 RMS DISTANCE OF ALL ATOMS FROM THE BEST-FIT PLANE                    
REMARK 500 BY MORE THAN AN EXPECTED VALUE OF 6*RMSD, WITH AN                    
REMARK 500 RMSD 0.02 ANGSTROMS, OR AT LEAST ONE ATOM HAS                        
REMARK 500 AN RMSD GREATER THAN THIS VALUE                                      
REMARK 500 (M=MODEL NUMBER; RES=RESIDUE NAME; C=CHAIN IDENTIFIER;               
REMARK 500 SSEQ=SEQUENCE NUMBER; I=INSERTION CODE).                             
REMARK 500                                                                      
REMARK 500  M RES CSSEQI        RMS     TYPE                                    
REMARK 500  1 TYR A  12         0.26    SIDE CHAIN                              
REMARK 500  1 ASN A  20         0.08    SIDE CHAIN                              
REMARK 500  1 PHE A  23         0.17    SIDE CHAIN                              
REMARK 500  1 PHE A  30         0.12    SIDE CHAIN                              
REMARK 500  1 PHE A  34         0.13    SIDE CHAIN                              
REMARK 500  1 ASP A  42         0.07    SIDE CHAIN                              
REMARK 500  1 ASN A  43         0.09    SIDE CHAIN                              
REMARK 500  1 ASN A  47         0.13    SIDE CHAIN                              
REMARK 500  1 TYR A  53         0.25    SIDE CHAIN                              
REMARK 500  1 ASP A  59         0.12    SIDE CHAIN                              
REMARK 500  1 ASN A  62         0.13    SIDE CHAIN                              
REMARK 500  2 HIS A   4         0.09    SIDE CHAIN                              
REMARK 500  2 GLN A   7         0.08    SIDE CHAIN                              
REMARK 500  2 PHE A  10         0.15    SIDE CHAIN                              
REMARK 500  2 TYR A  12         0.26    SIDE CHAIN                              
REMARK 500  2 PHE A  23         0.14    SIDE CHAIN                              
REMARK 500  2 PHE A  30         0.08    SIDE CHAIN                              
REMARK 500  2 PHE A  34         0.10    SIDE CHAIN                              
REMARK 500  2 TYR A  53         0.12    SIDE CHAIN                              
REMARK 500  2 ASP A  59         0.09    SIDE CHAIN                              
REMARK 500  2 ASN A  62         0.11    SIDE CHAIN                              
REMARK 500                                                                      
REMARK 500 REMARK: NULL                                                         
REMARK 500                                                                      
REMARK 500 GEOMETRY AND STEREOCHEMISTRY                                         
REMARK 500 SUBTOPIC: MAIN CHAIN PLANARITY                                       
REMARK 500                                                                      
REMARK 500 THE FOLLOWING RESIDUES HAVE A PSEUDO PLANARITY                       
REMARK 500 TORSION ANGLE, C(I) - CA(I) - N(I+1) - O(I), GREATER                 
REMARK 500 10.0 DEGREES. (M=MODEL NUMBER; RES=RESIDUE NAME;                     
REMARK 500 C=CHAIN IDENTIFIER; SSEQ=SEQUENCE NUMBER;                            
REMARK 500 I=INSERTION CODE).                                                   
REMARK 500                                                                      
REMARK 500  M RES CSSEQI        ANGLE                                           
REMARK 500  1 LEU A   1         15.60                                           
REMARK 500  1 CYS A   3        -17.56                                           
REMARK 500  1 HIS A   4        -18.93                                           
REMARK 500  1 THR A   6         24.27                                           
REMARK 500  1 GLN A   7         16.92                                           
REMARK 500  1 PRO A   9         14.37                                           
REMARK 500  1 ILE A  11         14.60                                           
REMARK 500  1 TYR A  12        -23.13                                           
REMARK 500  1 LYS A  13        -16.01                                           
REMARK 500  1 PRO A  16         11.72                                           
REMARK 500  1 GLU A  17         13.04                                           
REMARK 500  1 ASN A  20         10.82                                           
REMARK 500  1 LEU A  21        -12.44                                           
REMARK 500  1 CYS A  22         21.58                                           
REMARK 500  1 PHE A  23        -23.05                                           
REMARK 500  1 ALA A  25        -12.02                                           
REMARK 500  1 THR A  26        -17.46                                           
REMARK 500  1 LYS A  29         17.53                                           
REMARK 500  1 PRO A  31        -19.73                                           
REMARK 500  1 LEU A  32        -24.39                                           
REMARK 500  1 LYS A  37        -22.54                                           
REMARK 500  1 LYS A  46         13.47                                           
REMARK 500  1 ASN A  47        -19.18                                           
REMARK 500  1 ALA A  49         16.32                                           
REMARK 500  1 LEU A  51        -17.99                                           
REMARK 500  1 LYS A  52        -17.78                                           
REMARK 500  1 CYS A  55         15.10                                           
REMARK 500  1 CYS A  56        -10.55                                           
REMARK 500  2 CYS A   3        -15.69                                           
REMARK 500  2 HIS A   4        -14.38                                           
REMARK 500  2 THR A   6         18.50                                           
REMARK 500  2 GLN A   7         15.58                                           
REMARK 500  2 PHE A  10        -14.23                                           
REMARK 500  2 TYR A  12        -16.05                                           
REMARK 500  2 LYS A  13        -14.62                                           
REMARK 500  2 THR A  14         20.20                                           
REMARK 500  2 PRO A  16        -17.84                                           
REMARK 500  2 LYS A  19         17.09                                           
REMARK 500  2 ASN A  20         19.71                                           
REMARK 500  2 CYS A  22         14.99                                           
REMARK 500  2 PHE A  23        -23.43                                           
REMARK 500  2 LYS A  24         21.13                                           
REMARK 500  2 ALA A  25         14.44                                           
REMARK 500  2 THR A  26        -19.53                                           
REMARK 500  2 LYS A  29         13.42                                           
REMARK 500  2 PHE A  30         11.98                                           
REMARK 500  2 PRO A  31        -19.19                                           
REMARK 500  2 LEU A  32        -14.75                                           
REMARK 500  2 LYS A  33         16.06                                           
REMARK 500  2 PHE A  34        -11.50                                           
REMARK 500                                                                      
REMARK 500 THIS ENTRY HAS      66 MAIN CHAIN PLANARITY DEVIATIONS.              
REMARK 500                                                                      
REMARK 500 REMARK: NULL                                                         
DBREF  1CVO A    1    62  UNP    P62375   CXH_NAJAT       22     83             
SEQRES   1 A   62  LEU LYS CYS HIS ASN THR GLN LEU PRO PHE ILE TYR LYS          
SEQRES   2 A   62  THR CYS PRO GLU GLY LYS ASN LEU CYS PHE LYS ALA THR          
SEQRES   3 A   62  LEU LYS LYS PHE PRO LEU LYS PHE PRO VAL LYS ARG GLY          
SEQRES   4 A   62  CYS ALA ASP ASN CYS PRO LYS ASN SER ALA LEU LEU LYS          
SEQRES   5 A   62  TYR VAL CYS CYS SER THR ASP LYS CYS ASN                      
SHEET    1   1 1 LYS A   2  HIS A   4  0
SHEET    2   2 1 TYR A  12  THR A  14  0
SHEET    3   3 1 LEU A  21  LYS A  28  0
SHEET    4   4 1 VAL A  36  ALA A  41  0
SHEET    5   5 1 LEU A  51  SER A  57  0
SSBOND   1 CYS A    3    CYS A   22                          1555   1555  2.06  
SSBOND   2 CYS A   15    CYS A   40                          1555   1555  2.02  
SSBOND   3 CYS A   44    CYS A   55                          1555   1555  2.03  
SSBOND   4 CYS A   56    CYS A   61                          1555   1555  2.07  
CRYST1    1.000    1.000    1.000  90.00  90.00  90.00 P 1           1          
ORIGX1      1.000000  0.000000  0.000000        0.00000                         
ORIGX2      0.000000  1.000000  0.000000        0.00000                         
ORIGX3      0.000000  0.000000  1.000000        0.00000                         
SCALE1      1.000000  0.000000  0.000000        0.00000                         
SCALE2      0.000000  1.000000  0.000000        0.00000                         
SCALE3      0.000000  0.000000  1.000000        0.00000                         
NUMMDL    2                                                                     
ATOM      1  N   LEU A   1       2.453  11.425 -10.379  1.00  0.00           N
ATOM      2  CA  LEU A   1       2.355   9.974 -10.320  1.00  0.00           C
ATOM      3  C   LEU A   1       1.086   9.578  -9.542  1.00  0.00           C
ATOM      4  O   LEU A   1       0.542  10.382  -8.773  1.00  0.00           O
ATOM      5  CB  LEU A   1       3.618   9.447  -9.660  1.00  0.00           C
ATOM      6  CG  LEU A   1       3.897   7.978  -9.623  1.00  0.00           C
ATOM      7  CD1 LEU A   1       2.937   7.242  -8.671  1.00  0.00           C
ATOM      8  CD2 LEU A   1       3.807   7.339 -10.995  1.00  0.00           C
ATOM      9  H1  LEU A   1       1.557  11.843 -10.497  1.00  0.00           H
ATOM     10  H2  LEU A   1       2.847  11.735  -9.496  1.00  0.00           H
ATOM     11  H3  LEU A   1       3.064  11.685 -11.127  1.00  0.00           H
ATOM     12  HA  LEU A   1       2.259   9.593 -11.333  1.00  0.00           H
ATOM     13  HB2 LEU A   1       4.468   9.973 -10.107  1.00  0.00           H
ATOM     14  HB3 LEU A   1       3.551   9.788  -8.587  1.00  0.00           H
ATOM     15  HG  LEU A   1       4.921   7.814  -9.222  1.00  0.00           H
ATOM     16 HD11 LEU A   1       2.295   7.963  -8.200  1.00  0.00           H
ATOM     17 HD12 LEU A   1       2.365   6.532  -9.260  1.00  0.00           H
ATOM     18 HD13 LEU A   1       3.541   6.714  -7.938  1.00  0.00           H
ATOM     19 HD21 LEU A   1       2.924   7.656 -11.535  1.00  0.00           H
ATOM     20 HD22 LEU A   1       4.698   7.498 -11.577  1.00  0.00           H
ATOM     21 HD23 LEU A   1       3.705   6.228 -10.824  1.00  0.00           H
ATOM     22  N   LYS A   2       0.356   8.688 -10.226  1.00  0.00           N
ATOM     23  CA  LYS A   2      -0.939   8.289  -9.694  1.00  0.00           C
ATOM     24  C   LYS A   2      -0.912   6.764  -9.534  1.00  0.00           C
ATOM     25  O   LYS A   2      -0.068   6.092 -10.092  1.00  0.00           O
ATOM     26  CB  LYS A   2      -2.066   8.794 -10.512  1.00  0.00           C
ATOM     27  CG  LYS A   2      -1.773   9.169 -11.966  1.00  0.00           C
ATOM     28  CD  LYS A   2      -2.687   8.410 -12.942  1.00  0.00           C
ATOM     29  CE  LYS A   2      -3.796   9.203 -13.463  1.00  0.00           C
ATOM     30  NZ  LYS A   2      -5.036   8.449 -13.665  1.00  0.00           N
ATOM     31  H   LYS A   2       0.803   7.948 -10.757  1.00  0.00           H
ATOM     32  HA  LYS A   2      -1.003   8.649  -8.643  1.00  0.00           H
ATOM     33  HB2 LYS A   2      -2.867   8.062 -10.511  1.00  0.00           H
ATOM     34  HB3 LYS A   2      -2.465   9.720 -10.012  1.00  0.00           H
ATOM     35  HG2 LYS A   2      -1.960  10.236 -12.100  1.00  0.00           H
ATOM     36  HG3 LYS A   2      -0.758   8.918 -12.241  1.00  0.00           H
ATOM     37  HD2 LYS A   2      -2.053   7.992 -13.721  1.00  0.00           H
ATOM     38  HD3 LYS A   2      -3.068   7.551 -12.379  1.00  0.00           H
ATOM     39  HE2 LYS A   2      -3.999  10.041 -12.760  1.00  0.00           H
ATOM     40  HE3 LYS A   2      -3.482   9.655 -14.422  1.00  0.00           H
ATOM     41  HZ1 LYS A   2      -5.185   7.975 -12.850  1.00  0.00           H
ATOM     42  HZ2 LYS A   2      -5.686   9.174 -13.815  1.00  0.00           H
ATOM     43  HZ3 LYS A   2      -4.843   7.905 -14.438  1.00  0.00           H
ATOM     44  N   CYS A   3      -1.686   6.355  -8.536  1.00  0.00           N
ATOM     45  CA  CYS A   3      -1.404   5.000  -8.000  1.00  0.00           C
ATOM     46  C   CYS A   3      -2.674   4.466  -7.352  1.00  0.00           C
ATOM     47  O   CYS A   3      -3.756   5.049  -7.506  1.00  0.00           O
ATOM     48  CB  CYS A   3      -0.270   5.256  -6.984  1.00  0.00           C
ATOM     49  SG  CYS A   3       0.916   4.006  -6.662  1.00  0.00           S
ATOM     50  H   CYS A   3      -2.196   6.978  -7.957  1.00  0.00           H
ATOM     51  HA  CYS A   3      -1.101   4.391  -8.779  1.00  0.00           H
ATOM     52  HB2 CYS A   3       0.285   6.152  -7.405  1.00  0.00           H
ATOM     53  HB3 CYS A   3      -0.738   5.653  -6.085  1.00  0.00           H
ATOM     54  N   HIS A   4      -2.421   3.884  -6.128  1.00  0.00           N
ATOM     55  CA  HIS A   4      -3.476   3.086  -5.505  1.00  0.00           C
ATOM     56  C   HIS A   4      -3.440   3.236  -3.973  1.00  0.00           C
ATOM     57  O   HIS A   4      -2.420   2.833  -3.365  1.00  0.00           O
ATOM     58  CB  HIS A   4      -3.231   1.574  -5.819  1.00  0.00           C
ATOM     59  CG  HIS A   4      -4.055   1.127  -6.973  1.00  0.00           C
ATOM     60  ND1 HIS A   4      -4.156   1.821  -8.158  1.00  0.00           N
ATOM     61  CD2 HIS A   4      -4.748  -0.028  -7.165  1.00  0.00           C
ATOM     62  CE1 HIS A   4      -5.011   1.197  -8.953  1.00  0.00           C
ATOM     63  NE2 HIS A   4      -5.474   0.135  -8.323  1.00  0.00           N
ATOM     64  H   HIS A   4      -1.498   3.364  -6.143  1.00  0.00           H
ATOM     65  HA  HIS A   4      -4.423   3.376  -5.890  1.00  0.00           H
ATOM     66  HB2 HIS A   4      -2.166   1.546  -6.122  1.00  0.00           H
ATOM     67  HB3 HIS A   4      -3.378   0.997  -4.950  1.00  0.00           H
ATOM     68  HD1 HIS A   4      -3.692   2.670  -8.399  1.00  0.00           H
ATOM     69  HD2 HIS A   4      -4.557  -0.956  -6.657  1.00  0.00           H
ATOM     70  HE1 HIS A   4      -5.324   1.547  -9.913  1.00  0.00           H
ATOM     71  HE2 HIS A   4      -6.018  -0.589  -8.761  1.00  0.00           H
ATOM     72  N   ASN A   5      -4.648   3.062  -3.375  1.00  0.00           N
ATOM     73  CA  ASN A   5      -4.796   2.910  -1.944  1.00  0.00           C
ATOM     74  C   ASN A   5      -5.992   1.991  -1.626  1.00  0.00           C
ATOM     75  O   ASN A   5      -5.848   1.026  -0.885  1.00  0.00           O
ATOM     76  CB  ASN A   5      -4.918   4.274  -1.262  1.00  0.00           C
ATOM     77  CG  ASN A   5      -5.790   5.243  -2.058  1.00  0.00           C
ATOM     78  OD1 ASN A   5      -5.245   6.210  -2.631  1.00  0.00           O
ATOM     79  ND2 ASN A   5      -7.089   5.230  -1.772  1.00  0.00           N
ATOM     80  H   ASN A   5      -5.441   3.516  -3.825  1.00  0.00           H
ATOM     81  HA  ASN A   5      -3.931   2.413  -1.558  1.00  0.00           H
ATOM     82  HB2 ASN A   5      -5.365   4.107  -0.295  1.00  0.00           H
ATOM     83  HB3 ASN A   5      -3.928   4.711  -1.167  1.00  0.00           H
ATOM     84 HD21 ASN A   5      -7.405   4.855  -0.897  1.00  0.00           H
ATOM     85 HD22 ASN A   5      -7.754   5.609  -2.417  1.00  0.00           H
ATOM     86  N   THR A   6      -7.171   2.358  -2.131  1.00  0.00           N
ATOM     87  CA  THR A   6      -8.367   1.652  -1.857  1.00  0.00           C
ATOM     88  C   THR A   6      -8.302   0.211  -2.516  1.00  0.00           C
ATOM     89  O   THR A   6      -9.236  -0.551  -2.158  1.00  0.00           O
ATOM     90  CB  THR A   6      -9.686   2.330  -2.401  1.00  0.00           C
ATOM     91  OG1 THR A   6      -9.536   3.761  -2.214  1.00  0.00           O
ATOM     92  CG2 THR A   6     -10.984   1.800  -1.754  1.00  0.00           C
ATOM     93  H   THR A   6      -7.221   3.189  -2.718  1.00  0.00           H
ATOM     94  HA  THR A   6      -8.489   1.461  -0.797  1.00  0.00           H
ATOM     95  HB  THR A   6      -9.779   2.113  -3.478  1.00  0.00           H
ATOM     96  HG1 THR A   6     -10.093   3.694  -1.387  1.00  0.00           H
ATOM     97 HG21 THR A   6     -11.067   0.728  -1.957  1.00  0.00           H
ATOM     98 HG22 THR A   6     -10.977   1.978  -0.695  1.00  0.00           H
ATOM     99 HG23 THR A   6     -11.831   2.322  -2.215  1.00  0.00           H
ATOM    100  N   GLN A   7      -8.029   0.295  -3.839  1.00  0.00           N
ATOM    101  CA  GLN A   7      -7.988  -0.843  -4.738  1.00  0.00           C
ATOM    102  C   GLN A   7      -9.267  -1.579  -4.939  1.00  0.00           C
ATOM    103  O   GLN A   7      -9.451  -2.282  -5.975  1.00  0.00           O
ATOM    104  CB  GLN A   7      -6.730  -1.625  -4.675  1.00  0.00           C
ATOM    105  CG  GLN A   7      -6.102  -1.918  -3.344  1.00  0.00           C
ATOM    106  CD  GLN A   7      -4.575  -2.052  -3.452  1.00  0.00           C
ATOM    107  OE1 GLN A   7      -4.056  -3.158  -3.441  1.00  0.00           O
ATOM    108  NE2 GLN A   7      -3.913  -0.910  -3.402  1.00  0.00           N
ATOM    109  H   GLN A   7      -7.126   0.851  -4.007  1.00  0.00           H
ATOM    110  HA  GLN A   7      -7.900  -0.275  -5.795  1.00  0.00           H
ATOM    111  HB2 GLN A   7      -6.846  -2.538  -5.249  1.00  0.00           H
ATOM    112  HB3 GLN A   7      -5.969  -0.984  -5.229  1.00  0.00           H
ATOM    113  HG2 GLN A   7      -6.304  -1.134  -2.624  1.00  0.00           H
ATOM    114  HG3 GLN A   7      -6.470  -2.877  -2.957  1.00  0.00           H
ATOM    115 HE21 GLN A   7      -4.419  -0.039  -3.326  1.00  0.00           H
ATOM    116 HE22 GLN A   7      -2.916  -0.891  -3.253  1.00  0.00           H
ATOM    117  N   LEU A   8      -9.888  -2.019  -3.803  1.00  0.00           N
ATOM    118  CA  LEU A   8     -11.320  -2.276  -3.891  1.00  0.00           C
ATOM    119  C   LEU A   8     -11.926  -0.925  -4.485  1.00  0.00           C
ATOM    120  O   LEU A   8     -11.418   0.134  -4.127  1.00  0.00           O
ATOM    121  CB  LEU A   8     -11.850  -2.555  -2.521  1.00  0.00           C
ATOM    122  CG  LEU A   8     -13.091  -3.475  -2.399  1.00  0.00           C
ATOM    123  CD1 LEU A   8     -12.902  -4.690  -3.287  1.00  0.00           C
ATOM    124  CD2 LEU A   8     -13.133  -3.887  -0.924  1.00  0.00           C
ATOM    125  H   LEU A   8      -9.552  -1.539  -2.961  1.00  0.00           H
ATOM    126  HA  LEU A   8     -11.556  -3.011  -4.619  1.00  0.00           H
ATOM    127  HB2 LEU A   8     -11.073  -3.057  -1.927  1.00  0.00           H
ATOM    128  HB3 LEU A   8     -12.140  -1.624  -2.024  1.00  0.00           H
ATOM    129  HG  LEU A   8     -13.956  -2.915  -2.674  1.00  0.00           H
ATOM    130 HD11 LEU A   8     -11.874  -4.676  -3.677  1.00  0.00           H
ATOM    131 HD12 LEU A   8     -13.061  -5.601  -2.726  1.00  0.00           H
ATOM    132 HD13 LEU A   8     -13.592  -4.636  -4.130  1.00  0.00           H
ATOM    133 HD21 LEU A   8     -12.774  -3.018  -0.331  1.00  0.00           H
ATOM    134 HD22 LEU A   8     -14.123  -4.137  -0.612  1.00  0.00           H
ATOM    135 HD23 LEU A   8     -12.436  -4.711  -0.773  1.00  0.00           H
ATOM    136  N   PRO A   9     -12.651  -1.079  -5.520  1.00  0.00           N
ATOM    137  CA  PRO A   9     -12.273  -0.999  -6.930  1.00  0.00           C
ATOM    138  C   PRO A   9     -11.082  -0.236  -7.314  1.00  0.00           C
ATOM    139  O   PRO A   9     -10.489   0.552  -6.516  1.00  0.00           O
ATOM    140  CB  PRO A   9     -13.615  -0.708  -7.597  1.00  0.00           C
ATOM    141  CG  PRO A   9     -14.654  -1.324  -6.632  1.00  0.00           C
ATOM    142  CD  PRO A   9     -13.848  -2.064  -5.564  1.00  0.00           C
ATOM    143  HA  PRO A   9     -12.031  -2.097  -7.191  1.00  0.00           H
ATOM    144  HB2 PRO A   9     -13.761   0.359  -7.693  1.00  0.00           H
ATOM    145  HB3 PRO A   9     -13.683  -1.162  -8.573  1.00  0.00           H
ATOM    146  HG2 PRO A   9     -15.233  -0.529  -6.186  1.00  0.00           H
ATOM    147  HG3 PRO A   9     -15.298  -2.008  -7.154  1.00  0.00           H
ATOM    148  HD2 PRO A   9     -14.214  -2.186  -4.629  1.00  0.00           H
ATOM    149  HD3 PRO A   9     -13.410  -2.978  -5.998  1.00  0.00           H
ATOM    150  N   PHE A  10     -10.303  -0.783  -8.293  1.00  0.00           N
ATOM    151  CA  PHE A  10      -9.068  -0.235  -8.773  1.00  0.00           C
ATOM    152  C   PHE A  10      -9.063   1.291  -8.781  1.00  0.00           C
ATOM    153  O   PHE A  10      -8.013   1.904  -8.645  1.00  0.00           O
ATOM    154  CB  PHE A  10      -8.636  -0.771 -10.141  1.00  0.00           C
ATOM    155  CG  PHE A  10      -8.193   0.285 -11.101  1.00  0.00           C
ATOM    156  CD1 PHE A  10      -9.209   1.113 -11.633  1.00  0.00           C
ATOM    157  CD2 PHE A  10      -6.923   0.331 -11.682  1.00  0.00           C
ATOM    158  CE1 PHE A  10      -8.961   1.915 -12.733  1.00  0.00           C
ATOM    159  CE2 PHE A  10      -6.619   1.251 -12.692  1.00  0.00           C
ATOM    160  CZ  PHE A  10      -7.640   2.121 -13.145  1.00  0.00           C
ATOM    161  H   PHE A  10     -10.776  -1.404  -8.954  1.00  0.00           H
ATOM    162  HA  PHE A  10      -8.263  -0.522  -8.034  1.00  0.00           H
ATOM    163  HB2 PHE A  10      -7.874  -1.527 -10.015  1.00  0.00           H
ATOM    164  HB3 PHE A  10      -9.530  -1.256 -10.609  1.00  0.00           H
ATOM    165  HD1 PHE A  10     -10.220   0.924 -11.325  1.00  0.00           H
ATOM    166  HD2 PHE A  10      -6.132  -0.253 -11.244  1.00  0.00           H
ATOM    167  HE1 PHE A  10      -9.771   2.281 -13.337  1.00  0.00           H
ATOM    168  HE2 PHE A  10      -5.589   1.542 -12.856  1.00  0.00           H
ATOM    169  HZ  PHE A  10      -7.350   3.097 -13.513  1.00  0.00           H
ATOM    170  N   ILE A  11     -10.272   1.844  -8.732  1.00  0.00           N
ATOM    171  CA  ILE A  11     -10.516   3.241  -8.536  1.00  0.00           C
ATOM    172  C   ILE A  11      -9.499   3.833  -7.547  1.00  0.00           C
ATOM    173  O   ILE A  11      -9.058   3.184  -6.599  1.00  0.00           O
ATOM    174  CB  ILE A  11     -12.014   3.455  -8.013  1.00  0.00           C
ATOM    175  CG1 ILE A  11     -12.633   4.629  -8.785  1.00  0.00           C
ATOM    176  CG2 ILE A  11     -12.099   3.630  -6.491  1.00  0.00           C
ATOM    177  CD1 ILE A  11     -13.659   4.375  -9.900  1.00  0.00           C
ATOM    178  H   ILE A  11     -11.076   1.279  -9.035  1.00  0.00           H
ATOM    179  HA  ILE A  11     -10.435   3.770  -9.479  1.00  0.00           H
ATOM    180  HB  ILE A  11     -12.551   2.541  -8.277  1.00  0.00           H
ATOM    181 HG12 ILE A  11     -13.139   5.282  -8.016  1.00  0.00           H
ATOM    182 HG13 ILE A  11     -11.812   5.245  -9.202  1.00  0.00           H
ATOM    183 HG21 ILE A  11     -11.694   2.760  -5.981  1.00  0.00           H
ATOM    184 HG22 ILE A  11     -11.599   4.531  -6.169  1.00  0.00           H
ATOM    185 HG23 ILE A  11     -13.168   3.708  -6.197  1.00  0.00           H
ATOM    186 HD11 ILE A  11     -14.061   3.389  -9.920  1.00  0.00           H
ATOM    187 HD12 ILE A  11     -14.498   5.116  -9.769  1.00  0.00           H
ATOM    188 HD13 ILE A  11     -13.236   4.624 -10.896  1.00  0.00           H
ATOM    189  N   TYR A  12      -8.706   4.791  -8.109  1.00  0.00           N
ATOM    190  CA  TYR A  12      -7.451   5.188  -7.512  1.00  0.00           C
ATOM    191  C   TYR A  12      -7.543   6.718  -7.148  1.00  0.00           C
ATOM    192  O   TYR A  12      -8.339   7.393  -7.841  1.00  0.00           O
ATOM    193  CB  TYR A  12      -6.294   5.081  -8.541  1.00  0.00           C
ATOM    194  CG  TYR A  12      -6.806   5.329  -9.999  1.00  0.00           C
ATOM    195  CD1 TYR A  12      -7.136   6.645 -10.328  1.00  0.00           C
ATOM    196  CD2 TYR A  12      -7.532   4.301 -10.625  1.00  0.00           C
ATOM    197  CE1 TYR A  12      -8.191   6.922 -11.197  1.00  0.00           C
ATOM    198  CE2 TYR A  12      -8.775   4.575 -11.210  1.00  0.00           C
ATOM    199  CZ  TYR A  12      -9.096   5.907 -11.516  1.00  0.00           C
ATOM    200  OH  TYR A  12     -10.120   6.205 -12.367  1.00  0.00           O
ATOM    201  H   TYR A  12      -9.136   5.455  -8.740  1.00  0.00           H
ATOM    202  HA  TYR A  12      -7.241   4.635  -6.646  1.00  0.00           H
ATOM    203  HB2 TYR A  12      -5.580   5.876  -8.386  1.00  0.00           H
ATOM    204  HB3 TYR A  12      -5.887   4.110  -8.527  1.00  0.00           H
ATOM    205  HD1 TYR A  12      -6.662   7.452  -9.796  1.00  0.00           H
ATOM    206  HD2 TYR A  12      -7.345   3.288 -10.290  1.00  0.00           H
ATOM    207  HE1 TYR A  12      -8.475   7.949 -11.362  1.00  0.00           H
ATOM    208  HE2 TYR A  12      -9.549   3.822 -11.227  1.00  0.00           H
ATOM    209  HH  TYR A  12     -10.796   6.812 -11.790  1.00  0.00           H
ATOM    210  N   LYS A  13      -6.300   7.217  -6.941  1.00  0.00           N
ATOM    211  CA  LYS A  13      -6.051   8.616  -6.899  1.00  0.00           C
ATOM    212  C   LYS A  13      -4.542   8.849  -7.328  1.00  0.00           C
ATOM    213  O   LYS A  13      -3.703   8.084  -6.897  1.00  0.00           O
ATOM    214  CB  LYS A  13      -6.165   9.249  -5.523  1.00  0.00           C
ATOM    215  CG  LYS A  13      -6.551   8.297  -4.429  1.00  0.00           C
ATOM    216  CD  LYS A  13      -6.680   8.899  -3.047  1.00  0.00           C
ATOM    217  CE  LYS A  13      -8.029   9.438  -2.746  1.00  0.00           C
ATOM    218  NZ  LYS A  13      -9.080   8.480  -3.124  1.00  0.00           N
ATOM    219  H   LYS A  13      -5.639   6.645  -6.398  1.00  0.00           H
ATOM    220  HA  LYS A  13      -6.662   9.165  -7.604  1.00  0.00           H
ATOM    221  HB2 LYS A  13      -5.156   9.668  -5.331  1.00  0.00           H
ATOM    222  HB3 LYS A  13      -6.868  10.082  -5.596  1.00  0.00           H
ATOM    223  HG2 LYS A  13      -7.531   7.820  -4.670  1.00  0.00           H
ATOM    224  HG3 LYS A  13      -5.816   7.473  -4.367  1.00  0.00           H
ATOM    225  HD2 LYS A  13      -6.421   8.121  -2.314  1.00  0.00           H
ATOM    226  HD3 LYS A  13      -5.940   9.679  -2.941  1.00  0.00           H
ATOM    227  HE2 LYS A  13      -8.080   9.620  -1.661  1.00  0.00           H
ATOM    228  HE3 LYS A  13      -8.150  10.375  -3.277  1.00  0.00           H
ATOM    229  HZ1 LYS A  13      -8.621   7.624  -3.045  1.00  0.00           H
ATOM    230  HZ2 LYS A  13      -9.739   8.616  -2.423  1.00  0.00           H
ATOM    231  HZ3 LYS A  13      -9.313   8.730  -4.015  1.00  0.00           H
ATOM    232  N   THR A  14      -4.330  10.149  -7.526  1.00  0.00           N
ATOM    233  CA  THR A  14      -2.995  10.720  -7.614  1.00  0.00           C
ATOM    234  C   THR A  14      -2.411  10.908  -6.239  1.00  0.00           C
ATOM    235  O   THR A  14      -3.158  11.098  -5.257  1.00  0.00           O
ATOM    236  CB  THR A  14      -3.068  12.075  -8.448  1.00  0.00           C
ATOM    237  OG1 THR A  14      -3.428  11.670  -9.811  1.00  0.00           O
ATOM    238  CG2 THR A  14      -1.779  12.883  -8.382  1.00  0.00           C
ATOM    239  H   THR A  14      -5.065  10.695  -7.985  1.00  0.00           H
ATOM    240  HA  THR A  14      -2.371  10.027  -8.193  1.00  0.00           H
ATOM    241  HB  THR A  14      -3.887  12.670  -8.048  1.00  0.00           H
ATOM    242  HG1 THR A  14      -3.696  12.614  -9.987  1.00  0.00           H
ATOM    243 HG21 THR A  14      -0.940  12.265  -8.681  1.00  0.00           H
ATOM    244 HG22 THR A  14      -1.851  13.767  -8.994  1.00  0.00           H
ATOM    245 HG23 THR A  14      -1.622  13.190  -7.326  1.00  0.00           H
ATOM    246  N   CYS A  15      -1.095  10.929  -6.100  1.00  0.00           N
ATOM    247  CA  CYS A  15      -0.412  11.200  -4.879  1.00  0.00           C
ATOM    248  C   CYS A  15      -0.545  12.654  -4.438  1.00  0.00           C
ATOM    249  O   CYS A  15      -1.118  13.494  -5.102  1.00  0.00           O
ATOM    250  CB  CYS A  15       1.134  10.931  -5.114  1.00  0.00           C
ATOM    251  SG  CYS A  15       1.418   9.294  -5.801  1.00  0.00           S
ATOM    252  H   CYS A  15      -0.488  10.892  -6.922  1.00  0.00           H
ATOM    253  HA  CYS A  15      -0.654  10.547  -4.082  1.00  0.00           H
ATOM    254  HB2 CYS A  15       1.414  11.692  -5.800  1.00  0.00           H
ATOM    255  HB3 CYS A  15       1.588  11.025  -4.155  1.00  0.00           H
ATOM    256  N   PRO A  16       0.215  12.922  -3.376  1.00  0.00           N
ATOM    257  CA  PRO A  16       0.281  14.280  -2.832  1.00  0.00           C
ATOM    258  C   PRO A  16       1.716  14.809  -2.976  1.00  0.00           C
ATOM    259  O   PRO A  16       2.425  14.456  -3.922  1.00  0.00           O
ATOM    260  CB  PRO A  16      -0.199  14.168  -1.406  1.00  0.00           C
ATOM    261  CG  PRO A  16      -0.604  12.706  -1.235  1.00  0.00           C
ATOM    262  CD  PRO A  16       0.357  11.962  -2.230  1.00  0.00           C
ATOM    263  HA  PRO A  16      -0.322  14.950  -3.431  1.00  0.00           H
ATOM    264  HB2 PRO A  16       0.603  14.414  -0.694  1.00  0.00           H
ATOM    265  HB3 PRO A  16      -1.031  14.838  -1.193  1.00  0.00           H
ATOM    266  HG2 PRO A  16      -0.448  12.331  -0.274  1.00  0.00           H
ATOM    267  HG3 PRO A  16      -1.607  12.532  -1.609  1.00  0.00           H
ATOM    268  HD2 PRO A  16       1.347  11.981  -1.888  1.00  0.00           H
ATOM    269  HD3 PRO A  16      -0.005  11.004  -2.429  1.00  0.00           H
ATOM    270  N   GLU A  17       1.935  15.962  -2.332  1.00  0.00           N
ATOM    271  CA  GLU A  17       3.289  16.504  -2.316  1.00  0.00           C
ATOM    272  C   GLU A  17       4.078  15.827  -1.210  1.00  0.00           C
ATOM    273  O   GLU A  17       3.552  15.255  -0.279  1.00  0.00           O
ATOM    274  CB  GLU A  17       3.129  18.012  -2.068  1.00  0.00           C
ATOM    275  CG  GLU A  17       1.939  18.746  -2.354  1.00  0.00           C
ATOM    276  CD  GLU A  17       1.103  18.271  -3.500  1.00  0.00           C
ATOM    277  OE1 GLU A  17       1.717  17.537  -4.296  1.00  0.00           O
ATOM    278  OE2 GLU A  17      -0.104  18.476  -3.586  1.00  0.00           O
ATOM    279  H   GLU A  17       1.452  16.137  -1.457  1.00  0.00           H
ATOM    280  HA  GLU A  17       3.758  16.341  -3.286  1.00  0.00           H
ATOM    281  HB2 GLU A  17       3.404  18.129  -1.038  1.00  0.00           H
ATOM    282  HB3 GLU A  17       4.008  18.470  -2.564  1.00  0.00           H
ATOM    283  HG2 GLU A  17       1.343  18.702  -1.451  1.00  0.00           H
ATOM    284  HG3 GLU A  17       2.221  19.790  -2.563  1.00  0.00           H
ATOM    285  N   GLY A  18       5.321  15.437  -1.657  1.00  0.00           N
ATOM    286  CA  GLY A  18       6.187  14.697  -0.816  1.00  0.00           C
ATOM    287  C   GLY A  18       6.072  13.191  -1.006  1.00  0.00           C
ATOM    288  O   GLY A  18       6.454  12.414  -0.128  1.00  0.00           O
ATOM    289  H   GLY A  18       5.670  15.991  -2.428  1.00  0.00           H
ATOM    290  HA2 GLY A  18       7.252  14.993  -0.966  1.00  0.00           H
ATOM    291  HA3 GLY A  18       5.966  14.903   0.255  1.00  0.00           H
ATOM    292  N   LYS A  19       5.421  12.801  -2.088  1.00  0.00           N
ATOM    293  CA  LYS A  19       4.977  11.448  -2.289  1.00  0.00           C
ATOM    294  C   LYS A  19       5.249  10.995  -3.701  1.00  0.00           C
ATOM    295  O   LYS A  19       4.398  10.908  -4.569  1.00  0.00           O
ATOM    296  CB  LYS A  19       3.477  11.290  -1.973  1.00  0.00           C
ATOM    297  CG  LYS A  19       3.237  11.420  -0.457  1.00  0.00           C
ATOM    298  CD  LYS A  19       2.934  10.108   0.231  1.00  0.00           C
ATOM    299  CE  LYS A  19       1.633  10.106   0.942  1.00  0.00           C
ATOM    300  NZ  LYS A  19       1.631   9.269   2.139  1.00  0.00           N
ATOM    301  H   LYS A  19       5.287  13.421  -2.889  1.00  0.00           H
ATOM    302  HA  LYS A  19       5.503  10.788  -1.565  1.00  0.00           H
ATOM    303  HB2 LYS A  19       2.948  12.074  -2.492  1.00  0.00           H
ATOM    304  HB3 LYS A  19       3.171  10.305  -2.295  1.00  0.00           H
ATOM    305  HG2 LYS A  19       4.193  11.810  -0.032  1.00  0.00           H
ATOM    306  HG3 LYS A  19       2.447  12.115  -0.254  1.00  0.00           H
ATOM    307  HD2 LYS A  19       2.989   9.303  -0.490  1.00  0.00           H
ATOM    308  HD3 LYS A  19       3.727   9.935   0.961  1.00  0.00           H
ATOM    309  HE2 LYS A  19       1.426  11.156   1.238  1.00  0.00           H
ATOM    310  HE3 LYS A  19       0.873   9.784   0.231  1.00  0.00           H
ATOM    311  HZ1 LYS A  19       2.060   8.463   1.875  1.00  0.00           H
ATOM    312  HZ2 LYS A  19       2.065   9.832   2.803  1.00  0.00           H
ATOM    313  HZ3 LYS A  19       0.671   9.168   2.329  1.00  0.00           H
ATOM    314  N   ASN A  20       6.545  10.730  -3.963  1.00  0.00           N
ATOM    315  CA  ASN A  20       6.993  10.531  -5.338  1.00  0.00           C
ATOM    316  C   ASN A  20       6.859   9.036  -5.709  1.00  0.00           C
ATOM    317  O   ASN A  20       7.228   8.668  -6.834  1.00  0.00           O
ATOM    318  CB  ASN A  20       8.384  11.093  -5.524  1.00  0.00           C
ATOM    319  CG  ASN A  20       8.577  11.963  -6.734  1.00  0.00           C
ATOM    320  OD1 ASN A  20       9.235  13.040  -6.616  1.00  0.00           O
ATOM    321  ND2 ASN A  20       8.564  11.351  -7.933  1.00  0.00           N
ATOM    322  H   ASN A  20       7.266  10.890  -3.284  1.00  0.00           H
ATOM    323  HA  ASN A  20       6.307  11.075  -5.975  1.00  0.00           H
ATOM    324  HB2 ASN A  20       8.585  11.721  -4.619  1.00  0.00           H
ATOM    325  HB3 ASN A  20       9.097  10.277  -5.512  1.00  0.00           H
ATOM    326 HD21 ASN A  20       8.231  10.427  -8.015  1.00  0.00           H
ATOM    327 HD22 ASN A  20       8.719  11.928  -8.746  1.00  0.00           H
ATOM    328  N   LEU A  21       6.750   8.212  -4.701  1.00  0.00           N
ATOM    329  CA  LEU A  21       6.821   6.755  -4.739  1.00  0.00           C
ATOM    330  C   LEU A  21       5.420   6.148  -4.572  1.00  0.00           C
ATOM    331  O   LEU A  21       4.431   6.872  -4.420  1.00  0.00           O
ATOM    332  CB  LEU A  21       7.827   6.439  -3.615  1.00  0.00           C
ATOM    333  CG  LEU A  21       9.152   7.231  -3.857  1.00  0.00           C
ATOM    334  CD1 LEU A  21      10.217   6.612  -2.947  1.00  0.00           C
ATOM    335  CD2 LEU A  21       9.528   7.122  -5.301  1.00  0.00           C
ATOM    336  H   LEU A  21       6.612   8.570  -3.748  1.00  0.00           H
ATOM    337  HA  LEU A  21       7.223   6.394  -5.665  1.00  0.00           H
ATOM    338  HB2 LEU A  21       7.378   6.914  -2.727  1.00  0.00           H
ATOM    339  HB3 LEU A  21       8.061   5.457  -3.470  1.00  0.00           H
ATOM    340  HG  LEU A  21       8.957   8.249  -3.555  1.00  0.00           H
ATOM    341 HD11 LEU A  21       9.721   6.283  -2.012  1.00  0.00           H
ATOM    342 HD12 LEU A  21      10.650   5.740  -3.430  1.00  0.00           H
ATOM    343 HD13 LEU A  21      10.974   7.346  -2.713  1.00  0.00           H
ATOM    344 HD21 LEU A  21       9.375   6.109  -5.678  1.00  0.00           H
ATOM    345 HD22 LEU A  21       8.974   7.821  -5.920  1.00  0.00           H
ATOM    346 HD23 LEU A  21      10.608   7.356  -5.418  1.00  0.00           H
ATOM    347  N   CYS A  22       5.427   4.882  -4.108  1.00  0.00           N
ATOM    348  CA  CYS A  22       4.224   4.178  -3.776  1.00  0.00           C
ATOM    349  C   CYS A  22       4.532   2.958  -2.868  1.00  0.00           C
ATOM    350  O   CYS A  22       5.716   2.667  -2.628  1.00  0.00           O
ATOM    351  CB  CYS A  22       3.555   3.626  -5.062  1.00  0.00           C
ATOM    352  SG  CYS A  22       2.735   4.817  -6.132  1.00  0.00           S
ATOM    353  H   CYS A  22       6.210   4.291  -4.374  1.00  0.00           H
ATOM    354  HA  CYS A  22       3.522   4.780  -3.300  1.00  0.00           H
ATOM    355  HB2 CYS A  22       4.262   3.053  -5.601  1.00  0.00           H
ATOM    356  HB3 CYS A  22       2.754   2.964  -4.672  1.00  0.00           H
ATOM    357  N   PHE A  23       3.676   2.889  -1.764  1.00  0.00           N
ATOM    358  CA  PHE A  23       3.853   1.720  -0.946  1.00  0.00           C
ATOM    359  C   PHE A  23       2.405   1.057  -0.780  1.00  0.00           C
ATOM    360  O   PHE A  23       1.462   1.790  -0.521  1.00  0.00           O
ATOM    361  CB  PHE A  23       4.307   1.886   0.507  1.00  0.00           C
ATOM    362  CG  PHE A  23       3.321   2.729   1.325  1.00  0.00           C
ATOM    363  CD1 PHE A  23       2.728   3.868   0.751  1.00  0.00           C
ATOM    364  CD2 PHE A  23       2.562   1.980   2.258  1.00  0.00           C
ATOM    365  CE1 PHE A  23       1.408   4.218   1.057  1.00  0.00           C
ATOM    366  CE2 PHE A  23       1.256   2.317   2.560  1.00  0.00           C
ATOM    367  CZ  PHE A  23       0.737   3.525   2.082  1.00  0.00           C
ATOM    368  H   PHE A  23       2.684   3.085  -1.948  1.00  0.00           H
ATOM    369  HA  PHE A  23       4.445   0.987  -1.446  1.00  0.00           H
ATOM    370  HB2 PHE A  23       4.272   0.864   1.005  1.00  0.00           H
ATOM    371  HB3 PHE A  23       5.264   2.226   0.580  1.00  0.00           H
ATOM    372  HD1 PHE A  23       3.189   4.305  -0.125  1.00  0.00           H
ATOM    373  HD2 PHE A  23       2.882   0.959   2.430  1.00  0.00           H
ATOM    374  HE1 PHE A  23       0.860   4.895   0.422  1.00  0.00           H
ATOM    375  HE2 PHE A  23       0.669   1.717   3.232  1.00  0.00           H
ATOM    376  HZ  PHE A  23      -0.224   3.858   2.406  1.00  0.00           H
ATOM    377  N   LYS A  24       2.626  -0.015   0.021  1.00  0.00           N
ATOM    378  CA  LYS A  24       1.547  -0.807   0.514  1.00  0.00           C
ATOM    379  C   LYS A  24       2.153  -1.653   1.655  1.00  0.00           C
ATOM    380  O   LYS A  24       3.333  -1.799   1.803  1.00  0.00           O
ATOM    381  CB  LYS A  24       1.095  -1.792  -0.609  1.00  0.00           C
ATOM    382  CG  LYS A  24       2.110  -2.853  -0.931  1.00  0.00           C
ATOM    383  CD  LYS A  24       1.600  -4.153  -1.490  1.00  0.00           C
ATOM    384  CE  LYS A  24       2.628  -5.222  -1.500  1.00  0.00           C
ATOM    385  NZ  LYS A  24       2.658  -5.961  -2.766  1.00  0.00           N
ATOM    386  H   LYS A  24       3.447  -0.602  -0.245  1.00  0.00           H
ATOM    387  HA  LYS A  24       0.708  -0.281   0.850  1.00  0.00           H
ATOM    388  HB2 LYS A  24       0.164  -2.218  -0.292  1.00  0.00           H
ATOM    389  HB3 LYS A  24       0.941  -1.130  -1.465  1.00  0.00           H
ATOM    390  HG2 LYS A  24       2.872  -2.472  -1.630  1.00  0.00           H
ATOM    391  HG3 LYS A  24       2.650  -3.089   0.030  1.00  0.00           H
ATOM    392  HD2 LYS A  24       0.734  -4.488  -0.891  1.00  0.00           H
ATOM    393  HD3 LYS A  24       1.206  -4.004  -2.485  1.00  0.00           H
ATOM    394  HE2 LYS A  24       3.614  -4.772  -1.312  1.00  0.00           H
ATOM    395  HE3 LYS A  24       2.388  -5.900  -0.671  1.00  0.00           H
ATOM    396  HZ1 LYS A  24       2.197  -5.376  -3.376  1.00  0.00           H
ATOM    397  HZ2 LYS A  24       3.609  -6.098  -2.902  1.00  0.00           H
ATOM    398  HZ3 LYS A  24       2.172  -6.774  -2.557  1.00  0.00           H
ATOM    399  N   ALA A  25       1.215  -2.013   2.556  1.00  0.00           N
ATOM    400  CA  ALA A  25       1.549  -2.928   3.582  1.00  0.00           C
ATOM    401  C   ALA A  25       0.498  -4.015   3.769  1.00  0.00           C
ATOM    402  O   ALA A  25      -0.669  -3.850   3.454  1.00  0.00           O
ATOM    403  CB  ALA A  25       2.047  -2.300   4.835  1.00  0.00           C
ATOM    404  H   ALA A  25       0.285  -1.754   2.315  1.00  0.00           H
ATOM    405  HA  ALA A  25       2.452  -3.539   3.154  1.00  0.00           H
ATOM    406  HB1 ALA A  25       2.114  -1.202   4.692  1.00  0.00           H
ATOM    407  HB2 ALA A  25       1.436  -2.512   5.693  1.00  0.00           H
ATOM    408  HB3 ALA A  25       3.086  -2.635   5.032  1.00  0.00           H
ATOM    409  N   THR A  26       0.850  -4.909   4.741  1.00  0.00           N
ATOM    410  CA  THR A  26      -0.111  -5.999   5.007  1.00  0.00           C
ATOM    411  C   THR A  26       0.005  -6.476   6.423  1.00  0.00           C
ATOM    412  O   THR A  26       1.165  -6.744   6.890  1.00  0.00           O
ATOM    413  CB  THR A  26       0.258  -7.185   3.990  1.00  0.00           C
ATOM    414  OG1 THR A  26       1.626  -7.546   4.296  1.00  0.00           O
ATOM    415  CG2 THR A  26       0.041  -6.789   2.527  1.00  0.00           C
ATOM    416  H   THR A  26       1.816  -5.167   4.791  1.00  0.00           H
ATOM    417  HA  THR A  26      -1.071  -5.601   4.754  1.00  0.00           H
ATOM    418  HB  THR A  26      -0.404  -8.004   4.239  1.00  0.00           H
ATOM    419  HG1 THR A  26       1.297  -8.414   4.683  1.00  0.00           H
ATOM    420 HG21 THR A  26      -0.546  -5.857   2.505  1.00  0.00           H
ATOM    421 HG22 THR A  26       0.978  -6.629   2.023  1.00  0.00           H
ATOM    422 HG23 THR A  26      -0.539  -7.570   2.027  1.00  0.00           H
ATOM    423  N   LEU A  27      -1.018  -7.202   6.914  1.00  0.00           N
ATOM    424  CA  LEU A  27      -1.015  -7.575   8.347  1.00  0.00           C
ATOM    425  C   LEU A  27      -0.825  -9.058   8.491  1.00  0.00           C
ATOM    426  O   LEU A  27      -1.443  -9.871   7.791  1.00  0.00           O
ATOM    427  CB  LEU A  27      -2.374  -7.055   8.871  1.00  0.00           C
ATOM    428  CG  LEU A  27      -2.297  -5.980   9.966  1.00  0.00           C
ATOM    429  CD1 LEU A  27      -3.667  -5.410  10.258  1.00  0.00           C
ATOM    430  CD2 LEU A  27      -1.693  -6.650  11.198  1.00  0.00           C
ATOM    431  H   LEU A  27      -1.970  -7.004   6.605  1.00  0.00           H
ATOM    432  HA  LEU A  27      -0.230  -7.033   8.835  1.00  0.00           H
ATOM    433  HB2 LEU A  27      -2.918  -6.609   8.052  1.00  0.00           H
ATOM    434  HB3 LEU A  27      -2.880  -7.912   9.270  1.00  0.00           H
ATOM    435  HG  LEU A  27      -1.629  -5.199   9.605  1.00  0.00           H
ATOM    436 HD11 LEU A  27      -4.388  -5.804   9.522  1.00  0.00           H
ATOM    437 HD12 LEU A  27      -4.001  -5.681  11.256  1.00  0.00           H
ATOM    438 HD13 LEU A  27      -3.661  -4.322  10.160  1.00  0.00           H
ATOM    439 HD21 LEU A  27      -1.725  -7.742  11.037  1.00  0.00           H
ATOM    440 HD22 LEU A  27      -0.650  -6.354  11.313  1.00  0.00           H
ATOM    441 HD23 LEU A  27      -2.253  -6.396  12.084  1.00  0.00           H
ATOM    442  N   LYS A  28      -0.160  -9.472   9.586  1.00  0.00           N
ATOM    443  CA  LYS A  28      -0.066 -10.905   9.885  1.00  0.00           C
ATOM    444  C   LYS A  28      -1.308 -11.359  10.631  1.00  0.00           C
ATOM    445  O   LYS A  28      -1.288 -12.088  11.605  1.00  0.00           O
ATOM    446  CB  LYS A  28       1.188 -11.244  10.649  1.00  0.00           C
ATOM    447  CG  LYS A  28       2.466 -11.182   9.779  1.00  0.00           C
ATOM    448  CD  LYS A  28       3.199 -12.535   9.799  1.00  0.00           C
ATOM    449  CE  LYS A  28       4.058 -12.663  11.011  1.00  0.00           C
ATOM    450  NZ  LYS A  28       3.726 -13.833  11.804  1.00  0.00           N
ATOM    451  H   LYS A  28       0.331  -8.827  10.157  1.00  0.00           H
ATOM    452  HA  LYS A  28      -0.034 -11.424   8.908  1.00  0.00           H
ATOM    453  HB2 LYS A  28       1.319 -10.561  11.483  1.00  0.00           H
ATOM    454  HB3 LYS A  28       1.116 -12.273  11.024  1.00  0.00           H
ATOM    455  HG2 LYS A  28       2.197 -10.944   8.770  1.00  0.00           H
ATOM    456  HG3 LYS A  28       3.152 -10.465  10.216  1.00  0.00           H
ATOM    457  HD2 LYS A  28       2.452 -13.309   9.771  1.00  0.00           H
ATOM    458  HD3 LYS A  28       3.807 -12.584   8.919  1.00  0.00           H
ATOM    459  HE2 LYS A  28       5.099 -12.674  10.685  1.00  0.00           H
ATOM    460  HE3 LYS A  28       3.882 -11.736  11.593  1.00  0.00           H
ATOM    461  HZ1 LYS A  28       2.822 -14.046  11.557  1.00  0.00           H
ATOM    462  HZ2 LYS A  28       4.377 -14.505  11.517  1.00  0.00           H
ATOM    463  HZ3 LYS A  28       3.889 -13.543  12.718  1.00  0.00           H
ATOM    464  N   LYS A  29      -2.452 -10.942  10.069  1.00  0.00           N
ATOM    465  CA  LYS A  29      -3.771 -11.306  10.539  1.00  0.00           C
ATOM    466  C   LYS A  29      -4.025 -12.817  10.461  1.00  0.00           C
ATOM    467  O   LYS A  29      -4.703 -13.379  11.337  1.00  0.00           O
ATOM    468  CB  LYS A  29      -4.854 -10.624   9.724  1.00  0.00           C
ATOM    469  CG  LYS A  29      -5.713  -9.596  10.432  1.00  0.00           C
ATOM    470  CD  LYS A  29      -7.190  -9.659  10.036  1.00  0.00           C
ATOM    471  CE  LYS A  29      -7.491  -9.568   8.610  1.00  0.00           C
ATOM    472  NZ  LYS A  29      -8.956  -9.300   8.397  1.00  0.00           N
ATOM    473  H   LYS A  29      -2.412 -10.415   9.207  1.00  0.00           H
ATOM    474  HA  LYS A  29      -3.826 -11.021  11.588  1.00  0.00           H
ATOM    475  HB2 LYS A  29      -4.414 -10.185   8.829  1.00  0.00           H
ATOM    476  HB3 LYS A  29      -5.548 -11.437   9.388  1.00  0.00           H
ATOM    477  HG2 LYS A  29      -5.684  -9.807  11.519  1.00  0.00           H
ATOM    478  HG3 LYS A  29      -5.368  -8.594  10.225  1.00  0.00           H
ATOM    479  HD2 LYS A  29      -7.582 -10.600  10.456  1.00  0.00           H
ATOM    480  HD3 LYS A  29      -7.689  -8.860  10.581  1.00  0.00           H
ATOM    481  HE2 LYS A  29      -6.933  -8.791   8.127  1.00  0.00           H
ATOM    482  HE3 LYS A  29      -7.289 -10.557   8.168  1.00  0.00           H
ATOM    483  HZ1 LYS A  29      -9.298  -9.485   9.266  1.00  0.00           H
ATOM    484  HZ2 LYS A  29      -8.933  -8.402   8.065  1.00  0.00           H
ATOM    485  HZ3 LYS A  29      -9.149  -9.971   7.721  1.00  0.00           H
ATOM    486  N   PHE A  30      -4.129 -13.262   9.181  1.00  0.00           N
ATOM    487  CA  PHE A  30      -4.622 -14.593   8.894  1.00  0.00           C
ATOM    488  C   PHE A  30      -3.549 -15.351   8.095  1.00  0.00           C
ATOM    489  O   PHE A  30      -2.717 -14.788   7.393  1.00  0.00           O
ATOM    490  CB  PHE A  30      -5.937 -14.635   8.086  1.00  0.00           C
ATOM    491  CG  PHE A  30      -6.988 -15.555   8.657  1.00  0.00           C
ATOM    492  CD1 PHE A  30      -7.835 -15.201   9.712  1.00  0.00           C
ATOM    493  CD2 PHE A  30      -7.371 -16.652   7.862  1.00  0.00           C
ATOM    494  CE1 PHE A  30      -9.050 -15.868   9.930  1.00  0.00           C
ATOM    495  CE2 PHE A  30      -8.582 -17.304   8.039  1.00  0.00           C
ATOM    496  CZ  PHE A  30      -9.458 -16.870   9.038  1.00  0.00           C
ATOM    497  H   PHE A  30      -3.443 -12.905   8.522  1.00  0.00           H
ATOM    498  HA  PHE A  30      -4.804 -15.106   9.827  1.00  0.00           H
ATOM    499  HB2 PHE A  30      -6.337 -13.618   8.055  1.00  0.00           H
ATOM    500  HB3 PHE A  30      -5.688 -14.958   7.074  1.00  0.00           H
ATOM    501  HD1 PHE A  30      -7.531 -14.461  10.423  1.00  0.00           H
ATOM    502  HD2 PHE A  30      -6.708 -16.994   7.095  1.00  0.00           H
ATOM    503  HE1 PHE A  30      -9.595 -15.705  10.842  1.00  0.00           H
ATOM    504  HE2 PHE A  30      -8.968 -17.930   7.242  1.00  0.00           H
ATOM    505  HZ  PHE A  30     -10.495 -17.158   9.003  1.00  0.00           H
ATOM    506  N   PRO A  31      -3.406 -16.631   8.462  1.00  0.00           N
ATOM    507  CA  PRO A  31      -2.520 -17.539   7.718  1.00  0.00           C
ATOM    508  C   PRO A  31      -2.924 -17.615   6.261  1.00  0.00           C
ATOM    509  O   PRO A  31      -2.872 -18.686   5.624  1.00  0.00           O
ATOM    510  CB  PRO A  31      -2.549 -18.828   8.504  1.00  0.00           C
ATOM    511  CG  PRO A  31      -2.982 -18.429   9.917  1.00  0.00           C
ATOM    512  CD  PRO A  31      -3.731 -17.132   9.812  1.00  0.00           C
ATOM    513  HA  PRO A  31      -1.521 -17.106   7.698  1.00  0.00           H
ATOM    514  HB2 PRO A  31      -3.146 -19.608   8.093  1.00  0.00           H
ATOM    515  HB3 PRO A  31      -1.497 -19.227   8.550  1.00  0.00           H
ATOM    516  HG2 PRO A  31      -3.598 -19.192  10.378  1.00  0.00           H
ATOM    517  HG3 PRO A  31      -2.079 -18.318  10.538  1.00  0.00           H
ATOM    518  HD2 PRO A  31      -4.811 -17.236   9.919  1.00  0.00           H
ATOM    519  HD3 PRO A  31      -3.404 -16.376  10.545  1.00  0.00           H
ATOM    520  N   LEU A  32      -2.515 -16.487   5.540  1.00  0.00           N
ATOM    521  CA  LEU A  32      -3.315 -16.349   4.242  1.00  0.00           C
ATOM    522  C   LEU A  32      -3.299 -14.784   4.027  1.00  0.00           C
ATOM    523  O   LEU A  32      -2.150 -14.294   3.918  1.00  0.00           O
ATOM    524  CB  LEU A  32      -4.687 -16.858   4.697  1.00  0.00           C
ATOM    525  CG  LEU A  32      -5.890 -16.492   3.919  1.00  0.00           C
ATOM    526  CD1 LEU A  32      -6.966 -15.859   4.797  1.00  0.00           C
ATOM    527  CD2 LEU A  32      -5.606 -15.582   2.720  1.00  0.00           C
ATOM    528  H   LEU A  32      -2.607 -15.598   6.048  1.00  0.00           H
ATOM    529  HA  LEU A  32      -2.895 -16.843   3.500  1.00  0.00           H
ATOM    530  HB2 LEU A  32      -4.606 -17.995   4.632  1.00  0.00           H
ATOM    531  HB3 LEU A  32      -4.774 -16.662   5.777  1.00  0.00           H
ATOM    532  HG  LEU A  32      -6.322 -17.424   3.493  1.00  0.00           H
ATOM    533 HD11 LEU A  32      -6.635 -15.863   5.818  1.00  0.00           H
ATOM    534 HD12 LEU A  32      -7.129 -14.834   4.454  1.00  0.00           H
ATOM    535 HD13 LEU A  32      -7.890 -16.426   4.689  1.00  0.00           H
ATOM    536 HD21 LEU A  32      -4.651 -15.846   2.270  1.00  0.00           H
ATOM    537 HD22 LEU A  32      -6.408 -15.756   1.989  1.00  0.00           H
ATOM    538 HD23 LEU A  32      -5.607 -14.554   3.031  1.00  0.00           H
ATOM    539  N   LYS A  33      -4.162 -14.194   4.898  1.00  0.00           N
ATOM    540  CA  LYS A  33      -4.168 -12.797   5.203  1.00  0.00           C
ATOM    541  C   LYS A  33      -4.893 -11.945   4.198  1.00  0.00           C
ATOM    542  O   LYS A  33      -5.466 -12.437   3.213  1.00  0.00           O
ATOM    543  CB  LYS A  33      -2.754 -12.263   5.489  1.00  0.00           C
ATOM    544  CG  LYS A  33      -2.071 -11.584   4.332  1.00  0.00           C
ATOM    545  CD  LYS A  33      -0.574 -11.635   4.294  1.00  0.00           C
ATOM    546  CE  LYS A  33       0.030 -11.277   2.965  1.00  0.00           C
ATOM    547  NZ  LYS A  33      -0.279 -12.278   1.966  1.00  0.00           N
ATOM    548  H   LYS A  33      -5.083 -14.641   4.985  1.00  0.00           H
ATOM    549  HA  LYS A  33      -4.714 -12.675   6.190  1.00  0.00           H
ATOM    550  HB2 LYS A  33      -2.807 -11.614   6.366  1.00  0.00           H
ATOM    551  HB3 LYS A  33      -2.158 -13.150   5.791  1.00  0.00           H
ATOM    552  HG2 LYS A  33      -2.462 -12.044   3.383  1.00  0.00           H
ATOM    553  HG3 LYS A  33      -2.371 -10.520   4.291  1.00  0.00           H
ATOM    554  HD2 LYS A  33      -0.149 -10.972   5.048  1.00  0.00           H
ATOM    555  HD3 LYS A  33      -0.241 -12.639   4.550  1.00  0.00           H
ATOM    556  HE2 LYS A  33      -0.290 -10.279   2.705  1.00  0.00           H
ATOM    557  HE3 LYS A  33       1.130 -11.249   3.161  1.00  0.00           H
ATOM    558  HZ1 LYS A  33      -0.150 -13.115   2.468  1.00  0.00           H
ATOM    559  HZ2 LYS A  33      -1.210 -12.146   1.728  1.00  0.00           H
ATOM    560  HZ3 LYS A  33       0.325 -12.110   1.239  1.00  0.00           H
ATOM    561  N   PHE A  34      -4.854 -10.642   4.406  1.00  0.00           N
ATOM    562  CA  PHE A  34      -5.769  -9.689   3.782  1.00  0.00           C
ATOM    563  C   PHE A  34      -5.079  -8.293   3.875  1.00  0.00           C
ATOM    564  O   PHE A  34      -5.731  -7.272   3.902  1.00  0.00           O
ATOM    565  CB  PHE A  34      -7.056  -9.586   4.630  1.00  0.00           C
ATOM    566  CG  PHE A  34      -8.215  -9.013   3.898  1.00  0.00           C
ATOM    567  CD1 PHE A  34      -8.246  -8.799   2.520  1.00  0.00           C
ATOM    568  CD2 PHE A  34      -9.413  -8.862   4.640  1.00  0.00           C
ATOM    569  CE1 PHE A  34      -9.464  -8.697   1.835  1.00  0.00           C
ATOM    570  CE2 PHE A  34     -10.633  -8.894   3.957  1.00  0.00           C
ATOM    571  CZ  PHE A  34     -10.653  -8.597   2.600  1.00  0.00           C
ATOM    572  H   PHE A  34      -4.375 -10.242   5.200  1.00  0.00           H
ATOM    573  HA  PHE A  34      -5.955  -9.923   2.783  1.00  0.00           H
ATOM    574  HB2 PHE A  34      -7.298 -10.594   4.998  1.00  0.00           H
ATOM    575  HB3 PHE A  34      -6.806  -8.965   5.508  1.00  0.00           H
ATOM    576  HD1 PHE A  34      -7.327  -8.570   2.008  1.00  0.00           H
ATOM    577  HD2 PHE A  34      -9.413  -9.408   5.608  1.00  0.00           H
ATOM    578  HE1 PHE A  34      -9.475  -8.347   0.814  1.00  0.00           H
ATOM    579  HE2 PHE A  34     -11.516  -9.214   4.475  1.00  0.00           H
ATOM    580  HZ  PHE A  34     -11.578  -8.399   2.102  1.00  0.00           H
ATOM    581  N   PRO A  35      -3.761  -8.353   3.667  1.00  0.00           N
ATOM    582  CA  PRO A  35      -2.987  -7.089   3.530  1.00  0.00           C
ATOM    583  C   PRO A  35      -3.314  -6.029   4.484  1.00  0.00           C
ATOM    584  O   PRO A  35      -3.808  -6.269   5.615  1.00  0.00           O
ATOM    585  CB  PRO A  35      -3.298  -6.748   2.035  1.00  0.00           C
ATOM    586  CG  PRO A  35      -3.364  -8.119   1.370  1.00  0.00           C
ATOM    587  CD  PRO A  35      -3.276  -9.184   2.438  1.00  0.00           C
ATOM    588  HA  PRO A  35      -1.941  -7.347   3.589  1.00  0.00           H
ATOM    589  HB2 PRO A  35      -4.239  -6.227   1.973  1.00  0.00           H
ATOM    590  HB3 PRO A  35      -2.500  -6.125   1.668  1.00  0.00           H
ATOM    591  HG2 PRO A  35      -4.349  -8.216   0.864  1.00  0.00           H
ATOM    592  HG3 PRO A  35      -2.604  -8.208   0.612  1.00  0.00           H
ATOM    593  HD2 PRO A  35      -3.980  -9.985   2.342  1.00  0.00           H
ATOM    594  HD3 PRO A  35      -2.309  -9.524   2.694  1.00  0.00           H
ATOM    595  N   VAL A  36      -2.833  -4.767   4.264  1.00  0.00           N
ATOM    596  CA  VAL A  36      -3.082  -3.750   5.271  1.00  0.00           C
ATOM    597  C   VAL A  36      -3.732  -2.491   4.679  1.00  0.00           C
ATOM    598  O   VAL A  36      -4.804  -2.034   5.005  1.00  0.00           O
ATOM    599  CB  VAL A  36      -1.857  -3.447   6.139  1.00  0.00           C
ATOM    600  CG1 VAL A  36      -1.360  -2.014   6.039  1.00  0.00           C
ATOM    601  CG2 VAL A  36      -2.249  -3.731   7.614  1.00  0.00           C
ATOM    602  H   VAL A  36      -2.260  -4.578   3.490  1.00  0.00           H
ATOM    603  HA  VAL A  36      -3.792  -4.226   5.948  1.00  0.00           H
ATOM    604  HB  VAL A  36      -1.084  -4.121   5.888  1.00  0.00           H
ATOM    605 HG11 VAL A  36      -2.190  -1.314   6.176  1.00  0.00           H
ATOM    606 HG12 VAL A  36      -0.619  -1.830   6.837  1.00  0.00           H
ATOM    607 HG13 VAL A  36      -0.873  -1.811   5.082  1.00  0.00           H
ATOM    608 HG21 VAL A  36      -3.326  -3.531   7.680  1.00  0.00           H
ATOM    609 HG22 VAL A  36      -2.047  -4.767   7.810  1.00  0.00           H
ATOM    610 HG23 VAL A  36      -1.707  -3.075   8.258  1.00  0.00           H
ATOM    611  N   LYS A  37      -2.852  -1.792   3.940  1.00  0.00           N
ATOM    612  CA  LYS A  37      -2.979  -0.464   3.455  1.00  0.00           C
ATOM    613  C   LYS A  37      -2.101  -0.326   2.164  1.00  0.00           C
ATOM    614  O   LYS A  37      -0.892  -0.652   2.290  1.00  0.00           O
ATOM    615  CB  LYS A  37      -2.514   0.558   4.474  1.00  0.00           C
ATOM    616  CG  LYS A  37      -3.533   0.682   5.632  1.00  0.00           C
ATOM    617  CD  LYS A  37      -3.114   1.529   6.760  1.00  0.00           C
ATOM    618  CE  LYS A  37      -4.197   1.889   7.708  1.00  0.00           C
ATOM    619  NZ  LYS A  37      -5.473   2.172   7.033  1.00  0.00           N
ATOM    620  H   LYS A  37      -2.000  -2.288   3.713  1.00  0.00           H
ATOM    621  HA  LYS A  37      -3.999  -0.249   3.135  1.00  0.00           H
ATOM    622  HB2 LYS A  37      -1.585   0.144   4.942  1.00  0.00           H
ATOM    623  HB3 LYS A  37      -2.309   1.505   4.053  1.00  0.00           H
ATOM    624  HG2 LYS A  37      -4.484   1.039   5.195  1.00  0.00           H
ATOM    625  HG3 LYS A  37      -3.722  -0.358   5.978  1.00  0.00           H
ATOM    626  HD2 LYS A  37      -2.272   1.085   7.318  1.00  0.00           H
ATOM    627  HD3 LYS A  37      -2.675   2.470   6.374  1.00  0.00           H
ATOM    628  HE2 LYS A  37      -4.321   1.075   8.420  1.00  0.00           H
ATOM    629  HE3 LYS A  37      -3.866   2.802   8.228  1.00  0.00           H
ATOM    630  HZ1 LYS A  37      -5.211   2.527   6.181  1.00  0.00           H
ATOM    631  HZ2 LYS A  37      -5.919   1.325   7.006  1.00  0.00           H
ATOM    632  HZ3 LYS A  37      -5.850   2.847   7.640  1.00  0.00           H
ATOM    633  N   ARG A  38      -2.385   0.821   1.499  1.00  0.00           N
ATOM    634  CA  ARG A  38      -1.517   1.288   0.448  1.00  0.00           C
ATOM    635  C   ARG A  38      -1.934   2.743   0.052  1.00  0.00           C
ATOM    636  O   ARG A  38      -2.884   3.299   0.524  1.00  0.00           O
ATOM    637  CB  ARG A  38      -1.732   0.447  -0.836  1.00  0.00           C
ATOM    638  CG  ARG A  38      -2.292  -0.910  -0.734  1.00  0.00           C
ATOM    639  CD  ARG A  38      -3.761  -1.007  -0.587  1.00  0.00           C
ATOM    640  NE  ARG A  38      -4.204  -2.420  -0.734  1.00  0.00           N
ATOM    641  CZ  ARG A  38      -5.115  -2.923   0.101  1.00  0.00           C
ATOM    642  NH1 ARG A  38      -5.778  -2.139   0.947  1.00  0.00           N
ATOM    643  NH2 ARG A  38      -5.319  -4.237   0.127  1.00  0.00           N
ATOM    644  H   ARG A  38      -3.377   0.979   1.281  1.00  0.00           H
ATOM    645  HA  ARG A  38      -0.506   1.314   0.734  1.00  0.00           H
ATOM    646  HB2 ARG A  38      -2.424   1.098  -1.457  1.00  0.00           H
ATOM    647  HB3 ARG A  38      -0.787   0.448  -1.368  1.00  0.00           H
ATOM    648  HG2 ARG A  38      -2.015  -1.534  -1.633  1.00  0.00           H
ATOM    649  HG3 ARG A  38      -1.831  -1.476   0.118  1.00  0.00           H
ATOM    650  HD2 ARG A  38      -4.052  -0.688   0.421  1.00  0.00           H
ATOM    651  HD3 ARG A  38      -4.286  -0.428  -1.327  1.00  0.00           H
ATOM    652  HE  ARG A  38      -3.552  -3.038  -1.171  1.00  0.00           H
ATOM    653 HH11 ARG A  38      -5.789  -1.149   0.810  1.00  0.00           H
ATOM    654 HH12 ARG A  38      -6.164  -2.529   1.788  1.00  0.00           H
ATOM    655 HH21 ARG A  38      -4.701  -4.842  -0.390  1.00  0.00           H
ATOM    656 HH22 ARG A  38      -5.940  -4.638   0.803  1.00  0.00           H
ATOM    657  N   GLY A  39      -1.111   3.265  -0.852  1.00  0.00           N
ATOM    658  CA  GLY A  39      -1.080   4.650  -1.193  1.00  0.00           C
ATOM    659  C   GLY A  39       0.226   4.967  -1.922  1.00  0.00           C
ATOM    660  O   GLY A  39       0.896   4.083  -2.466  1.00  0.00           O
ATOM    661  H   GLY A  39      -0.263   2.717  -1.108  1.00  0.00           H
ATOM    662  HA2 GLY A  39      -1.903   4.917  -1.894  1.00  0.00           H
ATOM    663  HA3 GLY A  39      -1.211   5.291  -0.325  1.00  0.00           H
ATOM    664  N   CYS A  40       0.602   6.228  -1.910  1.00  0.00           N
ATOM    665  CA  CYS A  40       1.948   6.587  -2.310  1.00  0.00           C
ATOM    666  C   CYS A  40       2.900   6.613  -1.152  1.00  0.00           C
ATOM    667  O   CYS A  40       2.617   6.484   0.016  1.00  0.00           O
ATOM    668  CB  CYS A  40       1.858   8.014  -2.975  1.00  0.00           C
ATOM    669  SG  CYS A  40       0.827   7.885  -4.481  1.00  0.00           S
ATOM    670  H   CYS A  40       0.120   6.960  -1.440  1.00  0.00           H
ATOM    671  HA  CYS A  40       2.268   5.969  -3.113  1.00  0.00           H
ATOM    672  HB2 CYS A  40       1.375   8.634  -2.274  1.00  0.00           H
ATOM    673  HB3 CYS A  40       2.841   8.295  -3.231  1.00  0.00           H
ATOM    674  N   ALA A  41       4.118   7.061  -1.547  1.00  0.00           N
ATOM    675  CA  ALA A  41       5.302   6.765  -0.752  1.00  0.00           C
ATOM    676  C   ALA A  41       6.292   7.900  -0.870  1.00  0.00           C
ATOM    677  O   ALA A  41       6.144   8.823  -1.701  1.00  0.00           O
ATOM    678  CB  ALA A  41       5.835   5.411  -1.221  1.00  0.00           C
ATOM    679  H   ALA A  41       4.275   7.146  -2.520  1.00  0.00           H
ATOM    680  HA  ALA A  41       4.979   6.655   0.286  1.00  0.00           H
ATOM    681  HB1 ALA A  41       5.088   4.948  -1.894  1.00  0.00           H
ATOM    682  HB2 ALA A  41       6.784   5.467  -1.674  1.00  0.00           H
ATOM    683  HB3 ALA A  41       5.876   4.749  -0.331  1.00  0.00           H
ATOM    684  N   ASP A  42       7.442   7.765  -0.216  1.00  0.00           N
ATOM    685  CA  ASP A  42       8.341   8.843   0.041  1.00  0.00           C
ATOM    686  C   ASP A  42       9.729   8.329   0.457  1.00  0.00           C
ATOM    687  O   ASP A  42      10.705   8.466  -0.266  1.00  0.00           O
ATOM    688  CB  ASP A  42       7.759   9.767   1.144  1.00  0.00           C
ATOM    689  CG  ASP A  42       8.458  11.109   1.163  1.00  0.00           C
ATOM    690  OD1 ASP A  42       9.485  11.285   0.458  1.00  0.00           O
ATOM    691  OD2 ASP A  42       8.274  11.804   2.196  1.00  0.00           O
ATOM    692  H   ASP A  42       7.608   6.931   0.351  1.00  0.00           H
ATOM    693  HA  ASP A  42       8.483   9.466  -0.816  1.00  0.00           H
ATOM    694  HB2 ASP A  42       6.711   9.889   0.911  1.00  0.00           H
ATOM    695  HB3 ASP A  42       7.896   9.260   2.083  1.00  0.00           H
ATOM    696  N   ASN A  43       9.794   7.827   1.687  1.00  0.00           N
ATOM    697  CA  ASN A  43      11.017   7.122   2.120  1.00  0.00           C
ATOM    698  C   ASN A  43      10.881   5.647   1.733  1.00  0.00           C
ATOM    699  O   ASN A  43      11.405   5.249   0.685  1.00  0.00           O
ATOM    700  CB  ASN A  43      11.252   7.391   3.600  1.00  0.00           C
ATOM    701  CG  ASN A  43      12.110   8.644   3.826  1.00  0.00           C
ATOM    702  OD1 ASN A  43      11.788   9.679   3.181  1.00  0.00           O
ATOM    703  ND2 ASN A  43      13.383   8.422   4.159  1.00  0.00           N
ATOM    704  H   ASN A  43       8.976   7.634   2.236  1.00  0.00           H
ATOM    705  HA  ASN A  43      11.824   7.523   1.574  1.00  0.00           H
ATOM    706  HB2 ASN A  43      10.260   7.624   4.040  1.00  0.00           H
ATOM    707  HB3 ASN A  43      11.698   6.553   4.069  1.00  0.00           H
ATOM    708 HD21 ASN A  43      13.621   7.632   4.714  1.00  0.00           H
ATOM    709 HD22 ASN A  43      14.096   9.043   3.819  1.00  0.00           H
ATOM    710  N   CYS A  44      10.515   4.854   2.715  1.00  0.00           N
ATOM    711  CA  CYS A  44      10.235   3.447   2.588  1.00  0.00           C
ATOM    712  C   CYS A  44       9.960   2.876   3.992  1.00  0.00           C
ATOM    713  O   CYS A  44      10.884   2.615   4.750  1.00  0.00           O
ATOM    714  CB  CYS A  44      11.275   2.685   1.817  1.00  0.00           C
ATOM    715  SG  CYS A  44      10.719   1.929   0.256  1.00  0.00           S
ATOM    716  H   CYS A  44      10.063   5.320   3.523  1.00  0.00           H
ATOM    717  HA  CYS A  44       9.285   3.337   2.027  1.00  0.00           H
ATOM    718  HB2 CYS A  44      12.100   3.364   1.570  1.00  0.00           H
ATOM    719  HB3 CYS A  44      11.645   1.862   2.438  1.00  0.00           H
ATOM    720  N   PRO A  45       8.697   2.565   4.272  1.00  0.00           N
ATOM    721  CA  PRO A  45       8.190   2.389   5.606  1.00  0.00           C
ATOM    722  C   PRO A  45       9.019   1.568   6.572  1.00  0.00           C
ATOM    723  O   PRO A  45      10.055   1.017   6.296  1.00  0.00           O
ATOM    724  CB  PRO A  45       6.793   1.808   5.406  1.00  0.00           C
ATOM    725  CG  PRO A  45       6.326   2.483   4.098  1.00  0.00           C
ATOM    726  CD  PRO A  45       7.538   3.052   3.416  1.00  0.00           C
ATOM    727  HA  PRO A  45       8.108   3.380   6.113  1.00  0.00           H
ATOM    728  HB2 PRO A  45       6.830   0.735   5.272  1.00  0.00           H
ATOM    729  HB3 PRO A  45       6.117   2.056   6.201  1.00  0.00           H
ATOM    730  HG2 PRO A  45       5.825   1.746   3.492  1.00  0.00           H
ATOM    731  HG3 PRO A  45       5.616   3.261   4.393  1.00  0.00           H
ATOM    732  HD2 PRO A  45       7.698   2.692   2.420  1.00  0.00           H
ATOM    733  HD3 PRO A  45       7.567   4.139   3.434  1.00  0.00           H
ATOM    734  N   LYS A  46       8.571   1.728   7.837  1.00  0.00           N
ATOM    735  CA  LYS A  46       9.127   1.012   8.947  1.00  0.00           C
ATOM    736  C   LYS A  46       8.246  -0.168   9.331  1.00  0.00           C
ATOM    737  O   LYS A  46       7.210   0.014   9.977  1.00  0.00           O
ATOM    738  CB  LYS A  46       9.230   1.921  10.171  1.00  0.00           C
ATOM    739  CG  LYS A  46       9.830   1.343  11.424  1.00  0.00           C
ATOM    740  CD  LYS A  46       8.883   0.962  12.548  1.00  0.00           C
ATOM    741  CE  LYS A  46       9.549   0.049  13.543  1.00  0.00           C
ATOM    742  NZ  LYS A  46       8.673  -0.971  14.040  1.00  0.00           N
ATOM    743  H   LYS A  46       7.695   2.196   8.007  1.00  0.00           H
ATOM    744  HA  LYS A  46      10.116   0.650   8.648  1.00  0.00           H
ATOM    745  HB2 LYS A  46       9.831   2.805   9.879  1.00  0.00           H
ATOM    746  HB3 LYS A  46       8.203   2.266  10.388  1.00  0.00           H
ATOM    747  HG2 LYS A  46      10.457   0.486  11.195  1.00  0.00           H
ATOM    748  HG3 LYS A  46      10.479   2.150  11.874  1.00  0.00           H
ATOM    749  HD2 LYS A  46       8.581   1.876  13.063  1.00  0.00           H
ATOM    750  HD3 LYS A  46       8.021   0.488  12.153  1.00  0.00           H
ATOM    751  HE2 LYS A  46      10.438  -0.359  13.035  1.00  0.00           H
ATOM    752  HE3 LYS A  46       9.909   0.718  14.348  1.00  0.00           H
ATOM    753  HZ1 LYS A  46       7.840  -0.871  13.540  1.00  0.00           H
ATOM    754  HZ2 LYS A  46       9.107  -1.818  13.876  1.00  0.00           H
ATOM    755  HZ3 LYS A  46       8.545  -0.743  14.987  1.00  0.00           H
ATOM    756  N   ASN A  47       8.363  -1.227   8.503  1.00  0.00           N
ATOM    757  CA  ASN A  47       7.518  -2.403   8.774  1.00  0.00           C
ATOM    758  C   ASN A  47       7.449  -2.552  10.309  1.00  0.00           C
ATOM    759  O   ASN A  47       8.511  -2.611  10.971  1.00  0.00           O
ATOM    760  CB  ASN A  47       8.088  -3.633   8.120  1.00  0.00           C
ATOM    761  CG  ASN A  47       9.040  -3.358   6.934  1.00  0.00           C
ATOM    762  OD1 ASN A  47       8.582  -2.638   6.000  1.00  0.00           O
ATOM    763  ND2 ASN A  47       9.745  -4.479   6.600  1.00  0.00           N
ATOM    764  H   ASN A  47       9.082  -1.319   7.851  1.00  0.00           H
ATOM    765  HA  ASN A  47       6.554  -2.184   8.392  1.00  0.00           H
ATOM    766  HB2 ASN A  47       8.723  -4.158   8.882  1.00  0.00           H
ATOM    767  HB3 ASN A  47       7.340  -4.310   7.783  1.00  0.00           H
ATOM    768 HD21 ASN A  47       9.510  -5.317   7.127  1.00  0.00           H
ATOM    769 HD22 ASN A  47      10.033  -4.580   5.651  1.00  0.00           H
ATOM    770  N   SER A  48       6.427  -3.337  10.761  1.00  0.00           N
ATOM    771  CA  SER A  48       6.034  -3.233  12.152  1.00  0.00           C
ATOM    772  C   SER A  48       6.375  -4.424  13.011  1.00  0.00           C
ATOM    773  O   SER A  48       6.920  -5.448  12.653  1.00  0.00           O
ATOM    774  CB  SER A  48       4.546  -2.883  12.229  1.00  0.00           C
ATOM    775  OG  SER A  48       3.845  -3.670  13.147  1.00  0.00           O
ATOM    776  H   SER A  48       5.617  -3.416  10.116  1.00  0.00           H
ATOM    777  HA  SER A  48       6.572  -2.355  12.592  1.00  0.00           H
ATOM    778  HB2 SER A  48       4.474  -1.829  12.427  1.00  0.00           H
ATOM    779  HB3 SER A  48       4.120  -3.097  11.244  1.00  0.00           H
ATOM    780  HG  SER A  48       3.091  -4.173  12.551  1.00  0.00           H
ATOM    781  N   ALA A  49       5.740  -4.397  14.211  1.00  0.00           N
ATOM    782  CA  ALA A  49       5.752  -5.408  15.196  1.00  0.00           C
ATOM    783  C   ALA A  49       4.999  -6.709  14.795  1.00  0.00           C
ATOM    784  O   ALA A  49       4.646  -7.502  15.654  1.00  0.00           O
ATOM    785  CB  ALA A  49       5.025  -4.853  16.455  1.00  0.00           C
ATOM    786  H   ALA A  49       5.178  -3.550  14.387  1.00  0.00           H
ATOM    787  HA  ALA A  49       6.750  -5.698  15.484  1.00  0.00           H
ATOM    788  HB1 ALA A  49       4.136  -4.306  16.068  1.00  0.00           H
ATOM    789  HB2 ALA A  49       4.715  -5.650  17.069  1.00  0.00           H
ATOM    790  HB3 ALA A  49       5.676  -4.165  16.958  1.00  0.00           H
ATOM    791  N   LEU A  50       4.240  -6.487  13.691  1.00  0.00           N
ATOM    792  CA  LEU A  50       3.283  -7.473  13.225  1.00  0.00           C
ATOM    793  C   LEU A  50       2.894  -7.205  11.777  1.00  0.00           C
ATOM    794  O   LEU A  50       1.761  -7.557  11.358  1.00  0.00           O
ATOM    795  CB  LEU A  50       2.097  -7.408  14.188  1.00  0.00           C
ATOM    796  CG  LEU A  50       2.072  -8.367  15.363  1.00  0.00           C
ATOM    797  CD1 LEU A  50       0.611  -8.559  15.801  1.00  0.00           C
ATOM    798  CD2 LEU A  50       2.714  -9.677  14.980  1.00  0.00           C
ATOM    799  H   LEU A  50       4.739  -5.947  12.996  1.00  0.00           H
ATOM    800  HA  LEU A  50       3.755  -8.445  13.266  1.00  0.00           H
ATOM    801  HB2 LEU A  50       2.058  -6.389  14.623  1.00  0.00           H
ATOM    802  HB3 LEU A  50       1.157  -7.547  13.641  1.00  0.00           H
ATOM    803  HG  LEU A  50       2.606  -7.916  16.210  1.00  0.00           H
ATOM    804 HD11 LEU A  50       0.086  -7.617  15.516  1.00  0.00           H
ATOM    805 HD12 LEU A  50       0.167  -9.382  15.294  1.00  0.00           H
ATOM    806 HD13 LEU A  50       0.575  -8.663  16.875  1.00  0.00           H
ATOM    807 HD21 LEU A  50       2.195 -10.140  14.141  1.00  0.00           H
ATOM    808 HD22 LEU A  50       3.765  -9.502  14.676  1.00  0.00           H
ATOM    809 HD23 LEU A  50       2.721 -10.379  15.820  1.00  0.00           H
ATOM    810  N   LEU A  51       3.710  -6.507  11.006  1.00  0.00           N
ATOM    811  CA  LEU A  51       3.296  -6.191   9.651  1.00  0.00           C
ATOM    812  C   LEU A  51       4.440  -6.487   8.664  1.00  0.00           C
ATOM    813  O   LEU A  51       5.602  -6.496   9.040  1.00  0.00           O
ATOM    814  CB  LEU A  51       3.039  -4.625   9.651  1.00  0.00           C
ATOM    815  CG  LEU A  51       1.991  -4.184   8.655  1.00  0.00           C
ATOM    816  CD1 LEU A  51       0.656  -4.023   9.394  1.00  0.00           C
ATOM    817  CD2 LEU A  51       2.356  -2.888   7.950  1.00  0.00           C
ATOM    818  H   LEU A  51       4.664  -6.299  11.203  1.00  0.00           H
ATOM    819  HA  LEU A  51       2.420  -6.640   9.389  1.00  0.00           H
ATOM    820  HB2 LEU A  51       2.769  -4.358  10.635  1.00  0.00           H
ATOM    821  HB3 LEU A  51       3.984  -4.206   9.325  1.00  0.00           H
ATOM    822  HG  LEU A  51       1.866  -4.970   7.896  1.00  0.00           H
ATOM    823 HD11 LEU A  51       0.820  -4.295  10.450  1.00  0.00           H
ATOM    824 HD12 LEU A  51       0.322  -2.999   9.338  1.00  0.00           H
ATOM    825 HD13 LEU A  51      -0.069  -4.705   8.963  1.00  0.00           H
ATOM    826 HD21 LEU A  51       3.007  -2.279   8.553  1.00  0.00           H
ATOM    827 HD22 LEU A  51       2.829  -3.120   6.988  1.00  0.00           H
ATOM    828 HD23 LEU A  51       1.427  -2.328   7.742  1.00  0.00           H
ATOM    829  N   LYS A  52       4.120  -5.935   7.447  1.00  0.00           N
ATOM    830  CA  LYS A  52       5.088  -5.843   6.385  1.00  0.00           C
ATOM    831  C   LYS A  52       4.743  -4.625   5.494  1.00  0.00           C
ATOM    832  O   LYS A  52       3.702  -4.732   4.793  1.00  0.00           O
ATOM    833  CB  LYS A  52       5.095  -7.094   5.516  1.00  0.00           C
ATOM    834  CG  LYS A  52       5.852  -6.934   4.207  1.00  0.00           C
ATOM    835  CD  LYS A  52       5.898  -8.259   3.425  1.00  0.00           C
ATOM    836  CE  LYS A  52       7.215  -8.927   3.529  1.00  0.00           C
ATOM    837  NZ  LYS A  52       7.431  -9.451   4.887  1.00  0.00           N
ATOM    838  H   LYS A  52       3.135  -6.057   7.187  1.00  0.00           H
ATOM    839  HA  LYS A  52       6.090  -5.694   6.783  1.00  0.00           H
ATOM    840  HB2 LYS A  52       5.534  -7.897   6.100  1.00  0.00           H
ATOM    841  HB3 LYS A  52       4.043  -7.313   5.292  1.00  0.00           H
ATOM    842  HG2 LYS A  52       5.339  -6.204   3.584  1.00  0.00           H
ATOM    843  HG3 LYS A  52       6.880  -6.647   4.382  1.00  0.00           H
ATOM    844  HD2 LYS A  52       5.101  -8.879   3.835  1.00  0.00           H
ATOM    845  HD3 LYS A  52       5.653  -8.035   2.408  1.00  0.00           H
ATOM    846  HE2 LYS A  52       7.292  -9.709   2.787  1.00  0.00           H
ATOM    847  HE3 LYS A  52       7.975  -8.146   3.318  1.00  0.00           H
ATOM    848  HZ1 LYS A  52       6.803  -8.913   5.411  1.00  0.00           H
ATOM    849  HZ2 LYS A  52       7.157 -10.374   4.816  1.00  0.00           H
ATOM    850  HZ3 LYS A  52       8.350  -9.260   5.071  1.00  0.00           H
ATOM    851  N   TYR A  53       5.779  -3.930   5.033  1.00  0.00           N
ATOM    852  CA  TYR A  53       5.613  -2.899   4.026  1.00  0.00           C
ATOM    853  C   TYR A  53       6.582  -3.102   2.861  1.00  0.00           C
ATOM    854  O   TYR A  53       7.740  -3.431   3.062  1.00  0.00           O
ATOM    855  CB  TYR A  53       6.007  -1.503   4.687  1.00  0.00           C
ATOM    856  CG  TYR A  53       4.826  -0.778   5.262  1.00  0.00           C
ATOM    857  CD1 TYR A  53       4.343  -1.093   6.557  1.00  0.00           C
ATOM    858  CD2 TYR A  53       4.108   0.184   4.540  1.00  0.00           C
ATOM    859  CE1 TYR A  53       3.882   0.015   7.323  1.00  0.00           C
ATOM    860  CE2 TYR A  53       3.221   1.026   5.228  1.00  0.00           C
ATOM    861  CZ  TYR A  53       3.178   0.993   6.624  1.00  0.00           C
ATOM    862  OH  TYR A  53       2.729   2.074   7.353  1.00  0.00           O
ATOM    863  H   TYR A  53       6.630  -3.827   5.588  1.00  0.00           H
ATOM    864  HA  TYR A  53       4.632  -2.787   3.713  1.00  0.00           H
ATOM    865  HB2 TYR A  53       6.688  -1.752   5.478  1.00  0.00           H
ATOM    866  HB3 TYR A  53       6.495  -0.916   3.931  1.00  0.00           H
ATOM    867  HD1 TYR A  53       4.786  -1.903   7.104  1.00  0.00           H
ATOM    868  HD2 TYR A  53       4.170   0.221   3.475  1.00  0.00           H
ATOM    869  HE1 TYR A  53       3.803  -0.089   8.381  1.00  0.00           H
ATOM    870  HE2 TYR A  53       2.507   1.596   4.673  1.00  0.00           H
ATOM    871  HH  TYR A  53       3.600   2.740   7.321  1.00  0.00           H
ATOM    872  N   VAL A  54       6.137  -2.636   1.693  1.00  0.00           N
ATOM    873  CA  VAL A  54       6.966  -2.622   0.495  1.00  0.00           C
ATOM    874  C   VAL A  54       6.619  -1.407  -0.366  1.00  0.00           C
ATOM    875  O   VAL A  54       5.506  -0.878  -0.313  1.00  0.00           O
ATOM    876  CB  VAL A  54       6.997  -3.943  -0.212  1.00  0.00           C
ATOM    877  CG1 VAL A  54       6.298  -5.080   0.520  1.00  0.00           C
ATOM    878  CG2 VAL A  54       6.486  -3.879  -1.656  1.00  0.00           C
ATOM    879  H   VAL A  54       5.187  -2.328   1.580  1.00  0.00           H
ATOM    880  HA  VAL A  54       8.009  -2.420   0.890  1.00  0.00           H
ATOM    881  HB  VAL A  54       8.067  -4.250  -0.287  1.00  0.00           H
ATOM    882 HG11 VAL A  54       5.347  -4.748   0.907  1.00  0.00           H
ATOM    883 HG12 VAL A  54       6.114  -5.884  -0.221  1.00  0.00           H
ATOM    884 HG13 VAL A  54       6.932  -5.464   1.302  1.00  0.00           H
ATOM    885 HG21 VAL A  54       5.637  -3.200  -1.716  1.00  0.00           H
ATOM    886 HG22 VAL A  54       7.277  -3.557  -2.313  1.00  0.00           H
ATOM    887 HG23 VAL A  54       6.148  -4.884  -1.933  1.00  0.00           H
ATOM    888  N   CYS A  55       7.607  -0.864  -1.086  1.00  0.00           N
ATOM    889  CA  CYS A  55       7.398   0.413  -1.762  1.00  0.00           C
ATOM    890  C   CYS A  55       8.137   0.520  -3.082  1.00  0.00           C
ATOM    891  O   CYS A  55       9.201  -0.116  -3.259  1.00  0.00           O
ATOM    892  CB  CYS A  55       7.790   1.545  -0.796  1.00  0.00           C
ATOM    893  SG  CYS A  55       8.922   1.026   0.519  1.00  0.00           S
ATOM    894  H   CYS A  55       8.474  -1.315  -1.223  1.00  0.00           H
ATOM    895  HA  CYS A  55       6.327   0.517  -1.950  1.00  0.00           H
ATOM    896  HB2 CYS A  55       8.268   2.312  -1.382  1.00  0.00           H
ATOM    897  HB3 CYS A  55       6.865   1.895  -0.354  1.00  0.00           H
ATOM    898  N   CYS A  56       7.351   0.785  -4.149  1.00  0.00           N
ATOM    899  CA  CYS A  56       7.847   0.861  -5.481  1.00  0.00           C
ATOM    900  C   CYS A  56       8.194   2.294  -5.897  1.00  0.00           C
ATOM    901  O   CYS A  56       7.948   3.260  -5.201  1.00  0.00           O
ATOM    902  CB  CYS A  56       6.830   0.255  -6.466  1.00  0.00           C
ATOM    903  SG  CYS A  56       7.576  -0.740  -7.816  1.00  0.00           S
ATOM    904  H   CYS A  56       6.530   1.383  -3.954  1.00  0.00           H
ATOM    905  HA  CYS A  56       8.733   0.265  -5.613  1.00  0.00           H
ATOM    906  HB2 CYS A  56       6.172  -0.379  -5.942  1.00  0.00           H
ATOM    907  HB3 CYS A  56       6.345   1.105  -6.926  1.00  0.00           H
ATOM    908  N   SER A  57       8.363   2.413  -7.242  1.00  0.00           N
ATOM    909  CA  SER A  57       8.764   3.652  -7.846  1.00  0.00           C
ATOM    910  C   SER A  57       7.735   4.138  -8.864  1.00  0.00           C
ATOM    911  O   SER A  57       7.623   5.326  -9.151  1.00  0.00           O
ATOM    912  CB  SER A  57      10.125   3.569  -8.506  1.00  0.00           C
ATOM    913  OG  SER A  57      10.978   4.633  -8.120  1.00  0.00           O
ATOM    914  H   SER A  57       8.465   1.558  -7.778  1.00  0.00           H
ATOM    915  HA  SER A  57       8.815   4.415  -7.053  1.00  0.00           H
ATOM    916  HB2 SER A  57      10.587   2.621  -8.251  1.00  0.00           H
ATOM    917  HB3 SER A  57      10.003   3.616  -9.606  1.00  0.00           H
ATOM    918  HG  SER A  57      11.687   4.667  -8.968  1.00  0.00           H
ATOM    919  N   THR A  58       7.098   3.179  -9.533  1.00  0.00           N
ATOM    920  CA  THR A  58       6.299   3.498 -10.708  1.00  0.00           C
ATOM    921  C   THR A  58       4.831   3.497 -10.308  1.00  0.00           C
ATOM    922  O   THR A  58       4.409   3.319  -9.189  1.00  0.00           O
ATOM    923  CB  THR A  58       6.566   2.519 -11.880  1.00  0.00           C
ATOM    924  OG1 THR A  58       5.316   1.814 -12.180  1.00  0.00           O
ATOM    925  CG2 THR A  58       7.701   1.513 -11.589  1.00  0.00           C
ATOM    926  H   THR A  58       7.228   2.212  -9.368  1.00  0.00           H
ATOM    927  HA  THR A  58       6.555   4.526 -11.018  1.00  0.00           H
ATOM    928  HB  THR A  58       6.851   3.082 -12.775  1.00  0.00           H
ATOM    929  HG1 THR A  58       5.872   1.071 -12.562  1.00  0.00           H
ATOM    930 HG21 THR A  58       8.147   1.726 -10.617  1.00  0.00           H
ATOM    931 HG22 THR A  58       7.284   0.517 -11.604  1.00  0.00           H
ATOM    932 HG23 THR A  58       8.468   1.638 -12.348  1.00  0.00           H
ATOM    933  N   ASP A  59       4.016   3.754 -11.368  1.00  0.00           N
ATOM    934  CA  ASP A  59       2.650   4.020 -11.105  1.00  0.00           C
ATOM    935  C   ASP A  59       1.881   2.780 -10.691  1.00  0.00           C
ATOM    936  O   ASP A  59       2.140   1.682 -11.161  1.00  0.00           O
ATOM    937  CB  ASP A  59       1.949   4.889 -12.126  1.00  0.00           C
ATOM    938  CG  ASP A  59       2.833   5.641 -13.095  1.00  0.00           C
ATOM    939  OD1 ASP A  59       3.448   4.900 -13.940  1.00  0.00           O
ATOM    940  OD2 ASP A  59       2.422   6.765 -13.544  1.00  0.00           O
ATOM    941  H   ASP A  59       4.396   3.783 -12.282  1.00  0.00           H
ATOM    942  HA  ASP A  59       2.666   4.672 -10.161  1.00  0.00           H
ATOM    943  HB2 ASP A  59       1.238   4.286 -12.689  1.00  0.00           H
ATOM    944  HB3 ASP A  59       1.373   5.640 -11.536  1.00  0.00           H
ATOM    945  N   LYS A  60       1.201   2.924  -9.529  1.00  0.00           N
ATOM    946  CA  LYS A  60       0.332   1.801  -9.106  1.00  0.00           C
ATOM    947  C   LYS A  60       1.224   0.557  -8.943  1.00  0.00           C
ATOM    948  O   LYS A  60       0.766  -0.548  -8.775  1.00  0.00           O
ATOM    949  CB  LYS A  60      -0.671   1.554 -10.239  1.00  0.00           C
ATOM    950  CG  LYS A  60      -0.336   0.364 -11.143  1.00  0.00           C
ATOM    951  CD  LYS A  60      -0.920   0.491 -12.539  1.00  0.00           C
ATOM    952  CE  LYS A  60      -2.377   0.627 -12.606  1.00  0.00           C
ATOM    953  NZ  LYS A  60      -3.099  -0.599 -12.263  1.00  0.00           N
ATOM    954  H   LYS A  60       0.925   3.831  -9.225  1.00  0.00           H
ATOM    955  HA  LYS A  60      -0.151   2.037  -8.208  1.00  0.00           H
ATOM    956  HB2 LYS A  60      -1.651   1.384  -9.818  1.00  0.00           H
ATOM    957  HB3 LYS A  60      -0.688   2.462 -10.865  1.00  0.00           H
ATOM    958  HG2 LYS A  60       0.741   0.277 -11.236  1.00  0.00           H
ATOM    959  HG3 LYS A  60      -0.743  -0.542 -10.672  1.00  0.00           H
ATOM    960  HD2 LYS A  60      -0.427   1.357 -13.016  1.00  0.00           H
ATOM    961  HD3 LYS A  60      -0.592  -0.376 -13.109  1.00  0.00           H
ATOM    962  HE2 LYS A  60      -2.685   1.452 -11.939  1.00  0.00           H
ATOM    963  HE3 LYS A  60      -2.651   0.924 -13.640  1.00  0.00           H
ATOM    964  HZ1 LYS A  60      -2.829  -0.793 -11.367  1.00  0.00           H
ATOM    965  HZ2 LYS A  60      -4.028  -0.332 -12.407  1.00  0.00           H
ATOM    966  HZ3 LYS A  60      -2.793  -1.243 -12.922  1.00  0.00           H
ATOM    967  N   CYS A  61       2.505   0.886  -8.673  1.00  0.00           N
ATOM    968  CA  CYS A  61       3.577  -0.090  -8.568  1.00  0.00           C
ATOM    969  C   CYS A  61       3.513  -0.836  -7.265  1.00  0.00           C
ATOM    970  O   CYS A  61       4.025  -1.974  -7.155  1.00  0.00           O
ATOM    971  CB  CYS A  61       4.920   0.528  -8.885  1.00  0.00           C
ATOM    972  SG  CYS A  61       6.259  -0.605  -9.402  1.00  0.00           S
ATOM    973  H   CYS A  61       2.780   1.829  -8.911  1.00  0.00           H
ATOM    974  HA  CYS A  61       3.373  -0.820  -9.405  1.00  0.00           H
ATOM    975  HB2 CYS A  61       4.811   1.230  -9.711  1.00  0.00           H
ATOM    976  HB3 CYS A  61       5.282   1.015  -7.979  1.00  0.00           H
ATOM    977  N   ASN A  62       3.034  -0.214  -6.189  1.00  0.00           N
ATOM    978  CA  ASN A  62       2.997  -0.833  -4.876  1.00  0.00           C
ATOM    979  C   ASN A  62       2.292  -2.204  -4.993  1.00  0.00           C
ATOM    980  O   ASN A  62       1.419  -2.354  -5.871  1.00  0.00           O
ATOM    981  CB  ASN A  62       2.333   0.065  -3.832  1.00  0.00           C
ATOM    982  CG  ASN A  62       1.373   1.098  -4.343  1.00  0.00           C
ATOM    983  OD1 ASN A  62       0.670   0.789  -5.398  1.00  0.00           O
ATOM    984  ND2 ASN A  62       0.655   1.766  -3.390  1.00  0.00           N
ATOM    985  H   ASN A  62       2.496   0.630  -6.252  1.00  0.00           H
ATOM    986  HA  ASN A  62       4.001  -1.014  -4.547  1.00  0.00           H
ATOM    987  HB2 ASN A  62       1.745  -0.613  -3.175  1.00  0.00           H
ATOM    988  HB3 ASN A  62       3.140   0.490  -3.220  1.00  0.00           H
ATOM    989 HD21 ASN A  62       0.323   1.246  -2.602  1.00  0.00           H
ATOM    990 HD22 ASN A  62       0.020   2.487  -3.742  1.00  0.00           H
ATOM    991  OXT ASN A  62       2.586  -3.127  -4.236  1.00  0.00           O
CONECT   49   48  352
CONECT  251  250  669
CONECT  352   49  351
CONECT  669  251  668
CONECT  715  714  893
CONECT  893  715  892
CONECT  903  902  972
CONECT  972  903  971
END
