# Supplementary material for: Constant pH Simulation with FMM Electrostatics in GROMACS. (A) Design and Applications
Source: J Chem Theory Comput. 2025 Feb 7;21(4):1762–86. doi: 10.1021/acs.jctc.4c01318 (PMC11866755; doi:10.1021/acs.jctc.4c01318)
Supplement: Supplementary file 3 — ct4c01318_si_003.zip [file ct4c01318_si_003.zip › mdp_template_titr/gEaHg.pdb]

COMPND    UNNAMED
AUTHOR    GENERATED BY OPEN BABEL 2.4.1
ATOM      1  N   GLY A   1       8.092   0.031   5.009  1.00  0.00           N  
ATOM      2  CA  GLY A   1       7.154   0.920   4.360  1.00  0.00           C  
ATOM      3  C   GLY A   1       5.852   0.182   4.067  1.00  0.00           C  
ATOM      4  O   GLY A   1       5.661  -0.997   4.355  1.00  0.00           O  
ATOM      5  HA1 GLY A   1       6.958   1.770   5.023  1.00  0.00           H  
ATOM      6  HA2 GLY A   1       7.596   1.278   3.426  1.00  0.00           H  
ATOM      7  H   GLY A   1       7.793  -0.923   5.187  1.00  0.00           H  
ATOM      8  HN  GLY A   1       9.039   0.345   5.205  1.00  0.00           H  
ATOM      9  N   GLU A   2       4.840   0.821   3.466  1.00  0.00           N  
ATOM     10  CA  GLU A   2       3.593   0.114   3.185  1.00  0.00           C  
ATOM     11  C   GLU A   2       2.660   1.135   2.497  1.00  0.00           C  
ATOM     12  O   GLU A   2       2.998   2.298   2.273  1.00  0.00           O  
ATOM     13  CB  GLU A   2       2.985  -0.477   4.466  1.00  0.00           C  
ATOM     14  HB1 GLU A   2       3.727  -0.520   5.274  1.00  0.00           H  
ATOM     15  HB2 GLU A   2       2.182   0.169   4.844  1.00  0.00           H  
ATOM     16  CG  GLU A   2       2.466  -1.895   4.234  1.00  0.00           C  
ATOM     17  HG1 GLU A   2       1.822  -1.961   3.351  1.00  0.00           H  
ATOM     18  HG2 GLU A   2       3.304  -2.582   4.069  1.00  0.00           H  
ATOM     19  CD  GLU A   2       1.656  -2.352   5.412  1.00  0.00           C  
ATOM     20  OE2 GLU A   2       0.623  -1.834   5.803  1.00  0.00           O1-
ATOM     21  OE1 GLU A   2       2.177  -3.423   6.031  1.00  0.00           O  
ATOM     22  HE1 GLU A   2       1.569  -3.603   6.779  1.00  0.00           H7-
ATOM     23  H   GLU A   2       4.879   1.804   3.205  1.00  0.00           H  
ATOM     24  HA  GLU A   2       3.827  -0.670   2.454  1.00  0.00           H  
ATOM     25  N   ALA A   3       1.428   0.767   2.118  1.00  0.00           N  
ATOM     26  CA  ALA A   3       0.548   1.729   1.470  1.00  0.00           C  
ATOM     27  C   ALA A   3      -0.780   1.021   1.157  1.00  0.00           C  
ATOM     28  O   ALA A   3      -0.998  -0.157   1.434  1.00  0.00           O  
ATOM     29  HN  ALA A   3       1.131  -0.202   2.196  1.00  0.00           H  
ATOM     30  HA  ALA A   3       0.350   2.543   2.176  1.00  0.00           H  
ATOM     31  CB  ALA A   3       1.176   2.283   0.197  1.00  0.00           C  
ATOM     32  1HB ALA A   3       2.136   2.768   0.406  1.00  0.00           H  
ATOM     33  2HB ALA A   3       1.360   1.485  -0.531  1.00  0.00           H  
ATOM     34  3HB ALA A   3       0.523   3.022  -0.280  1.00  0.00           H  
ATOM     35  N   HIS A   4      -1.771   1.692   0.554  1.00  0.00           N  
ATOM     36  CA  HIS A   4      -3.034   1.019   0.257  1.00  0.00           C  
ATOM     37  C   HIS A   4      -3.971   2.025  -0.428  1.00  0.00           C  
ATOM     38  O   HIS A   4      -3.653   3.189  -0.660  1.00  0.00           O  
ATOM     39  CB  HIS A   4      -3.694   0.434   1.521  1.00  0.00           C  
ATOM     40  HB1 HIS A   4      -4.669   0.899   1.713  1.00  0.00           H  
ATOM     41  HB2 HIS A   4      -3.086   0.637   2.413  1.00  0.00           H  
ATOM     42  CG  HIS A   4      -3.879  -1.042   1.411  1.00  0.00           C  
ATOM     43  ND1 HIS A   4      -2.819  -1.916   1.352  1.00  0.00           N  
ATOM     44  CE1 HIS A   4      -3.333  -3.173   1.218  1.00  0.00           C  
ATOM     45  HE1 HIS A   4      -2.707  -4.050   1.131  1.00  0.00           H  
ATOM     46  NE2 HIS A   4      -4.647  -3.158   1.208  1.00  0.00           N  
ATOM     47  CD2 HIS A   4      -4.998  -1.841   1.344  1.00  0.00           C  
ATOM     48  HD2 HIS A   4      -6.038  -1.540   1.378  1.00  0.00           H  
ATOM     49  HD1 HIS A   4      -1.833  -1.660   1.365  1.00  0.00           H  
ATOM     50  H   HIS A   4      -1.737   2.698   0.408  1.00  0.00           H  
ATOM     51  HA  HIS A   4      -2.804   0.243  -0.485  1.00  0.00           H  
ATOM     52  N   GLY A   5      -5.201   1.646  -0.803  1.00  0.00           N  
ATOM     53  CA  GLY A   5      -6.084   2.594  -1.448  1.00  0.00           C  
ATOM     54  C   GLY A   5      -7.416   1.926  -1.774  1.00  0.00           C  
ATOM     55  O   GLY A   5      -7.669   0.752  -1.514  1.00  0.00           O  
ATOM     56  HA1 GLY A   5      -6.249   3.438  -0.770  1.00  0.00           H  
ATOM     57  HA2 GLY A   5      -5.610   2.948  -2.368  1.00  0.00           H  
ATOM     58  H   GLY A   5      -5.549   0.704  -0.649  1.00  0.00           H  
ATOM     59  OXT GLY A   5      -8.342   2.698  -2.383  1.00  0.00           O  
ATOM     60  HO  GLY A   5      -8.123   3.715  -2.608  1.00  0.00           H  
