# Supplementary material for: Constant pH Simulation with FMM Electrostatics in GROMACS. (A) Design and Applications
Source: J Chem Theory Comput. 2025 Feb 7;21(4):1762–86. doi: 10.1021/acs.jctc.4c01318 (PMC11866755; doi:10.1021/acs.jctc.4c01318)
Supplement: Supplementary file 3 — ct4c01318_si_003.zip [file ct4c01318_si_003.zip › mdp_template_titr/SNaseDPHS.pdb]

HEADER    HYDROLASE                               14-NOV-07   3BDC              
TITLE     CRYSTAL STRUCTURE OF STAPHYLOCOCCAL NUCLEASE VARIANT DELTA+PHS AT     
TITLE    2 CRYOGENIC TEMPERATURE                                                
COMPND    MOL_ID: 1;                                                            
COMPND   2 MOLECULE: THERMONUCLEASE;                                            
COMPND   3 CHAIN: A;                                                            
COMPND   4 SYNONYM: TNASE, MICROCOCCAL NUCLEASE, STAPHYLOCOCCAL NUCLEASE;       
COMPND   5 EC: 3.1.31.1;                                                        
COMPND   6 ENGINEERED: YES;                                                     
COMPND   7 MUTATION: YES                                                        
SOURCE    MOL_ID: 1;                                                            
SOURCE   2 ORGANISM_SCIENTIFIC: STAPHYLOCOCCUS AUREUS;                          
SOURCE   3 EXPRESSION_SYSTEM: ESCHERICHIA COLI;                                 
SOURCE   4 EXPRESSION_SYSTEM_STRAIN: BL21(DE3);                                 
SOURCE   5 EXPRESSION_SYSTEM_VECTOR_TYPE: PLASMID;                              
SOURCE   6 EXPRESSION_SYSTEM_PLASMID: PET24A+                                   
KEYWDS    STAPHYLOCOCCAL NUCLEASE, HYPERSTABLE VARIANT, HYDROLASE, PDTP         
EXPDTA    X-RAY DIFFRACTION                                                     
AUTHOR    V.KHANGULOV,J.L.SCHLESSMAN,B.E.GARCIA-MORENO                          
REVDAT   4   20-OCT-21 3BDC    1       REMARK SEQADV                            
REVDAT   3   06-OCT-09 3BDC    1       JRNL                                     
REVDAT   2   24-FEB-09 3BDC    1       VERSN                                    
REVDAT   1   04-NOV-08 3BDC    0                                                
JRNL        AUTH   C.A.CASTANEDA,C.A.FITCH,A.MAJUMDAR,V.KHANGULOV,              
JRNL        AUTH 2 J.L.SCHLESSMAN,B.E.GARCIA-MORENO                             
JRNL        TITL   MOLECULAR DETERMINANTS OF THE PK(A) VALUES OF ASP AND GLU    
JRNL        TITL 2 RESIDUES IN STAPHYLOCOCCAL NUCLEASE.                         
JRNL        REF    PROTEINS                      V.  77   570 2009              
JRNL        REFN                   ISSN 0887-3585                               
JRNL        PMID   19533744                                                     
JRNL        DOI    10.1002/PROT.22470                                           
REMARK   2                                                                      
REMARK   2 RESOLUTION.    1.80 ANGSTROMS.                                       
REMARK   3                                                                      
REMARK   3 REFINEMENT.                                                          
REMARK   3   PROGRAM     : REFMAC 5.2.0019                                      
REMARK   3   AUTHORS     : MURSHUDOV,SKUBAK,LEBEDEV,PANNU,STEINER,              
REMARK   3               : NICHOLLS,WINN,LONG,VAGIN                             
REMARK   3                                                                      
REMARK   3    REFINEMENT TARGET : MAXIMUM LIKELIHOOD                            
REMARK   3                                                                      
REMARK   3  DATA USED IN REFINEMENT.                                            
REMARK   3   RESOLUTION RANGE HIGH (ANGSTROMS) : 1.80                           
REMARK   3   RESOLUTION RANGE LOW  (ANGSTROMS) : 31.01                          
REMARK   3   DATA CUTOFF            (SIGMA(F)) : NULL                           
REMARK   3   COMPLETENESS FOR RANGE        (%) : 93.3                           
REMARK   3   NUMBER OF REFLECTIONS             : 10735                          
REMARK   3                                                                      
REMARK   3  FIT TO DATA USED IN REFINEMENT.                                     
REMARK   3   CROSS-VALIDATION METHOD          : THROUGHOUT                      
REMARK   3   FREE R VALUE TEST SET SELECTION  : RANDOM                          
REMARK   3   R VALUE     (WORKING + TEST SET) : 0.196                           
REMARK   3   R VALUE            (WORKING SET) : 0.190                           
REMARK   3   FREE R VALUE                     : 0.251                           
REMARK   3   FREE R VALUE TEST SET SIZE   (%) : 9.900                           
REMARK   3   FREE R VALUE TEST SET COUNT      : 1179                            
REMARK   3                                                                      
REMARK   3  FIT IN THE HIGHEST RESOLUTION BIN.                                  
REMARK   3   TOTAL NUMBER OF BINS USED           : 20                           
REMARK   3   BIN RESOLUTION RANGE HIGH       (A) : 1.80                         
REMARK   3   BIN RESOLUTION RANGE LOW        (A) : 1.85                         
REMARK   3   REFLECTION IN BIN     (WORKING SET) : 737                          
REMARK   3   BIN COMPLETENESS (WORKING+TEST) (%) : 85.15                        
REMARK   3   BIN R VALUE           (WORKING SET) : 0.2730                       
REMARK   3   BIN FREE R VALUE SET COUNT          : 83                           
REMARK   3   BIN FREE R VALUE                    : 0.3620                       
REMARK   3                                                                      
REMARK   3  NUMBER OF NON-HYDROGEN ATOMS USED IN REFINEMENT.                    
REMARK   3   PROTEIN ATOMS            : 1033                                    
REMARK   3   NUCLEIC ACID ATOMS       : 0                                       
REMARK   3   HETEROGEN ATOMS          : 26                                      
REMARK   3   SOLVENT ATOMS            : 106                                     
REMARK   3                                                                      
REMARK   3  B VALUES.                                                           
REMARK   3   FROM WILSON PLOT           (A**2) : NULL                           
REMARK   3   MEAN B VALUE      (OVERALL, A**2) : 22.94                          
REMARK   3   OVERALL ANISOTROPIC B VALUE.                                       
REMARK   3    B11 (A**2) : 0.00000                                              
REMARK   3    B22 (A**2) : 0.00000                                              
REMARK   3    B33 (A**2) : 0.01000                                              
REMARK   3    B12 (A**2) : 0.00000                                              
REMARK   3    B13 (A**2) : 0.01000                                              
REMARK   3    B23 (A**2) : 0.00000                                              
REMARK   3                                                                      
REMARK   3  ESTIMATED OVERALL COORDINATE ERROR.                                 
REMARK   3   ESU BASED ON R VALUE                            (A): 0.160         
REMARK   3   ESU BASED ON FREE R VALUE                       (A): 0.159         
REMARK   3   ESU BASED ON MAXIMUM LIKELIHOOD                 (A): 0.113         
REMARK   3   ESU FOR B VALUES BASED ON MAXIMUM LIKELIHOOD (A**2): 3.707         
REMARK   3                                                                      
REMARK   3 CORRELATION COEFFICIENTS.                                            
REMARK   3   CORRELATION COEFFICIENT FO-FC      : 0.953                         
REMARK   3   CORRELATION COEFFICIENT FO-FC FREE : 0.920                         
REMARK   3                                                                      
REMARK   3  RMS DEVIATIONS FROM IDEAL VALUES        COUNT    RMS    WEIGHT      
REMARK   3   BOND LENGTHS REFINED ATOMS        (A):  1093 ; 0.017 ; 0.022       
REMARK   3   BOND LENGTHS OTHERS               (A):  NULL ;  NULL ;  NULL       
REMARK   3   BOND ANGLES REFINED ATOMS   (DEGREES):  1474 ; 1.772 ; 2.006       
REMARK   3   BOND ANGLES OTHERS          (DEGREES):  NULL ;  NULL ;  NULL       
REMARK   3   TORSION ANGLES, PERIOD 1    (DEGREES):   133 ; 5.907 ; 5.000       
REMARK   3   TORSION ANGLES, PERIOD 2    (DEGREES):    47 ;34.112 ;24.894       
REMARK   3   TORSION ANGLES, PERIOD 3    (DEGREES):   214 ;16.675 ;15.000       
REMARK   3   TORSION ANGLES, PERIOD 4    (DEGREES):     5 ; 9.345 ;15.000       
REMARK   3   CHIRAL-CENTER RESTRAINTS       (A**3):   160 ; 0.121 ; 0.200       
REMARK   3   GENERAL PLANES REFINED ATOMS      (A):   789 ; 0.006 ; 0.020       
REMARK   3   GENERAL PLANES OTHERS             (A):  NULL ;  NULL ;  NULL       
REMARK   3   NON-BONDED CONTACTS REFINED ATOMS (A):   466 ; 0.230 ; 0.200       
REMARK   3   NON-BONDED CONTACTS OTHERS        (A):  NULL ;  NULL ;  NULL       
REMARK   3   NON-BONDED TORSION REFINED ATOMS  (A):   737 ; 0.310 ; 0.200       
REMARK   3   NON-BONDED TORSION OTHERS         (A):  NULL ;  NULL ;  NULL       
REMARK   3   H-BOND (X...Y) REFINED ATOMS      (A):   119 ; 0.139 ; 0.200       
REMARK   3   H-BOND (X...Y) OTHERS             (A):  NULL ;  NULL ;  NULL       
REMARK   3   POTENTIAL METAL-ION REFINED ATOMS (A):  NULL ;  NULL ;  NULL       
REMARK   3   POTENTIAL METAL-ION OTHERS        (A):  NULL ;  NULL ;  NULL       
REMARK   3   SYMMETRY VDW REFINED ATOMS        (A):    13 ; 0.121 ; 0.200       
REMARK   3   SYMMETRY VDW OTHERS               (A):  NULL ;  NULL ;  NULL       
REMARK   3   SYMMETRY H-BOND REFINED ATOMS     (A):    12 ; 0.135 ; 0.200       
REMARK   3   SYMMETRY H-BOND OTHERS            (A):  NULL ;  NULL ;  NULL       
REMARK   3   SYMMETRY METAL-ION REFINED ATOMS  (A):  NULL ;  NULL ;  NULL       
REMARK   3   SYMMETRY METAL-ION OTHERS         (A):  NULL ;  NULL ;  NULL       
REMARK   3                                                                      
REMARK   3  ISOTROPIC THERMAL FACTOR RESTRAINTS.     COUNT   RMS    WEIGHT      
REMARK   3   MAIN-CHAIN BOND REFINED ATOMS  (A**2):   662 ; 1.110 ; 1.500       
REMARK   3   MAIN-CHAIN BOND OTHER ATOMS    (A**2):  NULL ;  NULL ;  NULL       
REMARK   3   MAIN-CHAIN ANGLE REFINED ATOMS (A**2):  1038 ; 1.629 ; 2.000       
REMARK   3   MAIN-CHAIN ANGLE OTHER ATOMS   (A**2):  NULL ;  NULL ;  NULL       
REMARK   3   SIDE-CHAIN BOND REFINED ATOMS  (A**2):   490 ; 2.535 ; 3.000       
REMARK   3   SIDE-CHAIN BOND OTHER ATOMS    (A**2):  NULL ;  NULL ;  NULL       
REMARK   3   SIDE-CHAIN ANGLE REFINED ATOMS (A**2):   433 ; 3.785 ; 4.500       
REMARK   3   SIDE-CHAIN ANGLE OTHER ATOMS   (A**2):  NULL ;  NULL ;  NULL       
REMARK   3   LONG RANGE B REFINED ATOMS     (A**2):  NULL ;  NULL ;  NULL       
REMARK   3   LONG RANGE B OTHER ATOMS       (A**2):  NULL ;  NULL ;  NULL       
REMARK   3                                                                      
REMARK   3 ANISOTROPIC THERMAL FACTOR RESTRAINTS.    COUNT   RMS   WEIGHT       
REMARK   3   RIGID-BOND RESTRAINTS          (A**2):  NULL ;  NULL ;  NULL       
REMARK   3   SPHERICITY; FREE ATOMS         (A**2):  NULL ;  NULL ;  NULL       
REMARK   3   SPHERICITY; BONDED ATOMS       (A**2):  NULL ;  NULL ;  NULL       
REMARK   3                                                                      
REMARK   3  NCS RESTRAINTS STATISTICS                                           
REMARK   3   NUMBER OF DIFFERENT NCS GROUPS : NULL                              
REMARK   3                                                                      
REMARK   3  TLS DETAILS                                                         
REMARK   3   NUMBER OF TLS GROUPS  : NULL                                       
REMARK   3                                                                      
REMARK   3  BULK SOLVENT MODELLING.                                             
REMARK   3   METHOD USED : MASK                                                 
REMARK   3   PARAMETERS FOR MASK CALCULATION                                    
REMARK   3   VDW PROBE RADIUS   : 1.20                                          
REMARK   3   ION PROBE RADIUS   : 0.80                                          
REMARK   3   SHRINKAGE RADIUS   : 0.80                                          
REMARK   3                                                                      
REMARK   3  OTHER REFINEMENT REMARKS: HYDROGENS HAVE BEEN ADDED IN THE RIDING   
REMARK   3  POSITIONS                                                           
REMARK   4                                                                      
REMARK   4 3BDC COMPLIES WITH FORMAT V. 3.30, 13-JUL-11                         
REMARK 100                                                                      
REMARK 100 THIS ENTRY HAS BEEN PROCESSED BY RCSB ON 10-DEC-07.                  
REMARK 100 THE DEPOSITION ID IS D_1000045379.                                   
REMARK 200                                                                      
REMARK 200 EXPERIMENTAL DETAILS                                                 
REMARK 200  EXPERIMENT TYPE                : X-RAY DIFFRACTION                  
REMARK 200  DATE OF DATA COLLECTION        : 05-SEP-07                          
REMARK 200  TEMPERATURE           (KELVIN) : 110                                
REMARK 200  PH                             : 8.0                                
REMARK 200  NUMBER OF CRYSTALS USED        : 1                                  
REMARK 200                                                                      
REMARK 200  SYNCHROTRON              (Y/N) : N                                  
REMARK 200  RADIATION SOURCE               : SEALED TUBE                        
REMARK 200  BEAMLINE                       : NULL                               
REMARK 200  X-RAY GENERATOR MODEL          : OTHER                              
REMARK 200  MONOCHROMATIC OR LAUE    (M/L) : M                                  
REMARK 200  WAVELENGTH OR RANGE        (A) : 1.5418                             
REMARK 200  MONOCHROMATOR                  : GE111                              
REMARK 200  OPTICS                         : MULTI-LAYER OPTICS                 
REMARK 200                                                                      
REMARK 200  DETECTOR TYPE                  : CCD                                
REMARK 200  DETECTOR MANUFACTURER          : BRUKER APEX II                     
REMARK 200  INTENSITY-INTEGRATION SOFTWARE : SAINT                              
REMARK 200  DATA SCALING SOFTWARE          : SAINT                              
REMARK 200                                                                      
REMARK 200  NUMBER OF UNIQUE REFLECTIONS   : 14206                              
REMARK 200  RESOLUTION RANGE HIGH      (A) : 1.800                              
REMARK 200  RESOLUTION RANGE LOW       (A) : 31.500                             
REMARK 200  REJECTION CRITERIA  (SIGMA(I)) : 0.000                              
REMARK 200                                                                      
REMARK 200 OVERALL.                                                             
REMARK 200  COMPLETENESS FOR RANGE     (%) : 99.4                               
REMARK 200  DATA REDUNDANCY                : 13.18                              
REMARK 200  R MERGE                    (I) : NULL                               
REMARK 200  R SYM                      (I) : 0.15200                            
REMARK 200  <I/SIGMA(I)> FOR THE DATA SET  : 51.8980                            
REMARK 200                                                                      
REMARK 200 IN THE HIGHEST RESOLUTION SHELL.                                     
REMARK 200  HIGHEST RESOLUTION SHELL, RANGE HIGH (A) : 1.80                     
REMARK 200  HIGHEST RESOLUTION SHELL, RANGE LOW  (A) : 1.90                     
REMARK 200  COMPLETENESS FOR SHELL     (%) : 100.0                              
REMARK 200  DATA REDUNDANCY IN SHELL       : 7.86                               
REMARK 200  R MERGE FOR SHELL          (I) : NULL                               
REMARK 200  R SYM FOR SHELL            (I) : 0.41500                            
REMARK 200  <I/SIGMA(I)> FOR SHELL         : 6.220                              
REMARK 200                                                                      
REMARK 200 DIFFRACTION PROTOCOL: SINGLE WAVELENGTH                              
REMARK 200 METHOD USED TO DETERMINE THE STRUCTURE: MOLECULAR REPLACEMENT        
REMARK 200 SOFTWARE USED: PHASER                                                
REMARK 200 STARTING MODEL: 1TQO.PDB WHERE ALL WATERS REMOVED, ALL BS=20.0       
REMARK 200  A^2, AND E92A                                                       
REMARK 200                                                                      
REMARK 200 REMARK: NULL                                                         
REMARK 280                                                                      
REMARK 280 CRYSTAL                                                              
REMARK 280 SOLVENT CONTENT, VS   (%): 42.84                                     
REMARK 280 MATTHEWS COEFFICIENT, VM (ANGSTROMS**3/DA): 2.15                     
REMARK 280                                                                      
REMARK 280 CRYSTALLIZATION CONDITIONS: 17% MPD, 25 MM POTASSIUM PHOSPHATE,      
REMARK 280  CALCIUM CHLORIDE, PDTP, PH 8.0, VAPOR DIFFUSION, HANGING DROP,      
REMARK 280  TEMPERATURE 277K                                                    
REMARK 290                                                                      
REMARK 290 CRYSTALLOGRAPHIC SYMMETRY                                            
REMARK 290 SYMMETRY OPERATORS FOR SPACE GROUP: P 1 21 1                         
REMARK 290                                                                      
REMARK 290      SYMOP   SYMMETRY                                                
REMARK 290     NNNMMM   OPERATOR                                                
REMARK 290       1555   X,Y,Z                                                   
REMARK 290       2555   -X,Y+1/2,-Z                                             
REMARK 290                                                                      
REMARK 290     WHERE NNN -> OPERATOR NUMBER                                     
REMARK 290           MMM -> TRANSLATION VECTOR                                  
REMARK 290                                                                      
REMARK 290 CRYSTALLOGRAPHIC SYMMETRY TRANSFORMATIONS                            
REMARK 290 THE FOLLOWING TRANSFORMATIONS OPERATE ON THE ATOM/HETATM             
REMARK 290 RECORDS IN THIS ENTRY TO PRODUCE CRYSTALLOGRAPHICALLY                
REMARK 290 RELATED MOLECULES.                                                   
REMARK 290   SMTRY1   1  1.000000  0.000000  0.000000        0.00000            
REMARK 290   SMTRY2   1  0.000000  1.000000  0.000000        0.00000            
REMARK 290   SMTRY3   1  0.000000  0.000000  1.000000        0.00000            
REMARK 290   SMTRY1   2 -1.000000  0.000000  0.000000        0.00000            
REMARK 290   SMTRY2   2  0.000000  1.000000  0.000000       30.32550            
REMARK 290   SMTRY3   2  0.000000  0.000000 -1.000000        0.00000            
REMARK 290                                                                      
REMARK 290 REMARK: NULL                                                         
REMARK 300                                                                      
REMARK 300 BIOMOLECULE: 1                                                       
REMARK 300 SEE REMARK 350 FOR THE AUTHOR PROVIDED AND/OR PROGRAM                
REMARK 300 GENERATED ASSEMBLY INFORMATION FOR THE STRUCTURE IN                  
REMARK 300 THIS ENTRY. THE REMARK MAY ALSO PROVIDE INFORMATION ON               
REMARK 300 BURIED SURFACE AREA.                                                 
REMARK 350                                                                      
REMARK 350 COORDINATES FOR A COMPLETE MULTIMER REPRESENTING THE KNOWN           
REMARK 350 BIOLOGICALLY SIGNIFICANT OLIGOMERIZATION STATE OF THE                
REMARK 350 MOLECULE CAN BE GENERATED BY APPLYING BIOMT TRANSFORMATIONS          
REMARK 350 GIVEN BELOW.  BOTH NON-CRYSTALLOGRAPHIC AND                          
REMARK 350 CRYSTALLOGRAPHIC OPERATIONS ARE GIVEN.                               
REMARK 350                                                                      
REMARK 350 BIOMOLECULE: 1                                                       
REMARK 350 AUTHOR DETERMINED BIOLOGICAL UNIT: MONOMERIC                         
REMARK 350 SOFTWARE DETERMINED QUATERNARY STRUCTURE: MONOMERIC                  
REMARK 350 SOFTWARE USED: PISA                                                  
REMARK 350 APPLY THE FOLLOWING TO CHAINS: A                                     
REMARK 350   BIOMT1   1  1.000000  0.000000  0.000000        0.00000            
REMARK 350   BIOMT2   1  0.000000  1.000000  0.000000        0.00000            
REMARK 350   BIOMT3   1  0.000000  0.000000  1.000000        0.00000            
REMARK 465                                                                      
REMARK 465 MISSING RESIDUES                                                     
REMARK 465 THE FOLLOWING RESIDUES WERE NOT LOCATED IN THE                       
REMARK 465 EXPERIMENT. (M=MODEL NUMBER; RES=RESIDUE NAME; C=CHAIN               
REMARK 465 IDENTIFIER; SSSEQ=SEQUENCE NUMBER; I=INSERTION CODE.)                
REMARK 465                                                                      
REMARK 465   M RES C SSSEQI                                                     
REMARK 465     ALA A     1                                                      
REMARK 465     THR A     2                                                      
REMARK 465     SER A     3                                                      
REMARK 465     THR A     4                                                      
REMARK 465     LYS A     5                                                      
REMARK 465     LYS A     6                                                      
REMARK 465     GLU A   142                                                      
REMARK 465     ASP A   143                                                      
REMARK 465     ASN A   144                                                      
REMARK 465     ALA A   145                                                      
REMARK 465     ASP A   146                                                      
REMARK 465     SER A   147                                                      
REMARK 465     GLY A   148                                                      
REMARK 465     GLN A   149                                                      
REMARK 500                                                                      
REMARK 500 GEOMETRY AND STEREOCHEMISTRY                                         
REMARK 500 SUBTOPIC: TORSION ANGLES                                             
REMARK 500                                                                      
REMARK 500 TORSION ANGLES OUTSIDE THE EXPECTED RAMACHANDRAN REGIONS:            
REMARK 500 (M=MODEL NUMBER; RES=RESIDUE NAME; C=CHAIN IDENTIFIER;               
REMARK 500 SSEQ=SEQUENCE NUMBER; I=INSERTION CODE).                             
REMARK 500                                                                      
REMARK 500 STANDARD TABLE:                                                      
REMARK 500 FORMAT:(10X,I3,1X,A3,1X,A1,I4,A1,4X,F7.2,3X,F7.2)                    
REMARK 500                                                                      
REMARK 500 EXPECTED VALUES: GJ KLEYWEGT AND TA JONES (1996). PHI/PSI-           
REMARK 500 CHOLOGY: RAMACHANDRAN REVISITED. STRUCTURE 4, 1395 - 1400            
REMARK 500                                                                      
REMARK 500  M RES CSSEQI        PSI       PHI                                   
REMARK 500    ILE A  18      -72.98   -116.07                                   
REMARK 500    TYR A  54       -5.40     70.33                                   
REMARK 500    ASN A 138     -100.68     49.96                                   
REMARK 500                                                                      
REMARK 500 REMARK: NULL                                                         
REMARK 620                                                                      
REMARK 620 METAL COORDINATION                                                   
REMARK 620 (M=MODEL NUMBER; RES=RESIDUE NAME; C=CHAIN IDENTIFIER;               
REMARK 620 SSEQ=SEQUENCE NUMBER; I=INSERTION CODE):                             
REMARK 620                                                                      
REMARK 620 COORDINATION ANGLES FOR:  M RES CSSEQI METAL                         
REMARK 620                              CA A 150  CA                            
REMARK 620 N RES CSSEQI ATOM                                                    
REMARK 620 1 ASP A  21   OD2                                                    
REMARK 620 2 ASP A  40   OD1  83.4                                              
REMARK 620 3 THR A  41   O    87.8  75.2                                        
REMARK 620 4 GLU A  43   OE2 154.9 120.6 104.5                                  
REMARK 620 5 HOH A 157   O    76.0 136.4 140.3  80.8                            
REMARK 620 6 HOH A 162   O    78.1 137.2  65.9  87.0  75.3                      
REMARK 620 N                    1     2     3     4     5                       
REMARK 800                                                                      
REMARK 800 SITE                                                                 
REMARK 800 SITE_IDENTIFIER: AC1                                                 
REMARK 800 EVIDENCE_CODE: SOFTWARE                                              
REMARK 800 SITE_DESCRIPTION: BINDING SITE FOR RESIDUE CA A 150                  
REMARK 800                                                                      
REMARK 800 SITE_IDENTIFIER: AC2                                                 
REMARK 800 EVIDENCE_CODE: SOFTWARE                                              
REMARK 800 SITE_DESCRIPTION: BINDING SITE FOR RESIDUE THP A 151                 
REMARK 900                                                                      
REMARK 900 RELATED ENTRIES                                                      
REMARK 900 RELATED ID: 2RBM   RELATED DB: PDB                                   
REMARK 900 RELATED ID: 3C1E   RELATED DB: PDB                                   
REMARK 900 RELATED ID: 3C1F   RELATED DB: PDB                                   
REMARK 900 RELATED ID: 3D4D   RELATED DB: PDB                                   
REMARK 900 RELATED ID: 3D6C   RELATED DB: PDB                                   
REMARK 900 RELATED ID: 3DMU   RELATED DB: PDB                                   
REMARK 900 RELATED ID: 3E5S   RELATED DB: PDB                                   
REMARK 900 RELATED ID: 3EJI   RELATED DB: PDB                                   
REMARK 900 RELATED ID: 3ERO   RELATED DB: PDB                                   
REMARK 900 RELATED ID: 3ERQ   RELATED DB: PDB                                   
REMARK 900 RELATED ID: 3EVQ   RELATED DB: PDB                                   
DBREF  3BDC A    1   149  UNP    P00644   NUC_STAAW       83    231             
SEQADV 3BDC     A       UNP  P00644    THR   126 DELETION                       
SEQADV 3BDC     A       UNP  P00644    LYS   127 DELETION                       
SEQADV 3BDC     A       UNP  P00644    HIS   128 DELETION                       
SEQADV 3BDC     A       UNP  P00644    PRO   129 DELETION                       
SEQADV 3BDC     A       UNP  P00644    LYS   130 DELETION                       
SEQADV 3BDC     A       UNP  P00644    LYS   131 DELETION                       
SEQADV 3BDC PHE A   50  UNP  P00644    GLY   132 ENGINEERED MUTATION            
SEQADV 3BDC ASN A   51  UNP  P00644    VAL   133 ENGINEERED MUTATION            
SEQADV 3BDC GLY A  117  UNP  P00644    PRO   199 ENGINEERED MUTATION            
SEQADV 3BDC LEU A  124  UNP  P00644    HIS   206 ENGINEERED MUTATION            
SEQADV 3BDC ALA A  128  UNP  P00644    SER   210 ENGINEERED MUTATION            
SEQRES   1 A  143  ALA THR SER THR LYS LYS LEU HIS LYS GLU PRO ALA THR          
SEQRES   2 A  143  LEU ILE LYS ALA ILE ASP GLY ASP THR VAL LYS LEU MET          
SEQRES   3 A  143  TYR LYS GLY GLN PRO MET THR PHE ARG LEU LEU LEU VAL          
SEQRES   4 A  143  ASP THR PRO GLU PHE ASN GLU LYS TYR GLY PRO GLU ALA          
SEQRES   5 A  143  SER ALA PHE THR LYS LYS MET VAL GLU ASN ALA LYS LYS          
SEQRES   6 A  143  ILE GLU VAL GLU PHE ASP LYS GLY GLN ARG THR ASP LYS          
SEQRES   7 A  143  TYR GLY ARG GLY LEU ALA TYR ILE TYR ALA ASP GLY LYS          
SEQRES   8 A  143  MET VAL ASN GLU ALA LEU VAL ARG GLN GLY LEU ALA LYS          
SEQRES   9 A  143  VAL ALA TYR VAL TYR LYS GLY ASN ASN THR HIS GLU GLN          
SEQRES  10 A  143  LEU LEU ARG LYS ALA GLU ALA GLN ALA LYS LYS GLU LYS          
SEQRES  11 A  143  LEU ASN ILE TRP SER GLU ASP ASN ALA ASP SER GLY GLN          
HET     CA  A 150       1                                                       
HET    THP  A 151      25                                                       
HETNAM      CA CALCIUM ION                                                      
HETNAM     THP THYMIDINE-3',5'-DIPHOSPHATE                                      
FORMUL   2   CA    CA 2+                                                        
FORMUL   3  THP    C10 H16 N2 O11 P2                                            
FORMUL   4  HOH   *106(H2 O)                                                    
HELIX    1   1 TYR A   54  ALA A   69  1                                  16
HELIX    2   2 VAL A   99  GLN A  106  1                                   8
HELIX    3   3 HIS A  121  GLU A  135  1                                  15
HELIX    4   4 LEU A  137  SER A  141  1                                   5
SHEET    1   1 1 LYS A   9  ASP A  19  0
SHEET    2   2 1 THR A  22  TYR A  27  0
SHEET    3   3 1 GLN A  30  LEU A  36  0
SHEET    4   4 1 VAL A  39  ASP A  40  0
SHEET    5   5 1 ILE A  72  GLU A  75  0
SHEET    6   6 1 GLY A  88  ALA A  94  0
SHEET    7   7 1 LYS A  97  MET A  98  0
SHEET    8   8 1 LYS A 110  VAL A 111  0
LINK         OD2 ASP A  21                CA    CA A 150     1555   1555  2.90  
LINK         OD1 ASP A  40                CA    CA A 150     1555   1555  2.72  
LINK         O   THR A  41                CA    CA A 150     1555   1555  2.84  
LINK         OE2 GLU A  43                CA    CA A 150     1555   1555  2.93  
LINK        CA    CA A 150                 O   HOH A 157     1555   1555  2.79  
LINK        CA    CA A 150                 O   HOH A 162     1555   1555  2.66  
SITE     1 AC1  7 ASP A  21  ASP A  40  THR A  41  GLU A  43                    
SITE     2 AC1  7 THP A 151  HOH A 157  HOH A 162                               
SITE     1 AC2 18 ARG A  35  ASP A  40  LYS A  84  TYR A  85                    
SITE     2 AC2 18 ARG A  87  LEU A  89  TYR A 113  TYR A 115                    
SITE     3 AC2 18 LYS A 127   CA A 150  HOH A 157  HOH A 169                    
SITE     4 AC2 18 HOH A 177  HOH A 178  HOH A 179  HOH A 185                    
SITE     5 AC2 18 HOH A 199  HOH A 211                                          
CRYST1   31.097   60.651   36.948  90.00  94.44  90.00 P 1 21 1      2          
ORIGX1      1.000000  0.000000  0.000000        0.00000                         
ORIGX2      0.000000  1.000000  0.000000        0.00000                         
ORIGX3      0.000000  0.000000  1.000000        0.00000                         
SCALE1      0.032157  0.000000  0.002497        0.00000                         
SCALE2      0.000000  0.016488  0.000000        0.00000                         
SCALE3      0.000000  0.000000  0.027147        0.00000                         
ATOM      1  N   LEU A   7       1.077  -0.506  -8.638  1.00 29.12           N
ATOM      2  CA  LEU A   7       2.305  -1.003  -7.910  1.00 28.38           C
ATOM      3  C   LEU A   7       2.087  -2.394  -7.352  1.00 27.59           C
ATOM      4  O   LEU A   7       0.942  -2.816  -7.186  1.00 28.57           O
ATOM      5  CB  LEU A   7       2.673  -0.053  -6.770  1.00 28.47           C
ATOM      6  CG  LEU A   7       2.872   1.427  -7.118  1.00 28.53           C
ATOM      7  CD1 LEU A   7       3.434   2.138  -5.879  1.00 28.61           C
ATOM      8  CD2 LEU A   7       3.792   1.547  -8.311  1.00 23.73           C
ATOM      9  N   HIS A   8       3.157  -3.131  -7.090  1.00 26.37           N
ATOM     10  CA  HIS A   8       2.982  -4.451  -6.481  1.00 26.37           C
ATOM     11  C   HIS A   8       3.908  -4.688  -5.283  1.00 24.79           C
ATOM     12  O   HIS A   8       5.037  -4.169  -5.230  1.00 24.67           O
ATOM     13  CB  HIS A   8       3.024  -5.587  -7.523  1.00 27.04           C
ATOM     14  CG  HIS A   8       4.397  -5.889  -8.038  1.00 29.49           C
ATOM     15  ND1 HIS A   8       5.018  -5.124  -9.007  1.00 31.34           N
ATOM     16  CD2 HIS A   8       5.270  -6.882  -7.728  1.00 31.82           C
ATOM     17  CE1 HIS A   8       6.224  -5.611  -9.253  1.00 31.56           C
ATOM     18  NE2 HIS A   8       6.400  -6.686  -8.498  1.00 34.64           N
ATOM     19  N   LYS A   9       3.397  -5.446  -4.324  1.00 24.61           N
ATOM     20  CA  LYS A   9       4.147  -5.809  -3.131  1.00 24.23           C
ATOM     21  C   LYS A   9       5.011  -7.070  -3.317  1.00 24.30           C
ATOM     22  O   LYS A   9       4.530  -8.066  -3.837  1.00 24.27           O
ATOM     23  CB  LYS A   9       3.162  -6.025  -2.002  1.00 24.71           C
ATOM     24  CG  LYS A   9       2.617  -4.750  -1.440  1.00 24.11           C
ATOM     25  CD  LYS A   9       1.421  -5.073  -0.585  1.00 26.70           C
ATOM     26  CE  LYS A   9       0.587  -3.883  -0.374  1.00 27.16           C
ATOM     27  NZ  LYS A   9      -0.471  -4.207   0.622  1.00 31.09           N
ATOM     28  N   GLU A  10       6.262  -7.016  -2.858  1.00 22.83           N
ATOM     29  CA  GLU A  10       7.227  -8.095  -2.997  1.00 22.40           C
ATOM     30  C   GLU A  10       7.734  -8.538  -1.636  1.00 21.52           C
ATOM     31  O   GLU A  10       7.818  -7.720  -0.731  1.00 20.18           O
ATOM     32  CB  GLU A  10       8.430  -7.646  -3.833  1.00 21.01           C
ATOM     33  CG  GLU A  10       8.036  -7.255  -5.239  1.00 21.69           C
ATOM     34  CD  GLU A  10       9.224  -6.822  -6.056  1.00 23.73           C
ATOM     35  OE1 GLU A  10      10.192  -7.618  -6.115  1.00 24.58           O
ATOM     36  OE2 GLU A  10       9.191  -5.708  -6.655  1.00 21.91           O
ATOM     37  N   PRO A  11       8.143  -9.831  -1.502  1.00 22.30           N
ATOM     38  CA  PRO A  11       8.526 -10.268  -0.174  1.00 21.09           C
ATOM     39  C   PRO A  11       9.914  -9.766   0.257  1.00 20.46           C
ATOM     40  O   PRO A  11      10.743  -9.459  -0.565  1.00 19.95           O
ATOM     41  CB  PRO A  11       8.510 -11.799  -0.281  1.00 22.27           C
ATOM     42  CG  PRO A  11       8.774 -12.070  -1.716  1.00 23.11           C
ATOM     43  CD  PRO A  11       8.251 -10.916  -2.502  1.00 21.75           C
ATOM     44  N   ALA A  12      10.129  -9.670   1.574  1.00 19.79           N
ATOM     45  CA  ALA A  12      11.432  -9.331   2.126  1.00 19.36           C
ATOM     46  C   ALA A  12      11.413  -9.746   3.587  1.00 19.10           C
ATOM     47  O   ALA A  12      10.368 -10.043   4.129  1.00 19.99           O
ATOM     48  CB  ALA A  12      11.725  -7.844   1.988  1.00 18.49           C
ATOM     49  N   THR A  13      12.582  -9.798   4.201  1.00 18.74           N
ATOM     50  CA BTHR A  13      12.682 -10.136   5.620  0.50 17.88           C
ATOM     51  C   THR A  13      13.512  -9.089   6.331  1.00 18.22           C
ATOM     52  O   THR A  13      14.444  -8.507   5.759  1.00 17.88           O
ATOM     53  CB BTHR A  13      13.348 -11.513   5.893  0.50 17.45           C
ATOM     54  OG1BTHR A  13      14.555 -11.650   5.121  0.50 13.95           O
ATOM     55  CG2BTHR A  13      12.368 -12.680   5.626  0.50 17.80           C
ATOM     56  N   LEU A  14      13.166  -8.833   7.588  1.00 18.88           N
ATOM     57  CA  LEU A  14      13.936  -7.892   8.403  1.00 20.16           C
ATOM     58  C   LEU A  14      15.353  -8.456   8.727  1.00 21.47           C
ATOM     59  O   LEU A  14      15.501  -9.616   9.154  1.00 21.90           O
ATOM     60  CB  LEU A  14      13.216  -7.585   9.726  1.00 20.05           C
ATOM     61  CG  LEU A  14      13.942  -6.554  10.596  1.00 18.65           C
ATOM     62  CD1 LEU A  14      13.942  -5.203   9.939  1.00 16.93           C
ATOM     63  CD2 LEU A  14      13.270  -6.493  11.970  1.00 20.85           C
ATOM     64  N   ILE A  15      16.365  -7.626   8.518  1.00 20.81           N
ATOM     65  CA  ILE A  15      17.737  -7.895   9.013  1.00 20.94           C
ATOM     66  C   ILE A  15      17.875  -7.068  10.278  1.00 22.18           C
ATOM     67  O   ILE A  15      18.047  -7.628  11.372  1.00 20.83           O
ATOM     68  CB  ILE A  15      18.819  -7.530   7.966  1.00 20.79           C
ATOM     69  CG1 ILE A  15      18.740  -8.467   6.762  1.00 17.60           C
ATOM     70  CG2 ILE A  15      20.226  -7.559   8.626  1.00 22.86           C
ATOM     71  CD1 ILE A  15      19.696  -8.087   5.576  1.00 20.37           C
ATOM     72  N   LYS A  16      17.719  -5.745  10.163  1.00 22.24           N
ATOM     73  CA  LYS A  16      17.897  -4.871  11.320  1.00 23.65           C
ATOM     74  C   LYS A  16      17.134  -3.567  11.132  1.00 23.02           C
ATOM     75  O   LYS A  16      17.211  -2.965  10.076  1.00 23.83           O
ATOM     76  CB  LYS A  16      19.390  -4.542  11.407  1.00 24.01           C
ATOM     77  CG  LYS A  16      19.836  -3.940  12.688  1.00 29.49           C
ATOM     78  CD  LYS A  16      20.687  -4.913  13.486  1.00 35.59           C
ATOM     79  CE  LYS A  16      21.242  -4.251  14.766  1.00 39.61           C
ATOM     80  NZ  LYS A  16      20.231  -4.286  15.880  1.00 41.57           N
ATOM     81  N   ALA A  17      16.429  -3.137  12.177  1.00 23.09           N
ATOM     82  CA  ALA A  17      15.909  -1.776  12.296  1.00 22.24           C
ATOM     83  C   ALA A  17      17.100  -0.830  12.300  1.00 21.21           C
ATOM     84  O   ALA A  17      18.134  -1.165  12.896  1.00 22.55           O
ATOM     85  CB  ALA A  17      15.112  -1.644  13.644  1.00 21.71           C
ATOM     86  N   ILE A  18      17.004   0.328  11.631  1.00 19.11           N
ATOM     87  CA  ILE A  18      18.082   1.326  11.649  1.00 18.75           C
ATOM     88  C   ILE A  18      17.620   2.621  12.311  1.00 19.82           C
ATOM     89  O   ILE A  18      18.004   2.932  13.461  1.00 19.67           O
ATOM     90  CB  ILE A  18      18.685   1.616  10.236  1.00 17.76           C
ATOM     91  CG1 ILE A  18      19.239   0.334   9.603  1.00 18.44           C
ATOM     92  CG2 ILE A  18      19.745   2.778  10.294  1.00 16.63           C
ATOM     93  CD1 ILE A  18      19.523   0.488   8.113  1.00 17.91           C
ATOM     94  N   ASP A  19      16.778   3.388  11.622  1.00 19.18           N
ATOM     95  CA  ASP A  19      16.191   4.584  12.255  1.00 19.13           C
ATOM     96  C   ASP A  19      14.759   4.841  11.778  1.00 18.36           C
ATOM     97  O   ASP A  19      14.124   3.916  11.267  1.00 18.04           O
ATOM     98  CB  ASP A  19      17.129   5.812  12.159  1.00 18.56           C
ATOM     99  CG  ASP A  19      17.098   6.489  10.794  1.00 20.17           C
ATOM    100  OD1 ASP A  19      16.563   5.906   9.822  1.00 21.30           O
ATOM    101  OD2 ASP A  19      17.588   7.646  10.722  1.00 19.79           O
ATOM    102  N   GLY A  20      14.212   6.051  11.992  1.00 17.34           N
ATOM    103  CA  GLY A  20      12.796   6.246  11.634  1.00 15.78           C
ATOM    104  C   GLY A  20      12.458   5.895  10.180  1.00 14.27           C
ATOM    105  O   GLY A  20      11.370   5.419   9.881  1.00 14.19           O
ATOM    106  N   ASP A  21      13.367   6.159   9.282  1.00 13.74           N
ATOM    107  CA  ASP A  21      12.994   6.036   7.847  1.00 14.85           C
ATOM    108  C   ASP A  21      13.954   5.188   6.988  1.00 14.64           C
ATOM    109  O   ASP A  21      13.909   5.242   5.744  1.00 13.77           O
ATOM    110  CB  ASP A  21      12.770   7.419   7.240  1.00 14.57           C
ATOM    111  CG  ASP A  21      13.963   8.273   7.312  1.00 13.98           C
ATOM    112  OD1 ASP A  21      15.117   7.763   7.495  1.00 12.13           O
ATOM    113  OD2 ASP A  21      13.772   9.472   7.113  1.00 16.48           O
ATOM    114  N   THR A  22      14.790   4.411   7.658  1.00 14.37           N
ATOM    115  CA  THR A  22      15.742   3.462   6.979  1.00 15.86           C
ATOM    116  C   THR A  22      15.728   2.151   7.757  1.00 16.53           C
ATOM    117  O   THR A  22      15.677   2.150   9.000  1.00 17.00           O
ATOM    118  CB  THR A  22      17.195   4.027   6.823  1.00 15.60           C
ATOM    119  OG1 THR A  22      17.718   4.378   8.128  1.00 19.90           O
ATOM    120  CG2 THR A  22      17.216   5.297   6.001  1.00 13.45           C
ATOM    121  N   VAL A  23      15.741   1.034   7.039  1.00 16.29           N
ATOM    122  CA  VAL A  23      15.700  -0.270   7.651  1.00 16.48           C
ATOM    123  C   VAL A  23      16.471  -1.234   6.743  1.00 17.51           C
ATOM    124  O   VAL A  23      16.549  -1.049   5.523  1.00 16.58           O
ATOM    125  CB  VAL A  23      14.266  -0.726   7.842  1.00 17.57           C
ATOM    126  CG1 VAL A  23      13.546  -0.840   6.501  1.00 16.18           C
ATOM    127  CG2 VAL A  23      14.198  -2.012   8.678  1.00 19.36           C
ATOM    128  N   LYS A  24      17.084  -2.244   7.347  1.00 18.19           N
ATOM    129  CA  LYS A  24      17.923  -3.131   6.587  1.00 17.64           C
ATOM    130  C   LYS A  24      17.080  -4.385   6.376  1.00 17.90           C
ATOM    131  O   LYS A  24      16.654  -5.007   7.345  1.00 17.99           O
ATOM    132  CB  LYS A  24      19.223  -3.425   7.362  1.00 18.81           C
ATOM    133  CG  LYS A  24      20.263  -4.248   6.596  1.00 20.34           C
ATOM    134  CD  LYS A  24      20.851  -3.379   5.519  1.00 28.99           C
ATOM    135  CE  LYS A  24      22.350  -3.609   5.318  1.00 29.07           C
ATOM    136  NZ  LYS A  24      22.902  -2.729   4.182  1.00 29.15           N
ATOM    137  N   LEU A  25      16.801  -4.716   5.108  1.00 17.07           N
ATOM    138  CA  LEU A  25      16.002  -5.881   4.769  1.00 18.16           C
ATOM    139  C   LEU A  25      16.788  -6.824   3.871  1.00 18.74           C
ATOM    140  O   LEU A  25      17.695  -6.387   3.157  1.00 19.24           O
ATOM    141  CB  LEU A  25      14.720  -5.479   4.008  1.00 18.15           C
ATOM    142  CG  LEU A  25      13.820  -4.455   4.711  1.00 17.63           C
ATOM    143  CD1 LEU A  25      12.648  -4.019   3.786  1.00 15.13           C
ATOM    144  CD2 LEU A  25      13.349  -4.983   6.121  1.00 12.86           C
ATOM    145  N   MET A  26      16.434  -8.104   3.899  1.00 19.69           N
ATOM    146  CA  MET A  26      16.879  -9.010   2.817  1.00 20.20           C
ATOM    147  C   MET A  26      15.875  -8.995   1.679  1.00 17.55           C
ATOM    148  O   MET A  26      14.720  -9.376   1.873  1.00 17.46           O
ATOM    149  CB  MET A  26      17.045 -10.452   3.312  1.00 20.71           C
ATOM    150  CG  MET A  26      18.137 -11.125   2.521  1.00 23.15           C
ATOM    151  SD  MET A  26      18.241 -12.903   2.736  1.00 27.58           S
ATOM    152  CE  MET A  26      19.233 -12.828   4.256  1.00 27.51           C
ATOM    153  N   TYR A  27      16.298  -8.596   0.484  1.00 17.60           N
ATOM    154  CA  TYR A  27      15.364  -8.517  -0.632  1.00 17.75           C
ATOM    155  C   TYR A  27      15.953  -9.273  -1.809  1.00 17.68           C
ATOM    156  O   TYR A  27      17.118  -9.063  -2.169  1.00 16.08           O
ATOM    157  CB  TYR A  27      15.082  -7.049  -1.029  1.00 18.42           C
ATOM    158  CG  TYR A  27      14.395  -6.875  -2.415  1.00 17.56           C
ATOM    159  CD1 TYR A  27      13.070  -7.285  -2.617  1.00 19.07           C
ATOM    160  CD2 TYR A  27      15.081  -6.318  -3.473  1.00 18.91           C
ATOM    161  CE1 TYR A  27      12.444  -7.146  -3.877  1.00 18.50           C
ATOM    162  CE2 TYR A  27      14.477  -6.175  -4.738  1.00 16.23           C
ATOM    163  CZ  TYR A  27      13.175  -6.590  -4.922  1.00 17.78           C
ATOM    164  OH  TYR A  27      12.621  -6.406  -6.188  1.00 18.37           O
ATOM    165  N   LYS A  28      15.141 -10.139  -2.414  1.00 19.53           N
ATOM    166  CA  LYS A  28      15.624 -11.129  -3.428  1.00 19.69           C
ATOM    167  C   LYS A  28      16.933 -11.791  -2.965  1.00 19.48           C
ATOM    168  O   LYS A  28      17.865 -11.995  -3.732  1.00 20.11           O
ATOM    169  CB  LYS A  28      15.786 -10.485  -4.822  1.00 21.18           C
ATOM    170  CG  LYS A  28      14.490  -9.983  -5.475  1.00 21.89           C
ATOM    171  CD  LYS A  28      14.891  -9.241  -6.745  1.00 28.71           C
ATOM    172  CE  LYS A  28      13.694  -8.884  -7.626  1.00 32.31           C
ATOM    173  NZ  LYS A  28      13.858  -7.528  -8.349  1.00 36.32           N
ATOM    174  N   GLY A  29      17.023 -12.078  -1.669  1.00 18.38           N
ATOM    175  CA  GLY A  29      18.187 -12.768  -1.126  1.00 19.71           C
ATOM    176  C   GLY A  29      19.417 -11.955  -0.815  1.00 19.95           C
ATOM    177  O   GLY A  29      20.422 -12.548  -0.357  1.00 20.79           O
ATOM    178  N   GLN A  30      19.353 -10.618  -1.018  1.00 19.87           N
ATOM    179  CA  GLN A  30      20.500  -9.720  -0.798  1.00 20.38           C
ATOM    180  C   GLN A  30      20.200  -8.721   0.309  1.00 21.25           C
ATOM    181  O   GLN A  30      19.111  -8.159   0.342  1.00 20.86           O
ATOM    182  CB  GLN A  30      20.906  -8.941  -2.078  1.00 21.13           C
ATOM    183  CG  GLN A  30      21.248  -9.803  -3.330  1.00 21.27           C
ATOM    184  CD  GLN A  30      22.329 -10.879  -3.057  1.00 22.01           C
ATOM    185  OE1 GLN A  30      23.177 -10.730  -2.172  1.00 18.15           O
ATOM    186  NE2 GLN A  30      22.238 -11.983  -3.766  1.00 18.26           N
ATOM    187  N   PRO A  31      21.149  -8.531   1.241  1.00 22.19           N
ATOM    188  CA  PRO A  31      20.994  -7.456   2.220  1.00 22.97           C
ATOM    189  C   PRO A  31      20.989  -6.098   1.522  1.00 23.47           C
ATOM    190  O   PRO A  31      21.712  -5.880   0.569  1.00 24.05           O
ATOM    191  CB  PRO A  31      22.218  -7.625   3.122  1.00 23.95           C
ATOM    192  CG  PRO A  31      23.224  -8.423   2.257  1.00 24.12           C
ATOM    193  CD  PRO A  31      22.372  -9.334   1.471  1.00 22.26           C
ATOM    194  N   MET A  32      20.129  -5.196   1.975  1.00 23.14           N
ATOM    195  CA  MET A  32      19.982  -3.912   1.345  1.00 24.25           C
ATOM    196  C   MET A  32      19.407  -2.987   2.403  1.00 21.09           C
ATOM    197  O   MET A  32      18.537  -3.376   3.156  1.00 20.68           O
ATOM    198  CB  MET A  32      18.988  -4.034   0.199  1.00 24.75           C
ATOM    199  CG  MET A  32      18.958  -2.877  -0.732  1.00 28.46           C
ATOM    200  SD  MET A  32      18.042  -3.404  -2.201  1.00 31.75           S
ATOM    201  CE  MET A  32      17.618  -1.843  -2.873  1.00 27.94           C
ATOM    202  N   THR A  33      19.928  -1.778   2.470  1.00 19.01           N
ATOM    203  CA  THR A  33      19.284  -0.713   3.265  1.00 17.28           C
ATOM    204  C   THR A  33      18.195  -0.089   2.418  1.00 16.44           C
ATOM    205  O   THR A  33      18.444   0.279   1.264  1.00 14.41           O
ATOM    206  CB  THR A  33      20.312   0.343   3.629  1.00 18.16           C
ATOM    207  OG1 THR A  33      21.279  -0.268   4.477  1.00 21.01           O
ATOM    208  CG2 THR A  33      19.692   1.591   4.372  1.00 18.14           C
ATOM    209  N   PHE A  34      16.986   0.034   2.996  1.00 15.60           N
ATOM    210  CA  PHE A  34      15.877   0.715   2.350  1.00 14.98           C
ATOM    211  C   PHE A  34      15.599   2.061   2.960  1.00 14.61           C
ATOM    212  O   PHE A  34      15.567   2.168   4.196  1.00 15.51           O
ATOM    213  CB  PHE A  34      14.631  -0.142   2.438  1.00 14.14           C
ATOM    214  CG  PHE A  34      14.609  -1.204   1.400  1.00 14.22           C
ATOM    215  CD1 PHE A  34      15.168  -2.454   1.665  1.00 14.86           C
ATOM    216  CD2 PHE A  34      14.095  -0.925   0.119  1.00 13.40           C
ATOM    217  CE1 PHE A  34      15.180  -3.440   0.675  1.00 19.34           C
ATOM    218  CE2 PHE A  34      14.084  -1.886  -0.884  1.00 15.68           C
ATOM    219  CZ  PHE A  34      14.627  -3.160  -0.613  1.00 15.55           C
ATOM    220  N   ARG A  35      15.400   3.064   2.096  1.00 14.12           N
ATOM    221  CA  ARG A  35      14.996   4.415   2.513  1.00 12.57           C
ATOM    222  C   ARG A  35      13.541   4.561   2.158  1.00 13.83           C
ATOM    223  O   ARG A  35      13.118   4.305   0.999  1.00 13.73           O
ATOM    224  CB  ARG A  35      15.846   5.477   1.779  1.00 13.65           C
ATOM    225  CG  ARG A  35      15.481   6.951   2.060  1.00 11.46           C
ATOM    226  CD  ARG A  35      15.532   7.301   3.551  1.00 12.39           C
ATOM    227  NE  ARG A  35      15.435   8.756   3.757  1.00 12.44           N
ATOM    228  CZ  ARG A  35      14.302   9.441   3.837  1.00 12.59           C
ATOM    229  NH1 ARG A  35      13.128   8.808   3.722  1.00 16.34           N
ATOM    230  NH2 ARG A  35      14.341  10.764   4.033  1.00 12.16           N
ATOM    231  N   LEU A  36      12.745   4.972   3.120  1.00 12.73           N
ATOM    232  CA  LEU A  36      11.315   4.993   2.914  1.00 14.07           C
ATOM    233  C   LEU A  36      10.914   6.137   2.019  1.00 12.99           C
ATOM    234  O   LEU A  36      11.273   7.287   2.263  1.00 13.28           O
ATOM    235  CB  LEU A  36      10.608   5.181   4.277  1.00 12.98           C
ATOM    236  CG  LEU A  36      10.089   3.920   4.947  1.00 19.14           C
ATOM    237  CD1 LEU A  36      11.105   2.823   5.034  1.00 22.56           C
ATOM    238  CD2 LEU A  36       9.618   4.379   6.329  1.00 16.01           C
ATOM    239  N   LEU A  37      10.146   5.812   0.978  1.00 14.09           N
ATOM    240  CA  LEU A  37       9.700   6.825   0.051  1.00 13.25           C
ATOM    241  C   LEU A  37       8.786   7.848   0.685  1.00 12.10           C
ATOM    242  O   LEU A  37       7.937   7.515   1.497  1.00 11.19           O
ATOM    243  CB  LEU A  37       8.961   6.181  -1.127  1.00 14.65           C
ATOM    244  CG  LEU A  37       9.807   5.695  -2.319  1.00 13.55           C
ATOM    245  CD1 LEU A  37       8.914   4.893  -3.235  1.00 15.58           C
ATOM    246  CD2 LEU A  37      10.367   6.889  -3.041  1.00 17.31           C
ATOM    247  N   LEU A  38       8.951   9.088   0.252  1.00 11.33           N
ATOM    248  CA  LEU A  38       7.972  10.171   0.461  1.00 12.11           C
ATOM    249  C   LEU A  38       7.862  10.696   1.884  1.00 12.15           C
ATOM    250  O   LEU A  38       6.937  11.437   2.163  1.00 13.98           O
ATOM    251  CB  LEU A  38       6.553   9.766  -0.036  1.00 13.10           C
ATOM    252  CG  LEU A  38       6.380   9.485  -1.540  1.00 15.11           C
ATOM    253  CD1 LEU A  38       4.923   9.388  -1.806  1.00 15.52           C
ATOM    254  CD2 LEU A  38       6.983  10.575  -2.419  1.00 21.68           C
ATOM    255  N   VAL A  39       8.816  10.349   2.761  1.00 12.11           N
ATOM    256  CA  VAL A  39       8.758  10.761   4.178  1.00 12.84           C
ATOM    257  C   VAL A  39      10.121  11.241   4.690  1.00 13.94           C
ATOM    258  O   VAL A  39      11.170  10.892   4.110  1.00 14.67           O
ATOM    259  CB  VAL A  39       8.284   9.602   5.103  1.00 13.26           C
ATOM    260  CG1 VAL A  39       6.874   9.112   4.681  1.00 12.44           C
ATOM    261  CG2 VAL A  39       9.305   8.439   5.095  1.00 14.38           C
ATOM    262  N   ASP A  40      10.118  11.968   5.818  1.00 14.89           N
ATOM    263  CA  ASP A  40      11.378  12.301   6.462  1.00 14.04           C
ATOM    264  C   ASP A  40      11.129  12.300   7.941  1.00 14.97           C
ATOM    265  O   ASP A  40      10.303  13.053   8.448  1.00 13.96           O
ATOM    266  CB  ASP A  40      11.824  13.687   6.015  1.00 14.84           C
ATOM    267  CG  ASP A  40      13.235  14.035   6.445  1.00 18.26           C
ATOM    268  OD1 ASP A  40      14.126  13.150   6.528  1.00 20.08           O
ATOM    269  OD2 ASP A  40      13.453  15.237   6.643  1.00 21.44           O
ATOM    270  N   THR A  41      11.827  11.416   8.613  1.00 15.63           N
ATOM    271  CA  THR A  41      11.825  11.366  10.065  1.00 16.54           C
ATOM    272  C   THR A  41      12.993  12.220  10.535  1.00 17.87           C
ATOM    273  O   THR A  41      13.981  12.375   9.823  1.00 16.54           O
ATOM    274  CB  THR A  41      11.952   9.903  10.572  1.00 16.89           C
ATOM    275  OG1 THR A  41      12.996   9.214   9.873  1.00 15.84           O
ATOM    276  CG2 THR A  41      10.660   9.138  10.300  1.00 15.03           C
ATOM    277  N   PRO A  42      12.866  12.837  11.722  1.00 19.45           N
ATOM    278  CA  PRO A  42      14.046  13.468  12.373  1.00 21.65           C
ATOM    279  C   PRO A  42      15.181  12.480  12.529  1.00 22.50           C
ATOM    280  O   PRO A  42      14.917  11.281  12.684  1.00 22.84           O
ATOM    281  CB  PRO A  42      13.549  13.813  13.780  1.00 20.86           C
ATOM    282  CG  PRO A  42      12.051  13.834  13.706  1.00 22.36           C
ATOM    283  CD  PRO A  42      11.638  12.952  12.524  1.00 19.72           C
ATOM    284  N   GLU A  43      16.404  12.953  12.478  1.00 23.41           N
ATOM    285  CA  GLU A  43      17.530  12.126  12.766  1.00 24.51           C
ATOM    286  C   GLU A  43      17.468  11.773  14.243  1.00 25.20           C
ATOM    287  O   GLU A  43      16.853  12.441  14.967  1.00 25.97           O
ATOM    288  CB  GLU A  43      18.848  12.790  12.359  1.00 24.82           C
ATOM    289  CG  GLU A  43      18.931  13.280  10.906  1.00 29.07           C
ATOM    290  CD  GLU A  43      19.038  12.181   9.848  1.00 31.83           C
ATOM    291  OE1 GLU A  43      19.738  11.210  10.095  1.00 30.05           O
ATOM    292  OE2 GLU A  43      18.414  12.323   8.758  1.00 32.23           O
ATOM    293  N   PHE A  50      18.072  10.668  14.644  1.00 34.68           N
ATOM    294  CA  PHE A  50      18.038  10.228  16.039  1.00 35.61           C
ATOM    295  C   PHE A  50      18.501  11.321  17.019  1.00 35.86           C
ATOM    296  O   PHE A  50      18.018  11.413  18.091  1.00 36.21           O
ATOM    297  CB  PHE A  50      18.844   8.936  16.226  1.00 35.43           C
ATOM    298  CG  PHE A  50      18.811   8.386  17.623  1.00 37.33           C
ATOM    299  CD1 PHE A  50      17.924   7.416  17.982  1.00 36.31           C
ATOM    300  CD2 PHE A  50      19.659   8.840  18.557  1.00 39.84           C
ATOM    301  CE1 PHE A  50      17.875   6.922  19.220  1.00 37.80           C
ATOM    302  CE2 PHE A  50      19.591   8.330  19.833  1.00 40.97           C
ATOM    303  CZ  PHE A  50      18.709   7.368  20.144  1.00 37.91           C
ATOM    304  N   ASN A  51      19.462  12.125  16.616  1.00 36.20           N
ATOM    305  CA  ASN A  51      19.983  13.246  17.453  1.00 36.54           C
ATOM    306  C   ASN A  51      19.070  14.498  17.530  1.00 36.16           C
ATOM    307  O   ASN A  51      19.328  15.421  18.324  1.00 35.71           O
ATOM    308  CB  ASN A  51      21.413  13.638  17.050  1.00 36.61           C
ATOM    309  CG  ASN A  51      21.467  14.445  15.743  1.00 39.32           C
ATOM    310  OD1 ASN A  51      20.867  14.079  14.734  1.00 41.39           O
ATOM    311  ND2 ASN A  51      22.225  15.549  15.762  1.00 43.95           N
ATOM    312  N   GLU A  52      18.011  14.516  16.715  1.00 34.43           N
ATOM    313  CA  GLU A  52      17.020  15.590  16.734  1.00 34.01           C
ATOM    314  C   GLU A  52      15.779  15.206  17.541  1.00 32.77           C
ATOM    315  O   GLU A  52      15.594  14.045  17.905  1.00 33.06           O
ATOM    316  CB  GLU A  52      16.612  15.971  15.305  1.00 33.28           C
ATOM    317  CG  GLU A  52      17.767  16.247  14.364  1.00 34.17           C
ATOM    318  CD  GLU A  52      17.336  16.442  12.908  1.00 35.58           C
ATOM    319  OE1 GLU A  52      16.510  15.675  12.373  1.00 34.29           O
ATOM    320  OE2 GLU A  52      17.846  17.372  12.272  1.00 40.13           O
ATOM    321  N   LYS A  53      14.914  16.183  17.809  1.00 32.47           N
ATOM    322  CA  LYS A  53      13.716  15.971  18.637  1.00 30.80           C
ATOM    323  C   LYS A  53      12.720  15.089  17.862  1.00 30.02           C
ATOM    324  O   LYS A  53      12.530  15.306  16.689  1.00 28.17           O
ATOM    325  CB  LYS A  53      13.081  17.321  18.964  1.00 31.64           C
ATOM    326  CG  LYS A  53      12.025  17.258  20.016  1.00 33.43           C
ATOM    327  CD  LYS A  53      11.557  18.665  20.359  1.00 37.29           C
ATOM    328  CE  LYS A  53      10.561  18.660  21.540  1.00 38.73           C
ATOM    329  NZ  LYS A  53      10.340  20.086  21.922  1.00 39.56           N
ATOM    330  N   TYR A  54      12.097  14.123  18.540  1.00 28.24           N
ATOM    331  CA  TYR A  54      11.265  13.068  17.927  1.00 28.19           C
ATOM    332  C   TYR A  54      12.005  12.000  17.106  1.00 26.50           C
ATOM    333  O   TYR A  54      11.367  11.027  16.646  1.00 24.55           O
ATOM    334  CB  TYR A  54      10.040  13.618  17.160  1.00 29.36           C
ATOM    335  CG  TYR A  54       9.170  14.469  18.046  1.00 30.55           C
ATOM    336  CD1 TYR A  54       8.329  13.894  18.994  1.00 31.54           C
ATOM    337  CD2 TYR A  54       9.220  15.853  17.952  1.00 32.15           C
ATOM    338  CE1 TYR A  54       7.549  14.701  19.839  1.00 33.61           C
ATOM    339  CE2 TYR A  54       8.463  16.657  18.780  1.00 35.09           C
ATOM    340  CZ  TYR A  54       7.633  16.074  19.720  1.00 33.26           C
ATOM    341  OH  TYR A  54       6.866  16.905  20.521  1.00 36.10           O
ATOM    342  N   GLY A  55      13.319  12.186  16.929  1.00 25.34           N
ATOM    343  CA  GLY A  55      14.189  11.159  16.311  1.00 24.91           C
ATOM    344  C   GLY A  55      14.166   9.827  17.053  1.00 24.86           C
ATOM    345  O   GLY A  55      13.931   8.789  16.459  1.00 23.42           O
ATOM    346  N   PRO A  56      14.408   9.844  18.382  1.00 24.85           N
ATOM    347  CA  PRO A  56      14.288   8.615  19.145  1.00 24.59           C
ATOM    348  C   PRO A  56      12.904   7.999  19.023  1.00 24.14           C
ATOM    349  O   PRO A  56      12.794   6.766  18.997  1.00 22.66           O
ATOM    350  CB  PRO A  56      14.516   9.090  20.599  1.00 24.51           C
ATOM    351  CG  PRO A  56      15.450  10.244  20.433  1.00 26.71           C
ATOM    352  CD  PRO A  56      14.827  10.967  19.246  1.00 25.95           C
ATOM    353  N   GLU A  57      11.850   8.838  18.985  1.00 24.95           N
ATOM    354  CA  GLU A  57      10.461   8.323  18.921  1.00 25.11           C
ATOM    355  C   GLU A  57      10.186   7.646  17.587  1.00 24.42           C
ATOM    356  O   GLU A  57       9.506   6.596  17.496  1.00 24.38           O
ATOM    357  CB  GLU A  57       9.457   9.464  19.174  1.00 25.88           C
ATOM    358  CG  GLU A  57       9.312   9.816  20.697  1.00 29.91           C
ATOM    359  CD  GLU A  57      10.459  10.649  21.274  1.00 30.74           C
ATOM    360  OE1 GLU A  57      11.390  11.086  20.558  1.00 32.21           O
ATOM    361  OE2 GLU A  57      10.430  10.879  22.497  1.00 38.10           O
ATOM    362  N   ALA A  58      10.709   8.273  16.544  1.00 23.82           N
ATOM    363  CA  ALA A  58      10.532   7.763  15.163  1.00 22.47           C
ATOM    364  C   ALA A  58      11.264   6.437  14.981  1.00 21.46           C
ATOM    365  O   ALA A  58      10.687   5.481  14.444  1.00 21.52           O
ATOM    366  CB  ALA A  58      11.002   8.809  14.153  1.00 22.27           C
ATOM    367  N   SER A  59      12.522   6.366  15.440  1.00 21.16           N
ATOM    368  CA  SER A  59      13.269   5.089  15.428  1.00 21.33           C
ATOM    369  C   SER A  59      12.523   4.002  16.171  1.00 21.91           C
ATOM    370  O   SER A  59      12.361   2.900  15.659  1.00 21.14           O
ATOM    371  CB  SER A  59      14.696   5.233  15.991  1.00 21.89           C
ATOM    372  OG  SER A  59      15.451   6.175  15.241  1.00 24.84           O
ATOM    373  N   ALA A  60      12.028   4.310  17.381  1.00 21.77           N
ATOM    374  CA  ALA A  60      11.304   3.313  18.190  1.00 21.70           C
ATOM    375  C   ALA A  60      10.033   2.817  17.506  1.00 21.73           C
ATOM    376  O   ALA A  60       9.679   1.603  17.517  1.00 22.00           O
ATOM    377  CB  ALA A  60      10.952   3.917  19.580  1.00 22.33           C
ATOM    378  N   PHE A  61       9.344   3.758  16.872  1.00 20.29           N
ATOM    379  CA  PHE A  61       8.097   3.435  16.191  1.00 19.31           C
ATOM    380  C   PHE A  61       8.328   2.464  15.020  1.00 18.34           C
ATOM    381  O   PHE A  61       7.690   1.400  14.917  1.00 16.84           O
ATOM    382  CB  PHE A  61       7.435   4.726  15.719  1.00 19.05           C
ATOM    383  CG  PHE A  61       6.099   4.519  15.046  1.00 20.14           C
ATOM    384  CD1 PHE A  61       4.928   4.690  15.759  1.00 18.34           C
ATOM    385  CD2 PHE A  61       6.017   4.200  13.682  1.00 19.38           C
ATOM    386  CE1 PHE A  61       3.692   4.508  15.161  1.00 22.69           C
ATOM    387  CE2 PHE A  61       4.749   4.024  13.073  1.00 18.94           C
ATOM    388  CZ  PHE A  61       3.602   4.204  13.814  1.00 20.52           C
ATOM    389  N   THR A  62       9.219   2.839  14.107  1.00 19.34           N
ATOM    390  CA  THR A  62       9.557   1.981  12.956  1.00 18.33           C
ATOM    391  C   THR A  62      10.164   0.634  13.416  1.00 19.09           C
ATOM    392  O   THR A  62       9.832  -0.422  12.874  1.00 18.67           O
ATOM    393  CB  THR A  62      10.531   2.731  12.061  1.00 18.84           C
ATOM    394  OG1 THR A  62       9.876   3.907  11.620  1.00 19.36           O
ATOM    395  CG2 THR A  62      10.996   1.882  10.835  1.00 17.48           C
ATOM    396  N   LYS A  63      11.062   0.684  14.413  1.00 19.70           N
ATOM    397  CA  LYS A  63      11.637  -0.537  15.001  1.00 20.65           C
ATOM    398  C   LYS A  63      10.586  -1.541  15.458  1.00 21.42           C
ATOM    399  O   LYS A  63      10.697  -2.735  15.139  1.00 22.58           O
ATOM    400  CB  LYS A  63      12.532  -0.190  16.213  1.00 21.78           C
ATOM    401  CG  LYS A  63      13.141  -1.420  16.900  1.00 20.88           C
ATOM    402  CD  LYS A  63      13.698  -1.015  18.276  1.00 27.57           C
ATOM    403  CE  LYS A  63      14.293  -2.263  18.994  1.00 29.06           C
ATOM    404  NZ  LYS A  63      15.588  -2.743  18.349  1.00 27.43           N
ATOM    405  N   LYS A  64       9.617  -1.072  16.258  1.00 22.26           N
ATOM    406  CA BLYS A  64       8.498  -1.884  16.774  0.50 22.39           C
ATOM    407  C   LYS A  64       7.721  -2.485  15.614  1.00 23.12           C
ATOM    408  O   LYS A  64       7.468  -3.682  15.547  1.00 23.09           O
ATOM    409  CB BLYS A  64       7.569  -0.986  17.597  0.50 23.02           C
ATOM    410  CG BLYS A  64       6.905  -1.601  18.835  0.50 23.34           C
ATOM    411  CD BLYS A  64       6.571  -0.492  19.842  0.50 21.94           C
ATOM    412  CE BLYS A  64       7.674  -0.291  20.876  0.50 21.91           C
ATOM    413  NZ BLYS A  64       8.209   1.115  20.957  0.50 17.52           N
ATOM    414  N   MET A  65       7.347  -1.624  14.690  1.00 22.61           N
ATOM    415  CA  MET A  65       6.577  -2.049  13.529  1.00 22.42           C
ATOM    416  C   MET A  65       7.240  -3.143  12.700  1.00 22.59           C
ATOM    417  O   MET A  65       6.609  -4.174  12.382  1.00 23.69           O
ATOM    418  CB  MET A  65       6.239  -0.801  12.697  1.00 22.09           C
ATOM    419  CG  MET A  65       4.908  -0.884  12.045  1.00 23.40           C
ATOM    420  SD  MET A  65       4.368   0.638  11.256  1.00 22.29           S
ATOM    421  CE  MET A  65       3.192  -0.106  10.126  1.00 22.37           C
ATOM    422  N   VAL A  66       8.509  -2.971  12.345  1.00 22.70           N
ATOM    423  CA  VAL A  66       9.161  -3.985  11.497  1.00 22.89           C
ATOM    424  C   VAL A  66       9.528  -5.230  12.295  1.00 24.47           C
ATOM    425  O   VAL A  66       9.453  -6.330  11.758  1.00 24.31           O
ATOM    426  CB  VAL A  66      10.382  -3.448  10.698  1.00 22.34           C
ATOM    427  CG1 VAL A  66       9.900  -2.340   9.695  1.00 21.20           C
ATOM    428  CG2 VAL A  66      11.509  -2.904  11.607  1.00 19.41           C
ATOM    429  N   GLU A  67       9.902  -5.035  13.574  1.00 25.38           N
ATOM    430  CA  GLU A  67      10.345  -6.151  14.430  1.00 27.42           C
ATOM    431  C   GLU A  67       9.151  -7.012  14.840  1.00 28.12           C
ATOM    432  O   GLU A  67       9.253  -8.242  14.867  1.00 29.78           O
ATOM    433  CB  GLU A  67      11.124  -5.664  15.668  1.00 26.12           C
ATOM    434  CG  GLU A  67      12.649  -5.581  15.473  1.00 28.18           C
ATOM    435  CD  GLU A  67      13.359  -4.953  16.673  1.00 28.25           C
ATOM    436  OE1 GLU A  67      12.747  -4.849  17.753  1.00 30.61           O
ATOM    437  OE2 GLU A  67      14.516  -4.519  16.549  1.00 29.00           O
ATOM    438  N   ASN A  68       8.024  -6.379  15.137  1.00 27.96           N
ATOM    439  CA  ASN A  68       6.804  -7.126  15.425  1.00 28.88           C
ATOM    440  C   ASN A  68       6.096  -7.777  14.220  1.00 28.46           C
ATOM    441  O   ASN A  68       5.210  -8.637  14.392  1.00 28.27           O
ATOM    442  CB  ASN A  68       5.829  -6.269  16.225  1.00 29.80           C
ATOM    443  CG  ASN A  68       6.377  -5.854  17.579  1.00 31.51           C
ATOM    444  OD1 ASN A  68       7.475  -6.235  17.989  1.00 35.46           O
ATOM    445  ND2 ASN A  68       5.614  -5.043  18.268  1.00 34.40           N
ATOM    446  N   ALA A  69       6.470  -7.416  12.996  1.00 26.97           N
ATOM    447  CA  ALA A  69       5.739  -7.950  11.821  1.00 26.17           C
ATOM    448  C   ALA A  69       6.069  -9.416  11.548  1.00 25.90           C
ATOM    449  O   ALA A  69       7.235  -9.793  11.526  1.00 25.12           O
ATOM    450  CB  ALA A  69       6.066  -7.143  10.577  1.00 26.73           C
ATOM    451  N   LYS A  70       5.059 -10.236  11.298  1.00 25.66           N
ATOM    452  CA  LYS A  70       5.369 -11.564  10.787  1.00 26.08           C
ATOM    453  C   LYS A  70       5.672 -11.543   9.274  1.00 24.54           C
ATOM    454  O   LYS A  70       6.400 -12.392   8.785  1.00 24.13           O
ATOM    455  CB  LYS A  70       4.317 -12.608  11.188  1.00 27.03           C
ATOM    456  CG  LYS A  70       3.087 -12.595  10.354  1.00 31.26           C
ATOM    457  CD  LYS A  70       2.257 -13.840  10.624  1.00 37.77           C
ATOM    458  CE  LYS A  70       1.096 -13.920   9.651  1.00 41.20           C
ATOM    459  NZ  LYS A  70       1.576 -13.908   8.229  1.00 41.49           N
ATOM    460  N   LYS A  71       5.158 -10.552   8.553  1.00 22.98           N
ATOM    461  CA  LYS A  71       5.420 -10.426   7.116  1.00 20.74           C
ATOM    462  C   LYS A  71       5.820  -8.969   6.726  1.00 19.65           C
ATOM    463  O   LYS A  71       5.055  -8.052   6.976  1.00 18.62           O
ATOM    464  CB  LYS A  71       4.141 -10.827   6.389  1.00 21.79           C
ATOM    465  CG  LYS A  71       4.167 -10.650   4.883  1.00 23.31           C
ATOM    466  CD  LYS A  71       3.075 -11.496   4.266  1.00 26.08           C
ATOM    467  CE  LYS A  71       2.475 -10.890   3.031  1.00 30.48           C
ATOM    468  NZ  LYS A  71       1.332 -11.772   2.584  1.00 33.13           N
ATOM    469  N   ILE A  72       6.995  -8.797   6.118  1.00 18.38           N
ATOM    470  CA  ILE A  72       7.478  -7.502   5.572  1.00 17.86           C
ATOM    471  C   ILE A  72       7.390  -7.593   4.072  1.00 17.67           C
ATOM    472  O   ILE A  72       7.762  -8.616   3.494  1.00 18.21           O
ATOM    473  CB  ILE A  72       9.009  -7.243   5.893  1.00 16.52           C
ATOM    474  CG1 ILE A  72       9.252  -7.106   7.397  1.00 19.25           C
ATOM    475  CG2 ILE A  72       9.495  -5.990   5.220  1.00 16.54           C
ATOM    476  CD1 ILE A  72       8.297  -6.280   8.132  1.00 21.37           C
ATOM    477  N   GLU A  73       6.919  -6.520   3.454  1.00 18.34           N
ATOM    478  CA  GLU A  73       6.819  -6.432   2.018  1.00 16.92           C
ATOM    479  C   GLU A  73       7.382  -5.104   1.555  1.00 17.39           C
ATOM    480  O   GLU A  73       7.238  -4.080   2.228  1.00 16.80           O
ATOM    481  CB  GLU A  73       5.345  -6.537   1.623  1.00 18.27           C
ATOM    482  CG  GLU A  73       4.805  -7.957   1.811  1.00 18.39           C
ATOM    483  CD  GLU A  73       3.360  -8.030   1.479  1.00 23.86           C
ATOM    484  OE1 GLU A  73       2.555  -7.532   2.307  1.00 20.45           O
ATOM    485  OE2 GLU A  73       3.038  -8.533   0.353  1.00 23.30           O
ATOM    486  N   VAL A  74       7.988  -5.149   0.387  1.00 15.75           N
ATOM    487  CA  VAL A  74       8.581  -4.021  -0.282  1.00 17.64           C
ATOM    488  C   VAL A  74       7.736  -3.719  -1.515  1.00 17.60           C
ATOM    489  O   VAL A  74       7.414  -4.620  -2.262  1.00 18.44           O
ATOM    490  CB  VAL A  74      10.002  -4.412  -0.730  1.00 18.07           C
ATOM    491  CG1 VAL A  74      10.546  -3.469  -1.760  1.00 19.58           C
ATOM    492  CG2 VAL A  74      10.924  -4.419   0.528  1.00 18.92           C
ATOM    493  N   GLU A  75       7.385  -2.457  -1.705  1.00 16.99           N
ATOM    494  CA  GLU A  75       6.634  -2.002  -2.890  1.00 17.90           C
ATOM    495  C   GLU A  75       7.374  -0.852  -3.522  1.00 17.43           C
ATOM    496  O   GLU A  75       7.403   0.239  -2.993  1.00 18.36           O
ATOM    497  CB  GLU A  75       5.236  -1.563  -2.443  1.00 16.53           C
ATOM    498  CG  GLU A  75       4.328  -1.038  -3.579  1.00 16.34           C
ATOM    499  CD  GLU A  75       2.977  -0.623  -3.049  1.00 18.96           C
ATOM    500  OE1 GLU A  75       2.882   0.342  -2.259  1.00 16.38           O
ATOM    501  OE2 GLU A  75       2.004  -1.311  -3.412  1.00 22.57           O
ATOM    502  N   PHE A  76       8.039  -1.102  -4.651  1.00 18.37           N
ATOM    503  CA  PHE A  76       8.675  -0.034  -5.396  1.00 18.23           C
ATOM    504  C   PHE A  76       7.640   0.807  -6.139  1.00 18.54           C
ATOM    505  O   PHE A  76       6.541   0.324  -6.441  1.00 18.66           O
ATOM    506  CB  PHE A  76       9.642  -0.648  -6.418  1.00 18.54           C
ATOM    507  CG  PHE A  76      10.837  -1.334  -5.780  1.00 18.04           C
ATOM    508  CD1 PHE A  76      10.894  -2.736  -5.682  1.00 18.01           C
ATOM    509  CD2 PHE A  76      11.903  -0.576  -5.281  1.00 18.75           C
ATOM    510  CE1 PHE A  76      11.990  -3.370  -5.096  1.00 23.16           C
ATOM    511  CE2 PHE A  76      13.014  -1.192  -4.710  1.00 20.70           C
ATOM    512  CZ  PHE A  76      13.064  -2.585  -4.591  1.00 19.85           C
ATOM    513  N   ASP A  77       8.025   2.044  -6.463  1.00 18.82           N
ATOM    514  CA  ASP A  77       7.179   2.939  -7.220  1.00 19.64           C
ATOM    515  C   ASP A  77       7.618   2.814  -8.714  1.00 20.42           C
ATOM    516  O   ASP A  77       8.303   1.862  -9.072  1.00 19.58           O
ATOM    517  CB  ASP A  77       7.291   4.376  -6.676  1.00 19.52           C
ATOM    518  CG  ASP A  77       5.995   5.198  -6.859  1.00 22.36           C
ATOM    519  OD1 ASP A  77       5.341   5.010  -7.893  1.00 23.14           O
ATOM    520  OD2 ASP A  77       5.597   6.018  -5.968  1.00 17.99           O
ATOM    521  N   LYS A  78       7.221   3.773  -9.537  1.00 22.90           N
ATOM    522  CA  LYS A  78       7.394   3.710 -10.988  1.00 26.00           C
ATOM    523  C   LYS A  78       8.737   4.238 -11.497  1.00 26.97           C
ATOM    524  O   LYS A  78       9.118   3.951 -12.631  1.00 28.15           O
ATOM    525  CB  LYS A  78       6.216   4.421 -11.659  1.00 25.85           C
ATOM    526  CG  LYS A  78       5.034   3.490 -11.751  1.00 30.19           C
ATOM    527  CD  LYS A  78       3.713   4.134 -11.370  1.00 33.81           C
ATOM    528  CE  LYS A  78       2.584   3.104 -11.520  1.00 38.68           C
ATOM    529  NZ  LYS A  78       1.305   3.573 -10.864  1.00 41.82           N
ATOM    530  N   GLY A  79       9.463   4.981 -10.658  1.00 26.84           N
ATOM    531  CA  GLY A  79      10.731   5.607 -11.024  1.00 27.19           C
ATOM    532  C   GLY A  79      11.913   4.814 -10.530  1.00 27.13           C
ATOM    533  O   GLY A  79      11.852   3.584 -10.485  1.00 27.05           O
ATOM    534  N   GLN A  80      12.981   5.510 -10.150  1.00 27.92           N
ATOM    535  CA  GLN A  80      14.209   4.851  -9.699  1.00 29.16           C
ATOM    536  C   GLN A  80      14.021   4.048  -8.399  1.00 27.76           C
ATOM    537  O   GLN A  80      13.325   4.499  -7.476  1.00 28.10           O
ATOM    538  CB  GLN A  80      15.373   5.870  -9.590  1.00 29.97           C
ATOM    539  CG  GLN A  80      15.455   6.689  -8.265  1.00 31.68           C
ATOM    540  CD  GLN A  80      16.802   7.385  -8.089  1.00 32.78           C
ATOM    541  OE1 GLN A  80      16.976   8.278  -7.236  1.00 35.16           O
ATOM    542  NE2 GLN A  80      17.772   6.969  -8.898  1.00 37.43           N
ATOM    543  N   ARG A  81      14.622   2.858  -8.338  1.00 25.64           N
ATOM    544  CA  ARG A  81      14.477   1.978  -7.168  1.00 24.59           C
ATOM    545  C   ARG A  81      15.594   2.105  -6.149  1.00 24.16           C
ATOM    546  O   ARG A  81      15.475   1.600  -5.014  1.00 24.03           O
ATOM    547  CB  ARG A  81      14.332   0.521  -7.622  1.00 23.10           C
ATOM    548  CG  ARG A  81      13.129   0.387  -8.604  1.00 24.58           C
ATOM    549  CD  ARG A  81      12.728  -1.055  -8.799  1.00 25.76           C
ATOM    550  NE  ARG A  81      11.431  -1.185  -9.460  1.00 28.32           N
ATOM    551  CZ  ARG A  81      10.780  -2.336  -9.616  1.00 30.78           C
ATOM    552  NH1 ARG A  81      11.313  -3.475  -9.196  1.00 30.47           N
ATOM    553  NH2 ARG A  81       9.594  -2.359 -10.223  1.00 31.80           N
ATOM    554  N   THR A  82      16.658   2.797  -6.555  1.00 23.87           N
ATOM    555  CA BTHR A  82      17.859   2.994  -5.744  0.50 24.01           C
ATOM    556  C   THR A  82      18.191   4.491  -5.747  1.00 23.90           C
ATOM    557  O   THR A  82      18.113   5.121  -6.809  1.00 24.27           O
ATOM    558  CB BTHR A  82      19.059   2.179  -6.324  0.50 24.28           C
ATOM    559  OG1BTHR A  82      18.690   0.797  -6.474  0.50 24.92           O
ATOM    560  CG2BTHR A  82      20.282   2.275  -5.427  0.50 23.02           C
ATOM    561  N   ASP A  83      18.570   5.050  -4.597  1.00 21.51           N
ATOM    562  CA  ASP A  83      18.979   6.422  -4.576  1.00 21.43           C
ATOM    563  C   ASP A  83      20.510   6.507  -4.863  1.00 21.36           C
ATOM    564  O   ASP A  83      21.159   5.485  -5.082  1.00 20.52           O
ATOM    565  CB  ASP A  83      18.574   7.111  -3.267  1.00 22.22           C
ATOM    566  CG  ASP A  83      19.387   6.655  -2.058  1.00 20.07           C
ATOM    567  OD1 ASP A  83      20.333   5.832  -2.176  1.00 19.86           O
ATOM    568  OD2 ASP A  83      19.067   7.156  -0.952  1.00 20.48           O
ATOM    569  N   LYS A  84      21.057   7.712  -4.817  1.00 21.49           N
ATOM    570  CA  LYS A  84      22.479   7.928  -5.048  1.00 22.63           C
ATOM    571  C   LYS A  84      23.419   7.284  -3.987  1.00 22.27           C
ATOM    572  O   LYS A  84      24.636   7.111  -4.223  1.00 22.02           O
ATOM    573  CB  LYS A  84      22.722   9.435  -5.148  1.00 22.84           C
ATOM    574  CG  LYS A  84      22.511  10.152  -3.846  1.00 23.05           C
ATOM    575  CD  LYS A  84      22.483  11.609  -4.087  1.00 24.91           C
ATOM    576  CE  LYS A  84      22.411  12.367  -2.807  1.00 22.80           C
ATOM    577  NZ  LYS A  84      22.664  13.836  -3.042  1.00 25.54           N
ATOM    578  N   TYR A  85      22.875   6.953  -2.827  1.00 21.80           N
ATOM    579  CA  TYR A  85      23.658   6.280  -1.785  1.00 22.39           C
ATOM    580  C   TYR A  85      23.579   4.745  -1.880  1.00 21.86           C
ATOM    581  O   TYR A  85      24.162   4.048  -1.050  1.00 23.78           O
ATOM    582  CB  TYR A  85      23.265   6.770  -0.386  1.00 21.23           C
ATOM    583  CG  TYR A  85      23.472   8.239  -0.214  1.00 22.43           C
ATOM    584  CD1 TYR A  85      22.369   9.113  -0.097  1.00 20.33           C
ATOM    585  CD2 TYR A  85      24.759   8.785  -0.227  1.00 18.43           C
ATOM    586  CE1 TYR A  85      22.558  10.476   0.032  1.00 17.62           C
ATOM    587  CE2 TYR A  85      24.956  10.141  -0.068  1.00 20.25           C
ATOM    588  CZ  TYR A  85      23.862  10.980   0.056  1.00 19.50           C
ATOM    589  OH  TYR A  85      24.038  12.328   0.196  1.00 21.38           O
ATOM    590  N   GLY A  86      22.882   4.220  -2.887  1.00 20.81           N
ATOM    591  CA  GLY A  86      22.690   2.765  -3.021  1.00 20.71           C
ATOM    592  C   GLY A  86      21.517   2.214  -2.213  1.00 20.55           C
ATOM    593  O   GLY A  86      21.295   0.995  -2.168  1.00 22.06           O
ATOM    594  N   ARG A  87      20.777   3.087  -1.537  1.00 19.13           N
ATOM    595  CA  ARG A  87      19.643   2.640  -0.725  1.00 17.98           C
ATOM    596  C   ARG A  87      18.439   2.350  -1.575  1.00 17.58           C
ATOM    597  O   ARG A  87      18.150   3.073  -2.515  1.00 19.67           O
ATOM    598  CB  ARG A  87      19.280   3.681   0.345  1.00 16.48           C
ATOM    599  CG  ARG A  87      20.445   4.058   1.295  1.00 15.92           C
ATOM    600  CD  ARG A  87      19.964   5.055   2.290  1.00 15.59           C
ATOM    601  NE  ARG A  87      19.534   6.262   1.571  1.00 15.15           N
ATOM    602  CZ  ARG A  87      19.161   7.398   2.149  1.00 17.11           C
ATOM    603  NH1 ARG A  87      19.210   7.547   3.482  1.00 16.03           N
ATOM    604  NH2 ARG A  87      18.767   8.403   1.390  1.00 15.61           N
ATOM    605  N   GLY A  88      17.709   1.293  -1.250  1.00 17.79           N
ATOM    606  CA  GLY A  88      16.487   1.022  -2.025  1.00 17.84           C
ATOM    607  C   GLY A  88      15.417   2.027  -1.678  1.00 18.45           C
ATOM    608  O   GLY A  88      15.296   2.467  -0.528  1.00 17.90           O
ATOM    609  N   LEU A  89      14.625   2.412  -2.662  1.00 16.98           N
ATOM    610  CA  LEU A  89      13.543   3.366  -2.391  1.00 15.33           C
ATOM    611  C   LEU A  89      12.189   2.691  -2.560  1.00 15.25           C
ATOM    612  O   LEU A  89      11.788   2.328  -3.686  1.00 16.16           O
ATOM    613  CB  LEU A  89      13.659   4.552  -3.339  1.00 15.11           C
ATOM    614  CG  LEU A  89      14.891   5.428  -3.229  1.00 15.05           C
ATOM    615  CD1 LEU A  89      14.829   6.441  -4.375  1.00 14.73           C
ATOM    616  CD2 LEU A  89      14.888   6.218  -1.871  1.00 12.19           C
ATOM    617  N   ALA A  90      11.461   2.549  -1.454  1.00 14.33           N
ATOM    618  CA  ALA A  90      10.234   1.804  -1.524  1.00 15.17           C
ATOM    619  C   ALA A  90       9.236   2.213  -0.452  1.00 15.29           C
ATOM    620  O   ALA A  90       9.545   2.942   0.495  1.00 13.66           O
ATOM    621  CB  ALA A  90      10.508   0.256  -1.437  1.00 13.06           C
ATOM    622  N   TYR A  91       8.013   1.740  -0.644  1.00 14.77           N
ATOM    623  CA  TYR A  91       7.037   1.745   0.428  1.00 14.26           C
ATOM    624  C   TYR A  91       7.202   0.393   1.141  1.00 13.69           C
ATOM    625  O   TYR A  91       7.255  -0.656   0.528  1.00 15.03           O
ATOM    626  CB  TYR A  91       5.630   1.902  -0.147  1.00 14.09           C
ATOM    627  CG  TYR A  91       5.490   3.080  -1.037  1.00 13.88           C
ATOM    628  CD1 TYR A  91       5.377   4.363  -0.509  1.00 13.40           C
ATOM    629  CD2 TYR A  91       5.461   2.923  -2.445  1.00 13.25           C
ATOM    630  CE1 TYR A  91       5.222   5.491  -1.374  1.00 12.48           C
ATOM    631  CE2 TYR A  91       5.320   4.077  -3.322  1.00 11.65           C
ATOM    632  CZ  TYR A  91       5.208   5.316  -2.771  1.00 13.98           C
ATOM    633  OH  TYR A  91       5.047   6.427  -3.579  1.00 14.49           O
ATOM    634  N   ILE A  92       7.311   0.441   2.450  1.00 15.20           N
ATOM    635  CA  ILE A  92       7.526  -0.773   3.210  1.00 15.34           C
ATOM    636  C   ILE A  92       6.277  -1.130   4.028  1.00 15.89           C
ATOM    637  O   ILE A  92       5.649  -0.273   4.643  1.00 15.87           O
ATOM    638  CB  ILE A  92       8.793  -0.658   4.128  1.00 14.79           C
ATOM    639  CG1 ILE A  92      10.070  -0.368   3.297  1.00 14.65           C
ATOM    640  CG2 ILE A  92       8.905  -1.941   4.998  1.00 16.71           C
ATOM    641  CD1 ILE A  92      10.314  -1.369   2.124  1.00 16.30           C
ATOM    642  N   TYR A  93       5.874  -2.390   3.992  1.00 16.07           N
ATOM    643  CA  TYR A  93       4.613  -2.778   4.672  1.00 16.94           C
ATOM    644  C   TYR A  93       4.928  -3.817   5.725  1.00 17.32           C
ATOM    645  O   TYR A  93       5.763  -4.710   5.465  1.00 17.58           O
ATOM    646  CB  TYR A  93       3.644  -3.413   3.700  1.00 17.16           C
ATOM    647  CG  TYR A  93       3.084  -2.457   2.702  1.00 16.05           C
ATOM    648  CD1 TYR A  93       1.799  -1.919   2.861  1.00 17.92           C
ATOM    649  CD2 TYR A  93       3.837  -2.068   1.590  1.00 18.16           C
ATOM    650  CE1 TYR A  93       1.275  -1.015   1.919  1.00 21.00           C
ATOM    651  CE2 TYR A  93       3.338  -1.176   0.655  1.00 16.68           C
ATOM    652  CZ  TYR A  93       2.055  -0.653   0.804  1.00 18.83           C
ATOM    653  OH  TYR A  93       1.582   0.230  -0.166  1.00 16.82           O
ATOM    654  N   ALA A  94       4.173  -3.771   6.815  1.00 17.57           N
ATOM    655  CA  ALA A  94       4.391  -4.673   7.984  1.00 18.41           C
ATOM    656  C   ALA A  94       3.024  -5.262   8.291  1.00 19.96           C
ATOM    657  O   ALA A  94       2.153  -4.562   8.787  1.00 19.54           O
ATOM    658  CB  ALA A  94       4.909  -3.905   9.189  1.00 18.18           C
ATOM    659  N   ASP A  95       2.839  -6.532   7.938  1.00 20.53           N
ATOM    660  CA  ASP A  95       1.546  -7.201   8.069  1.00 22.69           C
ATOM    661  C   ASP A  95       0.470  -6.366   7.409  1.00 23.65           C
ATOM    662  O   ASP A  95      -0.612  -6.140   7.954  1.00 24.60           O
ATOM    663  CB  ASP A  95       1.268  -7.553   9.533  1.00 22.61           C
ATOM    664  CG  ASP A  95       2.196  -8.618  10.037  1.00 23.35           C
ATOM    665  OD1 ASP A  95       2.650  -9.445   9.227  1.00 24.63           O
ATOM    666  OD2 ASP A  95       2.492  -8.643  11.233  1.00 26.85           O
ATOM    667  N   GLY A  96       0.791  -5.878   6.222  1.00 23.27           N
ATOM    668  CA  GLY A  96      -0.210  -5.193   5.425  1.00 23.58           C
ATOM    669  C   GLY A  96      -0.356  -3.693   5.666  1.00 23.05           C
ATOM    670  O   GLY A  96      -0.982  -3.008   4.855  1.00 23.69           O
ATOM    671  N   LYS A  97       0.204  -3.193   6.761  1.00 20.90           N
ATOM    672  CA  LYS A  97       0.134  -1.771   7.095  1.00 20.94           C
ATOM    673  C   LYS A  97       1.399  -1.056   6.629  1.00 19.53           C
ATOM    674  O   LYS A  97       2.491  -1.521   6.938  1.00 19.47           O
ATOM    675  CB  LYS A  97       0.031  -1.603   8.597  1.00 22.22           C
ATOM    676  CG  LYS A  97      -1.197  -2.238   9.219  1.00 25.52           C
ATOM    677  CD  LYS A  97      -1.415  -1.629  10.645  1.00 30.50           C
ATOM    678  CE  LYS A  97      -2.280  -2.505  11.640  1.00 33.35           C
ATOM    679  NZ  LYS A  97      -3.376  -3.362  11.050  1.00 34.87           N
ATOM    680  N   MET A  98       1.242   0.069   5.908  1.00 17.90           N
ATOM    681  CA  MET A  98       2.361   0.779   5.290  1.00 15.24           C
ATOM    682  C   MET A  98       3.079   1.552   6.379  1.00 15.73           C
ATOM    683  O   MET A  98       2.493   2.379   7.054  1.00 14.96           O
ATOM    684  CB  MET A  98       1.896   1.729   4.202  1.00 16.99           C
ATOM    685  CG  MET A  98       3.012   2.017   3.146  1.00 15.68           C
ATOM    686  SD  MET A  98       2.819   3.618   2.346  1.00 14.76           S
ATOM    687  CE  MET A  98       1.298   3.371   1.419  1.00 13.59           C
ATOM    688  N   VAL A  99       4.353   1.256   6.561  1.00 14.33           N
ATOM    689  CA  VAL A  99       5.167   1.960   7.588  1.00 14.34           C
ATOM    690  C   VAL A  99       5.229   3.441   7.238  1.00 13.93           C
ATOM    691  O   VAL A  99       5.178   4.281   8.109  1.00 12.33           O
ATOM    692  CB  VAL A  99       6.588   1.393   7.661  1.00 14.63           C
ATOM    693  CG1 VAL A  99       7.476   2.177   8.702  1.00 14.08           C
ATOM    694  CG2 VAL A  99       6.553  -0.099   8.012  1.00 16.31           C
ATOM    695  N   ASN A 100       5.377   3.761   5.935  1.00 12.05           N
ATOM    696  CA  ASN A 100       5.532   5.172   5.519  1.00 12.90           C
ATOM    697  C   ASN A 100       4.301   5.958   5.976  1.00 13.28           C
ATOM    698  O   ASN A 100       4.429   7.051   6.573  1.00 11.49           O
ATOM    699  CB  ASN A 100       5.700   5.338   3.984  1.00 13.13           C
ATOM    700  CG  ASN A 100       6.643   4.316   3.372  1.00 14.04           C
ATOM    701  OD1 ASN A 100       6.561   3.156   3.693  1.00 14.60           O
ATOM    702  ND2 ASN A 100       7.546   4.771   2.442  1.00 10.97           N
ATOM    703  N   GLU A 101       3.103   5.452   5.636  1.00 12.50           N
ATOM    704  CA  GLU A 101       1.858   6.129   6.024  1.00 14.56           C
ATOM    705  C   GLU A 101       1.692   6.177   7.545  1.00 14.58           C
ATOM    706  O   GLU A 101       1.291   7.190   8.148  1.00 16.66           O
ATOM    707  CB  GLU A 101       0.667   5.412   5.368  1.00 12.81           C
ATOM    708  CG  GLU A 101      -0.640   6.132   5.597  1.00 17.67           C
ATOM    709  CD  GLU A 101      -1.820   5.347   5.145  1.00 25.37           C
ATOM    710  OE1 GLU A 101      -1.670   4.135   4.856  1.00 27.84           O
ATOM    711  OE2 GLU A 101      -2.916   5.957   5.073  1.00 27.24           O
ATOM    712  N   ALA A 102       2.021   5.072   8.188  1.00 16.44           N
ATOM    713  CA  ALA A 102       1.914   5.028   9.666  1.00 16.81           C
ATOM    714  C   ALA A 102       2.738   6.097  10.392  1.00 17.39           C
ATOM    715  O   ALA A 102       2.254   6.696  11.391  1.00 18.39           O
ATOM    716  CB  ALA A 102       2.285   3.638  10.210  1.00 16.68           C
ATOM    717  N   LEU A 103       3.996   6.298   9.977  1.00 16.73           N
ATOM    718  CA  LEU A 103       4.840   7.342  10.605  1.00 14.96           C
ATOM    719  C   LEU A 103       4.219   8.727  10.416  1.00 15.44           C
ATOM    720  O   LEU A 103       4.098   9.506  11.359  1.00 15.30           O
ATOM    721  CB  LEU A 103       6.243   7.336  10.006  1.00 14.23           C
ATOM    722  CG  LEU A 103       7.161   6.186  10.340  1.00 15.95           C
ATOM    723  CD1 LEU A 103       8.177   6.046   9.250  1.00 13.29           C
ATOM    724  CD2 LEU A 103       7.878   6.624  11.627  1.00 14.22           C
ATOM    725  N   VAL A 104       3.796   9.030   9.189  1.00 14.74           N
ATOM    726  CA  VAL A 104       3.137  10.327   8.896  1.00 14.88           C
ATOM    727  C   VAL A 104       1.880  10.527   9.790  1.00 16.35           C
ATOM    728  O   VAL A 104       1.752  11.556  10.491  1.00 17.41           O
ATOM    729  CB  VAL A 104       2.826  10.458   7.361  1.00 13.99           C
ATOM    730  CG1 VAL A 104       2.138  11.742   7.097  1.00 13.26           C
ATOM    731  CG2 VAL A 104       4.166  10.459   6.566  1.00 16.13           C
ATOM    732  N   ARG A 105       1.020   9.510   9.831  1.00 16.69           N
ATOM    733  CA  ARG A 105      -0.250   9.609  10.565  1.00 18.55           C
ATOM    734  C   ARG A 105       0.004   9.920  12.026  1.00 19.56           C
ATOM    735  O   ARG A 105      -0.768  10.663  12.655  1.00 21.25           O
ATOM    736  CB  ARG A 105      -1.027   8.311  10.462  1.00 18.53           C
ATOM    737  CG  ARG A 105      -2.407   8.326  11.109  1.00 20.72           C
ATOM    738  CD  ARG A 105      -3.323   9.382  10.494  1.00 24.36           C
ATOM    739  NE  ARG A 105      -4.584   9.437  11.233  1.00 24.80           N
ATOM    740  CZ  ARG A 105      -4.768  10.071  12.389  1.00 23.60           C
ATOM    741  NH1 ARG A 105      -3.797  10.761  12.956  1.00 20.95           N
ATOM    742  NH2 ARG A 105      -5.957  10.000  12.986  1.00 25.86           N
ATOM    743  N   GLN A 106       1.058   9.339  12.567  1.00 20.97           N
ATOM    744  CA  GLN A 106       1.457   9.624  13.960  1.00 22.26           C
ATOM    745  C   GLN A 106       2.242  10.925  14.167  1.00 22.20           C
ATOM    746  O   GLN A 106       2.655  11.235  15.307  1.00 22.31           O
ATOM    747  CB  GLN A 106       2.244   8.446  14.598  1.00 22.57           C
ATOM    748  CG  GLN A 106       1.445   7.190  14.841  1.00 26.73           C
ATOM    749  CD  GLN A 106       0.098   7.489  15.462  1.00 32.14           C
ATOM    750  OE1 GLN A 106       0.020   8.043  16.579  1.00 35.05           O
ATOM    751  NE2 GLN A 106      -0.974   7.151  14.740  1.00 28.44           N
ATOM    752  N   GLY A 107       2.479  11.690  13.101  1.00 21.11           N
ATOM    753  CA  GLY A 107       3.267  12.923  13.253  1.00 19.43           C
ATOM    754  C   GLY A 107       4.723  12.622  13.647  1.00 20.16           C
ATOM    755  O   GLY A 107       5.395  13.423  14.321  1.00 19.35           O
ATOM    756  N   LEU A 108       5.211  11.465  13.210  1.00 18.36           N
ATOM    757  CA  LEU A 108       6.601  11.131  13.427  1.00 18.82           C
ATOM    758  C   LEU A 108       7.441  11.265  12.156  1.00 18.11           C
ATOM    759  O   LEU A 108       8.685  11.156  12.219  1.00 18.49           O
ATOM    760  CB  LEU A 108       6.716   9.729  14.034  1.00 19.39           C
ATOM    761  CG  LEU A 108       6.178   9.609  15.455  1.00 21.06           C
ATOM    762  CD1 LEU A 108       6.189   8.163  15.759  1.00 22.27           C
ATOM    763  CD2 LEU A 108       7.049  10.363  16.433  1.00 20.44           C
ATOM    764  N   ALA A 109       6.769  11.506  11.019  1.00 17.00           N
ATOM    765  CA  ALA A 109       7.453  11.864   9.748  1.00 17.12           C
ATOM    766  C   ALA A 109       6.676  12.995   9.072  1.00 16.28           C
ATOM    767  O   ALA A 109       5.468  13.108   9.247  1.00 15.67           O
ATOM    768  CB  ALA A 109       7.522  10.631   8.788  1.00 16.10           C
ATOM    769  N   LYS A 110       7.373  13.819   8.295  1.00 17.74           N
ATOM    770  CA  LYS A 110       6.728  14.754   7.413  1.00 17.45           C
ATOM    771  C   LYS A 110       6.729  14.122   6.034  1.00 16.01           C
ATOM    772  O   LYS A 110       7.657  13.423   5.678  1.00 15.44           O
ATOM    773  CB  LYS A 110       7.538  16.058   7.305  1.00 18.54           C
ATOM    774  CG  LYS A 110       7.371  17.006   8.494  1.00 21.75           C
ATOM    775  CD  LYS A 110       8.255  18.222   8.333  1.00 26.05           C
ATOM    776  CE  LYS A 110       8.494  18.862   9.716  1.00 29.31           C
ATOM    777  NZ  LYS A 110       9.309  20.103   9.677  1.00 28.68           N
ATOM    778  N   VAL A 111       5.728  14.471   5.247  1.00 15.26           N
ATOM    779  CA  VAL A 111       5.754  14.174   3.845  1.00 14.45           C
ATOM    780  C   VAL A 111       6.900  15.032   3.275  1.00 15.01           C
ATOM    781  O   VAL A 111       7.015  16.210   3.605  1.00 14.63           O
ATOM    782  CB  VAL A 111       4.443  14.532   3.199  1.00 15.74           C
ATOM    783  CG1 VAL A 111       4.529  14.344   1.715  1.00 14.44           C
ATOM    784  CG2 VAL A 111       3.322  13.696   3.769  1.00 16.37           C
ATOM    785  N   ALA A 112       7.751  14.419   2.459  1.00 15.04           N
ATOM    786  CA  ALA A 112       9.012  15.022   2.040  1.00 15.63           C
ATOM    787  C   ALA A 112       9.590  14.307   0.835  1.00 16.20           C
ATOM    788  O   ALA A 112       9.204  13.164   0.495  1.00 16.97           O
ATOM    789  CB  ALA A 112      10.043  15.060   3.230  1.00 15.78           C
ATOM    790  N   TYR A 113      10.536  14.949   0.172  1.00 16.24           N
ATOM    791  CA  TYR A 113      11.262  14.272  -0.898  1.00 17.00           C
ATOM    792  C   TYR A 113      10.290  13.723  -1.939  1.00 16.82           C
ATOM    793  O   TYR A 113      10.424  12.589  -2.398  1.00 18.18           O
ATOM    794  CB  TYR A 113      12.208  13.174  -0.313  1.00 16.95           C
ATOM    795  CG  TYR A 113      13.304  13.781   0.513  1.00 18.09           C
ATOM    796  CD1 TYR A 113      13.298  13.697   1.901  1.00 16.45           C
ATOM    797  CD2 TYR A 113      14.365  14.462  -0.101  1.00 18.02           C
ATOM    798  CE1 TYR A 113      14.322  14.291   2.655  1.00 18.58           C
ATOM    799  CE2 TYR A 113      15.366  15.031   0.636  1.00 16.90           C
ATOM    800  CZ  TYR A 113      15.344  14.951   2.004  1.00 19.69           C
ATOM    801  OH  TYR A 113      16.361  15.535   2.725  1.00 20.16           O
ATOM    802  N   VAL A 114       9.292  14.533  -2.273  1.00 18.26           N
ATOM    803  CA  VAL A 114       8.342  14.156  -3.330  1.00 19.10           C
ATOM    804  C   VAL A 114       8.936  14.411  -4.727  1.00 22.42           C
ATOM    805  O   VAL A 114       8.892  15.528  -5.260  1.00 23.00           O
ATOM    806  CB  VAL A 114       6.929  14.752  -3.125  1.00 19.54           C
ATOM    807  CG1 VAL A 114       5.903  14.021  -3.993  1.00 15.43           C
ATOM    808  CG2 VAL A 114       6.529  14.619  -1.622  1.00 18.41           C
ATOM    809  N   TYR A 115       9.475  13.364  -5.328  1.00 23.87           N
ATOM    810  CA  TYR A 115      10.083  13.511  -6.635  1.00 25.20           C
ATOM    811  C   TYR A 115       9.129  12.988  -7.705  1.00 26.69           C
ATOM    812  O   TYR A 115       8.427  11.992  -7.514  1.00 26.83           O
ATOM    813  CB  TYR A 115      11.435  12.781  -6.704  1.00 24.69           C
ATOM    814  CG  TYR A 115      12.557  13.321  -5.802  1.00 23.64           C
ATOM    815  CD1 TYR A 115      13.227  14.528  -6.089  1.00 26.79           C
ATOM    816  CD2 TYR A 115      12.962  12.614  -4.677  1.00 23.10           C
ATOM    817  CE1 TYR A 115      14.282  15.000  -5.262  1.00 21.95           C
ATOM    818  CE2 TYR A 115      13.982  13.083  -3.844  1.00 20.64           C
ATOM    819  CZ  TYR A 115      14.646  14.255  -4.144  1.00 25.39           C
ATOM    820  OH  TYR A 115      15.634  14.681  -3.280  1.00 22.66           O
ATOM    821  N   LYS A 116       9.114  13.700  -8.832  1.00 28.77           N
ATOM    822  CA  LYS A 116       8.317  13.377 -10.023  1.00 30.89           C
ATOM    823  C   LYS A 116       8.042  11.879 -10.299  1.00 30.86           C
ATOM    824  O   LYS A 116       6.897  11.446 -10.378  1.00 31.68           O
ATOM    825  CB  LYS A 116       8.992  14.060 -11.249  1.00 31.46           C
ATOM    826  CG  LYS A 116      10.162  13.247 -11.920  1.00 32.51           C
ATOM    827  CD  LYS A 116      10.731  13.904 -13.224  1.00 32.74           C
ATOM    828  CE  LYS A 116      12.106  14.520 -12.980  1.00 32.88           C
ATOM    829  NZ  LYS A 116      12.946  14.595 -14.216  1.00 34.48           N
ATOM    830  N   GLY A 117       9.082  11.080 -10.422  1.00 30.85           N
ATOM    831  CA  GLY A 117       8.898   9.694 -10.882  1.00 30.63           C
ATOM    832  C   GLY A 117       8.413   8.682  -9.860  1.00 29.63           C
ATOM    833  O   GLY A 117       7.993   7.580 -10.224  1.00 29.86           O
ATOM    834  N   ASN A 118       8.474   9.052  -8.582  1.00 27.76           N
ATOM    835  CA  ASN A 118       8.146   8.120  -7.513  1.00 25.80           C
ATOM    836  C   ASN A 118       7.184   8.756  -6.506  1.00 25.85           C
ATOM    837  O   ASN A 118       7.565   8.956  -5.349  1.00 25.36           O
ATOM    838  CB  ASN A 118       9.413   7.712  -6.755  1.00 25.37           C
ATOM    839  CG  ASN A 118      10.238   6.611  -7.424  1.00 21.89           C
ATOM    840  OD1 ASN A 118       9.754   5.719  -8.108  1.00 19.87           O
ATOM    841  ND2 ASN A 118      11.530   6.673  -7.173  1.00 19.18           N
ATOM    842  N   ASN A 119       5.950   9.045  -6.920  1.00 24.29           N
ATOM    843  CA  ASN A 119       5.002   9.805  -6.092  1.00 23.18           C
ATOM    844  C   ASN A 119       3.626   9.180  -5.963  1.00 22.19           C
ATOM    845  O   ASN A 119       2.663   9.867  -5.646  1.00 20.68           O
ATOM    846  CB  ASN A 119       4.851  11.259  -6.614  1.00 24.97           C
ATOM    847  CG  ASN A 119       4.092  11.331  -7.955  1.00 27.80           C
ATOM    848  OD1 ASN A 119       3.600  10.309  -8.491  1.00 31.38           O
ATOM    849  ND2 ASN A 119       3.959  12.529  -8.477  1.00 32.52           N
ATOM    850  N   THR A 120       3.511   7.880  -6.208  1.00 22.29           N
ATOM    851  CA  THR A 120       2.183   7.243  -6.231  1.00 22.52           C
ATOM    852  C   THR A 120       1.321   7.476  -4.985  1.00 21.71           C
ATOM    853  O   THR A 120       0.132   7.773  -5.091  1.00 22.27           O
ATOM    854  CB  THR A 120       2.261   5.752  -6.479  1.00 22.35           C
ATOM    855  OG1 THR A 120       2.759   5.506  -7.809  1.00 26.12           O
ATOM    856  CG2 THR A 120       0.893   5.140  -6.360  1.00 23.37           C
ATOM    857  N   HIS A 121       1.900   7.296  -3.802  1.00 20.18           N
ATOM    858  CA  HIS A 121       1.111   7.402  -2.586  1.00 18.57           C
ATOM    859  C   HIS A 121       1.203   8.782  -1.949  1.00 17.97           C
ATOM    860  O   HIS A 121       0.875   8.950  -0.777  1.00 17.28           O
ATOM    861  CB  HIS A 121       1.514   6.314  -1.568  1.00 18.98           C
ATOM    862  CG  HIS A 121       1.260   4.907  -2.033  1.00 17.51           C
ATOM    863  ND1 HIS A 121       0.018   4.478  -2.478  1.00 17.56           N
ATOM    864  CD2 HIS A 121       2.068   3.822  -2.065  1.00 16.81           C
ATOM    865  CE1 HIS A 121       0.087   3.193  -2.777  1.00 19.94           C
ATOM    866  NE2 HIS A 121       1.319   2.768  -2.526  1.00 21.76           N
ATOM    867  N   GLU A 122       1.617   9.781  -2.737  1.00 17.20           N
ATOM    868  CA  GLU A 122       1.661  11.160  -2.242  1.00 18.07           C
ATOM    869  C   GLU A 122       0.343  11.631  -1.598  1.00 18.76           C
ATOM    870  O   GLU A 122       0.353  12.186  -0.491  1.00 16.71           O
ATOM    871  CB  GLU A 122       2.062  12.151  -3.355  1.00 18.06           C
ATOM    872  CG  GLU A 122       2.163  13.577  -2.780  1.00 19.41           C
ATOM    873  CD  GLU A 122       2.482  14.667  -3.776  1.00 20.32           C
ATOM    874  OE1 GLU A 122       2.578  14.383  -5.005  1.00 22.72           O
ATOM    875  OE2 GLU A 122       2.684  15.806  -3.277  1.00 20.57           O
ATOM    876  N   GLN A 123      -0.788  11.518  -2.300  1.00 19.17           N
ATOM    877  CA  GLN A 123      -1.996  12.110  -1.692  1.00 19.70           C
ATOM    878  C   GLN A 123      -2.505  11.358  -0.437  1.00 19.12           C
ATOM    879  O   GLN A 123      -3.009  11.967   0.548  1.00 20.04           O
ATOM    880  CB  GLN A 123      -3.099  12.370  -2.748  1.00 21.92           C
ATOM    881  CG  GLN A 123      -2.711  13.518  -3.742  1.00 26.70           C
ATOM    882  CD  GLN A 123      -2.022  14.792  -3.099  1.00 32.87           C
ATOM    883  OE1 GLN A 123      -0.990  15.283  -3.600  1.00 31.49           O
ATOM    884  NE2 GLN A 123      -2.612  15.322  -2.015  1.00 34.80           N
ATOM    885  N   LEU A 124      -2.256  10.045  -0.432  1.00 18.18           N
ATOM    886  CA  LEU A 124      -2.499   9.206   0.732  1.00 17.90           C
ATOM    887  C   LEU A 124      -1.720   9.671   1.946  1.00 17.36           C
ATOM    888  O   LEU A 124      -2.277   9.831   3.017  1.00 15.34           O
ATOM    889  CB  LEU A 124      -2.165   7.748   0.407  1.00 19.61           C
ATOM    890  CG  LEU A 124      -2.454   6.750   1.526  1.00 19.68           C
ATOM    891  CD1 LEU A 124      -3.957   6.488   1.677  1.00 22.90           C
ATOM    892  CD2 LEU A 124      -1.670   5.472   1.206  1.00 22.37           C
ATOM    893  N   LEU A 125      -0.423   9.892   1.770  1.00 16.69           N
ATOM    894  CA  LEU A 125       0.385  10.395   2.866  1.00 17.13           C
ATOM    895  C   LEU A 125       0.030  11.847   3.270  1.00 15.99           C
ATOM    896  O   LEU A 125       0.056  12.179   4.444  1.00 15.82           O
ATOM    897  CB  LEU A 125       1.903  10.237   2.574  1.00 17.06           C
ATOM    898  CG  LEU A 125       2.538   8.819   2.365  1.00 19.68           C
ATOM    899  CD1 LEU A 125       4.063   8.793   2.621  1.00 18.56           C
ATOM    900  CD2 LEU A 125       1.913   7.667   3.042  1.00 19.88           C
ATOM    901  N   ARG A 126      -0.263  12.726   2.324  1.00 16.32           N
ATOM    902  CA  ARG A 126      -0.630  14.084   2.743  1.00 16.80           C
ATOM    903  C   ARG A 126      -1.934  14.116   3.573  1.00 17.32           C
ATOM    904  O   ARG A 126      -2.112  14.971   4.475  1.00 17.45           O
ATOM    905  CB  ARG A 126      -0.674  15.056   1.551  1.00 17.04           C
ATOM    906  CG  ARG A 126       0.733  15.356   1.009  1.00 17.47           C
ATOM    907  CD  ARG A 126       0.710  16.497  -0.004  1.00 20.06           C
ATOM    908  NE  ARG A 126       1.970  16.654  -0.750  1.00 19.22           N
ATOM    909  CZ  ARG A 126       3.080  17.182  -0.261  1.00 23.11           C
ATOM    910  NH1 ARG A 126       3.142  17.538   1.034  1.00 21.95           N
ATOM    911  NH2 ARG A 126       4.159  17.285  -1.046  1.00 20.96           N
ATOM    912  N   LYS A 127      -2.829  13.171   3.271  1.00 17.52           N
ATOM    913  CA  LYS A 127      -4.091  13.031   4.009  1.00 18.18           C
ATOM    914  C   LYS A 127      -3.777  12.641   5.432  1.00 18.29           C
ATOM    915  O   LYS A 127      -4.292  13.249   6.369  1.00 18.30           O
ATOM    916  CB  LYS A 127      -5.005  11.991   3.357  1.00 19.50           C
ATOM    917  CG  LYS A 127      -6.417  11.909   3.971  1.00 19.76           C
ATOM    918  CD  LYS A 127      -7.211  13.218   3.834  1.00 22.56           C
ATOM    919  CE  LYS A 127      -8.714  13.071   4.270  1.00 23.16           C
ATOM    920  NZ  LYS A 127      -9.404  12.029   3.467  1.00 21.58           N
ATOM    921  N   ALA A 128      -2.899  11.641   5.587  1.00 17.78           N
ATOM    922  CA  ALA A 128      -2.424  11.276   6.911  1.00 17.24           C
ATOM    923  C   ALA A 128      -1.727  12.445   7.608  1.00 17.59           C
ATOM    924  O   ALA A 128      -1.914  12.640   8.815  1.00 16.77           O
ATOM    925  CB  ALA A 128      -1.484  10.079   6.832  1.00 16.03           C
ATOM    926  N   GLU A 129      -0.880  13.194   6.900  1.00 18.64           N
ATOM    927  CA  GLU A 129      -0.239  14.337   7.562  1.00 20.29           C
ATOM    928  C   GLU A 129      -1.262  15.406   8.006  1.00 22.06           C
ATOM    929  O   GLU A 129      -1.128  16.004   9.075  1.00 21.51           O
ATOM    930  CB  GLU A 129       0.782  14.979   6.653  1.00 21.15           C
ATOM    931  CG  GLU A 129       1.688  15.989   7.392  1.00 21.86           C
ATOM    932  CD  GLU A 129       2.663  16.635   6.438  1.00 24.05           C
ATOM    933  OE1 GLU A 129       2.261  17.535   5.675  1.00 24.32           O
ATOM    934  OE2 GLU A 129       3.827  16.210   6.429  1.00 22.84           O
ATOM    935  N   ALA A 130      -2.286  15.637   7.179  1.00 21.98           N
ATOM    936  CA  ALA A 130      -3.307  16.619   7.551  1.00 22.76           C
ATOM    937  C   ALA A 130      -3.978  16.222   8.845  1.00 23.65           C
ATOM    938  O   ALA A 130      -4.191  17.081   9.691  1.00 23.24           O
ATOM    939  CB  ALA A 130      -4.318  16.799   6.474  1.00 22.59           C
ATOM    940  N   GLN A 131      -4.246  14.924   9.017  1.00 24.86           N
ATOM    941  CA  GLN A 131      -4.882  14.405  10.239  1.00 26.38           C
ATOM    942  C   GLN A 131      -4.000  14.446  11.483  1.00 26.45           C
ATOM    943  O   GLN A 131      -4.455  14.870  12.537  1.00 26.47           O
ATOM    944  CB  GLN A 131      -5.502  13.017  10.011  1.00 26.84           C
ATOM    945  CG  GLN A 131      -7.042  12.990   9.990  1.00 32.90           C
ATOM    946  CD  GLN A 131      -7.743  13.434  11.319  1.00 38.73           C
ATOM    947  OE1 GLN A 131      -8.057  14.606  11.507  1.00 42.33           O
ATOM    948  NE2 GLN A 131      -8.028  12.484  12.196  1.00 43.15           N
ATOM    949  N   ALA A 132      -2.734  14.044  11.356  1.00 27.00           N
ATOM    950  CA  ALA A 132      -1.714  14.245  12.417  1.00 27.27           C
ATOM    951  C   ALA A 132      -1.549  15.700  12.818  1.00 27.77           C
ATOM    952  O   ALA A 132      -1.387  16.014  14.007  1.00 27.23           O
ATOM    953  CB  ALA A 132      -0.306  13.666  11.963  1.00 26.09           C
ATOM    954  N   LYS A 133      -1.544  16.580  11.822  1.00 28.09           N
ATOM    955  CA  LYS A 133      -1.400  18.017  12.078  1.00 30.07           C
ATOM    956  C   LYS A 133      -2.669  18.533  12.783  1.00 31.33           C
ATOM    957  O   LYS A 133      -2.579  19.217  13.829  1.00 31.44           O
ATOM    958  CB  LYS A 133      -1.131  18.767  10.760  1.00 30.74           C
ATOM    959  CG  LYS A 133      -0.985  20.280  10.914  1.00 33.42           C
ATOM    960  CD  LYS A 133       0.163  20.861  10.086  1.00 34.43           C
ATOM    961  CE  LYS A 133       0.330  20.232   8.712  1.00 36.20           C
ATOM    962  NZ  LYS A 133       1.547  20.840   8.088  1.00 38.87           N
ATOM    963  N   LYS A 134      -3.831  18.166  12.224  1.00 31.46           N
ATOM    964  CA  LYS A 134      -5.142  18.476  12.823  1.00 33.06           C
ATOM    965  C   LYS A 134      -5.096  18.115  14.295  1.00 32.87           C
ATOM    966  O   LYS A 134      -5.444  18.921  15.137  1.00 33.78           O
ATOM    967  CB  LYS A 134      -6.256  17.698  12.109  1.00 32.93           C
ATOM    968  CG  LYS A 134      -7.673  18.268  12.266  1.00 34.59           C
ATOM    969  CD  LYS A 134      -8.528  18.023  11.008  1.00 38.54           C
ATOM    970  CE  LYS A 134      -7.732  18.140   9.657  1.00 37.52           C
ATOM    971  NZ  LYS A 134      -7.421  16.774   9.064  1.00 40.65           N
ATOM    972  N   GLU A 135      -4.612  16.917  14.601  1.00 33.26           N
ATOM    973  CA  GLU A 135      -4.560  16.398  15.976  1.00 32.91           C
ATOM    974  C   GLU A 135      -3.391  16.868  16.831  1.00 33.12           C
ATOM    975  O   GLU A 135      -3.279  16.428  17.960  1.00 33.62           O
ATOM    976  CB  GLU A 135      -4.549  14.868  15.959  1.00 32.66           C
ATOM    977  CG  GLU A 135      -5.869  14.233  15.551  1.00 33.54           C
ATOM    978  CD  GLU A 135      -5.725  12.750  15.250  1.00 34.50           C
ATOM    979  OE1 GLU A 135      -4.725  12.149  15.682  1.00 36.54           O
ATOM    980  OE2 GLU A 135      -6.594  12.186  14.569  1.00 34.55           O
ATOM    981  N   LYS A 136      -2.528  17.742  16.302  1.00 33.13           N
ATOM    982  CA  LYS A 136      -1.290  18.214  16.992  1.00 33.66           C
ATOM    983  C   LYS A 136      -0.372  17.128  17.528  1.00 32.87           C
ATOM    984  O   LYS A 136       0.142  17.239  18.655  1.00 31.68           O
ATOM    985  CB  LYS A 136      -1.594  19.214  18.129  1.00 34.66           C
ATOM    986  CG  LYS A 136      -2.482  20.374  17.740  1.00 37.31           C
ATOM    987  CD  LYS A 136      -1.853  21.271  16.701  1.00 40.22           C
ATOM    988  CE  LYS A 136      -2.430  22.682  16.833  1.00 45.35           C
ATOM    989  NZ  LYS A 136      -3.948  22.714  16.868  1.00 46.77           N
ATOM    990  N   LEU A 137      -0.157  16.089  16.718  1.00 32.14           N
ATOM    991  CA  LEU A 137       0.626  14.921  17.129  1.00 30.66           C
ATOM    992  C   LEU A 137       2.123  15.130  16.977  1.00 30.67           C
ATOM    993  O   LEU A 137       2.611  15.530  15.927  1.00 30.56           O
ATOM    994  CB  LEU A 137       0.236  13.690  16.308  1.00 30.64           C
ATOM    995  CG  LEU A 137      -1.108  13.013  16.561  1.00 30.82           C
ATOM    996  CD1 LEU A 137      -1.144  11.640  15.910  1.00 30.91           C
ATOM    997  CD2 LEU A 137      -1.323  12.908  18.088  1.00 32.59           C
ATOM    998  N   ASN A 138       2.842  14.838  18.045  1.00 30.13           N
ATOM    999  CA  ASN A 138       4.289  14.728  18.010  1.00 30.40           C
ATOM   1000  C   ASN A 138       5.035  15.903  17.348  1.00 30.70           C
ATOM   1001  O   ASN A 138       5.197  16.961  17.977  1.00 30.51           O
ATOM   1002  CB  ASN A 138       4.642  13.346  17.455  1.00 29.44           C
ATOM   1003  CG  ASN A 138       4.378  12.250  18.471  1.00 29.05           C
ATOM   1004  OD1 ASN A 138       4.878  12.311  19.585  1.00 33.88           O
ATOM   1005  ND2 ASN A 138       3.614  11.253  18.101  1.00 26.72           N
ATOM   1006  N   ILE A 139       5.469  15.760  16.094  1.00 29.78           N
ATOM   1007  CA  ILE A 139       6.164  16.867  15.436  1.00 30.03           C
ATOM   1008  C   ILE A 139       5.295  18.129  15.396  1.00 29.85           C
ATOM   1009  O   ILE A 139       5.818  19.252  15.430  1.00 30.08           O
ATOM   1010  CB  ILE A 139       6.600  16.511  13.978  1.00 29.87           C
ATOM   1011  CG1 ILE A 139       7.807  15.578  13.988  1.00 30.10           C
ATOM   1012  CG2 ILE A 139       6.938  17.783  13.166  1.00 29.45           C
ATOM   1013  CD1 ILE A 139       8.014  14.856  12.648  1.00 31.04           C
ATOM   1014  N   TRP A 140       3.981  17.916  15.268  1.00 29.76           N
ATOM   1015  CA  TRP A 140       3.001  18.985  15.116  1.00 30.27           C
ATOM   1016  C   TRP A 140       2.458  19.478  16.458  1.00 31.56           C
ATOM   1017  O   TRP A 140       1.536  20.283  16.485  1.00 31.98           O
ATOM   1018  CB  TRP A 140       1.856  18.524  14.220  1.00 28.75           C
ATOM   1019  CG  TRP A 140       2.341  17.910  12.927  1.00 27.05           C
ATOM   1020  CD1 TRP A 140       2.265  16.594  12.565  1.00 25.61           C
ATOM   1021  CD2 TRP A 140       3.004  18.584  11.842  1.00 25.61           C
ATOM   1022  NE1 TRP A 140       2.794  16.421  11.313  1.00 23.72           N
ATOM   1023  CE2 TRP A 140       3.276  17.615  10.854  1.00 23.84           C
ATOM   1024  CE3 TRP A 140       3.385  19.914  11.608  1.00 27.81           C
ATOM   1025  CZ2 TRP A 140       3.901  17.928   9.645  1.00 25.76           C
ATOM   1026  CZ3 TRP A 140       4.010  20.228  10.405  1.00 26.72           C
ATOM   1027  CH2 TRP A 140       4.270  19.230   9.442  1.00 26.98           C
ATOM   1028  N   SER A 141       3.056  19.028  17.559  1.00 32.75           N
ATOM   1029  CA  SER A 141       2.608  19.426  18.899  1.00 34.02           C
ATOM   1030  C   SER A 141       3.271  20.698  19.457  1.00 34.75           C
ATOM   1031  O   SER A 141       4.152  21.312  18.834  1.00 35.25           O
ATOM   1032  CB  SER A 141       2.829  18.292  19.875  1.00 33.54           C
ATOM   1033  OG  SER A 141       4.211  18.149  20.073  1.00 35.04           O
END
