# Supplementary material for: Constant pH Simulation with FMM Electrostatics in GROMACS. (A) Design and Applications
Source: J Chem Theory Comput. 2025 Feb 7;21(4):1762–86. doi: 10.1021/acs.jctc.4c01318 (PMC11866755; doi:10.1021/acs.jctc.4c01318)
Supplement: Supplementary file 3 — ct4c01318_si_003.zip [file ct4c01318_si_003.zip › mdp_template_titr/lyzozyme.pdb]

HEADER    HYDROLASE(O-GLYCOSYL)                   21-AUG-89   2LZT              
TITLE     REFINEMENT OF TRICLINIC LYSOZYME. II. THE METHOD OF                   
TITLE    2 STEREOCHEMICALLY RESTRAINED LEAST-SQUARES                            
COMPND    MOL_ID: 1;                                                            
COMPND   2 MOLECULE: HEN EGG WHITE LYSOZYME;                                    
COMPND   3 CHAIN: A;                                                            
COMPND   4 EC: 3.2.1.17;                                                        
COMPND   5 ENGINEERED: YES                                                      
SOURCE    MOL_ID: 1;                                                            
SOURCE   2 ORGANISM_SCIENTIFIC: GALLUS GALLUS;                                  
SOURCE   3 ORGANISM_COMMON: CHICKEN;                                            
SOURCE   4 ORGANISM_TAXID: 9031                                                 
KEYWDS    HYDROLASE(O-GLYCOSYL)                                                 
EXPDTA    X-RAY DIFFRACTION                                                     
AUTHOR    M.RAMANADHAM,L.C.SIEKER,L.H.JENSEN                                    
REVDAT   3   24-FEB-09 2LZT    1       VERSN                                    
REVDAT   2   01-APR-03 2LZT    1       JRNL                                     
REVDAT   1   15-JAN-90 2LZT    0                                                
JRNL        AUTH   M.RAMANADHAM,L.C.SIEKER,L.H.JENSEN                           
JRNL        TITL   REFINEMENT OF TRICLINIC LYSOZYME: II. THE METHOD             
JRNL        TITL 2 OF STEREOCHEMICALLY RESTRAINED LEAST SQUARES.                
JRNL        REF    ACTA CRYSTALLOGR.,SECT.B      V.  46    63 1990              
JRNL        REFN                   ISSN 0108-7681                               
JRNL        PMID   2302327                                                      
JRNL        DOI    10.1107/S0108768189009195                                    
REMARK   1                                                                      
REMARK   1 REFERENCE 1                                                          
REMARK   1  AUTH   J.M.HODSDON,G.M.BROWN,L.C.SIEKER,L.H.JENSEN                  
REMARK   1  TITL   REFINEMENT OF TRICLINIC LYSOZYME. I. FOURIER AND             
REMARK   1  TITL 2 LEAST SQUARES METHODS                                        
REMARK   1  REF    TO BE PUBLISHED                                              
REMARK   1  REFN                                                                
REMARK   1 REFERENCE 2                                                          
REMARK   1  AUTH   M.RAMANADHAM,L.C.SIEKER,L.H.JENSEN                           
REMARK   1  TITL   TRICLINIC LYSOZYME. SOME FEATURES OF THE STRUCTURE           
REMARK   1  TITL 2 AT 2 ANGSTROMS RESOLUTION                                    
REMARK   1  EDIT   S.SMITH-GILL, E.SERCARZ                                      
REMARK   1  REF    THE IMMUNE RESPONSE TO                  15 1989              
REMARK   1  REF  2 STRUCTURALLY DEFINED                                         
REMARK   1  REF  3 PROTEINS. THE LYSOZYME MODEL                                 
REMARK   1  PUBL   ADENINE PRESS                                                
REMARK   1  REFN                                                                
REMARK   1 REFERENCE 3                                                          
REMARK   1  AUTH   M.RAMANADHAM,L.C.SIEKER,L.H.JENSEN                           
REMARK   1  TITL   SRLSQ REFINEMENT OF TRICLINIC LYSOZYME                       
REMARK   1  REF    ACTA CRYSTALLOGR.,SECT.A      V.  43    13 1987              
REMARK   1  REFN                   ISSN 0108-7673                               
REMARK   1 REFERENCE 4                                                          
REMARK   1  AUTH   M.RAMANADHAM,L.C.SIEKER,L.H.JENSEN                           
REMARK   1  TITL   STRUCTURE OF TRICLINIC LYSOZYME AND ITS CU2+                 
REMARK   1  TITL 2 COMPLEX AT 2 ANGSTROMS RESOLUTION                            
REMARK   1  REF    ACTA CRYSTALLOGR.,SECT.A      V.  37    33 1981              
REMARK   1  REFN                   ISSN 0108-7673                               
REMARK   1 REFERENCE 5                                                          
REMARK   1  AUTH   K.KURACHI,L.C.SIEKER,L.H.JENSEN                              
REMARK   1  TITL   STRUCTURES OF TRICLINIC MONO-AND                             
REMARK   1  TITL 2 DI-N-ACETYLGLUCOSAMINE. LYSOZYME COMPLEXES-A                 
REMARK   1  TITL 3 CRYSTALLOGRAPHIC STUDY                                       
REMARK   1  REF    J.MOL.BIOL.                   V. 101    11 1976              
REMARK   1  REFN                   ISSN 0022-2836                               
REMARK   1 REFERENCE 6                                                          
REMARK   1  AUTH   K.KURACHI,L.C.SIEKER,L.H.JENSEN                              
REMARK   1  TITL   METAL ION BINDING IN TRICLINIC LYSOZYME                      
REMARK   1  REF    J.BIOL.CHEM.                  V. 250  7663 1975              
REMARK   1  REFN                   ISSN 0021-9258                               
REMARK   2                                                                      
REMARK   2 RESOLUTION.    1.97 ANGSTROMS.                                       
REMARK   3                                                                      
REMARK   3 REFINEMENT.                                                          
REMARK   3   PROGRAM     : PROLSQ                                               
REMARK   3   AUTHORS     : KONNERT,HENDRICKSON                                  
REMARK   3                                                                      
REMARK   3  DATA USED IN REFINEMENT.                                            
REMARK   3   RESOLUTION RANGE HIGH (ANGSTROMS) : 1.97                           
REMARK   3   RESOLUTION RANGE LOW  (ANGSTROMS) : NULL                           
REMARK   3   DATA CUTOFF            (SIGMA(F)) : NULL                           
REMARK   3   COMPLETENESS FOR RANGE        (%) : NULL                           
REMARK   3   NUMBER OF REFLECTIONS             : NULL                           
REMARK   3                                                                      
REMARK   3  FIT TO DATA USED IN REFINEMENT.                                     
REMARK   3   CROSS-VALIDATION METHOD          : NULL                            
REMARK   3   FREE R VALUE TEST SET SELECTION  : NULL                            
REMARK   3   R VALUE     (WORKING + TEST SET) : 0.124                           
REMARK   3   R VALUE            (WORKING SET) : NULL                            
REMARK   3   FREE R VALUE                     : NULL                            
REMARK   3   FREE R VALUE TEST SET SIZE   (%) : NULL                            
REMARK   3   FREE R VALUE TEST SET COUNT      : NULL                            
REMARK   3                                                                      
REMARK   3  FIT/AGREEMENT OF MODEL WITH ALL DATA.                               
REMARK   3   R VALUE   (WORKING + TEST SET, NO CUTOFF) : NULL                   
REMARK   3   R VALUE          (WORKING SET, NO CUTOFF) : NULL                   
REMARK   3   FREE R VALUE                  (NO CUTOFF) : NULL                   
REMARK   3   FREE R VALUE TEST SET SIZE (%, NO CUTOFF) : NULL                   
REMARK   3   FREE R VALUE TEST SET COUNT   (NO CUTOFF) : NULL                   
REMARK   3   TOTAL NUMBER OF REFLECTIONS   (NO CUTOFF) : NULL                   
REMARK   3                                                                      
REMARK   3  NUMBER OF NON-HYDROGEN ATOMS USED IN REFINEMENT.                    
REMARK   3   PROTEIN ATOMS            : 1001                                    
REMARK   3   NUCLEIC ACID ATOMS       : 0                                       
REMARK   3   HETEROGEN ATOMS          : 20                                      
REMARK   3   SOLVENT ATOMS            : 249                                     
REMARK   3                                                                      
REMARK   3  B VALUES.                                                           
REMARK   3   FROM WILSON PLOT           (A**2) : NULL                           
REMARK   3   MEAN B VALUE      (OVERALL, A**2) : NULL                           
REMARK   3   OVERALL ANISOTROPIC B VALUE.                                       
REMARK   3    B11 (A**2) : NULL                                                 
REMARK   3    B22 (A**2) : NULL                                                 
REMARK   3    B33 (A**2) : NULL                                                 
REMARK   3    B12 (A**2) : NULL                                                 
REMARK   3    B13 (A**2) : NULL                                                 
REMARK   3    B23 (A**2) : NULL                                                 
REMARK   3                                                                      
REMARK   3  ESTIMATED COORDINATE ERROR.                                         
REMARK   3   ESD FROM LUZZATI PLOT        (A) : NULL                            
REMARK   3   ESD FROM SIGMAA              (A) : NULL                            
REMARK   3   LOW RESOLUTION CUTOFF        (A) : NULL                            
REMARK   3                                                                      
REMARK   3  RMS DEVIATIONS FROM IDEAL VALUES.                                   
REMARK   3   DISTANCE RESTRAINTS.                    RMS    SIGMA               
REMARK   3    BOND LENGTH                     (A) : 0.016 ; 0.020               
REMARK   3    ANGLE DISTANCE                  (A) : 0.034 ; 0.030               
REMARK   3    INTRAPLANAR 1-4 DISTANCE        (A) : 0.047 ; 0.050               
REMARK   3    H-BOND OR METAL COORDINATION    (A) : NULL  ; NULL                
REMARK   3                                                                      
REMARK   3   PLANE RESTRAINT                  (A) : 0.018 ; 0.020               
REMARK   3   CHIRAL-CENTER RESTRAINT       (A**3) : 0.140 ; 0.150               
REMARK   3                                                                      
REMARK   3   NON-BONDED CONTACT RESTRAINTS.                                     
REMARK   3    SINGLE TORSION                  (A) : 0.170 ; 0.300               
REMARK   3    MULTIPLE TORSION                (A) : 0.238 ; 0.300               
REMARK   3    H-BOND (X...Y)                  (A) : NULL  ; NULL                
REMARK   3    H-BOND (X-H...Y)                (A) : 0.187 ; 0.300               
REMARK   3                                                                      
REMARK   3   CONFORMATIONAL TORSION ANGLE RESTRAINTS.                           
REMARK   3    SPECIFIED                 (DEGREES) : NULL  ; NULL                
REMARK   3    PLANAR                    (DEGREES) : 4.400 ; 3.500               
REMARK   3    STAGGERED                 (DEGREES) : 13.100; 12.500              
REMARK   3    TRANSVERSE                (DEGREES) : NULL  ; NULL                
REMARK   3                                                                      
REMARK   3  ISOTROPIC THERMAL FACTOR RESTRAINTS.    RMS    SIGMA                
REMARK   3   MAIN-CHAIN BOND               (A**2) : NULL  ; NULL                
REMARK   3   MAIN-CHAIN ANGLE              (A**2) : NULL  ; NULL                
REMARK   3   SIDE-CHAIN BOND               (A**2) : NULL  ; NULL                
REMARK   3   SIDE-CHAIN ANGLE              (A**2) : NULL  ; NULL                
REMARK   3                                                                      
REMARK   3  OTHER REFINEMENT REMARKS: NULL                                      
REMARK   4                                                                      
REMARK   4 2LZT COMPLIES WITH FORMAT V. 3.15, 01-DEC-08                         
REMARK 100                                                                      
REMARK 100 THIS ENTRY HAS BEEN PROCESSED BY BNL.                                
REMARK 200                                                                      
REMARK 200 EXPERIMENTAL DETAILS                                                 
REMARK 200  EXPERIMENT TYPE                : X-RAY DIFFRACTION                  
REMARK 200  DATE OF DATA COLLECTION        : NULL                               
REMARK 200  TEMPERATURE           (KELVIN) : NULL                               
REMARK 200  PH                             : NULL                               
REMARK 200  NUMBER OF CRYSTALS USED        : NULL                               
REMARK 200                                                                      
REMARK 200  SYNCHROTRON              (Y/N) : NULL                               
REMARK 200  RADIATION SOURCE               : NULL                               
REMARK 200  BEAMLINE                       : NULL                               
REMARK 200  X-RAY GENERATOR MODEL          : NULL                               
REMARK 200  MONOCHROMATIC OR LAUE    (M/L) : NULL                               
REMARK 200  WAVELENGTH OR RANGE        (A) : NULL                               
REMARK 200  MONOCHROMATOR                  : NULL                               
REMARK 200  OPTICS                         : NULL                               
REMARK 200                                                                      
REMARK 200  DETECTOR TYPE                  : NULL                               
REMARK 200  DETECTOR MANUFACTURER          : NULL                               
REMARK 200  INTENSITY-INTEGRATION SOFTWARE : NULL                               
REMARK 200  DATA SCALING SOFTWARE          : NULL                               
REMARK 200                                                                      
REMARK 200  NUMBER OF UNIQUE REFLECTIONS   : NULL                               
REMARK 200  RESOLUTION RANGE HIGH      (A) : NULL                               
REMARK 200  RESOLUTION RANGE LOW       (A) : NULL                               
REMARK 200  REJECTION CRITERIA  (SIGMA(I)) : NULL                               
REMARK 200                                                                      
REMARK 200 OVERALL.                                                             
REMARK 200  COMPLETENESS FOR RANGE     (%) : NULL                               
REMARK 200  DATA REDUNDANCY                : NULL                               
REMARK 200  R MERGE                    (I) : NULL                               
REMARK 200  R SYM                      (I) : NULL                               
REMARK 200  <I/SIGMA(I)> FOR THE DATA SET  : NULL                               
REMARK 200                                                                      
REMARK 200 IN THE HIGHEST RESOLUTION SHELL.                                     
REMARK 200  HIGHEST RESOLUTION SHELL, RANGE HIGH (A) : NULL                     
REMARK 200  HIGHEST RESOLUTION SHELL, RANGE LOW  (A) : NULL                     
REMARK 200  COMPLETENESS FOR SHELL     (%) : NULL                               
REMARK 200  DATA REDUNDANCY IN SHELL       : NULL                               
REMARK 200  R MERGE FOR SHELL          (I) : NULL                               
REMARK 200  R SYM FOR SHELL            (I) : NULL                               
REMARK 200  <I/SIGMA(I)> FOR SHELL         : NULL                               
REMARK 200                                                                      
REMARK 200 DIFFRACTION PROTOCOL: NULL                                           
REMARK 200 METHOD USED TO DETERMINE THE STRUCTURE: NULL                         
REMARK 200 SOFTWARE USED: NULL                                                  
REMARK 200 STARTING MODEL: NULL                                                 
REMARK 200                                                                      
REMARK 200 REMARK: NULL                                                         
REMARK 280                                                                      
REMARK 280 CRYSTAL                                                              
REMARK 280 SOLVENT CONTENT, VS   (%): 32.65                                     
REMARK 280 MATTHEWS COEFFICIENT, VM (ANGSTROMS**3/DA): 1.83                     
REMARK 280                                                                      
REMARK 280 CRYSTALLIZATION CONDITIONS: NULL                                     
REMARK 290                                                                      
REMARK 290 CRYSTALLOGRAPHIC SYMMETRY                                            
REMARK 290 SYMMETRY OPERATORS FOR SPACE GROUP: P 1                              
REMARK 290                                                                      
REMARK 290      SYMOP   SYMMETRY                                                
REMARK 290     NNNMMM   OPERATOR                                                
REMARK 290       1555   X,Y,Z                                                   
REMARK 290                                                                      
REMARK 290     WHERE NNN -> OPERATOR NUMBER                                     
REMARK 290           MMM -> TRANSLATION VECTOR                                  
REMARK 290                                                                      
REMARK 290 CRYSTALLOGRAPHIC SYMMETRY TRANSFORMATIONS                            
REMARK 290 THE FOLLOWING TRANSFORMATIONS OPERATE ON THE ATOM/HETATM             
REMARK 290 RECORDS IN THIS ENTRY TO PRODUCE CRYSTALLOGRAPHICALLY                
REMARK 290 RELATED MOLECULES.                                                   
REMARK 290   SMTRY1   1  1.000000  0.000000  0.000000        0.00000            
REMARK 290   SMTRY2   1  0.000000  1.000000  0.000000        0.00000            
REMARK 290   SMTRY3   1  0.000000  0.000000  1.000000        0.00000            
REMARK 290                                                                      
REMARK 290 REMARK: NULL                                                         
REMARK 300                                                                      
REMARK 300 BIOMOLECULE: 1                                                       
REMARK 300 SEE REMARK 350 FOR THE AUTHOR PROVIDED AND/OR PROGRAM                
REMARK 300 GENERATED ASSEMBLY INFORMATION FOR THE STRUCTURE IN                  
REMARK 300 THIS ENTRY. THE REMARK MAY ALSO PROVIDE INFORMATION ON               
REMARK 300 BURIED SURFACE AREA.                                                 
REMARK 350                                                                      
REMARK 350 COORDINATES FOR A COMPLETE MULTIMER REPRESENTING THE KNOWN           
REMARK 350 BIOLOGICALLY SIGNIFICANT OLIGOMERIZATION STATE OF THE                
REMARK 350 MOLECULE CAN BE GENERATED BY APPLYING BIOMT TRANSFORMATIONS          
REMARK 350 GIVEN BELOW.  BOTH NON-CRYSTALLOGRAPHIC AND                          
REMARK 350 CRYSTALLOGRAPHIC OPERATIONS ARE GIVEN.                               
REMARK 350                                                                      
REMARK 350 BIOMOLECULE: 1                                                       
REMARK 350 AUTHOR DETERMINED BIOLOGICAL UNIT: MONOMERIC                         
REMARK 350 APPLY THE FOLLOWING TO CHAINS: A                                     
REMARK 350   BIOMT1   1  1.000000  0.000000  0.000000        0.00000            
REMARK 350   BIOMT2   1  0.000000  1.000000  0.000000        0.00000            
REMARK 350   BIOMT3   1  0.000000  0.000000  1.000000        0.00000            
REMARK 500                                                                      
REMARK 500 GEOMETRY AND STEREOCHEMISTRY                                         
REMARK 500 SUBTOPIC: COVALENT BOND ANGLES                                       
REMARK 500                                                                      
REMARK 500 THE STEREOCHEMICAL PARAMETERS OF THE FOLLOWING RESIDUES              
REMARK 500 HAVE VALUES WHICH DEVIATE FROM EXPECTED VALUES BY MORE               
REMARK 500 THAN 6*RMSD (M=MODEL NUMBER; RES=RESIDUE NAME; C=CHAIN               
REMARK 500 IDENTIFIER; SSEQ=SEQUENCE NUMBER; I=INSERTION CODE).                 
REMARK 500                                                                      
REMARK 500 STANDARD TABLE:                                                      
REMARK 500 FORMAT: (10X,I3,1X,A3,1X,A1,I4,A1,3(1X,A4,2X),12X,F5.1)              
REMARK 500                                                                      
REMARK 500 EXPECTED VALUES PROTEIN: ENGH AND HUBER, 1999                        
REMARK 500 EXPECTED VALUES NUCLEIC ACID: CLOWNEY ET AL 1996                     
REMARK 500                                                                      
REMARK 500  M RES CSSEQI ATM1   ATM2   ATM3                                     
REMARK 500    ARG A   5   NE  -  CZ  -  NH1 ANGL. DEV. =   4.7 DEGREES          
REMARK 500    ARG A   5   NE  -  CZ  -  NH2 ANGL. DEV. =  -3.7 DEGREES          
REMARK 500    ARG A  14   NE  -  CZ  -  NH1 ANGL. DEV. =   3.1 DEGREES          
REMARK 500    ARG A  45   NE  -  CZ  -  NH1 ANGL. DEV. =   3.3 DEGREES          
REMARK 500    ASP A  66   CB  -  CG  -  OD1 ANGL. DEV. =   8.1 DEGREES          
REMARK 500    ARG A  73   NE  -  CZ  -  NH1 ANGL. DEV. =   3.2 DEGREES          
REMARK 500    ARG A 114   NE  -  CZ  -  NH2 ANGL. DEV. =  -5.1 DEGREES          
REMARK 500    ARG A 128   NE  -  CZ  -  NH1 ANGL. DEV. =   3.0 DEGREES          
REMARK 500    ARG A 128   NE  -  CZ  -  NH2 ANGL. DEV. =  -3.6 DEGREES          
REMARK 500                                                                      
REMARK 500 REMARK: NULL                                                         
REMARK 500                                                                      
REMARK 500 GEOMETRY AND STEREOCHEMISTRY                                         
REMARK 500 SUBTOPIC: TORSION ANGLES                                             
REMARK 500                                                                      
REMARK 500 TORSION ANGLES OUTSIDE THE EXPECTED RAMACHANDRAN REGIONS:            
REMARK 500 (M=MODEL NUMBER; RES=RESIDUE NAME; C=CHAIN IDENTIFIER;               
REMARK 500 SSEQ=SEQUENCE NUMBER; I=INSERTION CODE).                             
REMARK 500                                                                      
REMARK 500 STANDARD TABLE:                                                      
REMARK 500 FORMAT:(10X,I3,1X,A3,1X,A1,I4,A1,4X,F7.2,3X,F7.2)                    
REMARK 500                                                                      
REMARK 500 EXPECTED VALUES: GJ KLEYWEGT AND TA JONES (1996). PHI/PSI-           
REMARK 500 CHOLOGY: RAMACHANDRAN REVISITED. STRUCTURE 4, 1395 - 1400            
REMARK 500                                                                      
REMARK 500  M RES CSSEQI        PSI       PHI                                   
REMARK 500    ASP A 101       39.88    -90.36                                   
REMARK 500                                                                      
REMARK 500 REMARK: NULL                                                         
REMARK 525                                                                      
REMARK 525 SOLVENT                                                              
REMARK 525                                                                      
REMARK 525 THE SOLVENT MOLECULES HAVE CHAIN IDENTIFIERS THAT                    
REMARK 525 INDICATE THE POLYMER CHAIN WITH WHICH THEY ARE MOST                  
REMARK 525 CLOSELY ASSOCIATED. THE REMARK LISTS ALL THE SOLVENT                 
REMARK 525 MOLECULES WHICH ARE MORE THAN 5A AWAY FROM THE                       
REMARK 525 NEAREST POLYMER CHAIN (M = MODEL NUMBER;                             
REMARK 525 RES=RESIDUE NAME; C=CHAIN IDENTIFIER; SSEQ=SEQUENCE                  
REMARK 525 NUMBER; I=INSERTION CODE):                                           
REMARK 525                                                                      
REMARK 525  M RES CSSEQI                                                        
REMARK 525    HOH A 194        DISTANCE = 14.48 ANGSTROMS                       
REMARK 525    HOH A 203        DISTANCE =  6.06 ANGSTROMS                       
REMARK 525    HOH A 220        DISTANCE = 18.09 ANGSTROMS                       
REMARK 525    HOH A 229        DISTANCE = 10.95 ANGSTROMS                       
REMARK 525    HOH A 266        DISTANCE = 21.91 ANGSTROMS                       
REMARK 525    HOH A 274        DISTANCE =  6.73 ANGSTROMS                       
REMARK 525    HOH A 281        DISTANCE =  9.71 ANGSTROMS                       
REMARK 525    HOH A 293        DISTANCE = 10.17 ANGSTROMS                       
REMARK 525    HOH A 295        DISTANCE = 10.63 ANGSTROMS                       
REMARK 525    HOH A 296        DISTANCE =  7.36 ANGSTROMS                       
REMARK 525    HOH A 307        DISTANCE =  9.95 ANGSTROMS                       
REMARK 525    HOH A 326        DISTANCE = 19.00 ANGSTROMS                       
REMARK 525    HOH A 327        DISTANCE = 19.74 ANGSTROMS                       
REMARK 525    HOH A 329        DISTANCE =  8.41 ANGSTROMS                       
REMARK 525    HOH A 331        DISTANCE = 21.61 ANGSTROMS                       
REMARK 525    HOH A 335        DISTANCE = 10.69 ANGSTROMS                       
REMARK 525    HOH A 356        DISTANCE = 16.71 ANGSTROMS                       
REMARK 525    HOH A 358        DISTANCE =  5.02 ANGSTROMS                       
REMARK 525    HOH A 375        DISTANCE = 16.31 ANGSTROMS                       
REMARK 525    HOH A 377        DISTANCE = 17.12 ANGSTROMS                       
REMARK 525    HOH A 379        DISTANCE = 13.18 ANGSTROMS                       
REMARK 800                                                                      
REMARK 800 SITE                                                                 
REMARK 800 SITE_IDENTIFIER: AC1                                                 
REMARK 800 EVIDENCE_CODE: SOFTWARE                                              
REMARK 800 SITE_DESCRIPTION: BINDING SITE FOR RESIDUE NO3 A 130                 
REMARK 800 SITE_IDENTIFIER: AC2                                                 
REMARK 800 EVIDENCE_CODE: SOFTWARE                                              
REMARK 800 SITE_DESCRIPTION: BINDING SITE FOR RESIDUE NO3 A 131                 
REMARK 800 SITE_IDENTIFIER: AC3                                                 
REMARK 800 EVIDENCE_CODE: SOFTWARE                                              
REMARK 800 SITE_DESCRIPTION: BINDING SITE FOR RESIDUE NO3 A 132                 
REMARK 800 SITE_IDENTIFIER: AC4                                                 
REMARK 800 EVIDENCE_CODE: SOFTWARE                                              
REMARK 800 SITE_DESCRIPTION: BINDING SITE FOR RESIDUE NO3 A 133                 
REMARK 800 SITE_IDENTIFIER: AC5                                                 
REMARK 800 EVIDENCE_CODE: SOFTWARE                                              
REMARK 800 SITE_DESCRIPTION: BINDING SITE FOR RESIDUE NO3 A 134                 
DBREF  2LZT A    1   129  UNP    P00698   LYSC_CHICK      19    147             
SEQRES   1 A  129  LYS VAL PHE GLY ARG CYS GLU LEU ALA ALA ALA MET LYS          
SEQRES   2 A  129  ARG HIS GLY LEU ASP ASN TYR ARG GLY TYR SER LEU GLY          
SEQRES   3 A  129  ASN TRP VAL CYS ALA ALA LYS PHE GLU SER ASN PHE ASN          
SEQRES   4 A  129  THR GLN ALA THR ASN ARG ASN THR ASP GLY SER THR ASP          
SEQRES   5 A  129  TYR GLY ILE LEU GLN ILE ASN SER ARG TRP TRP CYS ASN          
SEQRES   6 A  129  ASP GLY ARG THR PRO GLY SER ARG ASN LEU CYS ASN ILE          
SEQRES   7 A  129  PRO CYS SER ALA LEU LEU SER SER ASP ILE THR ALA SER          
SEQRES   8 A  129  VAL ASN CYS ALA LYS LYS ILE VAL SER ASP GLY ASN GLY          
SEQRES   9 A  129  MET ASN ALA TRP VAL ALA TRP ARG ASN ARG CYS LYS GLY          
SEQRES  10 A  129  THR ASP VAL GLN ALA TRP ILE ARG GLY CYS ARG LEU              
HET    NO3  A 130       4                                                       
HET    NO3  A 131       4                                                       
HET    NO3  A 132       4                                                       
HET    NO3  A 133       4                                                       
HET    NO3  A 134       4                                                       
HETNAM     NO3 NITRATE ION                                                      
FORMUL   2  NO3    5(N O3 1-)                                                   
FORMUL   7  HOH   *249(H2 O)                                                    
HELIX    1   1 GLY A    4  HIS A   15  1                                  12
HELIX    2   2 SER A   24  ASN A   37  1                                  14
HELIX    3   3 CYS A   80  SER A   85  1                                   6
HELIX    4   4 ILE A   88  ASP A  101  1                                  14
HELIX    5   5 GLY A  104  CYS A  115  1                                  12
HELIX    6   6 ASP A  119  ILE A  124  1                                   6
SHEET    1   1 1 THR A  43  ARG A  45  0
SHEET    2   2 1 THR A  51  TYR A  53  0
SHEET    3   3 1 ILE A  58  ASN A  59  0
SSBOND   1 CYS A    6    CYS A  127                          1555   1555  2.06  
SSBOND   2 CYS A   30    CYS A  115                          1555   1555  2.04  
SSBOND   3 CYS A   64    CYS A   80                          1555   1555  2.00  
SSBOND   4 CYS A   76    CYS A   94                          1555   1555  1.94  
SITE     1 AC1  7 ASN A  65  ASN A  74  ASN A  77  ILE A  78                    
SITE     2 AC1  7 PRO A  79  ARG A 112  LYS A 116                               
SITE     1 AC2  6 ARG A  21  ASP A  66  CYS A  80  SER A  81                    
SITE     2 AC2  6 HOH A 175  HOH A 187                                          
SITE     1 AC3  6 LYS A  33  PHE A  38  ARG A  73  HOH A 305                    
SITE     2 AC3  6 HOH A 319  HOH A 340                                          
SITE     1 AC4  6 ALA A  11  HIS A  15  ASP A  87  ILE A  88                    
SITE     2 AC4  6 HOH A 317  HOH A 349                                          
SITE     1 AC5  7 SER A  24  LEU A  25  GLY A  26  GLN A  41                    
SITE     2 AC5  7 GLN A 121  ILE A 124  HOH A 193                               
CRYST1   27.283   31.980   34.291  88.53 108.57 111.85 P 1           1          
ORIGX1      0.036653  0.014697  0.013943        0.00000                         
ORIGX2      0.000000  0.033690  0.003576        0.00000                         
ORIGX3      0.000000  0.000000  0.030937        0.00000                         
SCALE1      0.036653  0.014697  0.013943        0.00000                         
SCALE2      0.000000  0.033690  0.003576        0.00000                         
SCALE3      0.000000  0.000000  0.030937        0.00000                         
ATOM      1  N   LYS A   1       2.967   4.770  13.995  1.00  9.18           N
ATOM      2  CA  LYS A   1       2.755   5.653  12.837  1.00  9.51           C
ATOM      3  C   LYS A   1       3.345   7.017  13.183  1.00  9.91           C
ATOM      4  O   LYS A   1       3.180   7.464  14.332  1.00 10.78           O
ATOM      5  CB  LYS A   1       1.256   5.826  12.530  1.00  9.46           C
ATOM      6  CG  LYS A   1       0.967   6.938  11.512  1.00 11.37           C
ATOM      7  CD  LYS A   1      -0.492   7.111  11.149  1.00 11.62           C
ATOM      8  CE  LYS A   1      -0.664   8.337  10.256  1.00 11.53           C
ATOM      9  NZ  LYS A   1      -2.121   8.432   9.994  1.00 14.80           N
ATOM     10  HA  LYS A   1       3.264   5.243  11.964  1.00  0.00           H
ATOM     11  HB2 LYS A   1       0.874   4.886  12.132  1.00  0.00           H
ATOM     12  HB3 LYS A   1       0.731   6.054  13.458  1.00  0.00           H
ATOM     13  HG2 LYS A   1       1.325   7.879  11.929  1.00  0.00           H
ATOM     14  HG3 LYS A   1       1.528   6.728  10.601  1.00  0.00           H
ATOM     15  HD2 LYS A   1      -1.078   7.242  12.059  1.00  0.00           H
ATOM     16  HD3 LYS A   1      -0.841   6.225  10.619  1.00  0.00           H
ATOM     17  HE2 LYS A   1      -0.309   9.233  10.766  1.00  0.00           H
ATOM     18  HE3 LYS A   1      -0.123   8.198   9.320  1.00  0.00           H
ATOM     19  H1  LYS A   1       3.957   4.619  14.127  1.00  0.00           H
ATOM     20  H2  LYS A   1       2.511   3.884  13.831  1.00  0.00           H
ATOM     21  H3  LYS A   1       2.579   5.200  14.822  1.00  0.00           H
ATOM     22  HZ1 LYS A   1      -2.306   9.230   9.403  1.00  0.00           H
ATOM     23  HZ2 LYS A   1      -2.435   7.591   9.532  1.00  0.00           H
ATOM     24  HZ3 LYS A   1      -2.614   8.539  10.869  1.00  0.00           H
ATOM     25  N   VAL A   2       4.001   7.627  12.208  1.00  8.34           N
ATOM     26  CA  VAL A   2       4.566   8.957  12.347  1.00  8.02           C
ATOM     27  C   VAL A   2       3.699   9.921  11.521  1.00  6.94           C
ATOM     28  O   VAL A   2       3.686   9.773  10.283  1.00  8.43           O
ATOM     29  CB  VAL A   2       6.042   8.990  11.950  1.00  8.15           C
ATOM     30  CG1 VAL A   2       6.657  10.380  12.190  1.00  9.59           C
ATOM     31  CG2 VAL A   2       6.889   7.939  12.606  1.00  9.62           C
ATOM     32  H   VAL A   2       4.113   7.145  11.328  1.00  0.00           H
ATOM     33  HA  VAL A   2       4.491   9.248  13.395  1.00  0.00           H
ATOM     34  HB  VAL A   2       6.085   8.806  10.876  1.00  0.00           H
ATOM     35 HG11 VAL A   2       6.038  11.139  11.712  1.00  0.00           H
ATOM     36 HG12 VAL A   2       7.661  10.411  11.767  1.00  0.00           H
ATOM     37 HG13 VAL A   2       6.708  10.575  13.261  1.00  0.00           H
ATOM     38 HG21 VAL A   2       6.449   6.957  12.433  1.00  0.00           H
ATOM     39 HG22 VAL A   2       6.940   8.130  13.678  1.00  0.00           H
ATOM     40 HG23 VAL A   2       7.894   7.967  12.184  1.00  0.00           H
ATOM     41  N   PHE A   3       3.030  10.846  12.182  1.00  6.53           N
ATOM     42  CA  PHE A   3       2.129  11.804  11.541  1.00  5.73           C
ATOM     43  C   PHE A   3       2.883  12.964  10.882  1.00  4.74           C
ATOM     44  O   PHE A   3       3.906  13.457  11.333  1.00  4.86           O
ATOM     45  CB  PHE A   3       1.074  12.360  12.505  1.00  4.00           C
ATOM     46  CG  PHE A   3      -0.178  11.588  12.718  1.00  5.71           C
ATOM     47  CD1 PHE A   3      -1.348  11.957  12.024  1.00  6.60           C
ATOM     48  CD2 PHE A   3      -0.233  10.510  13.599  1.00  7.73           C
ATOM     49  CE1 PHE A   3      -2.550  11.286  12.226  1.00  6.30           C
ATOM     50  CE2 PHE A   3      -1.413   9.778  13.816  1.00  5.67           C
ATOM     51  CZ  PHE A   3      -2.560  10.190  13.142  1.00  6.87           C
ATOM     52  H   PHE A   3       3.146  10.896  13.184  1.00  0.00           H
ATOM     53  HA  PHE A   3       1.598  11.272  10.751  1.00  0.00           H
ATOM     54  HB2 PHE A   3       1.554  12.467  13.478  1.00  0.00           H
ATOM     55  HB3 PHE A   3       0.797  13.356  12.158  1.00  0.00           H
ATOM     56  HD1 PHE A   3      -1.311  12.777  11.322  1.00  0.00           H
ATOM     57  HD2 PHE A   3       0.662  10.227  14.133  1.00  0.00           H
ATOM     58  HE1 PHE A   3      -3.448  11.585  11.706  1.00  0.00           H
ATOM     59  HE2 PHE A   3      -1.430   8.927  14.481  1.00  0.00           H
ATOM     60  HZ  PHE A   3      -3.487   9.664  13.318  1.00  0.00           H
ATOM     61  N   GLY A   4       2.227  13.502   9.865  1.00  5.81           N
ATOM     62  CA  GLY A   4       2.726  14.806   9.328  1.00  6.34           C
ATOM     63  C   GLY A   4       2.041  15.878  10.171  1.00  6.88           C
ATOM     64  O   GLY A   4       0.999  15.532  10.752  1.00  6.09           O
ATOM     65  H   GLY A   4       1.418  13.048   9.466  1.00  0.00           H
ATOM     66  HA2 GLY A   4       3.809  14.872   9.433  1.00  0.00           H
ATOM     67  HA3 GLY A   4       2.443  14.914   8.281  1.00  0.00           H
ATOM     68  N   ARG A   5       2.554  17.065  10.193  1.00  5.84           N
ATOM     69  CA  ARG A   5       2.009  18.195  10.943  1.00  7.78           C
ATOM     70  C   ARG A   5       0.552  18.527  10.620  1.00  8.47           C
ATOM     71  O   ARG A   5      -0.335  18.763  11.500  1.00  7.07           O
ATOM     72  CB  ARG A   5       2.906  19.378  10.559  1.00 10.05           C
ATOM     73  CG  ARG A   5       2.757  20.635  11.326  1.00 13.81           C
ATOM     74  CD  ARG A   5       3.819  21.647  11.023  1.00 12.38           C
ATOM     75  NE  ARG A   5       3.758  22.147   9.696  1.00 14.64           N
ATOM     76  CZ  ARG A   5       2.881  23.012   9.184  1.00 15.31           C
ATOM     77  NH1 ARG A   5       1.880  23.558   9.849  1.00 13.81           N
ATOM     78  NH2 ARG A   5       3.065  23.366   7.932  1.00 15.93           N
ATOM     79  H   ARG A   5       3.392  17.223   9.652  1.00  0.00           H
ATOM     80  HA  ARG A   5       2.106  18.000  12.011  1.00  0.00           H
ATOM     81  HB2 ARG A   5       2.707  19.610   9.513  1.00  0.00           H
ATOM     82  HB3 ARG A   5       3.944  19.054  10.641  1.00  0.00           H
ATOM     83  HG2 ARG A   5       1.787  21.071  11.089  1.00  0.00           H
ATOM     84  HG3 ARG A   5       2.787  20.403  12.391  1.00  0.00           H
ATOM     85  HD2 ARG A   5       3.706  22.483  11.713  1.00  0.00           H
ATOM     86  HD3 ARG A   5       4.796  21.190  11.182  1.00  0.00           H
ATOM     87  HE  ARG A   5       4.466  21.806   9.061  1.00  0.00           H
ATOM     88 HH11 ARG A   5       1.725  23.316  10.817  1.00  0.00           H
ATOM     89 HH12 ARG A   5       1.269  24.218   9.390  1.00  0.00           H
ATOM     90 HH21 ARG A   5       3.832  22.975   7.404  1.00  0.00           H
ATOM     91 HH22 ARG A   5       2.439  24.029   7.498  1.00  0.00           H
ATOM     92  N   CYS A   6       0.279  18.609   9.311  1.00  7.53           N
ATOM     93  CA  CYS A   6      -1.055  18.982   8.796  1.00  6.07           C
ATOM     94  C   CYS A   6      -2.058  17.859   8.931  1.00  4.12           C
ATOM     95  O   CYS A   6      -3.248  18.120   9.156  1.00  4.67           O
ATOM     96  CB  CYS A   6      -0.971  19.469   7.348  1.00  6.49           C
ATOM     97  SG  CYS A   6      -0.183  21.088   7.231  1.00 11.38           S
ATOM     98  H   CYS A   6       1.015  18.408   8.649  1.00  0.00           H
ATOM     99  HA  CYS A   6      -1.416  19.815   9.399  1.00  0.00           H
ATOM    100  HB2 CYS A   6      -1.979  19.537   6.940  1.00  0.00           H
ATOM    101  HB3 CYS A   6      -0.397  18.750   6.763  1.00  0.00           H
ATOM    102  N   GLU A   7      -1.603  16.665   8.724  1.00  4.00           N
ATOM    103  CA  GLU A   7      -2.411  15.471   8.942  1.00  5.30           C
ATOM    104  C   GLU A   7      -2.867  15.364  10.400  1.00  4.94           C
ATOM    105  O   GLU A   7      -4.060  15.059  10.608  1.00  5.52           O
ATOM    106  CB  GLU A   7      -1.617  14.208   8.560  1.00  4.42           C
ATOM    107  CG  GLU A   7      -1.371  14.073   7.025  1.00  7.91           C
ATOM    108  CD  GLU A   7      -0.365  15.034   6.442  1.00 10.67           C
ATOM    109  OE1 GLU A   7       0.408  15.794   6.994  1.00  9.08           O
ATOM    110  OE2 GLU A   7      -0.341  14.928   5.182  1.00 11.60           O
ATOM    111  H   GLU A   7      -0.653  16.556   8.399  1.00  0.00           H
ATOM    112  HA  GLU A   7      -3.294  15.530   8.306  1.00  0.00           H
ATOM    113  HB2 GLU A   7      -2.173  13.334   8.899  1.00  0.00           H
ATOM    114  HB3 GLU A   7      -0.654  14.231   9.070  1.00  0.00           H
ATOM    115  HG2 GLU A   7      -1.020  13.060   6.829  1.00  0.00           H
ATOM    116  HG3 GLU A   7      -2.321  14.214   6.510  1.00  0.00           H
ATOM    117  N   LEU A   8      -1.983  15.507  11.347  1.00  5.28           N
ATOM    118  CA  LEU A   8      -2.303  15.459  12.777  1.00  5.01           C
ATOM    119  C   LEU A   8      -3.254  16.594  13.110  1.00  4.94           C
ATOM    120  O   LEU A   8      -4.211  16.295  13.825  1.00  5.15           O
ATOM    121  CB  LEU A   8      -1.045  15.490  13.669  1.00  5.52           C
ATOM    122  CG  LEU A   8      -1.450  15.298  15.163  1.00  4.72           C
ATOM    123  CD1 LEU A   8      -1.888  13.871  15.426  1.00  4.56           C
ATOM    124  CD2 LEU A   8      -0.210  15.644  15.950  1.00  6.51           C
ATOM    125  H   LEU A   8      -1.021  15.660  11.080  1.00  0.00           H
ATOM    126  HA  LEU A   8      -2.824  14.521  12.970  1.00  0.00           H
ATOM    127  HB2 LEU A   8      -0.371  14.687  13.371  1.00  0.00           H
ATOM    128  HB3 LEU A   8      -0.541  16.449  13.551  1.00  0.00           H
ATOM    129  HG  LEU A   8      -2.256  15.986  15.420  1.00  0.00           H
ATOM    130 HD11 LEU A   8      -2.784  13.652  14.845  1.00  0.00           H
ATOM    131 HD12 LEU A   8      -2.105  13.747  16.487  1.00  0.00           H
ATOM    132 HD13 LEU A   8      -1.091  13.187  15.136  1.00  0.00           H
ATOM    133 HD21 LEU A   8      -0.413  15.534  17.015  1.00  0.00           H
ATOM    134 HD22 LEU A   8       0.078  16.674  15.740  1.00  0.00           H
ATOM    135 HD23 LEU A   8       0.601  14.975  15.663  1.00  0.00           H
ATOM    136  N   ALA A   9      -3.013  17.780  12.578  1.00  5.63           N
ATOM    137  CA  ALA A   9      -3.883  18.944  12.802  1.00  5.97           C
ATOM    138  C   ALA A   9      -5.320  18.599  12.427  1.00  6.05           C
ATOM    139  O   ALA A   9      -6.243  18.914  13.198  1.00  5.15           O
ATOM    140  CB  ALA A   9      -3.444  20.148  11.989  1.00  6.22           C
ATOM    141  H   ALA A   9      -2.197  17.891  11.993  1.00  0.00           H
ATOM    142  HA  ALA A   9      -3.851  19.206  13.860  1.00  0.00           H
ATOM    143  HB1 ALA A   9      -2.417  20.406  12.247  1.00  0.00           H
ATOM    144  HB2 ALA A   9      -4.097  20.992  12.209  1.00  0.00           H
ATOM    145  HB3 ALA A   9      -3.503  19.910  10.927  1.00  0.00           H
ATOM    146  N   ALA A  10      -5.455  18.018  11.233  1.00  6.68           N
ATOM    147  CA  ALA A  10      -6.797  17.654  10.728  1.00  6.66           C
ATOM    148  C   ALA A  10      -7.481  16.655  11.647  1.00  5.40           C
ATOM    149  O   ALA A  10      -8.667  16.793  11.978  1.00  4.24           O
ATOM    150  CB  ALA A  10      -6.761  17.093   9.310  1.00  6.76           C
ATOM    151  H   ALA A  10      -4.637  17.826  10.672  1.00  0.00           H
ATOM    152  HA  ALA A  10      -7.403  18.560  10.712  1.00  0.00           H
ATOM    153  HB1 ALA A  10      -6.271  17.807   8.648  1.00  0.00           H
ATOM    154  HB2 ALA A  10      -7.779  16.917   8.963  1.00  0.00           H
ATOM    155  HB3 ALA A  10      -6.208  16.154   9.305  1.00  0.00           H
ATOM    156  N   ALA A  11      -6.739  15.635  12.006  1.00  5.64           N
ATOM    157  CA  ALA A  11      -7.303  14.553  12.881  1.00  5.03           C
ATOM    158  C   ALA A  11      -7.715  15.121  14.226  1.00  5.00           C
ATOM    159  O   ALA A  11      -8.787  14.751  14.769  1.00  4.81           O
ATOM    160  CB  ALA A  11      -6.315  13.410  12.927  1.00  4.88           C
ATOM    161  H   ALA A  11      -5.781  15.577  11.692  1.00  0.00           H
ATOM    162  HA  ALA A  11      -8.206  14.182  12.396  1.00  0.00           H
ATOM    163  HB1 ALA A  11      -6.709  12.614  13.559  1.00  0.00           H
ATOM    164  HB2 ALA A  11      -6.155  13.028  11.919  1.00  0.00           H
ATOM    165  HB3 ALA A  11      -5.369  13.764  13.336  1.00  0.00           H
ATOM    166  N   MET A  12      -6.867  15.969  14.789  1.00  4.36           N
ATOM    167  CA  MET A  12      -7.145  16.593  16.078  1.00  5.09           C
ATOM    168  C   MET A  12      -8.405  17.477  16.011  1.00  5.98           C
ATOM    169  O   MET A  12      -9.212  17.486  16.965  1.00  5.73           O
ATOM    170  CB  MET A  12      -5.951  17.308  16.667  1.00  4.67           C
ATOM    171  CG  MET A  12      -4.866  16.324  17.120  1.00  4.17           C
ATOM    172  SD  MET A  12      -3.561  17.386  17.811  1.00  6.41           S
ATOM    173  CE  MET A  12      -2.840  16.252  18.981  1.00  4.00           C
ATOM    174  H   MET A  12      -6.004  16.190  14.313  1.00  0.00           H
ATOM    175  HA  MET A  12      -7.381  15.780  16.764  1.00  0.00           H
ATOM    176  HB2 MET A  12      -6.278  17.893  17.527  1.00  0.00           H
ATOM    177  HB3 MET A  12      -5.533  17.980  15.918  1.00  0.00           H
ATOM    178  HG2 MET A  12      -4.489  15.749  16.275  1.00  0.00           H
ATOM    179  HG3 MET A  12      -5.257  15.656  17.888  1.00  0.00           H
ATOM    180  HE1 MET A  12      -2.016  16.741  19.501  1.00  0.00           H
ATOM    181  HE2 MET A  12      -2.467  15.374  18.453  1.00  0.00           H
ATOM    182  HE3 MET A  12      -3.596  15.947  19.705  1.00  0.00           H
ATOM    183  N   LYS A  13      -8.535  18.187  14.922  1.00  5.23           N
ATOM    184  CA  LYS A  13      -9.678  19.045  14.685  1.00  6.76           C
ATOM    185  C   LYS A  13     -10.938  18.237  14.542  1.00  7.13           C
ATOM    186  O   LYS A  13     -11.982  18.676  15.098  1.00  7.32           O
ATOM    187  CB  LYS A  13      -9.473  20.008  13.519  1.00  9.30           C
ATOM    188  CG  LYS A  13     -10.560  21.098  13.370  1.00 12.44           C
ATOM    189  CD  LYS A  13     -10.186  22.029  12.242  1.00 15.23           C
ATOM    190  CE  LYS A  13     -11.295  22.993  11.904  1.00 17.82           C
ATOM    191  NZ  LYS A  13     -12.504  22.175  11.534  1.00 21.31           N
ATOM    192  H   LYS A  13      -7.812  18.136  14.219  1.00  0.00           H
ATOM    193  HA  LYS A  13      -9.799  19.658  15.578  1.00  0.00           H
ATOM    194  HB2 LYS A  13      -8.513  20.505  13.657  1.00  0.00           H
ATOM    195  HB3 LYS A  13      -9.434  19.430  12.596  1.00  0.00           H
ATOM    196  HG2 LYS A  13     -10.637  21.664  14.298  1.00  0.00           H
ATOM    197  HG3 LYS A  13     -11.519  20.628  13.151  1.00  0.00           H
ATOM    198  HD2 LYS A  13      -9.957  21.434  11.358  1.00  0.00           H
ATOM    199  HD3 LYS A  13      -9.299  22.595  12.528  1.00  0.00           H
ATOM    200  HE2 LYS A  13     -11.519  23.620  12.767  1.00  0.00           H
ATOM    201  HE3 LYS A  13     -10.998  23.617  11.061  1.00  0.00           H
ATOM    202  HZ1 LYS A  13     -13.269  22.791  11.301  1.00  0.00           H
ATOM    203  HZ2 LYS A  13     -12.768  21.592  12.315  1.00  0.00           H
ATOM    204  HZ3 LYS A  13     -12.286  21.593  10.738  1.00  0.00           H
ATOM    205  N   ARG A  14     -10.951  17.121  13.851  1.00  8.44           N
ATOM    206  CA  ARG A  14     -12.127  16.257  13.714  1.00  8.41           C
ATOM    207  C   ARG A  14     -12.515  15.671  15.071  1.00  9.33           C
ATOM    208  O   ARG A  14     -13.704  15.305  15.288  1.00  9.74           O
ATOM    209  CB  ARG A  14     -11.848  15.062  12.782  1.00 11.01           C
ATOM    210  CG  ARG A  14     -11.766  15.296  11.288  1.00 13.37           C
ATOM    211  CD  ARG A  14     -11.887  14.047  10.481  1.00 13.28           C
ATOM    212  NE  ARG A  14     -10.618  13.316  10.434  1.00 16.40           N
ATOM    213  CZ  ARG A  14      -9.674  13.773   9.582  1.00 18.77           C
ATOM    214  NH1 ARG A  14      -9.853  14.824   8.787  1.00 19.84           N
ATOM    215  NH2 ARG A  14      -8.527  13.154   9.489  1.00 19.58           N
ATOM    216  H   ARG A  14     -10.099  16.841  13.386  1.00  0.00           H
ATOM    217  HA  ARG A  14     -12.960  16.838  13.319  1.00  0.00           H
ATOM    218  HB2 ARG A  14     -10.894  14.633  13.090  1.00  0.00           H
ATOM    219  HB3 ARG A  14     -12.621  14.315  12.959  1.00  0.00           H
ATOM    220  HG2 ARG A  14     -12.572  15.972  11.000  1.00  0.00           H
ATOM    221  HG3 ARG A  14     -10.812  15.770  11.059  1.00  0.00           H
ATOM    222  HD2 ARG A  14     -12.648  13.408  10.929  1.00  0.00           H
ATOM    223  HD3 ARG A  14     -12.189  14.305   9.466  1.00  0.00           H
ATOM    224  HE  ARG A  14     -10.456  12.505  11.014  1.00  0.00           H
ATOM    225 HH11 ARG A  14     -10.726  15.332   8.810  1.00  0.00           H
ATOM    226 HH12 ARG A  14      -9.116  15.115   8.161  1.00  0.00           H
ATOM    227 HH21 ARG A  14      -8.343  12.343  10.062  1.00  0.00           H
ATOM    228 HH22 ARG A  14      -7.824  13.487   8.844  1.00  0.00           H
ATOM    229  N   HIS A  15     -11.555  15.542  15.965  1.00  9.35           N
ATOM    230  CA  HIS A  15     -11.805  15.029  17.320  1.00  8.97           C
ATOM    231  C   HIS A  15     -12.161  16.125  18.310  1.00  9.57           C
ATOM    232  O   HIS A  15     -12.194  15.881  19.528  1.00 11.43           O
ATOM    233  CB  HIS A  15     -10.658  14.183  17.894  1.00 10.04           C
ATOM    234  CG  HIS A  15     -10.649  12.795  17.345  1.00 11.79           C
ATOM    235  ND1 HIS A  15      -9.975  12.423  16.211  1.00 12.92           N
ATOM    236  CD2 HIS A  15     -11.226  11.671  17.782  1.00 10.65           C
ATOM    237  CE1 HIS A  15     -10.141  11.139  15.977  1.00 10.56           C
ATOM    238  NE2 HIS A  15     -10.895  10.676  16.891  1.00 12.28           N
ATOM    239  H   HIS A  15     -10.614  15.805  15.710  1.00  0.00           H
ATOM    240  HA  HIS A  15     -12.674  14.374  17.252  1.00  0.00           H
ATOM    241  HB2 HIS A  15      -9.711  14.663  17.648  1.00  0.00           H
ATOM    242  HB3 HIS A  15     -10.760  14.135  18.978  1.00  0.00           H
ATOM    243  HD2 HIS A  15     -11.836  11.564  18.667  1.00  0.00           H
ATOM    244  HE1 HIS A  15      -9.714  10.580  15.158  1.00  0.00           H
ATOM    245  HE2 HIS A  15     -11.206   9.717  16.954  1.00  0.00           H
ATOM    246  N   GLY A  16     -12.411  17.343  17.833  1.00  9.48           N
ATOM    247  CA  GLY A  16     -12.790  18.478  18.637  1.00  9.00           C
ATOM    248  C   GLY A  16     -11.821  19.140  19.570  1.00 10.04           C
ATOM    249  O   GLY A  16     -12.266  19.742  20.615  1.00 10.89           O
ATOM    250  H   GLY A  16     -12.329  17.482  16.836  1.00  0.00           H
ATOM    251  HA2 GLY A  16     -13.122  19.249  17.942  1.00  0.00           H
ATOM    252  HA3 GLY A  16     -13.656  18.181  19.228  1.00  0.00           H
ATOM    253  N   LEU A  17     -10.521  19.161  19.302  1.00  7.23           N
ATOM    254  CA  LEU A  17      -9.520  19.816  20.105  1.00  7.13           C
ATOM    255  C   LEU A  17      -9.366  21.293  19.839  1.00  7.49           C
ATOM    256  O   LEU A  17      -8.853  21.951  20.753  1.00  9.96           O
ATOM    257  CB  LEU A  17      -8.175  19.068  20.082  1.00  6.86           C
ATOM    258  CG  LEU A  17      -8.092  17.764  20.843  1.00  7.37           C
ATOM    259  CD1 LEU A  17      -6.706  17.157  20.650  1.00  6.43           C
ATOM    260  CD2 LEU A  17      -8.349  18.001  22.334  1.00  7.19           C
ATOM    261  H   LEU A  17     -10.209  18.680  18.470  1.00  0.00           H
ATOM    262  HA  LEU A  17      -9.877  19.741  21.132  1.00  0.00           H
ATOM    263  HB2 LEU A  17      -7.938  18.854  19.040  1.00  0.00           H
ATOM    264  HB3 LEU A  17      -7.409  19.737  20.473  1.00  0.00           H
ATOM    265  HG  LEU A  17      -8.842  17.075  20.455  1.00  0.00           H
ATOM    266 HD11 LEU A  17      -6.641  16.216  21.197  1.00  0.00           H
ATOM    267 HD12 LEU A  17      -6.535  16.973  19.589  1.00  0.00           H
ATOM    268 HD13 LEU A  17      -5.951  17.848  21.025  1.00  0.00           H
ATOM    269 HD21 LEU A  17      -9.340  18.435  22.468  1.00  0.00           H
ATOM    270 HD22 LEU A  17      -8.293  17.052  22.867  1.00  0.00           H
ATOM    271 HD23 LEU A  17      -7.597  18.685  22.728  1.00  0.00           H
ATOM    272  N   ASP A  18      -9.832  21.848  18.731  1.00  8.16           N
ATOM    273  CA  ASP A  18      -9.654  23.259  18.439  1.00  7.53           C
ATOM    274  C   ASP A  18     -10.464  24.039  19.483  1.00  8.35           C
ATOM    275  O   ASP A  18     -11.711  23.839  19.449  1.00  8.13           O
ATOM    276  CB  ASP A  18     -10.090  23.615  17.025  1.00 10.05           C
ATOM    277  CG  ASP A  18      -9.723  25.066  16.663  1.00 13.86           C
ATOM    278  OD1 ASP A  18      -8.828  25.688  17.278  1.00 12.30           O
ATOM    279  OD2 ASP A  18     -10.361  25.573  15.702  1.00 15.29           O
ATOM    280  H   ASP A  18     -10.328  21.271  18.067  1.00  0.00           H
ATOM    281  HA  ASP A  18      -8.600  23.510  18.554  1.00  0.00           H
ATOM    282  HB2 ASP A  18      -9.598  22.941  16.324  1.00  0.00           H
ATOM    283  HB3 ASP A  18     -11.170  23.489  16.943  1.00  0.00           H
ATOM    284  N   ASN A  19      -9.823  24.799  20.326  1.00  7.15           N
ATOM    285  CA  ASN A  19     -10.535  25.581  21.354  1.00  9.08           C
ATOM    286  C   ASN A  19     -11.144  24.741  22.484  1.00  9.09           C
ATOM    287  O   ASN A  19     -12.029  25.268  23.222  1.00  9.69           O
ATOM    288  CB  ASN A  19     -11.610  26.508  20.724  1.00 11.57           C
ATOM    289  CG  ASN A  19     -11.850  27.728  21.575  1.00 12.24           C
ATOM    290  OD1 ASN A  19     -10.895  28.207  22.217  1.00 14.88           O
ATOM    291  ND2 ASN A  19     -13.054  28.259  21.674  1.00 12.53           N
ATOM    292  H   ASN A  19      -8.816  24.854  20.274  1.00  0.00           H
ATOM    293  HA  ASN A  19      -9.794  26.234  21.816  1.00  0.00           H
ATOM    294  HB2 ASN A  19     -12.544  25.954  20.627  1.00  0.00           H
ATOM    295  HB3 ASN A  19     -11.276  26.822  19.735  1.00  0.00           H
ATOM    296 HD21 ASN A  19     -13.827  27.857  21.163  1.00  0.00           H
ATOM    297 HD22 ASN A  19     -13.203  29.068  22.261  1.00  0.00           H
ATOM    298  N   TYR A  20     -10.707  23.504  22.649  1.00  7.74           N
ATOM    299  CA  TYR A  20     -11.196  22.718  23.823  1.00  6.41           C
ATOM    300  C   TYR A  20     -10.687  23.395  25.082  1.00  4.74           C
ATOM    301  O   TYR A  20      -9.460  23.485  25.208  1.00  4.23           O
ATOM    302  CB  TYR A  20     -10.648  21.280  23.740  1.00  6.93           C
ATOM    303  CG  TYR A  20     -11.166  20.461  24.938  1.00  6.96           C
ATOM    304  CD1 TYR A  20     -12.469  20.006  24.959  1.00  6.97           C
ATOM    305  CD2 TYR A  20     -10.356  20.177  26.018  1.00  6.66           C
ATOM    306  CE1 TYR A  20     -12.968  19.320  26.017  1.00 11.10           C
ATOM    307  CE2 TYR A  20     -10.833  19.451  27.102  1.00  8.12           C
ATOM    308  CZ  TYR A  20     -12.119  19.048  27.116  1.00 10.94           C
ATOM    309  OH  TYR A  20     -12.633  18.333  28.193  1.00 13.84           O
ATOM    310  H   TYR A  20     -10.055  23.097  21.994  1.00  0.00           H
ATOM    311  HA  TYR A  20     -12.286  22.699  23.828  1.00  0.00           H
ATOM    312  HB2 TYR A  20      -9.558  21.305  23.761  1.00  0.00           H
ATOM    313  HB3 TYR A  20     -10.982  20.817  22.812  1.00  0.00           H
ATOM    314  HD1 TYR A  20     -13.108  20.201  24.110  1.00  0.00           H
ATOM    315  HD2 TYR A  20      -9.334  20.525  26.021  1.00  0.00           H
ATOM    316  HE1 TYR A  20     -13.995  18.987  26.021  1.00  0.00           H
ATOM    317  HE2 TYR A  20     -10.179  19.211  27.927  1.00  0.00           H
ATOM    318  HH  TYR A  20     -11.994  18.329  28.909  1.00  0.00           H
ATOM    319  N   ARG A  21     -11.504  23.841  25.975  1.00  4.42           N
ATOM    320  CA  ARG A  21     -11.165  24.489  27.245  1.00  7.01           C
ATOM    321  C   ARG A  21     -10.285  25.714  27.001  1.00  8.98           C
ATOM    322  O   ARG A  21      -9.452  26.099  27.869  1.00  9.26           O
ATOM    323  CB  ARG A  21     -10.550  23.601  28.316  1.00  8.88           C
ATOM    324  CG  ARG A  21     -11.477  22.505  28.822  1.00 11.68           C
ATOM    325  CD  ARG A  21     -12.684  23.122  29.482  1.00 16.76           C
ATOM    326  NE  ARG A  21     -12.188  23.897  30.629  1.00 22.04           N
ATOM    327  CZ  ARG A  21     -11.900  23.294  31.793  1.00 24.67           C
ATOM    328  NH1 ARG A  21     -12.121  21.971  31.924  1.00 25.93           N
ATOM    329  NH2 ARG A  21     -11.384  24.015  32.786  1.00 25.22           N
ATOM    330  H   ARG A  21     -12.488  23.731  25.777  1.00  0.00           H
ATOM    331  HA  ARG A  21     -12.102  24.862  27.658  1.00  0.00           H
ATOM    332  HB2 ARG A  21      -9.659  23.131  27.900  1.00  0.00           H
ATOM    333  HB3 ARG A  21     -10.254  24.225  29.159  1.00  0.00           H
ATOM    334  HG2 ARG A  21     -10.945  21.887  29.546  1.00  0.00           H
ATOM    335  HG3 ARG A  21     -11.799  21.887  27.984  1.00  0.00           H
ATOM    336  HD2 ARG A  21     -13.201  23.777  28.781  1.00  0.00           H
ATOM    337  HD3 ARG A  21     -13.360  22.339  29.827  1.00  0.00           H
ATOM    338  HE  ARG A  21     -12.063  24.895  30.540  1.00  0.00           H
ATOM    339 HH11 ARG A  21     -12.507  21.445  31.153  1.00  0.00           H
ATOM    340 HH12 ARG A  21     -11.901  21.506  32.793  1.00  0.00           H
ATOM    341 HH21 ARG A  21     -11.221  25.004  32.660  1.00  0.00           H
ATOM    342 HH22 ARG A  21     -11.155  23.573  33.665  1.00  0.00           H
ATOM    343  N   GLY A  22     -10.457  26.302  25.788  1.00  8.02           N
ATOM    344  CA  GLY A  22      -9.707  27.530  25.523  1.00  6.31           C
ATOM    345  C   GLY A  22      -8.334  27.364  24.948  1.00  8.57           C
ATOM    346  O   GLY A  22      -7.620  28.420  24.867  1.00  9.95           O
ATOM    347  H   GLY A  22     -11.078  25.907  25.097  1.00  0.00           H
ATOM    348  HA2 GLY A  22     -10.289  28.129  24.822  1.00  0.00           H
ATOM    349  HA3 GLY A  22      -9.621  28.085  26.457  1.00  0.00           H
ATOM    350  N   TYR A  23      -7.941  26.170  24.526  1.00  7.63           N
ATOM    351  CA  TYR A  23      -6.623  25.939  23.875  1.00  7.15           C
ATOM    352  C   TYR A  23      -6.770  25.714  22.386  1.00  5.91           C
ATOM    353  O   TYR A  23      -7.336  24.725  21.948  1.00  6.42           O
ATOM    354  CB  TYR A  23      -5.988  24.683  24.528  1.00  8.84           C
ATOM    355  CG  TYR A  23      -5.592  24.926  25.983  1.00  9.29           C
ATOM    356  CD1 TYR A  23      -4.459  25.692  26.235  1.00  9.89           C
ATOM    357  CD2 TYR A  23      -6.338  24.413  27.032  1.00  8.72           C
ATOM    358  CE1 TYR A  23      -4.046  25.934  27.549  1.00 12.94           C
ATOM    359  CE2 TYR A  23      -5.922  24.647  28.373  1.00 10.99           C
ATOM    360  CZ  TYR A  23      -4.795  25.395  28.612  1.00 11.81           C
ATOM    361  OH  TYR A  23      -4.375  25.614  29.891  1.00 13.51           O
ATOM    362  H   TYR A  23      -8.563  25.384  24.652  1.00  0.00           H
ATOM    363  HA  TYR A  23      -5.979  26.801  24.048  1.00  0.00           H
ATOM    364  HB2 TYR A  23      -6.709  23.867  24.492  1.00  0.00           H
ATOM    365  HB3 TYR A  23      -5.101  24.398  23.962  1.00  0.00           H
ATOM    366  HD1 TYR A  23      -3.895  26.103  25.411  1.00  0.00           H
ATOM    367  HD2 TYR A  23      -7.231  23.838  26.833  1.00  0.00           H
ATOM    368  HE1 TYR A  23      -3.165  26.526  27.745  1.00  0.00           H
ATOM    369  HE2 TYR A  23      -6.489  24.239  29.197  1.00  0.00           H
ATOM    370  HH  TYR A  23      -4.795  26.405  30.235  1.00  0.00           H
ATOM    371  N   SER A  24      -6.279  26.613  21.586  1.00  7.96           N
ATOM    372  CA  SER A  24      -6.394  26.584  20.115  1.00  8.42           C
ATOM    373  C   SER A  24      -5.695  25.344  19.605  1.00  7.94           C
ATOM    374  O   SER A  24      -4.762  24.875  20.250  1.00  6.60           O
ATOM    375  CB  SER A  24      -5.756  27.811  19.454  1.00 10.68           C
ATOM    376  OG  SER A  24      -4.337  27.755  19.722  1.00 13.27           O
ATOM    377  H   SER A  24      -5.782  27.388  22.001  1.00  0.00           H
ATOM    378  HA  SER A  24      -7.448  26.538  19.840  1.00  0.00           H
ATOM    379  HB2 SER A  24      -5.933  27.790  18.379  1.00  0.00           H
ATOM    380  HB3 SER A  24      -6.177  28.722  19.880  1.00  0.00           H
ATOM    381  HG  SER A  24      -3.905  28.512  19.320  1.00  0.00           H
ATOM    382  N   LEU A  25      -6.135  24.843  18.460  1.00  6.73           N
ATOM    383  CA  LEU A  25      -5.530  23.671  17.842  1.00  6.45           C
ATOM    384  C   LEU A  25      -4.021  23.679  17.835  1.00  5.80           C
ATOM    385  O   LEU A  25      -3.427  22.616  18.042  1.00  5.56           O
ATOM    386  CB  LEU A  25      -6.092  23.598  16.399  1.00  6.65           C
ATOM    387  CG  LEU A  25      -5.781  22.364  15.591  1.00  8.06           C
ATOM    388  CD1 LEU A  25      -6.291  21.109  16.293  1.00  7.38           C
ATOM    389  CD2 LEU A  25      -6.494  22.512  14.227  1.00  8.75           C
ATOM    390  H   LEU A  25      -6.916  25.289  18.000  1.00  0.00           H
ATOM    391  HA  LEU A  25      -5.865  22.787  18.385  1.00  0.00           H
ATOM    392  HB2 LEU A  25      -5.697  24.454  15.852  1.00  0.00           H
ATOM    393  HB3 LEU A  25      -7.176  23.702  16.453  1.00  0.00           H
ATOM    394  HG  LEU A  25      -4.705  22.287  15.437  1.00  0.00           H
ATOM    395 HD21 LEU A  25      -6.291  21.634  13.613  1.00  0.00           H
ATOM    396 HD22 LEU A  25      -7.568  22.603  14.387  1.00  0.00           H
ATOM    397 HD23 LEU A  25      -6.126  23.404  13.719  1.00  0.00           H
ATOM    398 HD11 LEU A  25      -5.790  21.001  17.255  1.00  0.00           H
ATOM    399 HD12 LEU A  25      -7.366  21.193  16.451  1.00  0.00           H
ATOM    400 HD13 LEU A  25      -6.081  20.236  15.675  1.00  0.00           H
ATOM    401  N   GLY A  26      -3.366  24.789  17.534  1.00  4.36           N
ATOM    402  CA  GLY A  26      -1.931  24.820  17.403  1.00  4.03           C
ATOM    403  C   GLY A  26      -1.194  24.431  18.657  1.00  4.93           C
ATOM    404  O   GLY A  26      -0.051  23.932  18.605  1.00  4.29           O
ATOM    405  H   GLY A  26      -3.888  25.642  17.392  1.00  0.00           H
ATOM    406  HA2 GLY A  26      -1.644  24.130  16.609  1.00  0.00           H
ATOM    407  HA3 GLY A  26      -1.628  25.827  17.118  1.00  0.00           H
ATOM    408  N   ASN A  27      -1.731  24.691  19.819  1.00  4.21           N
ATOM    409  CA  ASN A  27      -1.119  24.263  21.094  1.00  4.91           C
ATOM    410  C   ASN A  27      -1.058  22.724  21.176  1.00  4.00           C
ATOM    411  O   ASN A  27      -0.062  22.226  21.684  1.00  4.00           O
ATOM    412  CB  ASN A  27      -2.008  24.776  22.234  1.00  7.65           C
ATOM    413  CG  ASN A  27      -1.917  26.233  22.556  1.00  7.77           C
ATOM    414  OD1 ASN A  27      -0.879  26.611  23.038  1.00  7.00           O
ATOM    415  ND2 ASN A  27      -2.985  26.998  22.330  1.00  8.12           N
ATOM    416  H   ASN A  27      -2.600  25.205  19.847  1.00  0.00           H
ATOM    417  HA  ASN A  27      -0.117  24.681  21.186  1.00  0.00           H
ATOM    418  HB2 ASN A  27      -3.043  24.561  21.967  1.00  0.00           H
ATOM    419  HB3 ASN A  27      -1.765  24.213  23.135  1.00  0.00           H
ATOM    420 HD21 ASN A  27      -3.822  26.593  21.936  1.00  0.00           H
ATOM    421 HD22 ASN A  27      -2.957  27.983  22.553  1.00  0.00           H
ATOM    422  N   TRP A  28      -2.098  22.064  20.702  1.00  4.00           N
ATOM    423  CA  TRP A  28      -2.147  20.581  20.747  1.00  5.94           C
ATOM    424  C   TRP A  28      -1.151  19.971  19.763  1.00  5.78           C
ATOM    425  O   TRP A  28      -0.517  18.941  20.117  1.00  5.58           O
ATOM    426  CB  TRP A  28      -3.553  19.998  20.500  1.00  4.78           C
ATOM    427  CG  TRP A  28      -4.607  20.550  21.393  1.00  6.22           C
ATOM    428  CD1 TRP A  28      -5.421  21.633  21.221  1.00  6.70           C
ATOM    429  CD2 TRP A  28      -4.868  20.068  22.722  1.00  5.18           C
ATOM    430  NE1 TRP A  28      -6.152  21.847  22.355  1.00  6.67           N
ATOM    431  CE2 TRP A  28      -5.843  20.906  23.275  1.00  6.28           C
ATOM    432  CE3 TRP A  28      -4.286  19.067  23.471  1.00  8.08           C
ATOM    433  CZ2 TRP A  28      -6.320  20.739  24.573  1.00  7.74           C
ATOM    434  CZ3 TRP A  28      -4.760  18.883  24.778  1.00 10.98           C
ATOM    435  CH2 TRP A  28      -5.756  19.707  25.303  1.00  8.89           C
ATOM    436  H   TRP A  28      -2.872  22.575  20.303  1.00  0.00           H
ATOM    437  HA  TRP A  28      -1.841  20.277  21.748  1.00  0.00           H
ATOM    438  HB2 TRP A  28      -3.834  20.209  19.468  1.00  0.00           H
ATOM    439  HB3 TRP A  28      -3.511  18.917  20.636  1.00  0.00           H
ATOM    440  HD1 TRP A  28      -5.478  22.231  20.323  1.00  0.00           H
ATOM    441  HE3 TRP A  28      -3.497  18.450  23.067  1.00  0.00           H
ATOM    442  HZ2 TRP A  28      -7.086  21.378  24.986  1.00  0.00           H
ATOM    443  HZ3 TRP A  28      -4.348  18.092  25.387  1.00  0.00           H
ATOM    444  HH2 TRP A  28      -6.098  19.534  26.313  1.00  0.00           H
ATOM    445  HE1 TRP A  28      -6.820  22.593  22.486  1.00  0.00           H
ATOM    446  N   VAL A  29      -1.064  20.549  18.586  1.00  4.67           N
ATOM    447  CA  VAL A  29      -0.086  20.078  17.576  1.00  5.84           C
ATOM    448  C   VAL A  29       1.334  20.240  18.104  1.00  4.00           C
ATOM    449  O   VAL A  29       2.172  19.350  17.975  1.00  4.00           O
ATOM    450  CB  VAL A  29      -0.333  20.753  16.206  1.00  5.48           C
ATOM    451  CG1 VAL A  29       0.696  20.279  15.159  1.00  4.38           C
ATOM    452  CG2 VAL A  29      -1.719  20.484  15.669  1.00  6.01           C
ATOM    453  H   VAL A  29      -1.672  21.325  18.366  1.00  0.00           H
ATOM    454  HA  VAL A  29      -0.256  19.010  17.441  1.00  0.00           H
ATOM    455  HB  VAL A  29      -0.220  21.830  16.332  1.00  0.00           H
ATOM    456 HG11 VAL A  29       1.704  20.465  15.529  1.00  0.00           H
ATOM    457 HG12 VAL A  29       0.566  19.212  14.980  1.00  0.00           H
ATOM    458 HG13 VAL A  29       0.544  20.825  14.228  1.00  0.00           H
ATOM    459 HG21 VAL A  29      -2.461  20.813  16.396  1.00  0.00           H
ATOM    460 HG22 VAL A  29      -1.837  19.416  15.488  1.00  0.00           H
ATOM    461 HG23 VAL A  29      -1.859  21.029  14.735  1.00  0.00           H
ATOM    462  N   CYS A  30       1.611  21.399  18.673  1.00  5.34           N
ATOM    463  CA  CYS A  30       2.886  21.758  19.269  1.00  4.71           C
ATOM    464  C   CYS A  30       3.279  20.851  20.401  1.00  4.69           C
ATOM    465  O   CYS A  30       4.455  20.362  20.464  1.00  4.00           O
ATOM    466  CB  CYS A  30       2.878  23.251  19.653  1.00  6.09           C
ATOM    467  SG  CYS A  30       4.453  23.792  20.309  1.00  7.71           S
ATOM    468  H   CYS A  30       0.877  22.092  18.696  1.00  0.00           H
ATOM    469  HA  CYS A  30       3.641  21.637  18.492  1.00  0.00           H
ATOM    470  HB2 CYS A  30       2.647  23.840  18.765  1.00  0.00           H
ATOM    471  HB3 CYS A  30       2.105  23.421  20.402  1.00  0.00           H
ATOM    472  N   ALA A  31       2.311  20.595  21.308  1.00  4.70           N
ATOM    473  CA  ALA A  31       2.579  19.575  22.378  1.00  5.18           C
ATOM    474  C   ALA A  31       3.022  18.205  21.871  1.00  5.16           C
ATOM    475  O   ALA A  31       4.014  17.619  22.317  1.00  6.01           O
ATOM    476  CB  ALA A  31       1.383  19.487  23.311  1.00  4.00           C
ATOM    477  H   ALA A  31       1.426  21.079  21.268  1.00  0.00           H
ATOM    478  HA  ALA A  31       3.405  19.964  22.973  1.00  0.00           H
ATOM    479  HB1 ALA A  31       1.580  18.746  24.086  1.00  0.00           H
ATOM    480  HB2 ALA A  31       0.500  19.192  22.743  1.00  0.00           H
ATOM    481  HB3 ALA A  31       1.210  20.459  23.773  1.00  0.00           H
ATOM    482  N   ALA A  32       2.362  17.645  20.874  1.00  5.96           N
ATOM    483  CA  ALA A  32       2.617  16.326  20.270  1.00  5.36           C
ATOM    484  C   ALA A  32       3.940  16.335  19.574  1.00  4.65           C
ATOM    485  O   ALA A  32       4.744  15.414  19.686  1.00  6.36           O
ATOM    486  CB  ALA A  32       1.459  15.976  19.312  1.00  6.55           C
ATOM    487  H   ALA A  32       1.599  18.179  20.483  1.00  0.00           H
ATOM    488  HA  ALA A  32       2.648  15.580  21.065  1.00  0.00           H
ATOM    489  HB1 ALA A  32       1.642  15.000  18.861  1.00  0.00           H
ATOM    490  HB2 ALA A  32       1.395  16.731  18.529  1.00  0.00           H
ATOM    491  HB3 ALA A  32       0.522  15.949  19.869  1.00  0.00           H
ATOM    492  N   LYS A  33       4.228  17.463  18.931  1.00  5.51           N
ATOM    493  CA  LYS A  33       5.552  17.605  18.237  1.00  5.25           C
ATOM    494  C   LYS A  33       6.691  17.419  19.183  1.00  5.95           C
ATOM    495  O   LYS A  33       7.626  16.609  18.945  1.00  7.21           O
ATOM    496  CB  LYS A  33       5.630  18.953  17.493  1.00  6.84           C
ATOM    497  CG  LYS A  33       7.031  19.353  16.983  1.00  7.86           C
ATOM    498  CD  LYS A  33       7.640  18.339  16.020  1.00  6.56           C
ATOM    499  CE  LYS A  33       9.066  18.827  15.681  1.00  8.23           C
ATOM    500  NZ  LYS A  33       9.683  17.811  14.784  1.00  8.99           N
ATOM    501  H   LYS A  33       3.560  18.220  18.910  1.00  0.00           H
ATOM    502  HA  LYS A  33       5.616  16.815  17.489  1.00  0.00           H
ATOM    503  HB2 LYS A  33       4.963  18.900  16.633  1.00  0.00           H
ATOM    504  HB3 LYS A  33       5.270  19.736  18.161  1.00  0.00           H
ATOM    505  HG2 LYS A  33       6.951  20.311  16.470  1.00  0.00           H
ATOM    506  HG3 LYS A  33       7.696  19.468  17.839  1.00  0.00           H
ATOM    507  HD2 LYS A  33       7.684  17.357  16.491  1.00  0.00           H
ATOM    508  HD3 LYS A  33       7.041  18.287  15.111  1.00  0.00           H
ATOM    509  HE2 LYS A  33       9.653  18.923  16.594  1.00  0.00           H
ATOM    510  HE3 LYS A  33       9.016  19.789  15.171  1.00  0.00           H
ATOM    511  HZ1 LYS A  33      10.021  18.262  13.946  1.00  0.00           H
ATOM    512  HZ2 LYS A  33      10.454  17.366  15.260  1.00  0.00           H
ATOM    513  HZ3 LYS A  33       8.993  17.116  14.538  1.00  0.00           H
ATOM    514  N   PHE A  34       6.680  18.124  20.298  1.00  4.99           N
ATOM    515  CA  PHE A  34       7.783  18.091  21.276  1.00  6.81           C
ATOM    516  C   PHE A  34       7.658  16.974  22.295  1.00  7.48           C
ATOM    517  O   PHE A  34       8.676  16.654  22.932  1.00  8.12           O
ATOM    518  CB  PHE A  34       7.944  19.480  21.920  1.00  7.94           C
ATOM    519  CG  PHE A  34       8.476  20.487  20.928  1.00  7.05           C
ATOM    520  CD1 PHE A  34       7.704  21.544  20.527  1.00  8.29           C
ATOM    521  CD2 PHE A  34       9.740  20.307  20.380  1.00  8.39           C
ATOM    522  CE1 PHE A  34       8.183  22.466  19.589  1.00  8.91           C
ATOM    523  CE2 PHE A  34      10.258  21.233  19.470  1.00  8.51           C
ATOM    524  CZ  PHE A  34       9.461  22.316  19.091  1.00  8.88           C
ATOM    525  H   PHE A  34       5.881  18.712  20.490  1.00  0.00           H
ATOM    526  HA  PHE A  34       8.696  17.900  20.712  1.00  0.00           H
ATOM    527  HB2 PHE A  34       8.639  19.405  22.757  1.00  0.00           H
ATOM    528  HB3 PHE A  34       6.975  19.818  22.288  1.00  0.00           H
ATOM    529  HD1 PHE A  34       6.714  21.668  20.939  1.00  0.00           H
ATOM    530  HD2 PHE A  34      10.327  19.445  20.659  1.00  0.00           H
ATOM    531  HE1 PHE A  34       7.560  23.284  19.259  1.00  0.00           H
ATOM    532  HE2 PHE A  34      11.253  21.114  19.068  1.00  0.00           H
ATOM    533  HZ  PHE A  34       9.851  23.047  18.398  1.00  0.00           H
ATOM    534  N   GLU A  35       6.456  16.408  22.487  1.00  6.55           N
ATOM    535  CA  GLU A  35       6.354  15.205  23.349  1.00  6.74           C
ATOM    536  C   GLU A  35       6.889  13.941  22.695  1.00  5.61           C
ATOM    537  O   GLU A  35       7.705  13.192  23.277  1.00  4.99           O
ATOM    538  CB  GLU A  35       4.906  14.973  23.796  1.00  4.95           C
ATOM    539  CG  GLU A  35       4.476  15.932  24.948  1.00  6.42           C
ATOM    540  CD  GLU A  35       5.171  15.736  26.255  1.00  6.81           C
ATOM    541  OE1 GLU A  35       5.844  14.786  26.570  1.00  6.65           O
ATOM    542  OE2 GLU A  35       5.038  16.682  27.056  1.00  8.29           O
ATOM    543  H   GLU A  35       5.632  16.796  22.050  1.00  0.00           H
ATOM    544  HA  GLU A  35       6.949  15.390  24.243  1.00  0.00           H
ATOM    545  HB2 GLU A  35       4.808  13.944  24.143  1.00  0.00           H
ATOM    546  HB3 GLU A  35       4.244  15.124  22.944  1.00  0.00           H
ATOM    547  HG2 GLU A  35       4.665  16.954  24.619  1.00  0.00           H
ATOM    548  HG3 GLU A  35       3.404  15.816  25.109  1.00  0.00           H
ATOM    549  N   SER A  36       6.457  13.693  21.453  1.00  6.61           N
ATOM    550  CA  SER A  36       6.733  12.444  20.737  1.00  7.16           C
ATOM    551  C   SER A  36       7.281  12.582  19.338  1.00  8.42           C
ATOM    552  O   SER A  36       7.641  11.539  18.732  1.00  9.11           O
ATOM    553  CB  SER A  36       5.412  11.658  20.634  1.00  5.63           C
ATOM    554  OG  SER A  36       4.499  12.376  19.835  1.00  4.72           O
ATOM    555  H   SER A  36       5.913  14.403  20.985  1.00  0.00           H
ATOM    556  HA  SER A  36       7.438  11.858  21.327  1.00  0.00           H
ATOM    557  HB2 SER A  36       5.603  10.685  20.182  1.00  0.00           H
ATOM    558  HB3 SER A  36       4.993  11.520  21.631  1.00  0.00           H
ATOM    559  HG  SER A  36       4.341  13.238  20.227  1.00  0.00           H
ATOM    560  N   ASN A  37       7.398  13.807  18.821  1.00  9.75           N
ATOM    561  CA  ASN A  37       7.803  13.985  17.405  1.00  9.81           C
ATOM    562  C   ASN A  37       6.761  13.346  16.504  1.00  8.23           C
ATOM    563  O   ASN A  37       7.117  12.751  15.474  1.00  8.66           O
ATOM    564  CB  ASN A  37       9.190  13.375  17.157  1.00 12.26           C
ATOM    565  CG  ASN A  37       9.861  14.031  15.967  1.00 14.71           C
ATOM    566  OD1 ASN A  37       9.670  15.207  15.708  1.00 15.58           O
ATOM    567  ND2 ASN A  37      10.624  13.278  15.213  1.00 17.96           N
ATOM    568  H   ASN A  37       7.210  14.616  19.396  1.00  0.00           H
ATOM    569  HA  ASN A  37       7.847  15.052  17.186  1.00  0.00           H
ATOM    570  HB2 ASN A  37       9.809  13.523  18.042  1.00  0.00           H
ATOM    571  HB3 ASN A  37       9.084  12.307  16.966  1.00  0.00           H
ATOM    572 HD21 ASN A  37      10.756  12.303  15.442  1.00  0.00           H
ATOM    573 HD22 ASN A  37      11.080  13.672  14.403  1.00  0.00           H
ATOM    574  N   PHE A  38       5.521  13.397  16.939  1.00  6.40           N
ATOM    575  CA  PHE A  38       4.406  12.865  16.138  1.00  4.70           C
ATOM    576  C   PHE A  38       4.379  11.382  16.010  1.00  4.33           C
ATOM    577  O   PHE A  38       3.677  10.840  15.139  1.00  4.57           O
ATOM    578  CB  PHE A  38       4.376  13.552  14.777  1.00  7.30           C
ATOM    579  CG  PHE A  38       4.237  15.039  14.702  1.00  6.96           C
ATOM    580  CD1 PHE A  38       3.453  15.770  15.579  1.00  6.89           C
ATOM    581  CD2 PHE A  38       4.888  15.741  13.662  1.00  8.20           C
ATOM    582  CE1 PHE A  38       3.299  17.145  15.482  1.00  6.80           C
ATOM    583  CE2 PHE A  38       4.782  17.122  13.553  1.00  6.81           C
ATOM    584  CZ  PHE A  38       3.965  17.839  14.451  1.00  6.44           C
ATOM    585  H   PHE A  38       5.330  13.809  17.841  1.00  0.00           H
ATOM    586  HA  PHE A  38       3.488  13.151  16.652  1.00  0.00           H
ATOM    587  HB2 PHE A  38       5.308  13.296  14.273  1.00  0.00           H
ATOM    588  HB3 PHE A  38       3.559  13.114  14.204  1.00  0.00           H
ATOM    589  HD1 PHE A  38       2.940  15.247  16.372  1.00  0.00           H
ATOM    590  HD2 PHE A  38       5.477  15.195  12.940  1.00  0.00           H
ATOM    591  HE1 PHE A  38       2.677  17.677  16.187  1.00  0.00           H
ATOM    592  HE2 PHE A  38       5.325  17.646  12.781  1.00  0.00           H
ATOM    593  HZ  PHE A  38       3.851  18.908  14.350  1.00  0.00           H
ATOM    594  N   ASN A  39       5.010  10.650  16.861  1.00  5.09           N
ATOM    595  CA  ASN A  39       5.101   9.184  16.856  1.00  7.31           C
ATOM    596  C   ASN A  39       4.087   8.550  17.817  1.00  7.89           C
ATOM    597  O   ASN A  39       4.219   8.661  19.038  1.00  7.91           O
ATOM    598  CB  ASN A  39       6.558   8.763  17.120  1.00  7.79           C
ATOM    599  CG  ASN A  39       6.835   7.330  16.740  1.00  9.77           C
ATOM    600  OD1 ASN A  39       5.960   6.484  16.572  1.00  8.12           O
ATOM    601  ND2 ASN A  39       8.134   7.052  16.563  1.00 13.83           N
ATOM    602  H   ASN A  39       5.491  11.132  17.607  1.00  0.00           H
ATOM    603  HA  ASN A  39       4.846   8.849  15.851  1.00  0.00           H
ATOM    604  HB2 ASN A  39       7.217   9.410  16.540  1.00  0.00           H
ATOM    605  HB3 ASN A  39       6.777   8.895  18.180  1.00  0.00           H
ATOM    606 HD21 ASN A  39       8.828   7.774  16.698  1.00  0.00           H
ATOM    607 HD22 ASN A  39       8.419   6.121  16.295  1.00  0.00           H
ATOM    608  N   THR A  40       3.101   7.843  17.225  1.00  6.77           N
ATOM    609  CA  THR A  40       2.053   7.216  18.029  1.00  7.64           C
ATOM    610  C   THR A  40       2.575   6.072  18.891  1.00  5.98           C
ATOM    611  O   THR A  40       1.887   5.625  19.829  1.00  4.36           O
ATOM    612  CB  THR A  40       0.845   6.707  17.148  1.00  9.32           C
ATOM    613  OG1 THR A  40       1.491   5.623  16.408  1.00 11.17           O
ATOM    614  CG2 THR A  40       0.247   7.769  16.205  1.00  9.37           C
ATOM    615  H   THR A  40       3.087   7.747  16.220  1.00  0.00           H
ATOM    616  HA  THR A  40       1.663   7.978  18.704  1.00  0.00           H
ATOM    617  HB  THR A  40       0.064   6.301  17.791  1.00  0.00           H
ATOM    618  HG1 THR A  40       0.847   4.937  16.218  1.00  0.00           H
ATOM    619 HG21 THR A  40      -0.576   7.332  15.640  1.00  0.00           H
ATOM    620 HG22 THR A  40      -0.122   8.610  16.793  1.00  0.00           H
ATOM    621 HG23 THR A  40       1.016   8.118  15.516  1.00  0.00           H
ATOM    622  N   GLN A  41       3.775   5.604  18.569  1.00  6.07           N
ATOM    623  CA  GLN A  41       4.334   4.470  19.332  1.00  7.65           C
ATOM    624  C   GLN A  41       5.366   4.868  20.356  1.00  6.11           C
ATOM    625  O   GLN A  41       5.924   3.946  21.008  1.00  5.50           O
ATOM    626  CB  GLN A  41       4.841   3.333  18.417  1.00 10.52           C
ATOM    627  CG  GLN A  41       3.696   2.795  17.566  1.00 17.18           C
ATOM    628  CD  GLN A  41       4.127   1.528  16.897  1.00 22.78           C
ATOM    629  OE1 GLN A  41       5.143   0.966  17.287  1.00 27.62           O
ATOM    630  NE2 GLN A  41       3.348   1.063  15.926  1.00 25.19           N
ATOM    631  H   GLN A  41       4.299   6.018  17.812  1.00  0.00           H
ATOM    632  HA  GLN A  41       3.501   4.050  19.896  1.00  0.00           H
ATOM    633  HB2 GLN A  41       5.625   3.718  17.765  1.00  0.00           H
ATOM    634  HB3 GLN A  41       5.245   2.528  19.031  1.00  0.00           H
ATOM    635  HG2 GLN A  41       3.428   3.532  16.810  1.00  0.00           H
ATOM    636  HG3 GLN A  41       2.833   2.595  18.202  1.00  0.00           H
ATOM    637 HE21 GLN A  41       2.515   1.569  15.661  1.00  0.00           H
ATOM    638 HE22 GLN A  41       3.589   0.204  15.453  1.00  0.00           H
ATOM    639  N   ALA A  42       5.649   6.136  20.509  1.00  5.69           N
ATOM    640  CA  ALA A  42       6.648   6.633  21.455  1.00  5.81           C
ATOM    641  C   ALA A  42       6.339   6.111  22.867  1.00  6.77           C
ATOM    642  O   ALA A  42       5.193   6.102  23.307  1.00  4.36           O
ATOM    643  CB  ALA A  42       6.752   8.141  21.461  1.00  6.32           C
ATOM    644  H   ALA A  42       5.151   6.808  19.943  1.00  0.00           H
ATOM    645  HA  ALA A  42       7.617   6.233  21.157  1.00  0.00           H
ATOM    646  HB1 ALA A  42       7.509   8.451  22.182  1.00  0.00           H
ATOM    647  HB2 ALA A  42       7.033   8.490  20.467  1.00  0.00           H
ATOM    648  HB3 ALA A  42       5.789   8.570  21.738  1.00  0.00           H
ATOM    649  N   THR A  43       7.385   5.654  23.548  1.00  7.34           N
ATOM    650  CA  THR A  43       7.219   5.293  24.985  1.00  8.78           C
ATOM    651  C   THR A  43       8.435   5.786  25.746  1.00  9.04           C
ATOM    652  O   THR A  43       9.538   5.704  25.167  1.00 12.34           O
ATOM    653  CB  THR A  43       6.980   3.779  25.288  1.00  8.94           C
ATOM    654  OG1 THR A  43       8.258   3.182  24.978  1.00 14.82           O
ATOM    655  CG2 THR A  43       5.865   3.149  24.484  1.00  8.73           C
ATOM    656  H   THR A  43       8.283   5.552  23.097  1.00  0.00           H
ATOM    657  HA  THR A  43       6.355   5.841  25.361  1.00  0.00           H
ATOM    658  HB  THR A  43       6.773   3.653  26.351  1.00  0.00           H
ATOM    659  HG1 THR A  43       8.216   2.236  25.134  1.00  0.00           H
ATOM    660 HG21 THR A  43       5.768   2.098  24.757  1.00  0.00           H
ATOM    661 HG22 THR A  43       4.929   3.667  24.694  1.00  0.00           H
ATOM    662 HG23 THR A  43       6.094   3.228  23.421  1.00  0.00           H
ATOM    663  N   ASN A  44       8.231   6.263  26.942  1.00  7.21           N
ATOM    664  CA  ASN A  44       9.343   6.737  27.753  1.00  8.24           C
ATOM    665  C   ASN A  44       9.254   6.009  29.119  1.00  8.68           C
ATOM    666  O   ASN A  44       8.278   6.336  29.786  1.00  7.99           O
ATOM    667  CB  ASN A  44       9.315   8.275  27.855  1.00  9.23           C
ATOM    668  CG  ASN A  44      10.497   8.777  28.642  1.00 11.33           C
ATOM    669  OD1 ASN A  44      11.642   8.398  28.373  1.00 14.13           O
ATOM    670  ND2 ASN A  44      10.323   9.549  29.688  1.00 14.19           N
ATOM    671  H   ASN A  44       7.291   6.304  27.310  1.00  0.00           H
ATOM    672  HA  ASN A  44      10.273   6.442  27.267  1.00  0.00           H
ATOM    673  HB2 ASN A  44       9.346   8.701  26.852  1.00  0.00           H
ATOM    674  HB3 ASN A  44       8.395   8.586  28.350  1.00  0.00           H
ATOM    675 HD21 ASN A  44       9.393   9.842  29.951  1.00  0.00           H
ATOM    676 HD22 ASN A  44      11.119   9.850  30.231  1.00  0.00           H
ATOM    677  N   ARG A  45      10.185   5.139  29.416  1.00  6.58           N
ATOM    678  CA  ARG A  45      10.129   4.351  30.651  1.00  8.33           C
ATOM    679  C   ARG A  45      10.913   5.074  31.719  1.00  9.00           C
ATOM    680  O   ARG A  45      12.134   5.291  31.553  1.00 10.42           O
ATOM    681  CB  ARG A  45      10.650   2.925  30.430  1.00  9.37           C
ATOM    682  CG  ARG A  45       9.789   2.134  29.472  1.00 14.34           C
ATOM    683  CD  ARG A  45      10.388   0.858  29.016  1.00 18.22           C
ATOM    684  NE  ARG A  45       9.887   0.392  27.739  1.00 22.13           N
ATOM    685  CZ  ARG A  45       8.647   0.048  27.415  1.00 24.45           C
ATOM    686  NH1 ARG A  45       7.625   0.078  28.270  1.00 25.29           N
ATOM    687  NH2 ARG A  45       8.418  -0.362  26.150  1.00 24.98           N
ATOM    688  H   ARG A  45      10.959   5.007  28.781  1.00  0.00           H
ATOM    689  HA  ARG A  45       9.089   4.290  30.972  1.00  0.00           H
ATOM    690  HB2 ARG A  45      11.661   2.981  30.026  1.00  0.00           H
ATOM    691  HB3 ARG A  45      10.681   2.407  31.389  1.00  0.00           H
ATOM    692  HG2 ARG A  45       8.846   1.908  29.969  1.00  0.00           H
ATOM    693  HG3 ARG A  45       9.582   2.753  28.599  1.00  0.00           H
ATOM    694  HD2 ARG A  45      11.466   0.997  28.931  1.00  0.00           H
ATOM    695  HD3 ARG A  45      10.193   0.093  29.768  1.00  0.00           H
ATOM    696  HE  ARG A  45      10.571   0.320  26.999  1.00  0.00           H
ATOM    697 HH11 ARG A  45       7.773   0.378  29.223  1.00  0.00           H
ATOM    698 HH12 ARG A  45       6.703  -0.199  27.965  1.00  0.00           H
ATOM    699 HH21 ARG A  45       9.177  -0.396  25.485  1.00  0.00           H
ATOM    700 HH22 ARG A  45       7.487  -0.635  25.868  1.00  0.00           H
ATOM    701  N   ASN A  46      10.255   5.497  32.771  1.00  8.07           N
ATOM    702  CA  ASN A  46      10.902   6.347  33.810  1.00  8.27           C
ATOM    703  C   ASN A  46      11.429   5.460  34.943  1.00  8.44           C
ATOM    704  O   ASN A  46      10.928   4.371  35.171  1.00  9.34           O
ATOM    705  CB  ASN A  46       9.887   7.361  34.333  1.00  7.81           C
ATOM    706  CG  ASN A  46       9.270   8.251  33.298  1.00  9.35           C
ATOM    707  OD1 ASN A  46      10.015   8.988  32.622  1.00 11.83           O
ATOM    708  ND2 ASN A  46       7.939   8.224  33.112  1.00  8.49           N
ATOM    709  H   ASN A  46       9.284   5.240  32.880  1.00  0.00           H
ATOM    710  HA  ASN A  46      11.738   6.882  33.360  1.00  0.00           H
ATOM    711  HB2 ASN A  46       9.084   6.810  34.823  1.00  0.00           H
ATOM    712  HB3 ASN A  46      10.379   7.988  35.077  1.00  0.00           H
ATOM    713 HD21 ASN A  46       7.363   7.612  33.672  1.00  0.00           H
ATOM    714 HD22 ASN A  46       7.515   8.816  32.412  1.00  0.00           H
ATOM    715  N   THR A  47      12.386   5.973  35.667  1.00  9.54           N
ATOM    716  CA  THR A  47      13.033   5.301  36.793  1.00  8.14           C
ATOM    717  C   THR A  47      12.113   5.186  37.958  1.00  8.91           C
ATOM    718  O   THR A  47      12.401   4.327  38.817  1.00  9.45           O
ATOM    719  CB  THR A  47      14.409   5.957  37.196  1.00  7.82           C
ATOM    720  OG1 THR A  47      14.113   7.302  37.570  1.00  8.31           O
ATOM    721  CG2 THR A  47      15.429   5.904  36.042  1.00 10.62           C
ATOM    722  H   THR A  47      12.703   6.903  35.432  1.00  0.00           H
ATOM    723  HA  THR A  47      13.254   4.285  36.467  1.00  0.00           H
ATOM    724  HB  THR A  47      14.817   5.429  38.058  1.00  0.00           H
ATOM    725  HG1 THR A  47      14.923   7.749  37.826  1.00  0.00           H
ATOM    726 HG21 THR A  47      16.363   6.366  36.361  1.00  0.00           H
ATOM    727 HG22 THR A  47      15.613   4.865  35.767  1.00  0.00           H
ATOM    728 HG23 THR A  47      15.032   6.443  35.181  1.00  0.00           H
ATOM    729  N   ASP A  48      10.998   5.896  37.930  1.00  9.57           N
ATOM    730  CA  ASP A  48       9.999   5.878  39.005  1.00 11.39           C
ATOM    731  C   ASP A  48       8.980   4.761  38.918  1.00 11.63           C
ATOM    732  O   ASP A  48       8.057   4.624  39.785  1.00 14.51           O
ATOM    733  CB  ASP A  48       9.414   7.279  39.191  1.00 12.63           C
ATOM    734  CG  ASP A  48       8.328   7.594  38.175  1.00 13.15           C
ATOM    735  OD1 ASP A  48       8.146   6.888  37.186  1.00 12.22           O
ATOM    736  OD2 ASP A  48       7.615   8.567  38.424  1.00 15.33           O
ATOM    737  H   ASP A  48      10.824   6.482  37.126  1.00  0.00           H
ATOM    738  HA  ASP A  48      10.563   5.680  39.916  1.00  0.00           H
ATOM    739  HB2 ASP A  48      10.216   8.010  39.084  1.00  0.00           H
ATOM    740  HB3 ASP A  48       8.994   7.358  40.194  1.00  0.00           H
ATOM    741  N   GLY A  49       9.096   3.898  37.919  1.00 10.43           N
ATOM    742  CA  GLY A  49       8.178   2.768  37.768  1.00  7.44           C
ATOM    743  C   GLY A  49       7.060   3.134  36.804  1.00  6.82           C
ATOM    744  O   GLY A  49       6.407   2.202  36.338  1.00  9.47           O
ATOM    745  H   GLY A  49       9.837   4.023  37.244  1.00  0.00           H
ATOM    746  HA2 GLY A  49       7.750   2.518  38.739  1.00  0.00           H
ATOM    747  HA3 GLY A  49       8.723   1.908  37.380  1.00  0.00           H
ATOM    748  N   SER A  50       6.868   4.382  36.489  1.00  6.30           N
ATOM    749  CA  SER A  50       5.896   4.864  35.511  1.00  4.31           C
ATOM    750  C   SER A  50       6.478   4.899  34.100  1.00  5.47           C
ATOM    751  O   SER A  50       7.723   4.938  33.942  1.00  6.31           O
ATOM    752  CB  SER A  50       5.395   6.239  35.926  1.00  4.00           C
ATOM    753  OG  SER A  50       6.192   7.276  35.469  1.00  5.75           O
ATOM    754  H   SER A  50       7.436   5.072  36.958  1.00  0.00           H
ATOM    755  HA  SER A  50       5.047   4.180  35.511  1.00  0.00           H
ATOM    756  HB2 SER A  50       4.389   6.375  35.528  1.00  0.00           H
ATOM    757  HB3 SER A  50       5.351   6.283  37.014  1.00  0.00           H
ATOM    758  HG  SER A  50       5.844   8.112  35.788  1.00  0.00           H
ATOM    759  N   THR A  51       5.616   4.876  33.096  1.00  4.00           N
ATOM    760  CA  THR A  51       5.908   4.948  31.682  1.00  4.27           C
ATOM    761  C   THR A  51       5.015   6.022  31.021  1.00  4.00           C
ATOM    762  O   THR A  51       3.865   6.115  31.408  1.00  4.61           O
ATOM    763  CB  THR A  51       5.785   3.566  30.956  1.00  4.00           C
ATOM    764  OG1 THR A  51       6.675   2.629  31.612  1.00  5.67           O
ATOM    765  CG2 THR A  51       6.123   3.618  29.450  1.00  4.00           C
ATOM    766  H   THR A  51       4.641   4.799  33.347  1.00  0.00           H
ATOM    767  HA  THR A  51       6.942   5.278  31.580  1.00  0.00           H
ATOM    768  HB  THR A  51       4.762   3.207  31.068  1.00  0.00           H
ATOM    769  HG1 THR A  51       7.577   2.952  31.556  1.00  0.00           H
ATOM    770 HG21 THR A  51       6.015   2.623  29.018  1.00  0.00           H
ATOM    771 HG22 THR A  51       5.443   4.307  28.949  1.00  0.00           H
ATOM    772 HG23 THR A  51       7.149   3.961  29.320  1.00  0.00           H
ATOM    773  N   ASP A  52       5.525   6.794  30.079  1.00  4.00           N
ATOM    774  CA  ASP A  52       4.808   7.784  29.264  1.00  4.00           C
ATOM    775  C   ASP A  52       4.515   7.130  27.896  1.00  4.35           C
ATOM    776  O   ASP A  52       5.454   6.622  27.263  1.00  4.00           O
ATOM    777  CB  ASP A  52       5.600   9.045  29.102  1.00  4.44           C
ATOM    778  CG  ASP A  52       6.117   9.697  30.356  1.00  6.68           C
ATOM    779  OD1 ASP A  52       5.401   9.810  31.347  1.00 10.28           O
ATOM    780  OD2 ASP A  52       7.263  10.170  30.337  1.00  8.22           O
ATOM    781  H   ASP A  52       6.514   6.693  29.900  1.00  0.00           H
ATOM    782  HA  ASP A  52       3.862   8.022  29.750  1.00  0.00           H
ATOM    783  HB2 ASP A  52       4.963   9.769  28.594  1.00  0.00           H
ATOM    784  HB3 ASP A  52       6.451   8.830  28.456  1.00  0.00           H
ATOM    785  N   TYR A  53       3.270   7.217  27.459  1.00  5.13           N
ATOM    786  CA  TYR A  53       2.742   6.476  26.328  1.00  4.29           C
ATOM    787  C   TYR A  53       2.151   7.302  25.194  1.00  5.12           C
ATOM    788  O   TYR A  53       1.299   8.165  25.412  1.00  5.08           O
ATOM    789  CB  TYR A  53       1.636   5.485  26.791  1.00  4.85           C
ATOM    790  CG  TYR A  53       2.115   4.307  27.615  1.00  6.03           C
ATOM    791  CD1 TYR A  53       2.587   3.115  26.982  1.00  5.93           C
ATOM    792  CD2 TYR A  53       2.130   4.338  28.999  1.00  5.29           C
ATOM    793  CE1 TYR A  53       2.998   2.030  27.756  1.00  6.54           C
ATOM    794  CE2 TYR A  53       2.518   3.239  29.791  1.00  4.00           C
ATOM    795  CZ  TYR A  53       2.970   2.116  29.157  1.00  5.45           C
ATOM    796  OH  TYR A  53       3.367   1.049  29.889  1.00  6.87           O
ATOM    797  H   TYR A  53       2.643   7.842  27.946  1.00  0.00           H
ATOM    798  HA  TYR A  53       3.559   5.885  25.913  1.00  0.00           H
ATOM    799  HB2 TYR A  53       0.916   6.042  27.390  1.00  0.00           H
ATOM    800  HB3 TYR A  53       1.125   5.102  25.907  1.00  0.00           H
ATOM    801  HD1 TYR A  53       2.625   3.055  25.904  1.00  0.00           H
ATOM    802  HD2 TYR A  53       1.830   5.249  29.496  1.00  0.00           H
ATOM    803  HE1 TYR A  53       3.338   1.123  27.277  1.00  0.00           H
ATOM    804  HE2 TYR A  53       2.460   3.283  30.869  1.00  0.00           H
ATOM    805  HH  TYR A  53       4.007   1.332  30.546  1.00  0.00           H
ATOM    806  N   GLY A  54       2.590   7.028  23.965  1.00  4.72           N
ATOM    807  CA  GLY A  54       1.907   7.569  22.805  1.00  4.00           C
ATOM    808  C   GLY A  54       2.290   8.944  22.373  1.00  4.00           C
ATOM    809  O   GLY A  54       3.260   9.564  22.847  1.00  4.23           O
ATOM    810  H   GLY A  54       3.402   6.441  23.841  1.00  0.00           H
ATOM    811  HA2 GLY A  54       2.098   6.897  21.968  1.00  0.00           H
ATOM    812  HA3 GLY A  54       0.836   7.563  23.008  1.00  0.00           H
ATOM    813  N   ILE A  55       1.472   9.430  21.449  1.00  4.00           N
ATOM    814  CA  ILE A  55       1.684  10.725  20.799  1.00  5.37           C
ATOM    815  C   ILE A  55       1.691  11.903  21.726  1.00  4.80           C
ATOM    816  O   ILE A  55       2.420  12.872  21.456  1.00  4.16           O
ATOM    817  CB  ILE A  55       0.683  10.827  19.584  1.00  6.34           C
ATOM    818  CG1 ILE A  55       1.271  11.852  18.557  1.00  7.09           C
ATOM    819  CG2 ILE A  55      -0.777  11.079  19.994  1.00  4.70           C
ATOM    820  CD1 ILE A  55       0.621  11.655  17.134  1.00  9.38           C
ATOM    821  H   ILE A  55       0.667   8.882  21.182  1.00  0.00           H
ATOM    822  HA  ILE A  55       2.682  10.681  20.362  1.00  0.00           H
ATOM    823  HB  ILE A  55       0.700   9.855  19.091  1.00  0.00           H
ATOM    824 HG12 ILE A  55       1.067  12.864  18.906  1.00  0.00           H
ATOM    825 HG13 ILE A  55       2.349  11.708  18.483  1.00  0.00           H
ATOM    826 HG21 ILE A  55      -1.401  11.136  19.102  1.00  0.00           H
ATOM    827 HG22 ILE A  55      -1.123  10.262  20.627  1.00  0.00           H
ATOM    828 HG23 ILE A  55      -0.843  12.018  20.544  1.00  0.00           H
ATOM    829 HD11 ILE A  55       1.045  12.378  16.437  1.00  0.00           H
ATOM    830 HD12 ILE A  55       0.825  10.645  16.778  1.00  0.00           H
ATOM    831 HD13 ILE A  55      -0.456  11.805  17.203  1.00  0.00           H
ATOM    832  N   LEU A  56       0.963  11.910  22.837  1.00  4.00           N
ATOM    833  CA  LEU A  56       1.034  12.992  23.826  1.00  4.00           C
ATOM    834  C   LEU A  56       1.693  12.563  25.130  1.00  4.00           C
ATOM    835  O   LEU A  56       1.610  13.267  26.153  1.00  5.07           O
ATOM    836  CB  LEU A  56      -0.406  13.507  24.043  1.00  4.56           C
ATOM    837  CG  LEU A  56      -0.984  14.372  22.911  1.00  4.11           C
ATOM    838  CD1 LEU A  56      -2.500  14.471  23.125  1.00  8.03           C
ATOM    839  CD2 LEU A  56      -0.403  15.744  22.962  1.00  5.16           C
ATOM    840  H   LEU A  56       0.334  11.138  23.008  1.00  0.00           H
ATOM    841  HA  LEU A  56       1.624  13.803  23.399  1.00  0.00           H
ATOM    842  HB2 LEU A  56      -0.414  14.102  24.956  1.00  0.00           H
ATOM    843  HB3 LEU A  56      -1.060  12.647  24.187  1.00  0.00           H
ATOM    844  HG  LEU A  56      -0.773  13.913  21.945  1.00  0.00           H
ATOM    845 HD11 LEU A  56      -2.940  15.080  22.335  1.00  0.00           H
ATOM    846 HD12 LEU A  56      -2.701  14.931  24.093  1.00  0.00           H
ATOM    847 HD13 LEU A  56      -2.937  13.473  23.099  1.00  0.00           H
ATOM    848 HD21 LEU A  56       0.675  15.688  22.811  1.00  0.00           H
ATOM    849 HD22 LEU A  56      -0.611  16.190  23.934  1.00  0.00           H
ATOM    850 HD23 LEU A  56      -0.848  16.357  22.178  1.00  0.00           H
ATOM    851  N   GLN A  57       2.302  11.411  25.162  1.00  4.33           N
ATOM    852  CA  GLN A  57       3.154  10.931  26.275  1.00  5.15           C
ATOM    853  C   GLN A  57       2.426  10.972  27.615  1.00  5.15           C
ATOM    854  O   GLN A  57       2.993  11.592  28.551  1.00  5.42           O
ATOM    855  CB  GLN A  57       4.459  11.778  26.406  1.00  4.00           C
ATOM    856  CG  GLN A  57       5.400  11.458  25.234  1.00  4.00           C
ATOM    857  CD  GLN A  57       6.013  10.090  25.329  1.00  4.31           C
ATOM    858  OE1 GLN A  57       7.072   9.900  25.944  1.00  5.57           O
ATOM    859  NE2 GLN A  57       5.355   9.117  24.730  1.00  4.00           N
ATOM    860  H   GLN A  57       2.184  10.799  24.367  1.00  0.00           H
ATOM    861  HA  GLN A  57       3.435   9.898  26.070  1.00  0.00           H
ATOM    862  HB2 GLN A  57       4.955  11.537  27.346  1.00  0.00           H
ATOM    863  HB3 GLN A  57       4.207  12.838  26.390  1.00  0.00           H
ATOM    864  HG2 GLN A  57       4.832  11.520  24.306  1.00  0.00           H
ATOM    865  HG3 GLN A  57       6.197  12.201  25.209  1.00  0.00           H
ATOM    866 HE21 GLN A  57       4.493   9.316  24.242  1.00  0.00           H
ATOM    867 HE22 GLN A  57       5.713   8.173  24.759  1.00  0.00           H
ATOM    868  N   ILE A  58       1.298  10.317  27.664  1.00  4.81           N
ATOM    869  CA  ILE A  58       0.469  10.277  28.879  1.00  5.25           C
ATOM    870  C   ILE A  58       1.039   9.214  29.834  1.00  6.08           C
ATOM    871  O   ILE A  58       1.340   8.105  29.426  1.00  5.96           O
ATOM    872  CB  ILE A  58      -0.999   9.927  28.463  1.00  5.48           C
ATOM    873  CG1 ILE A  58      -1.539  11.125  27.664  1.00  4.00           C
ATOM    874  CG2 ILE A  58      -1.919   9.494  29.636  1.00  4.00           C
ATOM    875  CD1 ILE A  58      -2.867  10.863  26.943  1.00  6.08           C
ATOM    876  H   ILE A  58       0.984   9.822  26.842  1.00  0.00           H
ATOM    877  HA  ILE A  58       0.488  11.252  29.366  1.00  0.00           H
ATOM    878  HB  ILE A  58      -0.943   9.084  27.774  1.00  0.00           H
ATOM    879 HG12 ILE A  58      -1.685  11.956  28.354  1.00  0.00           H
ATOM    880 HG13 ILE A  58      -0.793  11.414  26.924  1.00  0.00           H
ATOM    881 HD11 ILE A  58      -3.173  11.761  26.406  1.00  0.00           H
ATOM    882 HD12 ILE A  58      -3.631  10.600  27.674  1.00  0.00           H
ATOM    883 HD13 ILE A  58      -2.741  10.042  26.237  1.00  0.00           H
ATOM    884 HG21 ILE A  58      -1.474   8.644  30.153  1.00  0.00           H
ATOM    885 HG22 ILE A  58      -2.033  10.324  30.333  1.00  0.00           H
ATOM    886 HG23 ILE A  58      -2.896   9.210  29.246  1.00  0.00           H
ATOM    887  N   ASN A  59       1.181   9.622  31.074  1.00  6.14           N
ATOM    888  CA  ASN A  59       1.852   8.885  32.131  1.00  6.10           C
ATOM    889  C   ASN A  59       0.938   7.861  32.812  1.00  5.83           C
ATOM    890  O   ASN A  59      -0.215   8.064  33.097  1.00  5.74           O
ATOM    891  CB  ASN A  59       2.468   9.926  33.092  1.00  6.31           C
ATOM    892  CG  ASN A  59       3.344   9.222  34.127  1.00  5.53           C
ATOM    893  OD1 ASN A  59       2.914   8.954  35.256  1.00  5.42           O
ATOM    894  ND2 ASN A  59       4.568   8.884  33.784  1.00  4.64           N
ATOM    895  H   ASN A  59       0.791  10.523  31.313  1.00  0.00           H
ATOM    896  HA  ASN A  59       2.675   8.335  31.674  1.00  0.00           H
ATOM    897  HB2 ASN A  59       1.669  10.465  33.601  1.00  0.00           H
ATOM    898  HB3 ASN A  59       3.075  10.630  32.523  1.00  0.00           H
ATOM    899 HD21 ASN A  59       4.910   9.098  32.858  1.00  0.00           H
ATOM    900 HD22 ASN A  59       5.165   8.410  34.446  1.00  0.00           H
ATOM    901  N   SER A  60       1.544   6.732  33.155  1.00  4.98           N
ATOM    902  CA  SER A  60       0.848   5.586  33.714  1.00  4.91           C
ATOM    903  C   SER A  60       0.523   5.698  35.198  1.00  6.61           C
ATOM    904  O   SER A  60      -0.253   4.825  35.684  1.00  6.97           O
ATOM    905  CB  SER A  60       1.536   4.301  33.402  1.00  4.00           C
ATOM    906  OG  SER A  60       2.843   4.323  33.942  1.00  4.00           O
ATOM    907  H   SER A  60       2.543   6.666  33.020  1.00  0.00           H
ATOM    908  HA  SER A  60      -0.113   5.542  33.201  1.00  0.00           H
ATOM    909  HB2 SER A  60       1.592   4.172  32.321  1.00  0.00           H
ATOM    910  HB3 SER A  60       0.976   3.474  33.838  1.00  0.00           H
ATOM    911  HG  SER A  60       2.902   3.692  34.663  1.00  0.00           H
ATOM    912  N   ARG A  61       1.005   6.708  35.889  1.00  7.52           N
ATOM    913  CA  ARG A  61       0.769   6.731  37.345  1.00  7.98           C
ATOM    914  C   ARG A  61      -0.695   7.155  37.534  1.00  9.21           C
ATOM    915  O   ARG A  61      -1.449   6.482  38.209  1.00  8.78           O
ATOM    916  CB  ARG A  61       1.702   7.567  38.166  1.00  9.95           C
ATOM    917  CG  ARG A  61       1.426   7.420  39.696  1.00 12.00           C
ATOM    918  CD  ARG A  61       2.311   8.426  40.399  1.00 15.87           C
ATOM    919  NE  ARG A  61       3.722   8.150  40.091  1.00 19.18           N
ATOM    920  CZ  ARG A  61       4.359   7.100  40.597  1.00 22.14           C
ATOM    921  NH1 ARG A  61       3.697   6.262  41.412  1.00 25.94           N
ATOM    922  NH2 ARG A  61       5.632   6.840  40.304  1.00 22.98           N
ATOM    923  H   ARG A  61       1.522   7.447  35.435  1.00  0.00           H
ATOM    924  HA  ARG A  61       0.856   5.705  37.702  1.00  0.00           H
ATOM    925  HB2 ARG A  61       2.726   7.255  37.962  1.00  0.00           H
ATOM    926  HB3 ARG A  61       1.585   8.613  37.882  1.00  0.00           H
ATOM    927  HG2 ARG A  61       1.671   6.410  40.026  1.00  0.00           H
ATOM    928  HG3 ARG A  61       0.379   7.636  39.907  1.00  0.00           H
ATOM    929  HD2 ARG A  61       2.057   9.430  40.060  1.00  0.00           H
ATOM    930  HD3 ARG A  61       2.155   8.356  41.475  1.00  0.00           H
ATOM    931  HE  ARG A  61       4.221   8.777  39.477  1.00  0.00           H
ATOM    932 HH11 ARG A  61       2.729   6.438  41.639  1.00  0.00           H
ATOM    933 HH12 ARG A  61       4.167   5.456  41.797  1.00  0.00           H
ATOM    934 HH21 ARG A  61       6.144   7.454  39.687  1.00  0.00           H
ATOM    935 HH22 ARG A  61       6.086   6.029  40.699  1.00  0.00           H
ATOM    936  N   TRP A  62      -1.056   8.241  36.857  1.00  8.19           N
ATOM    937  CA  TRP A  62      -2.417   8.761  37.002  1.00  9.98           C
ATOM    938  C   TRP A  62      -3.437   8.394  35.942  1.00  8.15           C
ATOM    939  O   TRP A  62      -4.610   8.220  36.317  1.00  7.64           O
ATOM    940  CB  TRP A  62      -2.367  10.313  36.983  1.00 14.97           C
ATOM    941  CG  TRP A  62      -1.186  10.778  37.739  1.00 22.97           C
ATOM    942  CD1 TRP A  62       0.140  10.705  37.375  1.00 25.27           C
ATOM    943  CD2 TRP A  62      -1.225  11.371  39.037  1.00 24.82           C
ATOM    944  NE1 TRP A  62       0.940  11.263  38.374  1.00 26.07           N
ATOM    945  CE2 TRP A  62       0.115  11.660  39.390  1.00 27.62           C
ATOM    946  CE3 TRP A  62      -2.244  11.739  39.871  1.00 25.80           C
ATOM    947  CZ2 TRP A  62       0.461  12.271  40.591  1.00 29.15           C
ATOM    948  CZ3 TRP A  62      -1.891  12.356  41.047  1.00 27.60           C
ATOM    949  CH2 TRP A  62      -0.606  12.621  41.414  1.00 29.36           C
ATOM    950  H   TRP A  62      -0.397   8.704  36.248  1.00  0.00           H
ATOM    951  HA  TRP A  62      -2.802   8.444  37.971  1.00  0.00           H
ATOM    952  HB2 TRP A  62      -2.299  10.661  35.952  1.00  0.00           H
ATOM    953  HB3 TRP A  62      -3.272  10.711  37.442  1.00  0.00           H
ATOM    954  HD1 TRP A  62       0.507  10.279  36.453  1.00  0.00           H
ATOM    955  HE3 TRP A  62      -3.277  11.554  39.618  1.00  0.00           H
ATOM    956  HZ2 TRP A  62       1.488  12.461  40.866  1.00  0.00           H
ATOM    957  HZ3 TRP A  62      -2.681  12.649  41.722  1.00  0.00           H
ATOM    958  HH2 TRP A  62      -0.412  13.110  42.357  1.00  0.00           H
ATOM    959  HE1 TRP A  62       1.945  11.356  38.351  1.00  0.00           H
ATOM    960  N   TRP A  63      -3.049   8.297  34.695  1.00  6.82           N
ATOM    961  CA  TRP A  63      -4.064   8.308  33.612  1.00  5.89           C
ATOM    962  C   TRP A  63      -4.440   6.985  33.036  1.00  6.08           C
ATOM    963  O   TRP A  63      -5.583   6.800  32.624  1.00  5.66           O
ATOM    964  CB  TRP A  63      -3.553   9.345  32.566  1.00  5.78           C
ATOM    965  CG  TRP A  63      -3.250  10.666  33.226  1.00  4.24           C
ATOM    966  CD1 TRP A  63      -2.030  11.236  33.414  1.00  4.86           C
ATOM    967  CD2 TRP A  63      -4.188  11.577  33.799  1.00  4.53           C
ATOM    968  NE1 TRP A  63      -2.176  12.457  34.052  1.00  4.00           N
ATOM    969  CE2 TRP A  63      -3.481  12.669  34.302  1.00  4.00           C
ATOM    970  CE3 TRP A  63      -5.595  11.547  33.891  1.00  5.76           C
ATOM    971  CZ2 TRP A  63      -4.075  13.757  34.930  1.00  4.45           C
ATOM    972  CZ3 TRP A  63      -6.216  12.632  34.499  1.00  5.12           C
ATOM    973  CH2 TRP A  63      -5.456  13.670  35.000  1.00  6.79           C
ATOM    974  H   TRP A  63      -2.067   8.215  34.472  1.00  0.00           H
ATOM    975  HA  TRP A  63      -4.973   8.727  34.044  1.00  0.00           H
ATOM    976  HB2 TRP A  63      -4.320   9.493  31.806  1.00  0.00           H
ATOM    977  HB3 TRP A  63      -2.648   8.963  32.094  1.00  0.00           H
ATOM    978  HD1 TRP A  63      -1.088  10.802  33.111  1.00  0.00           H
ATOM    979  HE3 TRP A  63      -6.166  10.716  33.505  1.00  0.00           H
ATOM    980  HZ2 TRP A  63      -3.514  14.591  35.326  1.00  0.00           H
ATOM    981  HZ3 TRP A  63      -7.293  12.663  34.579  1.00  0.00           H
ATOM    982  HH2 TRP A  63      -5.980  14.480  35.486  1.00  0.00           H
ATOM    983  HE1 TRP A  63      -1.424  13.087  34.291  1.00  0.00           H
ATOM    984  N   CYS A  64      -3.528   6.031  32.856  1.00  6.05           N
ATOM    985  CA  CYS A  64      -3.894   4.737  32.246  1.00  4.66           C
ATOM    986  C   CYS A  64      -3.259   3.646  33.102  1.00  5.51           C
ATOM    987  O   CYS A  64      -2.380   3.894  33.972  1.00  7.92           O
ATOM    988  CB  CYS A  64      -3.428   4.811  30.783  1.00  4.31           C
ATOM    989  SG  CYS A  64      -1.616   4.847  30.564  1.00  5.79           S
ATOM    990  H   CYS A  64      -2.573   6.195  33.141  1.00  0.00           H
ATOM    991  HA  CYS A  64      -4.978   4.625  32.270  1.00  0.00           H
ATOM    992  HB2 CYS A  64      -3.842   5.717  30.340  1.00  0.00           H
ATOM    993  HB3 CYS A  64      -3.826   3.949  30.248  1.00  0.00           H
ATOM    994  N   ASN A  65      -3.689   2.435  32.894  1.00  4.99           N
ATOM    995  CA  ASN A  65      -3.254   1.250  33.604  1.00  5.40           C
ATOM    996  C   ASN A  65      -2.322   0.422  32.726  1.00  4.86           C
ATOM    997  O   ASN A  65      -2.712  -0.053  31.635  1.00  5.16           O
ATOM    998  CB  ASN A  65      -4.532   0.433  33.984  1.00  7.67           C
ATOM    999  CG  ASN A  65      -4.099  -0.761  34.823  1.00 11.93           C
ATOM   1000  OD1 ASN A  65      -3.187  -0.590  35.643  1.00 14.98           O
ATOM   1001  ND2 ASN A  65      -4.755  -1.885  34.669  1.00 13.46           N
ATOM   1002  H   ASN A  65      -4.387   2.311  32.175  1.00  0.00           H
ATOM   1003  HA  ASN A  65      -2.729   1.545  34.513  1.00  0.00           H
ATOM   1004  HB2 ASN A  65      -5.031   0.087  33.079  1.00  0.00           H
ATOM   1005  HB3 ASN A  65      -5.211   1.061  34.561  1.00  0.00           H
ATOM   1006 HD21 ASN A  65      -5.504  -1.944  33.994  1.00  0.00           H
ATOM   1007 HD22 ASN A  65      -4.511  -2.692  35.225  1.00  0.00           H
ATOM   1008  N   ASP A  66      -1.147   0.169  33.201  1.00  5.35           N
ATOM   1009  CA  ASP A  66      -0.225  -0.753  32.484  1.00  6.49           C
ATOM   1010  C   ASP A  66       0.047  -1.937  33.399  1.00  6.39           C
ATOM   1011  O   ASP A  66       0.881  -2.784  33.058  1.00  6.80           O
ATOM   1012  CB  ASP A  66       1.017  -0.081  31.957  1.00  5.86           C
ATOM   1013  CG  ASP A  66       1.991   0.445  32.943  1.00  6.42           C
ATOM   1014  OD1 ASP A  66       1.939   0.308  34.173  1.00  8.47           O
ATOM   1015  OD2 ASP A  66       2.951   1.077  32.481  1.00  5.21           O
ATOM   1016  H   ASP A  66      -0.852   0.600  34.065  1.00  0.00           H
ATOM   1017  HA  ASP A  66      -0.768  -1.137  31.621  1.00  0.00           H
ATOM   1018  HB2 ASP A  66       1.542  -0.809  31.338  1.00  0.00           H
ATOM   1019  HB3 ASP A  66       0.707   0.745  31.316  1.00  0.00           H
ATOM   1020  N   GLY A  67      -0.550  -1.899  34.576  1.00  8.50           N
ATOM   1021  CA  GLY A  67      -0.360  -3.039  35.508  1.00  9.06           C
ATOM   1022  C   GLY A  67       0.977  -3.105  36.150  1.00  9.20           C
ATOM   1023  O   GLY A  67       1.249  -4.000  36.981  1.00 12.42           O
ATOM   1024  H   GLY A  67      -1.124  -1.110  34.837  1.00  0.00           H
ATOM   1025  HA2 GLY A  67      -1.110  -2.961  36.295  1.00  0.00           H
ATOM   1026  HA3 GLY A  67      -0.527  -3.966  34.960  1.00  0.00           H
ATOM   1027  N   ARG A  68       1.908  -2.251  35.894  1.00 11.32           N
ATOM   1028  CA  ARG A  68       3.254  -2.269  36.468  1.00 11.68           C
ATOM   1029  C   ARG A  68       3.646  -0.987  37.203  1.00 11.21           C
ATOM   1030  O   ARG A  68       4.762  -0.962  37.747  1.00 12.81           O
ATOM   1031  CB  ARG A  68       4.304  -2.592  35.405  1.00 15.70           C
ATOM   1032  CG  ARG A  68       4.087  -3.929  34.683  1.00 19.26           C
ATOM   1033  CD  ARG A  68       5.111  -4.162  33.632  1.00 21.23           C
ATOM   1034  NE  ARG A  68       4.927  -3.382  32.417  1.00 23.51           N
ATOM   1035  CZ  ARG A  68       5.423  -2.167  32.243  1.00 25.78           C
ATOM   1036  NH1 ARG A  68       6.135  -1.567  33.197  1.00 28.94           N
ATOM   1037  NH2 ARG A  68       5.233  -1.467  31.120  1.00 26.14           N
ATOM   1038  H   ARG A  68       1.691  -1.509  35.244  1.00  0.00           H
ATOM   1039  HA  ARG A  68       3.279  -3.077  37.199  1.00  0.00           H
ATOM   1040  HB2 ARG A  68       4.290  -1.797  34.660  1.00  0.00           H
ATOM   1041  HB3 ARG A  68       5.285  -2.608  35.879  1.00  0.00           H
ATOM   1042  HG2 ARG A  68       4.141  -4.737  35.413  1.00  0.00           H
ATOM   1043  HG3 ARG A  68       3.099  -3.929  34.224  1.00  0.00           H
ATOM   1044  HD2 ARG A  68       5.087  -5.218  33.364  1.00  0.00           H
ATOM   1045  HD3 ARG A  68       6.092  -3.932  34.047  1.00  0.00           H
ATOM   1046  HE  ARG A  68       4.391  -3.790  31.665  1.00  0.00           H
ATOM   1047 HH11 ARG A  68       6.309  -2.042  34.071  1.00  0.00           H
ATOM   1048 HH12 ARG A  68       6.500  -0.638  33.046  1.00  0.00           H
ATOM   1049 HH21 ARG A  68       4.697  -1.865  30.362  1.00  0.00           H
ATOM   1050 HH22 ARG A  68       5.625  -0.541  31.030  1.00  0.00           H
ATOM   1051  N   THR A  69       2.807   0.005  37.293  1.00  8.53           N
ATOM   1052  CA  THR A  69       3.075   1.257  37.963  1.00  6.71           C
ATOM   1053  C   THR A  69       2.467   1.356  39.346  1.00  7.07           C
ATOM   1054  O   THR A  69       1.247   1.257  39.557  1.00  6.86           O
ATOM   1055  CB  THR A  69       2.527   2.479  37.090  1.00  4.00           C
ATOM   1056  OG1 THR A  69       2.969   2.211  35.737  1.00  4.00           O
ATOM   1057  CG2 THR A  69       3.031   3.841  37.557  1.00  4.11           C
ATOM   1058  H   THR A  69       1.901  -0.109  36.862  1.00  0.00           H
ATOM   1059  HA  THR A  69       4.155   1.366  38.059  1.00  0.00           H
ATOM   1060  HB  THR A  69       1.437   2.475  37.116  1.00  0.00           H
ATOM   1061  HG1 THR A  69       3.888   1.934  35.750  1.00  0.00           H
ATOM   1062 HG21 THR A  69       2.617   4.621  36.917  1.00  0.00           H
ATOM   1063 HG22 THR A  69       2.716   4.011  38.587  1.00  0.00           H
ATOM   1064 HG23 THR A  69       4.119   3.864  37.501  1.00  0.00           H
ATOM   1065  N   PRO A  70       3.304   1.659  40.332  1.00  7.76           N
ATOM   1066  CA  PRO A  70       2.835   1.933  41.673  1.00  8.39           C
ATOM   1067  C   PRO A  70       1.949   3.169  41.741  1.00  8.81           C
ATOM   1068  O   PRO A  70       2.221   4.203  41.115  1.00  9.95           O
ATOM   1069  CB  PRO A  70       4.122   2.130  42.457  1.00 10.06           C
ATOM   1070  CG  PRO A  70       5.142   1.326  41.672  1.00 10.57           C
ATOM   1071  CD  PRO A  70       4.788   1.724  40.232  1.00  8.62           C
ATOM   1072  HA  PRO A  70       2.295   1.069  42.060  1.00  0.00           H
ATOM   1073  HB2 PRO A  70       4.022   1.747  43.472  1.00  0.00           H
ATOM   1074  HB3 PRO A  70       4.400   3.184  42.474  1.00  0.00           H
ATOM   1075  HG2 PRO A  70       6.161   1.615  41.928  1.00  0.00           H
ATOM   1076  HG3 PRO A  70       4.993   0.257  41.826  1.00  0.00           H
ATOM   1077  HD2 PRO A  70       5.180   1.014  39.504  1.00  0.00           H
ATOM   1078  HD3 PRO A  70       5.122   2.738  40.012  1.00  0.00           H
ATOM   1079  N   GLY A  71       0.949   3.072  42.584  1.00  9.53           N
ATOM   1080  CA  GLY A  71       0.046   4.175  42.947  1.00 10.31           C
ATOM   1081  C   GLY A  71      -0.908   4.467  41.805  1.00  9.77           C
ATOM   1082  O   GLY A  71      -1.462   5.571  41.713  1.00 11.83           O
ATOM   1083  H   GLY A  71       0.787   2.174  43.016  1.00  0.00           H
ATOM   1084  HA2 GLY A  71      -0.526   3.896  43.832  1.00  0.00           H
ATOM   1085  HA3 GLY A  71       0.634   5.067  43.164  1.00  0.00           H
ATOM   1086  N   SER A  72      -1.132   3.514  40.958  1.00  9.35           N
ATOM   1087  CA  SER A  72      -1.943   3.661  39.733  1.00 10.28           C
ATOM   1088  C   SER A  72      -3.345   4.168  40.004  1.00  9.32           C
ATOM   1089  O   SER A  72      -4.062   3.552  40.811  1.00  9.66           O
ATOM   1090  CB  SER A  72      -1.949   2.269  39.066  1.00 12.06           C
ATOM   1091  OG  SER A  72      -2.762   2.315  37.919  1.00 18.68           O
ATOM   1092  H   SER A  72      -0.725   2.609  41.148  1.00  0.00           H
ATOM   1093  HA  SER A  72      -1.442   4.363  39.067  1.00  0.00           H
ATOM   1094  HB2 SER A  72      -2.344   1.531  39.764  1.00  0.00           H
ATOM   1095  HB3 SER A  72      -0.933   1.996  38.782  1.00  0.00           H
ATOM   1096  HG  SER A  72      -2.771   1.452  37.498  1.00  0.00           H
ATOM   1097  N   ARG A  73      -3.792   5.232  39.345  1.00  6.39           N
ATOM   1098  CA  ARG A  73      -5.149   5.739  39.508  1.00  6.18           C
ATOM   1099  C   ARG A  73      -6.082   5.425  38.337  1.00  6.65           C
ATOM   1100  O   ARG A  73      -7.340   5.491  38.460  1.00  7.67           O
ATOM   1101  CB  ARG A  73      -5.201   7.255  39.712  1.00  6.18           C
ATOM   1102  CG  ARG A  73      -4.510   7.688  40.988  1.00 10.78           C
ATOM   1103  CD  ARG A  73      -4.382   9.171  41.071  1.00 12.73           C
ATOM   1104  NE  ARG A  73      -3.483   9.508  42.164  1.00 16.40           N
ATOM   1105  CZ  ARG A  73      -3.654  10.641  42.867  1.00 20.40           C
ATOM   1106  NH1 ARG A  73      -4.605  11.523  42.610  1.00 20.90           N
ATOM   1107  NH2 ARG A  73      -2.823  10.877  43.887  1.00 23.56           N
ATOM   1108  H   ARG A  73      -3.169   5.707  38.708  1.00  0.00           H
ATOM   1109  HA  ARG A  73      -5.570   5.272  40.399  1.00  0.00           H
ATOM   1110  HB2 ARG A  73      -4.711   7.739  38.867  1.00  0.00           H
ATOM   1111  HB3 ARG A  73      -6.243   7.573  39.748  1.00  0.00           H
ATOM   1112  HG2 ARG A  73      -5.090   7.336  41.841  1.00  0.00           H
ATOM   1113  HG3 ARG A  73      -3.516   7.242  41.024  1.00  0.00           H
ATOM   1114  HD2 ARG A  73      -3.979   9.556  40.134  1.00  0.00           H
ATOM   1115  HD3 ARG A  73      -5.362   9.612  41.255  1.00  0.00           H
ATOM   1116  HE  ARG A  73      -2.723   8.885  42.397  1.00  0.00           H
ATOM   1117 HH11 ARG A  73      -5.248  11.364  41.848  1.00  0.00           H
ATOM   1118 HH12 ARG A  73      -4.688  12.355  43.176  1.00  0.00           H
ATOM   1119 HH21 ARG A  73      -2.092  10.216  44.106  1.00  0.00           H
ATOM   1120 HH22 ARG A  73      -2.927  11.717  44.439  1.00  0.00           H
ATOM   1121  N   ASN A  74      -5.515   5.149  37.192  1.00  6.06           N
ATOM   1122  CA  ASN A  74      -6.297   4.905  35.944  1.00  4.81           C
ATOM   1123  C   ASN A  74      -7.460   5.852  35.774  1.00  5.15           C
ATOM   1124  O   ASN A  74      -8.597   5.372  35.520  1.00  6.82           O
ATOM   1125  CB  ASN A  74      -6.731   3.456  35.846  1.00  5.36           C
ATOM   1126  CG  ASN A  74      -7.186   3.069  34.433  1.00  6.28           C
ATOM   1127  OD1 ASN A  74      -6.942   3.816  33.502  1.00  5.23           O
ATOM   1128  ND2 ASN A  74      -7.744   1.877  34.275  1.00  6.33           N
ATOM   1129  H   ASN A  74      -4.507   5.099  37.150  1.00  0.00           H
ATOM   1130  HA  ASN A  74      -5.620   5.087  35.109  1.00  0.00           H
ATOM   1131  HB2 ASN A  74      -5.891   2.821  36.128  1.00  0.00           H
ATOM   1132  HB3 ASN A  74      -7.553   3.285  36.541  1.00  0.00           H
ATOM   1133 HD21 ASN A  74      -7.891   1.278  35.075  1.00  0.00           H
ATOM   1134 HD22 ASN A  74      -8.022   1.568  33.355  1.00  0.00           H
ATOM   1135  N   LEU A  75      -7.227   7.159  35.724  1.00  4.00           N
ATOM   1136  CA  LEU A  75      -8.292   8.142  35.604  1.00  4.00           C
ATOM   1137  C   LEU A  75      -8.893   8.218  34.210  1.00  4.87           C
ATOM   1138  O   LEU A  75     -10.066   8.716  34.160  1.00  4.69           O
ATOM   1139  CB  LEU A  75      -7.855   9.478  36.142  1.00  4.00           C
ATOM   1140  CG  LEU A  75      -7.408   9.536  37.624  1.00  4.00           C
ATOM   1141  CD1 LEU A  75      -7.021  11.001  37.896  1.00  4.00           C
ATOM   1142  CD2 LEU A  75      -8.547   9.152  38.538  1.00  4.00           C
ATOM   1143  H   LEU A  75      -6.272   7.483  35.771  1.00  0.00           H
ATOM   1144  HA  LEU A  75      -9.093   7.800  36.260  1.00  0.00           H
ATOM   1145  HB2 LEU A  75      -8.691  10.167  36.025  1.00  0.00           H
ATOM   1146  HB3 LEU A  75      -7.031   9.838  35.526  1.00  0.00           H
ATOM   1147  HG  LEU A  75      -6.552   8.881  37.788  1.00  0.00           H
ATOM   1148 HD21 LEU A  75      -8.828   8.115  38.353  1.00  0.00           H
ATOM   1149 HD22 LEU A  75      -8.233   9.263  39.576  1.00  0.00           H
ATOM   1150 HD23 LEU A  75      -9.402   9.801  38.346  1.00  0.00           H
ATOM   1151 HD11 LEU A  75      -6.695  11.105  38.931  1.00  0.00           H
ATOM   1152 HD12 LEU A  75      -7.884  11.643  37.720  1.00  0.00           H
ATOM   1153 HD13 LEU A  75      -6.210  11.292  37.229  1.00  0.00           H
ATOM   1154  N   CYS A  76      -8.203   7.839  33.165  1.00  4.00           N
ATOM   1155  CA  CYS A  76      -8.870   7.764  31.844  1.00  4.14           C
ATOM   1156  C   CYS A  76      -9.593   6.445  31.673  1.00  4.00           C
ATOM   1157  O   CYS A  76     -10.351   6.317  30.702  1.00  5.04           O
ATOM   1158  CB  CYS A  76      -7.890   8.044  30.691  1.00  5.10           C
ATOM   1159  SG  CYS A  76      -7.232   9.736  30.736  1.00  6.40           S
ATOM   1160  H   CYS A  76      -7.226   7.600  33.258  1.00  0.00           H
ATOM   1161  HA  CYS A  76      -9.625   8.549  31.821  1.00  0.00           H
ATOM   1162  HB2 CYS A  76      -7.058   7.343  30.761  1.00  0.00           H
ATOM   1163  HB3 CYS A  76      -8.405   7.889  29.743  1.00  0.00           H
ATOM   1164  N   ASN A  77      -9.449   5.501  32.590  1.00  4.00           N
ATOM   1165  CA  ASN A  77     -10.147   4.206  32.518  1.00  4.26           C
ATOM   1166  C   ASN A  77      -9.764   3.422  31.263  1.00  4.47           C
ATOM   1167  O   ASN A  77     -10.657   2.913  30.594  1.00  4.60           O
ATOM   1168  CB  ASN A  77     -11.684   4.400  32.677  1.00  4.00           C
ATOM   1169  CG  ASN A  77     -12.383   3.110  32.986  1.00  6.67           C
ATOM   1170  OD1 ASN A  77     -11.821   2.087  33.449  1.00  8.20           O
ATOM   1171  ND2 ASN A  77     -13.670   3.002  32.721  1.00  6.31           N
ATOM   1172  H   ASN A  77      -8.834   5.676  33.372  1.00  0.00           H
ATOM   1173  HA  ASN A  77      -9.812   3.618  33.373  1.00  0.00           H
ATOM   1174  HB2 ASN A  77     -11.868   5.103  33.489  1.00  0.00           H
ATOM   1175  HB3 ASN A  77     -12.088   4.811  31.752  1.00  0.00           H
ATOM   1176 HD21 ASN A  77     -14.173   3.786  32.331  1.00  0.00           H
ATOM   1177 HD22 ASN A  77     -14.153   2.135  32.908  1.00  0.00           H
ATOM   1178  N   ILE A  78      -8.492   3.294  30.965  1.00  4.85           N
ATOM   1179  CA  ILE A  78      -8.040   2.535  29.781  1.00  5.88           C
ATOM   1180  C   ILE A  78      -6.680   1.901  30.044  1.00  4.66           C
ATOM   1181  O   ILE A  78      -5.878   2.458  30.799  1.00  5.52           O
ATOM   1182  CB  ILE A  78      -7.869   3.456  28.522  1.00  6.75           C
ATOM   1183  CG1 ILE A  78      -7.096   4.720  28.924  1.00  7.84           C
ATOM   1184  CG2 ILE A  78      -9.238   3.703  27.837  1.00  8.97           C
ATOM   1185  CD1 ILE A  78      -6.216   5.327  27.800  1.00  9.53           C
ATOM   1186  H   ILE A  78      -7.802   3.727  31.563  1.00  0.00           H
ATOM   1187  HA  ILE A  78      -8.765   1.752  29.558  1.00  0.00           H
ATOM   1188  HB  ILE A  78      -7.248   2.913  27.810  1.00  0.00           H
ATOM   1189 HG12 ILE A  78      -6.448   4.469  29.764  1.00  0.00           H
ATOM   1190 HG13 ILE A  78      -7.811   5.475  29.251  1.00  0.00           H
ATOM   1191 HG21 ILE A  78      -9.099   4.344  26.966  1.00  0.00           H
ATOM   1192 HG22 ILE A  78      -9.664   2.750  27.522  1.00  0.00           H
ATOM   1193 HG23 ILE A  78      -9.914   4.188  28.541  1.00  0.00           H
ATOM   1194 HD11 ILE A  78      -5.708   6.216  28.175  1.00  0.00           H
ATOM   1195 HD12 ILE A  78      -5.476   4.593  27.482  1.00  0.00           H
ATOM   1196 HD13 ILE A  78      -6.845   5.599  26.953  1.00  0.00           H
ATOM   1197  N   PRO A  79      -6.450   0.800  29.348  1.00  4.60           N
ATOM   1198  CA  PRO A  79      -5.099   0.205  29.359  1.00  4.14           C
ATOM   1199  C   PRO A  79      -4.131   1.119  28.620  1.00  5.81           C
ATOM   1200  O   PRO A  79      -4.457   1.751  27.574  1.00  6.49           O
ATOM   1201  CB  PRO A  79      -5.337  -1.130  28.727  1.00  5.80           C
ATOM   1202  CG  PRO A  79      -6.524  -0.996  27.827  1.00  5.88           C
ATOM   1203  CD  PRO A  79      -7.386   0.047  28.512  1.00  5.34           C
ATOM   1204  HA  PRO A  79      -4.765   0.070  30.388  1.00  0.00           H
ATOM   1205  HB2 PRO A  79      -4.463  -1.429  28.148  1.00  0.00           H
ATOM   1206  HB3 PRO A  79      -5.540  -1.873  29.498  1.00  0.00           H
ATOM   1207  HG2 PRO A  79      -6.222  -0.659  26.835  1.00  0.00           H
ATOM   1208  HG3 PRO A  79      -7.058  -1.944  27.759  1.00  0.00           H
ATOM   1209  HD2 PRO A  79      -8.153  -0.428  29.124  1.00  0.00           H
ATOM   1210  HD3 PRO A  79      -7.845   0.703  27.772  1.00  0.00           H
ATOM   1211  N   CYS A  80      -2.916   1.246  29.126  1.00  4.00           N
ATOM   1212  CA  CYS A  80      -1.934   2.138  28.450  1.00  5.56           C
ATOM   1213  C   CYS A  80      -1.721   1.782  26.995  1.00  5.16           C
ATOM   1214  O   CYS A  80      -1.455   2.676  26.200  1.00  6.29           O
ATOM   1215  CB  CYS A  80      -0.644   2.105  29.269  1.00  4.56           C
ATOM   1216  SG  CYS A  80      -0.869   3.015  30.827  1.00  4.67           S
ATOM   1217  H   CYS A  80      -2.657   0.743  29.963  1.00  0.00           H
ATOM   1218  HA  CYS A  80      -2.326   3.154  28.489  1.00  0.00           H
ATOM   1219  HB2 CYS A  80      -0.384   1.070  29.491  1.00  0.00           H
ATOM   1220  HB3 CYS A  80       0.161   2.565  28.695  1.00  0.00           H
ATOM   1221  N   SER A  81      -1.819   0.539  26.618  1.00  4.95           N
ATOM   1222  CA  SER A  81      -1.666   0.042  25.269  1.00  4.82           C
ATOM   1223  C   SER A  81      -2.634   0.681  24.280  1.00  6.27           C
ATOM   1224  O   SER A  81      -2.233   0.804  23.083  1.00  6.52           O
ATOM   1225  CB  SER A  81      -1.752  -1.493  25.219  1.00  5.54           C
ATOM   1226  OG  SER A  81      -3.036  -1.949  25.478  1.00  7.46           O
ATOM   1227  H   SER A  81      -2.021  -0.142  27.336  1.00  0.00           H
ATOM   1228  HA  SER A  81      -0.661   0.312  24.946  1.00  0.00           H
ATOM   1229  HB2 SER A  81      -1.074  -1.908  25.965  1.00  0.00           H
ATOM   1230  HB3 SER A  81      -1.446  -1.835  24.230  1.00  0.00           H
ATOM   1231  HG  SER A  81      -3.050  -2.908  25.438  1.00  0.00           H
ATOM   1232  N   ALA A  82      -3.825   1.098  24.703  1.00  5.44           N
ATOM   1233  CA  ALA A  82      -4.768   1.798  23.796  1.00  6.48           C
ATOM   1234  C   ALA A  82      -4.195   3.114  23.281  1.00  5.79           C
ATOM   1235  O   ALA A  82      -4.649   3.611  22.228  1.00  4.58           O
ATOM   1236  CB  ALA A  82      -6.091   2.005  24.521  1.00  7.26           C
ATOM   1237  H   ALA A  82      -4.093   0.934  25.663  1.00  0.00           H
ATOM   1238  HA  ALA A  82      -4.952   1.152  22.938  1.00  0.00           H
ATOM   1239  HB1 ALA A  82      -6.791   2.519  23.862  1.00  0.00           H
ATOM   1240  HB2 ALA A  82      -5.925   2.607  25.415  1.00  0.00           H
ATOM   1241  HB3 ALA A  82      -6.504   1.038  24.806  1.00  0.00           H
ATOM   1242  N   LEU A  83      -3.187   3.634  23.989  1.00  5.89           N
ATOM   1243  CA  LEU A  83      -2.532   4.885  23.651  1.00  6.08           C
ATOM   1244  C   LEU A  83      -1.398   4.683  22.629  1.00  6.81           C
ATOM   1245  O   LEU A  83      -0.857   5.735  22.200  1.00  6.56           O
ATOM   1246  CB  LEU A  83      -2.004   5.661  24.852  1.00  5.13           C
ATOM   1247  CG  LEU A  83      -2.978   6.000  25.947  1.00  7.24           C
ATOM   1248  CD1 LEU A  83      -2.280   6.550  27.188  1.00  9.18           C
ATOM   1249  CD2 LEU A  83      -4.052   6.921  25.387  1.00  5.97           C
ATOM   1250  H   LEU A  83      -2.864   3.130  24.802  1.00  0.00           H
ATOM   1251  HA  LEU A  83      -3.281   5.515  23.172  1.00  0.00           H
ATOM   1252  HB2 LEU A  83      -1.594   6.599  24.479  1.00  0.00           H
ATOM   1253  HB3 LEU A  83      -1.188   5.088  25.292  1.00  0.00           H
ATOM   1254  HG  LEU A  83      -3.470   5.072  26.239  1.00  0.00           H
ATOM   1255 HD11 LEU A  83      -3.023   6.780  27.951  1.00  0.00           H
ATOM   1256 HD12 LEU A  83      -1.735   7.457  26.926  1.00  0.00           H
ATOM   1257 HD13 LEU A  83      -1.583   5.806  27.573  1.00  0.00           H
ATOM   1258 HD21 LEU A  83      -4.763   7.172  26.174  1.00  0.00           H
ATOM   1259 HD22 LEU A  83      -4.574   6.417  24.574  1.00  0.00           H
ATOM   1260 HD23 LEU A  83      -3.589   7.833  25.011  1.00  0.00           H
ATOM   1261  N   LEU A  84      -1.156   3.464  22.221  1.00  7.10           N
ATOM   1262  CA  LEU A  84      -0.063   3.200  21.254  1.00  9.68           C
ATOM   1263  C   LEU A  84      -0.547   2.826  19.849  1.00 11.19           C
ATOM   1264  O   LEU A  84       0.135   2.205  19.024  1.00 12.80           O
ATOM   1265  CB  LEU A  84       0.842   2.125  21.865  1.00  6.30           C
ATOM   1266  CG  LEU A  84       1.553   2.483  23.147  1.00  7.39           C
ATOM   1267  CD1 LEU A  84       2.430   1.333  23.629  1.00  6.78           C
ATOM   1268  CD2 LEU A  84       2.441   3.712  22.857  1.00  6.07           C
ATOM   1269  H   LEU A  84      -1.717   2.698  22.566  1.00  0.00           H
ATOM   1270  HA  LEU A  84       0.525   4.113  21.166  1.00  0.00           H
ATOM   1271  HB2 LEU A  84       0.225   1.249  22.064  1.00  0.00           H
ATOM   1272  HB3 LEU A  84       1.593   1.851  21.124  1.00  0.00           H
ATOM   1273  HG  LEU A  84       0.821   2.733  23.915  1.00  0.00           H
ATOM   1274 HD11 LEU A  84       1.807   0.462  23.835  1.00  0.00           H
ATOM   1275 HD12 LEU A  84       3.158   1.084  22.857  1.00  0.00           H
ATOM   1276 HD13 LEU A  84       2.952   1.630  24.539  1.00  0.00           H
ATOM   1277 HD21 LEU A  84       2.972   4.000  23.765  1.00  0.00           H
ATOM   1278 HD22 LEU A  84       1.816   4.541  22.524  1.00  0.00           H
ATOM   1279 HD23 LEU A  84       3.162   3.464  22.078  1.00  0.00           H
ATOM   1280  N   SER A  85      -1.748   3.170  19.583  1.00 12.54           N
ATOM   1281  CA  SER A  85      -2.549   2.846  18.404  1.00 12.76           C
ATOM   1282  C   SER A  85      -2.257   3.877  17.340  1.00 12.90           C
ATOM   1283  O   SER A  85      -1.869   5.010  17.722  1.00 12.48           O
ATOM   1284  CB  SER A  85      -3.988   2.904  18.953  1.00 14.56           C
ATOM   1285  OG  SER A  85      -4.911   3.144  17.952  1.00 18.54           O
ATOM   1286  H   SER A  85      -2.205   3.741  20.279  1.00  0.00           H
ATOM   1287  HA  SER A  85      -2.315   1.844  18.043  1.00  0.00           H
ATOM   1288  HB2 SER A  85      -4.052   3.704  19.691  1.00  0.00           H
ATOM   1289  HB3 SER A  85      -4.224   1.955  19.435  1.00  0.00           H
ATOM   1290  HG  SER A  85      -5.793   3.173  18.330  1.00  0.00           H
ATOM   1291  N   SER A  86      -2.473   3.533  16.074  1.00 11.07           N
ATOM   1292  CA  SER A  86      -2.264   4.423  14.934  1.00 11.56           C
ATOM   1293  C   SER A  86      -3.388   5.444  14.845  1.00 10.56           C
ATOM   1294  O   SER A  86      -3.193   6.502  14.285  1.00 10.33           O
ATOM   1295  CB  SER A  86      -2.220   3.639  13.600  1.00 14.11           C
ATOM   1296  OG  SER A  86      -1.042   2.861  13.665  1.00 19.20           O
ATOM   1297  H   SER A  86      -2.803   2.597  15.888  1.00  0.00           H
ATOM   1298  HA  SER A  86      -1.319   4.949  15.066  1.00  0.00           H
ATOM   1299  HB2 SER A  86      -3.096   2.998  13.505  1.00  0.00           H
ATOM   1300  HB3 SER A  86      -2.167   4.331  12.759  1.00  0.00           H
ATOM   1301  HG  SER A  86      -0.954   2.345  12.860  1.00  0.00           H
ATOM   1302  N   ASP A  87      -4.506   5.093  15.410  1.00 10.26           N
ATOM   1303  CA  ASP A  87      -5.703   5.966  15.510  1.00 10.33           C
ATOM   1304  C   ASP A  87      -5.527   6.803  16.762  1.00  9.62           C
ATOM   1305  O   ASP A  87      -5.232   6.155  17.828  1.00 10.62           O
ATOM   1306  CB  ASP A  87      -6.853   4.948  15.631  1.00 13.39           C
ATOM   1307  CG  ASP A  87      -8.072   5.589  16.222  1.00 15.85           C
ATOM   1308  OD1 ASP A  87      -8.515   5.161  17.273  1.00 21.77           O
ATOM   1309  OD2 ASP A  87      -8.588   6.547  15.632  1.00 18.60           O
ATOM   1310  H   ASP A  87      -4.564   4.166  15.807  1.00  0.00           H
ATOM   1311  HA  ASP A  87      -5.816   6.592  14.625  1.00  0.00           H
ATOM   1312  HB2 ASP A  87      -7.096   4.564  14.640  1.00  0.00           H
ATOM   1313  HB3 ASP A  87      -6.536   4.122  16.268  1.00  0.00           H
ATOM   1314  N   ILE A  88      -5.761   8.086  16.769  1.00  6.65           N
ATOM   1315  CA  ILE A  88      -5.479   8.919  17.947  1.00  6.02           C
ATOM   1316  C   ILE A  88      -6.636   9.064  18.916  1.00  7.16           C
ATOM   1317  O   ILE A  88      -6.482   9.803  19.922  1.00  6.15           O
ATOM   1318  CB  ILE A  88      -4.974  10.360  17.528  1.00  5.06           C
ATOM   1319  CG1 ILE A  88      -6.012  11.177  16.781  1.00  4.88           C
ATOM   1320  CG2 ILE A  88      -3.635  10.226  16.719  1.00  8.10           C
ATOM   1321  CD1 ILE A  88      -5.816  12.706  16.795  1.00  6.25           C
ATOM   1322  H   ILE A  88      -6.147   8.519  15.942  1.00  0.00           H
ATOM   1323  HA  ILE A  88      -4.665   8.440  18.490  1.00  0.00           H
ATOM   1324  HB  ILE A  88      -4.742  10.899  18.447  1.00  0.00           H
ATOM   1325 HG12 ILE A  88      -6.006  10.851  15.741  1.00  0.00           H
ATOM   1326 HG13 ILE A  88      -6.992  10.954  17.204  1.00  0.00           H
ATOM   1327 HG21 ILE A  88      -3.284  11.216  16.429  1.00  0.00           H
ATOM   1328 HG22 ILE A  88      -2.882   9.742  17.341  1.00  0.00           H
ATOM   1329 HG23 ILE A  88      -3.809   9.626  15.826  1.00  0.00           H
ATOM   1330 HD11 ILE A  88      -5.436  13.033  15.827  1.00  0.00           H
ATOM   1331 HD12 ILE A  88      -5.102  12.973  17.574  1.00  0.00           H
ATOM   1332 HD13 ILE A  88      -6.771  13.193  16.994  1.00  0.00           H
ATOM   1333  N   THR A  89      -7.736   8.389  18.676  1.00  6.95           N
ATOM   1334  CA  THR A  89      -8.932   8.550  19.507  1.00  8.43           C
ATOM   1335  C   THR A  89      -8.691   8.398  21.003  1.00  8.04           C
ATOM   1336  O   THR A  89      -9.101   9.378  21.703  1.00  7.94           O
ATOM   1337  CB  THR A  89     -10.140   7.648  19.095  1.00 10.49           C
ATOM   1338  OG1 THR A  89     -10.335   7.960  17.685  1.00 13.42           O
ATOM   1339  CG2 THR A  89     -11.432   7.992  19.899  1.00 11.95           C
ATOM   1340  H   THR A  89      -7.758   7.743  17.900  1.00  0.00           H
ATOM   1341  HA  THR A  89      -9.262   9.578  19.360  1.00  0.00           H
ATOM   1342  HB  THR A  89      -9.886   6.595  19.218  1.00  0.00           H
ATOM   1343  HG1 THR A  89     -11.079   7.457  17.346  1.00  0.00           H
ATOM   1344 HG21 THR A  89     -12.244   7.340  19.579  1.00  0.00           H
ATOM   1345 HG22 THR A  89     -11.247   7.846  20.963  1.00  0.00           H
ATOM   1346 HG23 THR A  89     -11.707   9.031  19.718  1.00  0.00           H
ATOM   1347  N   ALA A  90      -8.164   7.264  21.430  1.00  7.08           N
ATOM   1348  CA  ALA A  90      -7.950   7.065  22.892  1.00  6.44           C
ATOM   1349  C   ALA A  90      -7.060   8.170  23.462  1.00  6.91           C
ATOM   1350  O   ALA A  90      -7.375   8.709  24.560  1.00  9.39           O
ATOM   1351  CB  ALA A  90      -7.383   5.688  23.173  1.00  4.38           C
ATOM   1352  H   ALA A  90      -7.909   6.540  20.773  1.00  0.00           H
ATOM   1353  HA  ALA A  90      -8.921   7.132  23.383  1.00  0.00           H
ATOM   1354  HB1 ALA A  90      -7.236   5.567  24.246  1.00  0.00           H
ATOM   1355  HB2 ALA A  90      -8.078   4.929  22.814  1.00  0.00           H
ATOM   1356  HB3 ALA A  90      -6.427   5.577  22.660  1.00  0.00           H
ATOM   1357  N   SER A  91      -5.971   8.543  22.832  1.00  4.89           N
ATOM   1358  CA  SER A  91      -5.094   9.621  23.302  1.00  6.70           C
ATOM   1359  C   SER A  91      -5.861  10.942  23.445  1.00  6.43           C
ATOM   1360  O   SER A  91      -5.620  11.671  24.410  1.00  7.25           O
ATOM   1361  CB  SER A  91      -3.845   9.903  22.423  1.00  5.36           C
ATOM   1362  OG  SER A  91      -2.905   8.837  22.443  1.00  5.68           O
ATOM   1363  H   SER A  91      -5.724   8.063  21.979  1.00  0.00           H
ATOM   1364  HA  SER A  91      -4.738   9.342  24.294  1.00  0.00           H
ATOM   1365  HB2 SER A  91      -4.171  10.060  21.395  1.00  0.00           H
ATOM   1366  HB3 SER A  91      -3.358  10.810  22.782  1.00  0.00           H
ATOM   1367  HG  SER A  91      -2.155   9.060  21.887  1.00  0.00           H
ATOM   1368  N   VAL A  92      -6.694  11.256  22.479  1.00  5.95           N
ATOM   1369  CA  VAL A  92      -7.454  12.497  22.466  1.00  5.20           C
ATOM   1370  C   VAL A  92      -8.485  12.456  23.588  1.00  5.81           C
ATOM   1371  O   VAL A  92      -8.630  13.470  24.306  1.00  5.48           O
ATOM   1372  CB  VAL A  92      -8.063  12.746  21.061  1.00  7.10           C
ATOM   1373  CG1 VAL A  92      -9.077  13.912  21.039  1.00  7.42           C
ATOM   1374  CG2 VAL A  92      -6.923  12.997  20.089  1.00  6.24           C
ATOM   1375  H   VAL A  92      -6.812  10.609  21.713  1.00  0.00           H
ATOM   1376  HA  VAL A  92      -6.763  13.313  22.679  1.00  0.00           H
ATOM   1377  HB  VAL A  92      -8.581  11.839  20.750  1.00  0.00           H
ATOM   1378 HG11 VAL A  92      -9.085  14.405  22.011  1.00  0.00           H
ATOM   1379 HG12 VAL A  92      -8.789  14.629  20.270  1.00  0.00           H
ATOM   1380 HG13 VAL A  92     -10.072  13.524  20.820  1.00  0.00           H
ATOM   1381 HG21 VAL A  92      -7.327  13.175  19.092  1.00  0.00           H
ATOM   1382 HG22 VAL A  92      -6.356  13.870  20.412  1.00  0.00           H
ATOM   1383 HG23 VAL A  92      -6.268  12.126  20.065  1.00  0.00           H
ATOM   1384  N   ASN A  93      -9.160  11.352  23.761  1.00  4.81           N
ATOM   1385  CA  ASN A  93     -10.164  11.247  24.841  1.00  5.63           C
ATOM   1386  C   ASN A  93      -9.496  11.404  26.213  1.00  5.93           C
ATOM   1387  O   ASN A  93     -10.113  12.018  27.105  1.00  4.08           O
ATOM   1388  CB  ASN A  93     -11.018  10.019  24.727  1.00  7.65           C
ATOM   1389  CG  ASN A  93     -11.995  10.033  23.578  1.00 10.81           C
ATOM   1390  OD1 ASN A  93     -12.312  11.034  22.943  1.00 13.45           O
ATOM   1391  ND2 ASN A  93     -12.566   8.854  23.304  1.00 14.09           N
ATOM   1392  H   ASN A  93      -8.995  10.563  23.152  1.00  0.00           H
ATOM   1393  HA  ASN A  93     -10.833  12.100  24.724  1.00  0.00           H
ATOM   1394  HB2 ASN A  93     -11.584   9.913  25.652  1.00  0.00           H
ATOM   1395  HB3 ASN A  93     -10.366   9.152  24.618  1.00  0.00           H
ATOM   1396 HD21 ASN A  93     -12.317   8.035  23.840  1.00  0.00           H
ATOM   1397 HD22 ASN A  93     -13.246   8.783  22.561  1.00  0.00           H
ATOM   1398  N   CYS A  94      -8.307  10.866  26.379  1.00  4.76           N
ATOM   1399  CA  CYS A  94      -7.615  10.977  27.682  1.00  4.05           C
ATOM   1400  C   CYS A  94      -7.054  12.359  27.869  1.00  4.00           C
ATOM   1401  O   CYS A  94      -7.061  12.882  29.009  1.00  4.00           O
ATOM   1402  CB  CYS A  94      -6.663   9.786  27.791  1.00  4.00           C
ATOM   1403  SG  CYS A  94      -5.836   9.726  29.390  1.00  6.32           S
ATOM   1404  H   CYS A  94      -7.865  10.376  25.615  1.00  0.00           H
ATOM   1405  HA  CYS A  94      -8.375  10.841  28.452  1.00  0.00           H
ATOM   1406  HB2 CYS A  94      -7.233   8.867  27.655  1.00  0.00           H
ATOM   1407  HB3 CYS A  94      -5.912   9.858  27.005  1.00  0.00           H
ATOM   1408  N   ALA A  95      -6.462  13.017  26.892  1.00  4.00           N
ATOM   1409  CA  ALA A  95      -5.988  14.394  26.957  1.00  4.00           C
ATOM   1410  C   ALA A  95      -7.098  15.344  27.409  1.00  5.64           C
ATOM   1411  O   ALA A  95      -6.950  16.240  28.246  1.00  4.76           O
ATOM   1412  CB  ALA A  95      -5.391  14.850  25.616  1.00  4.00           C
ATOM   1413  H   ALA A  95      -6.325  12.523  26.022  1.00  0.00           H
ATOM   1414  HA  ALA A  95      -5.194  14.435  27.703  1.00  0.00           H
ATOM   1415  HB1 ALA A  95      -5.048  15.881  25.702  1.00  0.00           H
ATOM   1416  HB2 ALA A  95      -6.152  14.784  24.839  1.00  0.00           H
ATOM   1417  HB3 ALA A  95      -4.550  14.208  25.356  1.00  0.00           H
ATOM   1418  N   LYS A  96      -8.300  15.138  26.869  1.00  5.81           N
ATOM   1419  CA  LYS A  96      -9.447  15.996  27.240  1.00  7.42           C
ATOM   1420  C   LYS A  96      -9.712  15.794  28.757  1.00  7.49           C
ATOM   1421  O   LYS A  96      -9.975  16.751  29.463  1.00  7.51           O
ATOM   1422  CB  LYS A  96     -10.705  15.653  26.449  1.00  6.46           C
ATOM   1423  CG  LYS A  96     -10.651  16.180  24.987  1.00  6.31           C
ATOM   1424  CD  LYS A  96     -11.852  15.591  24.229  1.00  7.34           C
ATOM   1425  CE  LYS A  96     -11.974  16.132  22.830  1.00 10.92           C
ATOM   1426  NZ  LYS A  96     -13.131  15.576  22.075  1.00 13.06           N
ATOM   1427  H   LYS A  96      -8.428  14.391  26.202  1.00  0.00           H
ATOM   1428  HA  LYS A  96      -9.185  17.039  27.059  1.00  0.00           H
ATOM   1429  HB2 LYS A  96     -10.819  14.569  26.426  1.00  0.00           H
ATOM   1430  HB3 LYS A  96     -11.569  16.089  26.951  1.00  0.00           H
ATOM   1431  HG2 LYS A  96     -10.708  17.268  24.983  1.00  0.00           H
ATOM   1432  HG3 LYS A  96      -9.723  15.858  24.514  1.00  0.00           H
ATOM   1433  HD2 LYS A  96     -11.735  14.509  24.176  1.00  0.00           H
ATOM   1434  HD3 LYS A  96     -12.765  15.821  24.778  1.00  0.00           H
ATOM   1435  HE2 LYS A  96     -12.088  17.214  22.888  1.00  0.00           H
ATOM   1436  HE3 LYS A  96     -11.058  15.905  22.285  1.00  0.00           H
ATOM   1437  HZ1 LYS A  96     -13.848  15.283  22.724  1.00  0.00           H
ATOM   1438  HZ2 LYS A  96     -13.504  16.285  21.460  1.00  0.00           H
ATOM   1439  HZ3 LYS A  96     -12.827  14.783  21.529  1.00  0.00           H
ATOM   1440  N   LYS A  97      -9.690  14.585  29.200  1.00  8.58           N
ATOM   1441  CA  LYS A  97      -9.871  14.209  30.622  1.00 10.73           C
ATOM   1442  C   LYS A  97      -8.830  14.846  31.501  1.00 11.35           C
ATOM   1443  O   LYS A  97      -9.143  15.404  32.598  1.00 14.01           O
ATOM   1444  CB  LYS A  97      -9.973  12.698  30.753  1.00 10.90           C
ATOM   1445  CG  LYS A  97      -9.806  12.129  32.156  1.00 15.39           C
ATOM   1446  CD  LYS A  97     -11.007  12.385  33.092  1.00 17.63           C
ATOM   1447  CE  LYS A  97     -12.194  11.597  32.668  1.00 19.65           C
ATOM   1448  NZ  LYS A  97     -13.474  11.980  33.275  1.00 22.22           N
ATOM   1449  H   LYS A  97      -9.539  13.842  28.533  1.00  0.00           H
ATOM   1450  HA  LYS A  97     -10.834  14.615  30.933  1.00  0.00           H
ATOM   1451  HB2 LYS A  97     -10.956  12.399  30.388  1.00  0.00           H
ATOM   1452  HB3 LYS A  97      -9.218  12.247  30.109  1.00  0.00           H
ATOM   1453  HG2 LYS A  97      -9.662  11.052  32.073  1.00  0.00           H
ATOM   1454  HG3 LYS A  97      -8.914  12.566  32.606  1.00  0.00           H
ATOM   1455  HD2 LYS A  97     -11.257  13.446  33.068  1.00  0.00           H
ATOM   1456  HD3 LYS A  97     -10.735  12.104  34.109  1.00  0.00           H
ATOM   1457  HE2 LYS A  97     -12.294  11.701  31.588  1.00  0.00           H
ATOM   1458  HE3 LYS A  97     -12.007  10.547  32.896  1.00  0.00           H
ATOM   1459  HZ1 LYS A  97     -14.208  11.384  32.919  1.00  0.00           H
ATOM   1460  HZ2 LYS A  97     -13.681  12.942  33.046  1.00  0.00           H
ATOM   1461  HZ3 LYS A  97     -13.415  11.878  34.278  1.00  0.00           H
ATOM   1462  N   ILE A  98      -7.586  14.858  31.106  1.00  9.46           N
ATOM   1463  CA  ILE A  98      -6.470  15.441  31.853  1.00  9.16           C
ATOM   1464  C   ILE A  98      -6.788  16.930  32.013  1.00 11.79           C
ATOM   1465  O   ILE A  98      -6.680  17.457  33.112  1.00 10.68           O
ATOM   1466  CB  ILE A  98      -5.118  15.189  31.078  1.00  5.95           C
ATOM   1467  CG1 ILE A  98      -4.769  13.705  31.105  1.00  6.75           C
ATOM   1468  CG2 ILE A  98      -3.936  16.044  31.595  1.00  7.50           C
ATOM   1469  CD1 ILE A  98      -3.380  13.372  30.424  1.00  8.17           C
ATOM   1470  H   ILE A  98      -7.377  14.431  30.215  1.00  0.00           H
ATOM   1471  HA  ILE A  98      -6.413  14.977  32.837  1.00  0.00           H
ATOM   1472  HB  ILE A  98      -5.285  15.464  30.037  1.00  0.00           H
ATOM   1473 HG12 ILE A  98      -5.551  13.157  30.580  1.00  0.00           H
ATOM   1474 HG13 ILE A  98      -4.741  13.370  32.142  1.00  0.00           H
ATOM   1475 HG21 ILE A  98      -4.314  16.987  31.989  1.00  0.00           H
ATOM   1476 HG22 ILE A  98      -3.415  15.503  32.385  1.00  0.00           H
ATOM   1477 HG23 ILE A  98      -3.246  16.244  30.775  1.00  0.00           H
ATOM   1478 HD11 ILE A  98      -3.389  12.343  30.064  1.00  0.00           H
ATOM   1479 HD12 ILE A  98      -3.215  14.049  29.586  1.00  0.00           H
ATOM   1480 HD13 ILE A  98      -2.579  13.495  31.153  1.00  0.00           H
ATOM   1481  N   VAL A  99      -7.188  17.539  30.908  1.00 12.30           N
ATOM   1482  CA  VAL A  99      -7.503  19.009  30.991  1.00 16.37           C
ATOM   1483  C   VAL A  99      -8.741  19.293  31.807  1.00 17.83           C
ATOM   1484  O   VAL A  99      -8.838  20.413  32.348  1.00 21.95           O
ATOM   1485  CB  VAL A  99      -7.401  19.596  29.565  1.00 14.64           C
ATOM   1486  CG1 VAL A  99      -8.307  20.783  29.348  1.00 16.36           C
ATOM   1487  CG2 VAL A  99      -5.967  19.895  29.201  1.00 14.33           C
ATOM   1488  H   VAL A  99      -7.279  17.034  30.038  1.00  0.00           H
ATOM   1489  HA  VAL A  99      -6.678  19.453  31.549  1.00  0.00           H
ATOM   1490  HB  VAL A  99      -7.740  18.817  28.882  1.00  0.00           H
ATOM   1491 HG11 VAL A  99      -9.327  20.517  29.624  1.00  0.00           H
ATOM   1492 HG12 VAL A  99      -8.279  21.074  28.298  1.00  0.00           H
ATOM   1493 HG13 VAL A  99      -7.969  21.616  29.965  1.00  0.00           H
ATOM   1494 HG21 VAL A  99      -5.926  20.307  28.193  1.00  0.00           H
ATOM   1495 HG22 VAL A  99      -5.557  20.618  29.906  1.00  0.00           H
ATOM   1496 HG23 VAL A  99      -5.382  18.976  29.242  1.00  0.00           H
ATOM   1497  N   SER A 100      -9.697  18.417  31.942  1.00 19.40           N
ATOM   1498  CA  SER A 100     -10.929  18.420  32.669  1.00 20.91           C
ATOM   1499  C   SER A 100     -10.739  18.137  34.187  1.00 23.03           C
ATOM   1500  O   SER A 100     -11.617  18.505  35.011  1.00 24.64           O
ATOM   1501  CB  SER A 100     -11.905  17.330  32.231  1.00 21.50           C
ATOM   1502  OG  SER A 100     -12.572  17.534  31.032  1.00 23.43           O
ATOM   1503  H   SER A 100      -9.535  17.562  31.429  1.00  0.00           H
ATOM   1504  HA  SER A 100     -11.408  19.392  32.548  1.00  0.00           H
ATOM   1505  HB2 SER A 100     -11.343  16.400  32.142  1.00  0.00           H
ATOM   1506  HB3 SER A 100     -12.649  17.204  33.017  1.00  0.00           H
ATOM   1507  HG  SER A 100     -12.959  16.707  30.736  1.00  0.00           H
ATOM   1508  N   ASP A 101      -9.705  17.412  34.510  1.00 23.46           N
ATOM   1509  CA  ASP A 101      -9.397  17.002  35.882  1.00 23.14           C
ATOM   1510  C   ASP A 101      -8.505  18.014  36.583  1.00 24.78           C
ATOM   1511  O   ASP A 101      -7.597  17.619  37.326  1.00 25.64           O
ATOM   1512  CB  ASP A 101      -8.815  15.586  35.903  1.00 21.05           C
ATOM   1513  CG  ASP A 101      -9.911  14.593  36.204  1.00 19.18           C
ATOM   1514  OD1 ASP A 101     -11.075  14.982  36.256  1.00 19.42           O
ATOM   1515  OD2 ASP A 101      -9.563  13.413  36.383  1.00 18.80           O
ATOM   1516  H   ASP A 101      -9.081  17.116  33.773  1.00  0.00           H
ATOM   1517  HA  ASP A 101     -10.340  16.971  36.428  1.00  0.00           H
ATOM   1518  HB2 ASP A 101      -8.377  15.359  34.931  1.00  0.00           H
ATOM   1519  HB3 ASP A 101      -8.045  15.521  36.672  1.00  0.00           H
ATOM   1520  N   GLY A 102      -8.788  19.275  36.338  1.00 26.25           N
ATOM   1521  CA  GLY A 102      -8.116  20.387  36.974  1.00 27.19           C
ATOM   1522  C   GLY A 102      -6.732  20.675  36.475  1.00 28.28           C
ATOM   1523  O   GLY A 102      -5.965  21.392  37.161  1.00 30.90           O
ATOM   1524  H   GLY A 102      -9.516  19.478  35.668  1.00  0.00           H
ATOM   1525  HA2 GLY A 102      -8.722  21.279  36.817  1.00  0.00           H
ATOM   1526  HA3 GLY A 102      -8.062  20.190  38.045  1.00  0.00           H
ATOM   1527  N   ASN A 103      -6.357  20.197  35.301  1.00 28.56           N
ATOM   1528  CA  ASN A 103      -5.035  20.571  34.723  1.00 27.69           C
ATOM   1529  C   ASN A 103      -5.221  21.391  33.429  1.00 25.61           C
ATOM   1530  O   ASN A 103      -6.190  21.209  32.637  1.00 27.41           O
ATOM   1531  CB  ASN A 103      -4.161  19.346  34.473  1.00 30.00           C
ATOM   1532  CG  ASN A 103      -4.194  18.314  35.605  1.00 30.91           C
ATOM   1533  OD1 ASN A 103      -3.209  18.269  36.377  1.00 33.53           O
ATOM   1534  ND2 ASN A 103      -5.252  17.517  35.660  1.00 27.99           N
ATOM   1535  H   ASN A 103      -6.970  19.575  34.793  1.00  0.00           H
ATOM   1536  HA  ASN A 103      -4.522  21.204  35.447  1.00  0.00           H
ATOM   1537  HB2 ASN A 103      -4.503  18.862  33.558  1.00  0.00           H
ATOM   1538  HB3 ASN A 103      -3.132  19.675  34.330  1.00  0.00           H
ATOM   1539 HD21 ASN A 103      -5.995  17.617  34.984  1.00  0.00           H
ATOM   1540 HD22 ASN A 103      -5.315  16.810  36.378  1.00  0.00           H
ATOM   1541  N   GLY A 104      -4.273  22.310  33.266  1.00 20.75           N
ATOM   1542  CA  GLY A 104      -4.267  23.016  31.959  1.00 16.35           C
ATOM   1543  C   GLY A 104      -3.337  22.202  31.076  1.00 13.79           C
ATOM   1544  O   GLY A 104      -3.107  20.995  31.304  1.00 13.46           O
ATOM   1545  H   GLY A 104      -3.597  22.516  33.988  1.00  0.00           H
ATOM   1546  HA2 GLY A 104      -5.271  23.044  31.535  1.00  0.00           H
ATOM   1547  HA3 GLY A 104      -3.881  24.028  32.080  1.00  0.00           H
ATOM   1548  N   MET A 105      -2.801  22.893  30.097  1.00 12.89           N
ATOM   1549  CA  MET A 105      -1.815  22.271  29.178  1.00 13.09           C
ATOM   1550  C   MET A 105      -0.469  22.170  29.873  1.00 12.89           C
ATOM   1551  O   MET A 105       0.447  21.559  29.371  1.00 12.13           O
ATOM   1552  CB  MET A 105      -1.828  22.924  27.818  1.00 11.17           C
ATOM   1553  CG  MET A 105      -3.100  22.454  27.098  1.00 11.86           C
ATOM   1554  SD  MET A 105      -2.790  22.622  25.322  1.00 13.51           S
ATOM   1555  CE  MET A 105      -1.652  21.239  25.076  1.00 12.20           C
ATOM   1556  H   MET A 105      -3.063  23.860  29.967  1.00  0.00           H
ATOM   1557  HA  MET A 105      -2.152  21.246  29.023  1.00  0.00           H
ATOM   1558  HB2 MET A 105      -1.839  24.009  27.925  1.00  0.00           H
ATOM   1559  HB3 MET A 105      -0.948  22.618  27.252  1.00  0.00           H
ATOM   1560  HG2 MET A 105      -3.947  23.074  27.391  1.00  0.00           H
ATOM   1561  HG3 MET A 105      -3.301  21.411  27.343  1.00  0.00           H
ATOM   1562  HE1 MET A 105      -1.356  21.193  24.028  1.00  0.00           H
ATOM   1563  HE2 MET A 105      -2.146  20.308  25.355  1.00  0.00           H
ATOM   1564  HE3 MET A 105      -0.768  21.381  25.697  1.00  0.00           H
ATOM   1565  N   ASN A 106      -0.376  22.748  31.072  1.00 15.99           N
ATOM   1566  CA  ASN A 106       0.817  22.666  31.918  1.00 16.71           C
ATOM   1567  C   ASN A 106       1.037  21.227  32.365  1.00 13.86           C
ATOM   1568  O   ASN A 106       2.116  20.933  32.841  1.00 15.23           O
ATOM   1569  CB  ASN A 106       0.804  23.558  33.147  1.00 21.65           C
ATOM   1570  CG  ASN A 106       0.500  24.990  32.823  1.00 25.61           C
ATOM   1571  OD1 ASN A 106      -0.669  25.271  32.440  1.00 30.23           O
ATOM   1572  ND2 ASN A 106       1.513  25.821  32.935  1.00 27.05           N
ATOM   1573  H   ASN A 106      -1.170  23.270  31.414  1.00  0.00           H
ATOM   1574  HA  ASN A 106       1.673  22.956  31.309  1.00  0.00           H
ATOM   1575  HB2 ASN A 106       0.045  23.189  33.837  1.00  0.00           H
ATOM   1576  HB3 ASN A 106       1.779  23.505  33.632  1.00  0.00           H
ATOM   1577 HD21 ASN A 106       2.414  25.481  33.238  1.00  0.00           H
ATOM   1578 HD22 ASN A 106       1.390  26.800  32.718  1.00  0.00           H
ATOM   1579  N   ALA A 107       0.084  20.349  32.233  1.00 13.06           N
ATOM   1580  CA  ALA A 107       0.372  18.925  32.567  1.00 12.29           C
ATOM   1581  C   ALA A 107       1.366  18.314  31.605  1.00 12.14           C
ATOM   1582  O   ALA A 107       1.875  17.225  31.910  1.00 14.56           O
ATOM   1583  CB  ALA A 107      -0.940  18.176  32.704  1.00 12.52           C
ATOM   1584  H   ALA A 107      -0.832  20.627  31.911  1.00  0.00           H
ATOM   1585  HA  ALA A 107       0.842  18.921  33.551  1.00  0.00           H
ATOM   1586  HB1 ALA A 107      -0.740  17.133  32.948  1.00  0.00           H
ATOM   1587  HB2 ALA A 107      -1.489  18.230  31.764  1.00  0.00           H
ATOM   1588  HB3 ALA A 107      -1.535  18.627  33.498  1.00  0.00           H
ATOM   1589  N   TRP A 108       1.692  19.000  30.512  1.00 10.85           N
ATOM   1590  CA  TRP A 108       2.623  18.529  29.477  1.00  9.50           C
ATOM   1591  C   TRP A 108       3.904  19.362  29.571  1.00  8.84           C
ATOM   1592  O   TRP A 108       3.862  20.525  29.194  1.00  9.03           O
ATOM   1593  CB  TRP A 108       2.040  18.572  28.045  1.00  7.82           C
ATOM   1594  CG  TRP A 108       1.048  17.487  27.784  1.00  7.62           C
ATOM   1595  CD1 TRP A 108       1.361  16.187  27.507  1.00  8.58           C
ATOM   1596  CD2 TRP A 108      -0.392  17.525  27.898  1.00  7.97           C
ATOM   1597  NE1 TRP A 108       0.235  15.438  27.366  1.00  8.53           N
ATOM   1598  CE2 TRP A 108      -0.866  16.225  27.624  1.00  8.99           C
ATOM   1599  CE3 TRP A 108      -1.320  18.518  28.178  1.00  8.28           C
ATOM   1600  CZ2 TRP A 108      -2.216  15.877  27.623  1.00  9.19           C
ATOM   1601  CZ3 TRP A 108      -2.664  18.217  28.204  1.00  8.57           C
ATOM   1602  CH2 TRP A 108      -3.115  16.888  27.944  1.00  9.53           C
ATOM   1603  H   TRP A 108       1.270  19.909  30.385  1.00  0.00           H
ATOM   1604  HA  TRP A 108       2.879  17.494  29.703  1.00  0.00           H
ATOM   1605  HB2 TRP A 108       1.548  19.534  27.899  1.00  0.00           H
ATOM   1606  HB3 TRP A 108       2.857  18.482  27.329  1.00  0.00           H
ATOM   1607  HD1 TRP A 108       2.367  15.805  27.413  1.00  0.00           H
ATOM   1608  HE3 TRP A 108      -0.989  19.527  28.376  1.00  0.00           H
ATOM   1609  HZ2 TRP A 108      -2.546  14.876  27.386  1.00  0.00           H
ATOM   1610  HZ3 TRP A 108      -3.382  18.993  28.423  1.00  0.00           H
ATOM   1611  HH2 TRP A 108      -4.170  16.664  27.997  1.00  0.00           H
ATOM   1612  HE1 TRP A 108       0.210  14.461  27.113  1.00  0.00           H
ATOM   1613  N   VAL A 109       4.964  18.771  30.098  1.00  9.36           N
ATOM   1614  CA  VAL A 109       6.234  19.504  30.251  1.00 10.06           C
ATOM   1615  C   VAL A 109       6.696  20.084  28.923  1.00  8.78           C
ATOM   1616  O   VAL A 109       7.154  21.219  28.924  1.00  8.63           O
ATOM   1617  CB  VAL A 109       7.323  18.646  30.909  1.00 12.90           C
ATOM   1618  CG1 VAL A 109       6.821  17.960  32.168  1.00 15.24           C
ATOM   1619  CG2 VAL A 109       7.936  17.634  29.957  1.00 14.43           C
ATOM   1620  H   VAL A 109       4.903  17.809  30.398  1.00  0.00           H
ATOM   1621  HA  VAL A 109       6.041  20.344  30.918  1.00  0.00           H
ATOM   1622  HB  VAL A 109       8.122  19.323  31.212  1.00  0.00           H
ATOM   1623 HG11 VAL A 109       6.385  18.702  32.837  1.00  0.00           H
ATOM   1624 HG12 VAL A 109       6.064  17.222  31.902  1.00  0.00           H
ATOM   1625 HG13 VAL A 109       7.653  17.464  32.668  1.00  0.00           H
ATOM   1626 HG21 VAL A 109       8.504  16.897  30.525  1.00  0.00           H
ATOM   1627 HG22 VAL A 109       7.144  17.132  29.401  1.00  0.00           H
ATOM   1628 HG23 VAL A 109       8.600  18.146  29.261  1.00  0.00           H
ATOM   1629  N   ALA A 110       6.540  19.344  27.831  1.00  8.65           N
ATOM   1630  CA  ALA A 110       6.986  19.868  26.551  1.00 11.37           C
ATOM   1631  C   ALA A 110       6.162  21.078  26.121  1.00 10.61           C
ATOM   1632  O   ALA A 110       6.711  21.940  25.406  1.00 11.75           O
ATOM   1633  CB  ALA A 110       7.013  18.798  25.442  1.00 10.53           C
ATOM   1634  H   ALA A 110       6.117  18.429  27.890  1.00  0.00           H
ATOM   1635  HA  ALA A 110       8.011  20.212  26.687  1.00  0.00           H
ATOM   1636  HB1 ALA A 110       7.594  19.165  24.596  1.00  0.00           H
ATOM   1637  HB2 ALA A 110       5.994  18.585  25.118  1.00  0.00           H
ATOM   1638  HB3 ALA A 110       7.469  17.886  25.828  1.00  0.00           H
ATOM   1639  N   TRP A 111       4.888  21.106  26.462  1.00 10.04           N
ATOM   1640  CA  TRP A 111       4.055  22.254  26.109  1.00  8.73           C
ATOM   1641  C   TRP A 111       4.573  23.480  26.876  1.00  9.89           C
ATOM   1642  O   TRP A 111       4.806  24.549  26.288  1.00  9.29           O
ATOM   1643  CB  TRP A 111       2.577  22.071  26.369  1.00  7.21           C
ATOM   1644  CG  TRP A 111       1.776  23.284  26.014  1.00  7.27           C
ATOM   1645  CD1 TRP A 111       1.283  23.598  24.773  1.00  5.98           C
ATOM   1646  CD2 TRP A 111       1.405  24.358  26.890  1.00  6.91           C
ATOM   1647  NE1 TRP A 111       0.626  24.797  24.832  1.00  6.86           N
ATOM   1648  CE2 TRP A 111       0.646  25.258  26.122  1.00  7.72           C
ATOM   1649  CE3 TRP A 111       1.612  24.597  28.241  1.00  6.36           C
ATOM   1650  CZ2 TRP A 111       0.120  26.430  26.655  1.00  8.81           C
ATOM   1651  CZ3 TRP A 111       1.087  25.766  28.773  1.00  6.65           C
ATOM   1652  CH2 TRP A 111       0.378  26.674  28.011  1.00  7.75           C
ATOM   1653  H   TRP A 111       4.486  20.331  26.969  1.00  0.00           H
ATOM   1654  HA  TRP A 111       4.186  22.447  25.044  1.00  0.00           H
ATOM   1655  HB2 TRP A 111       2.433  21.855  27.428  1.00  0.00           H
ATOM   1656  HB3 TRP A 111       2.217  21.225  25.783  1.00  0.00           H
ATOM   1657  HD1 TRP A 111       1.396  22.992  23.886  1.00  0.00           H
ATOM   1658  HE3 TRP A 111       2.161  23.899  28.856  1.00  0.00           H
ATOM   1659  HZ2 TRP A 111      -0.458  27.117  26.055  1.00  0.00           H
ATOM   1660  HZ3 TRP A 111       1.238  25.974  29.822  1.00  0.00           H
ATOM   1661  HH2 TRP A 111       0.017  27.585  28.466  1.00  0.00           H
ATOM   1662  HE1 TRP A 111       0.195  25.267  24.049  1.00  0.00           H
ATOM   1663  N   ARG A 112       4.699  23.280  28.185  1.00  9.81           N
ATOM   1664  CA  ARG A 112       5.115  24.393  29.063  1.00 10.49           C
ATOM   1665  C   ARG A 112       6.452  24.976  28.618  1.00 11.08           C
ATOM   1666  O   ARG A 112       6.655  26.203  28.625  1.00  9.64           O
ATOM   1667  CB  ARG A 112       5.114  23.884  30.499  1.00 13.26           C
ATOM   1668  CG  ARG A 112       5.414  24.863  31.600  1.00 17.72           C
ATOM   1669  CD  ARG A 112       5.893  24.161  32.833  1.00 22.79           C
ATOM   1670  NE  ARG A 112       4.989  23.127  33.325  1.00 25.63           N
ATOM   1671  CZ  ARG A 112       5.447  22.158  34.148  1.00 28.15           C
ATOM   1672  NH1 ARG A 112       6.712  22.131  34.550  1.00 28.45           N
ATOM   1673  NH2 ARG A 112       4.617  21.213  34.612  1.00 29.38           N
ATOM   1674  H   ARG A 112       4.511  22.369  28.578  1.00  0.00           H
ATOM   1675  HA  ARG A 112       4.364  25.179  28.986  1.00  0.00           H
ATOM   1676  HB2 ARG A 112       4.124  23.471  30.695  1.00  0.00           H
ATOM   1677  HB3 ARG A 112       5.836  23.071  30.567  1.00  0.00           H
ATOM   1678  HG2 ARG A 112       4.507  25.420  31.837  1.00  0.00           H
ATOM   1679  HG3 ARG A 112       6.183  25.558  31.262  1.00  0.00           H
ATOM   1680  HD2 ARG A 112       6.853  23.696  32.610  1.00  0.00           H
ATOM   1681  HD3 ARG A 112       6.038  24.900  33.621  1.00  0.00           H
ATOM   1682  HE  ARG A 112       4.017  23.135  33.049  1.00  0.00           H
ATOM   1683 HH11 ARG A 112       7.359  22.837  34.229  1.00  0.00           H
ATOM   1684 HH12 ARG A 112       7.027  21.404  35.176  1.00  0.00           H
ATOM   1685 HH21 ARG A 112       3.645  21.214  34.336  1.00  0.00           H
ATOM   1686 HH22 ARG A 112       4.963  20.500  35.238  1.00  0.00           H
ATOM   1687  N   ASN A 113       7.412  24.147  28.250  1.00 11.42           N
ATOM   1688  CA  ASN A 113       8.796  24.525  27.953  1.00 13.02           C
ATOM   1689  C   ASN A 113       9.046  24.932  26.507  1.00 12.32           C
ATOM   1690  O   ASN A 113       9.981  25.719  26.300  1.00 12.89           O
ATOM   1691  CB  ASN A 113       9.752  23.387  28.381  1.00 14.73           C
ATOM   1692  CG  ASN A 113       9.879  23.329  29.905  1.00 16.41           C
ATOM   1693  OD1 ASN A 113       9.649  24.356  30.564  1.00 19.28           O
ATOM   1694  ND2 ASN A 113      10.252  22.161  30.390  1.00 16.23           N
ATOM   1695  H   ASN A 113       7.172  23.170  28.166  1.00  0.00           H
ATOM   1696  HA  ASN A 113       9.031  25.390  28.573  1.00  0.00           H
ATOM   1697  HB2 ASN A 113       9.361  22.436  28.019  1.00  0.00           H
ATOM   1698  HB3 ASN A 113      10.736  23.561  27.945  1.00  0.00           H
ATOM   1699 HD21 ASN A 113      10.423  21.386  29.765  1.00  0.00           H
ATOM   1700 HD22 ASN A 113      10.367  22.041  31.386  1.00  0.00           H
ATOM   1701  N   ARG A 114       8.283  24.391  25.571  1.00 11.36           N
ATOM   1702  CA  ARG A 114       8.524  24.688  24.165  1.00 12.43           C
ATOM   1703  C   ARG A 114       7.388  25.266  23.388  1.00 11.97           C
ATOM   1704  O   ARG A 114       7.637  25.597  22.204  1.00 14.27           O
ATOM   1705  CB  ARG A 114       9.086  23.429  23.448  1.00 13.14           C
ATOM   1706  CG  ARG A 114      10.168  22.828  24.324  1.00 15.57           C
ATOM   1707  CD  ARG A 114      11.108  21.939  23.628  1.00 13.77           C
ATOM   1708  NE  ARG A 114      11.821  22.626  22.597  1.00 13.80           N
ATOM   1709  CZ  ARG A 114      12.653  21.967  21.748  1.00 12.74           C
ATOM   1710  NH1 ARG A 114      12.837  20.663  21.860  1.00 10.76           N
ATOM   1711  NH2 ARG A 114      13.214  22.718  20.810  1.00 14.43           N
ATOM   1712  H   ARG A 114       7.531  23.770  25.832  1.00  0.00           H
ATOM   1713  HA  ARG A 114       9.320  25.433  24.142  1.00  0.00           H
ATOM   1714  HB2 ARG A 114       8.287  22.703  23.298  1.00  0.00           H
ATOM   1715  HB3 ARG A 114       9.509  23.713  22.485  1.00  0.00           H
ATOM   1716  HG2 ARG A 114       9.683  22.255  25.115  1.00  0.00           H
ATOM   1717  HG3 ARG A 114      10.734  23.640  24.782  1.00  0.00           H
ATOM   1718  HD2 ARG A 114      10.551  21.115  23.183  1.00  0.00           H
ATOM   1719  HD3 ARG A 114      11.821  21.539  24.349  1.00  0.00           H
ATOM   1720  HE  ARG A 114      11.704  23.624  22.497  1.00  0.00           H
ATOM   1721 HH11 ARG A 114      12.368  20.148  22.591  1.00  0.00           H
ATOM   1722 HH12 ARG A 114      13.447  20.182  21.215  1.00  0.00           H
ATOM   1723 HH21 ARG A 114      13.020  23.709  20.773  1.00  0.00           H
ATOM   1724 HH22 ARG A 114      13.835  22.299  20.132  1.00  0.00           H
ATOM   1725  N   CYS A 115       6.210  25.399  23.943  1.00 10.89           N
ATOM   1726  CA  CYS A 115       5.059  25.898  23.185  1.00  8.71           C
ATOM   1727  C   CYS A 115       4.488  27.152  23.826  1.00  9.85           C
ATOM   1728  O   CYS A 115       4.180  28.100  23.101  1.00 10.16           O
ATOM   1729  CB  CYS A 115       3.951  24.858  23.092  1.00  9.44           C
ATOM   1730  SG  CYS A 115       4.508  23.329  22.299  1.00  8.27           S
ATOM   1731  H   CYS A 115       6.092  25.152  24.915  1.00  0.00           H
ATOM   1732  HA  CYS A 115       5.389  26.144  22.176  1.00  0.00           H
ATOM   1733  HB2 CYS A 115       3.604  24.624  24.099  1.00  0.00           H
ATOM   1734  HB3 CYS A 115       3.122  25.273  22.519  1.00  0.00           H
ATOM   1735  N   LYS A 116       4.345  27.080  25.120  1.00 11.02           N
ATOM   1736  CA  LYS A 116       3.869  28.199  25.939  1.00 12.84           C
ATOM   1737  C   LYS A 116       4.611  29.474  25.567  1.00 15.41           C
ATOM   1738  O   LYS A 116       5.865  29.578  25.563  1.00 15.10           O
ATOM   1739  CB  LYS A 116       4.153  27.910  27.419  1.00 11.78           C
ATOM   1740  CG  LYS A 116       3.635  28.997  28.362  1.00 13.25           C
ATOM   1741  CD  LYS A 116       4.035  28.666  29.807  1.00 13.18           C
ATOM   1742  CE  LYS A 116       3.491  29.679  30.789  1.00 13.03           C
ATOM   1743  NZ  LYS A 116       3.901  29.239  32.171  1.00 11.34           N
ATOM   1744  H   LYS A 116       4.573  26.211  25.581  1.00  0.00           H
ATOM   1745  HA  LYS A 116       2.798  28.338  25.789  1.00  0.00           H
ATOM   1746  HB2 LYS A 116       3.675  26.967  27.684  1.00  0.00           H
ATOM   1747  HB3 LYS A 116       5.230  27.809  27.557  1.00  0.00           H
ATOM   1748  HG2 LYS A 116       2.549  29.050  28.291  1.00  0.00           H
ATOM   1749  HG3 LYS A 116       4.064  29.958  28.078  1.00  0.00           H
ATOM   1750  HD2 LYS A 116       3.644  27.681  30.064  1.00  0.00           H
ATOM   1751  HD3 LYS A 116       5.122  28.648  29.880  1.00  0.00           H
ATOM   1752  HE2 LYS A 116       2.404  29.718  30.719  1.00  0.00           H
ATOM   1753  HE3 LYS A 116       3.910  30.662  30.575  1.00  0.00           H
ATOM   1754  HZ1 LYS A 116       3.551  29.898  32.852  1.00  0.00           H
ATOM   1755  HZ2 LYS A 116       3.518  28.324  32.360  1.00  0.00           H
ATOM   1756  HZ3 LYS A 116       4.909  29.200  32.227  1.00  0.00           H
ATOM   1757  N   GLY A 117       3.810  30.479  25.245  1.00 17.27           N
ATOM   1758  CA  GLY A 117       4.506  31.770  24.904  1.00 20.37           C
ATOM   1759  C   GLY A 117       4.894  31.923  23.457  1.00 20.15           C
ATOM   1760  O   GLY A 117       5.119  33.088  23.042  1.00 22.25           O
ATOM   1761  H   GLY A 117       2.804  30.386  25.229  1.00  0.00           H
ATOM   1762  HA2 GLY A 117       3.839  32.592  25.163  1.00  0.00           H
ATOM   1763  HA3 GLY A 117       5.406  31.849  25.514  1.00  0.00           H
ATOM   1764  N   THR A 118       5.034  30.870  22.684  1.00 18.53           N
ATOM   1765  CA  THR A 118       5.355  30.967  21.261  1.00 17.11           C
ATOM   1766  C   THR A 118       4.097  31.187  20.416  1.00 16.89           C
ATOM   1767  O   THR A 118       2.951  31.302  20.843  1.00 15.53           O
ATOM   1768  CB  THR A 118       6.199  29.740  20.782  1.00 18.19           C
ATOM   1769  OG1 THR A 118       5.249  28.629  20.624  1.00 18.54           O
ATOM   1770  CG2 THR A 118       7.352  29.343  21.739  1.00 19.10           C
ATOM   1771  H   THR A 118       4.915  29.953  23.091  1.00  0.00           H
ATOM   1772  HA  THR A 118       5.980  31.851  21.136  1.00  0.00           H
ATOM   1773  HB  THR A 118       6.624  29.973  19.806  1.00  0.00           H
ATOM   1774  HG1 THR A 118       5.227  28.354  19.704  1.00  0.00           H
ATOM   1775 HG21 THR A 118       7.885  28.484  21.330  1.00  0.00           H
ATOM   1776 HG22 THR A 118       6.941  29.085  22.715  1.00  0.00           H
ATOM   1777 HG23 THR A 118       8.041  30.181  21.845  1.00  0.00           H
ATOM   1778  N   ASP A 119       4.386  31.279  19.111  1.00 17.50           N
ATOM   1779  CA  ASP A 119       3.312  31.424  18.111  1.00 17.58           C
ATOM   1780  C   ASP A 119       2.955  30.021  17.636  1.00 14.41           C
ATOM   1781  O   ASP A 119       3.544  29.451  16.738  1.00 15.54           O
ATOM   1782  CB  ASP A 119       3.632  32.415  17.020  1.00 22.55           C
ATOM   1783  CG  ASP A 119       2.481  32.319  15.991  1.00 26.01           C
ATOM   1784  OD1 ASP A 119       2.642  31.459  15.115  1.00 29.23           O
ATOM   1785  OD2 ASP A 119       1.517  33.059  16.183  1.00 26.69           O
ATOM   1786  H   ASP A 119       5.349  31.249  18.809  1.00  0.00           H
ATOM   1787  HA  ASP A 119       2.440  31.809  18.640  1.00  0.00           H
ATOM   1788  HB2 ASP A 119       3.687  33.423  17.431  1.00  0.00           H
ATOM   1789  HB3 ASP A 119       4.578  32.154  16.546  1.00  0.00           H
ATOM   1790  N   VAL A 120       1.982  29.503  18.373  1.00 13.62           N
ATOM   1791  CA  VAL A 120       1.554  28.113  18.123  1.00 12.34           C
ATOM   1792  C   VAL A 120       0.788  27.967  16.835  1.00 11.75           C
ATOM   1793  O   VAL A 120       0.746  26.868  16.269  1.00 10.47           O
ATOM   1794  CB  VAL A 120       0.870  27.615  19.396  1.00 10.58           C
ATOM   1795  CG1 VAL A 120       1.918  27.493  20.518  1.00 11.45           C
ATOM   1796  CG2 VAL A 120      -0.277  28.492  19.796  1.00  8.22           C
ATOM   1797  H   VAL A 120       1.540  30.052  19.096  1.00  0.00           H
ATOM   1798  HA  VAL A 120       2.464  27.524  18.010  1.00  0.00           H
ATOM   1799  HB  VAL A 120       0.476  26.619  19.196  1.00  0.00           H
ATOM   1800 HG11 VAL A 120       1.436  27.138  21.429  1.00  0.00           H
ATOM   1801 HG12 VAL A 120       2.691  26.786  20.217  1.00  0.00           H
ATOM   1802 HG13 VAL A 120       2.369  28.468  20.702  1.00  0.00           H
ATOM   1803 HG21 VAL A 120      -0.734  28.101  20.705  1.00  0.00           H
ATOM   1804 HG22 VAL A 120      -1.017  28.509  18.996  1.00  0.00           H
ATOM   1805 HG23 VAL A 120       0.085  29.504  19.977  1.00  0.00           H
ATOM   1806  N   GLN A 121       0.205  29.064  16.379  1.00 12.31           N
ATOM   1807  CA  GLN A 121      -0.534  29.110  15.112  1.00 14.31           C
ATOM   1808  C   GLN A 121       0.351  28.774  13.922  1.00 13.97           C
ATOM   1809  O   GLN A 121      -0.088  28.417  12.797  1.00 14.82           O
ATOM   1810  CB  GLN A 121      -1.235  30.464  15.057  1.00 18.26           C
ATOM   1811  CG  GLN A 121      -1.399  31.001  13.658  1.00 23.71           C
ATOM   1812  CD  GLN A 121      -2.311  30.110  12.866  1.00 27.74           C
ATOM   1813  OE1 GLN A 121      -2.002  29.745  11.729  1.00 30.51           O
ATOM   1814  NE2 GLN A 121      -3.398  29.714  13.533  1.00 30.09           N
ATOM   1815  H   GLN A 121       0.272  29.909  16.928  1.00  0.00           H
ATOM   1816  HA  GLN A 121      -1.310  28.346  15.163  1.00  0.00           H
ATOM   1817  HB2 GLN A 121      -0.649  31.179  15.634  1.00  0.00           H
ATOM   1818  HB3 GLN A 121      -2.220  30.368  15.514  1.00  0.00           H
ATOM   1819  HG2 GLN A 121      -1.826  32.003  13.704  1.00  0.00           H
ATOM   1820  HG3 GLN A 121      -0.425  31.045  13.171  1.00  0.00           H
ATOM   1821 HE21 GLN A 121      -3.560  30.041  14.475  1.00  0.00           H
ATOM   1822 HE22 GLN A 121      -4.059  29.088  13.095  1.00  0.00           H
ATOM   1823  N   ALA A 122       1.648  28.813  14.068  1.00 12.53           N
ATOM   1824  CA  ALA A 122       2.594  28.328  13.092  1.00 11.92           C
ATOM   1825  C   ALA A 122       2.363  26.858  12.794  1.00 11.53           C
ATOM   1826  O   ALA A 122       2.655  26.367  11.681  1.00 10.35           O
ATOM   1827  CB  ALA A 122       4.014  28.401  13.715  1.00 13.95           C
ATOM   1828  H   ALA A 122       2.014  29.209  14.922  1.00  0.00           H
ATOM   1829  HA  ALA A 122       2.543  28.920  12.178  1.00  0.00           H
ATOM   1830  HB1 ALA A 122       4.752  28.086  12.977  1.00  0.00           H
ATOM   1831  HB2 ALA A 122       4.064  27.743  14.583  1.00  0.00           H
ATOM   1832  HB3 ALA A 122       4.223  29.425  14.023  1.00  0.00           H
ATOM   1833  N   TRP A 123       1.936  26.149  13.842  1.00 10.87           N
ATOM   1834  CA  TRP A 123       1.870  24.672  13.694  1.00  9.94           C
ATOM   1835  C   TRP A 123       0.759  24.271  12.760  1.00  9.10           C
ATOM   1836  O   TRP A 123       0.800  23.146  12.262  1.00  9.62           O
ATOM   1837  CB  TRP A 123       1.898  23.922  15.030  1.00  9.70           C
ATOM   1838  CG  TRP A 123       3.195  24.149  15.737  1.00  9.00           C
ATOM   1839  CD1 TRP A 123       3.479  25.086  16.688  1.00  7.20           C
ATOM   1840  CD2 TRP A 123       4.421  23.441  15.481  1.00  9.54           C
ATOM   1841  NE1 TRP A 123       4.801  24.992  17.012  1.00  7.51           N
ATOM   1842  CE2 TRP A 123       5.400  24.030  16.287  1.00  8.06           C
ATOM   1843  CE3 TRP A 123       4.759  22.412  14.603  1.00 10.94           C
ATOM   1844  CZ2 TRP A 123       6.721  23.599  16.270  1.00 10.14           C
ATOM   1845  CZ3 TRP A 123       6.085  22.010  14.556  1.00 10.85           C
ATOM   1846  CH2 TRP A 123       7.040  22.584  15.389  1.00 10.12           C
ATOM   1847  H   TRP A 123       1.667  26.601  14.705  1.00  0.00           H
ATOM   1848  HA  TRP A 123       2.792  24.391  13.185  1.00  0.00           H
ATOM   1849  HB2 TRP A 123       1.774  22.855  14.844  1.00  0.00           H
ATOM   1850  HB3 TRP A 123       1.080  24.275  15.658  1.00  0.00           H
ATOM   1851  HD1 TRP A 123       2.774  25.785  17.113  1.00  0.00           H
ATOM   1852  HE3 TRP A 123       4.012  21.943  13.980  1.00  0.00           H
ATOM   1853  HZ2 TRP A 123       7.466  24.038  16.917  1.00  0.00           H
ATOM   1854  HZ3 TRP A 123       6.382  21.238  13.861  1.00  0.00           H
ATOM   1855  HH2 TRP A 123       8.058  22.226  15.346  1.00  0.00           H
ATOM   1856  HE1 TRP A 123       5.266  25.566  17.701  1.00  0.00           H
ATOM   1857  N   ILE A 124      -0.196  25.116  12.481  1.00  9.11           N
ATOM   1858  CA  ILE A 124      -1.285  24.727  11.577  1.00  9.33           C
ATOM   1859  C   ILE A 124      -1.363  25.610  10.346  1.00 10.92           C
ATOM   1860  O   ILE A 124      -2.284  25.396   9.530  1.00 11.10           O
ATOM   1861  CB  ILE A 124      -2.666  24.701  12.341  1.00 10.39           C
ATOM   1862  CG1 ILE A 124      -3.058  26.162  12.616  1.00 12.00           C
ATOM   1863  CG2 ILE A 124      -2.652  23.832  13.627  1.00  8.21           C
ATOM   1864  CD1 ILE A 124      -4.419  26.399  13.272  1.00 13.33           C
ATOM   1865  H   ILE A 124      -0.186  26.040  12.888  1.00  0.00           H
ATOM   1866  HA  ILE A 124      -1.081  23.712  11.238  1.00  0.00           H
ATOM   1867  HB  ILE A 124      -3.410  24.280  11.665  1.00  0.00           H
ATOM   1868 HG12 ILE A 124      -3.056  26.689  11.662  1.00  0.00           H
ATOM   1869 HG13 ILE A 124      -2.292  26.606  13.252  1.00  0.00           H
ATOM   1870 HG21 ILE A 124      -2.369  22.811  13.373  1.00  0.00           H
ATOM   1871 HG22 ILE A 124      -3.645  23.832  14.076  1.00  0.00           H
ATOM   1872 HG23 ILE A 124      -1.933  24.243  14.335  1.00  0.00           H
ATOM   1873 HD11 ILE A 124      -4.886  25.440  13.498  1.00  0.00           H
ATOM   1874 HD12 ILE A 124      -4.284  26.964  14.195  1.00  0.00           H
ATOM   1875 HD13 ILE A 124      -5.057  26.962  12.591  1.00  0.00           H
ATOM   1876  N   ARG A 125      -0.424  26.493  10.197  1.00 12.88           N
ATOM   1877  CA  ARG A 125      -0.355  27.455   9.043  1.00 13.89           C
ATOM   1878  C   ARG A 125      -0.005  26.720   7.772  1.00 14.53           C
ATOM   1879  O   ARG A 125       0.959  25.925   7.698  1.00 14.97           O
ATOM   1880  CB  ARG A 125       0.737  28.501   9.321  1.00 14.96           C
ATOM   1881  CG  ARG A 125       0.735  29.671   8.332  1.00 17.02           C
ATOM   1882  CD  ARG A 125       1.902  30.573   8.638  1.00 17.72           C
ATOM   1883  NE  ARG A 125       1.675  31.188   9.960  1.00 18.96           N
ATOM   1884  CZ  ARG A 125       2.714  31.469  10.754  1.00 19.55           C
ATOM   1885  NH1 ARG A 125       3.962  31.221  10.378  1.00 22.56           N
ATOM   1886  NH2 ARG A 125       2.448  32.013  11.936  1.00 20.81           N
ATOM   1887  H   ARG A 125       0.303  26.537  10.897  1.00  0.00           H
ATOM   1888  HA  ARG A 125      -1.317  27.953   8.924  1.00  0.00           H
ATOM   1889  HB2 ARG A 125       0.585  28.899  10.324  1.00  0.00           H
ATOM   1890  HB3 ARG A 125       1.710  28.011   9.282  1.00  0.00           H
ATOM   1891  HG2 ARG A 125       0.825  29.290   7.315  1.00  0.00           H
ATOM   1892  HG3 ARG A 125      -0.195  30.231   8.431  1.00  0.00           H
ATOM   1893  HD2 ARG A 125       1.977  31.350   7.878  1.00  0.00           H
ATOM   1894  HD3 ARG A 125       2.822  29.989   8.658  1.00  0.00           H
ATOM   1895  HE  ARG A 125       0.735  31.397  10.265  1.00  0.00           H
ATOM   1896 HH11 ARG A 125       4.145  30.809   9.474  1.00  0.00           H
ATOM   1897 HH12 ARG A 125       4.729  31.445  10.996  1.00  0.00           H
ATOM   1898 HH21 ARG A 125       1.492  32.196  12.204  1.00  0.00           H
ATOM   1899 HH22 ARG A 125       3.202  32.243  12.567  1.00  0.00           H
ATOM   1900  N   GLY A 126      -0.803  26.954   6.743  1.00 15.89           N
ATOM   1901  CA  GLY A 126      -0.646  26.266   5.464  1.00 16.98           C
ATOM   1902  C   GLY A 126      -1.421  24.993   5.277  1.00 18.56           C
ATOM   1903  O   GLY A 126      -1.471  24.474   4.136  1.00 20.52           O
ATOM   1904  H   GLY A 126      -1.546  27.631   6.845  1.00  0.00           H
ATOM   1905  HA2 GLY A 126      -0.953  26.957   4.679  1.00  0.00           H
ATOM   1906  HA3 GLY A 126       0.412  26.043   5.326  1.00  0.00           H
ATOM   1907  N   CYS A 127      -2.027  24.452   6.310  1.00 18.35           N
ATOM   1908  CA  CYS A 127      -2.786  23.215   6.347  1.00 17.15           C
ATOM   1909  C   CYS A 127      -4.216  23.416   5.876  1.00 20.19           C
ATOM   1910  O   CYS A 127      -4.766  24.507   6.071  1.00 21.96           O
ATOM   1911  CB  CYS A 127      -2.819  22.677   7.787  1.00 13.89           C
ATOM   1912  SG  CYS A 127      -1.212  22.341   8.498  1.00 10.83           S
ATOM   1913  H   CYS A 127      -1.956  24.957   7.182  1.00  0.00           H
ATOM   1914  HA  CYS A 127      -2.300  22.481   5.704  1.00  0.00           H
ATOM   1915  HB2 CYS A 127      -3.392  21.750   7.790  1.00  0.00           H
ATOM   1916  HB3 CYS A 127      -3.332  23.403   8.417  1.00  0.00           H
ATOM   1917  N   ARG A 128      -4.811  22.386   5.331  1.00 23.27           N
ATOM   1918  CA  ARG A 128      -6.230  22.334   4.991  1.00 26.82           C
ATOM   1919  C   ARG A 128      -7.033  21.983   6.253  1.00 28.80           C
ATOM   1920  O   ARG A 128      -6.930  20.868   6.784  1.00 30.51           O
ATOM   1921  CB  ARG A 128      -6.603  21.312   3.917  1.00 29.09           C
ATOM   1922  CG  ARG A 128      -5.821  21.423   2.622  1.00 30.84           C
ATOM   1923  CD  ARG A 128      -6.521  20.689   1.513  1.00 32.48           C
ATOM   1924  NE  ARG A 128      -5.664  20.420   0.380  1.00 32.88           N
ATOM   1925  CZ  ARG A 128      -4.977  21.325  -0.319  1.00 35.13           C
ATOM   1926  NH1 ARG A 128      -4.981  22.644  -0.031  1.00 35.52           N
ATOM   1927  NH2 ARG A 128      -4.259  20.867  -1.358  1.00 34.09           N
ATOM   1928  H   ARG A 128      -4.250  21.570   5.132  1.00  0.00           H
ATOM   1929  HA  ARG A 128      -6.539  23.322   4.649  1.00  0.00           H
ATOM   1930  HB2 ARG A 128      -7.660  21.438   3.684  1.00  0.00           H
ATOM   1931  HB3 ARG A 128      -6.456  20.312   4.325  1.00  0.00           H
ATOM   1932  HG2 ARG A 128      -5.726  22.474   2.351  1.00  0.00           H
ATOM   1933  HG3 ARG A 128      -4.828  20.997   2.764  1.00  0.00           H
ATOM   1934  HD2 ARG A 128      -6.888  19.740   1.903  1.00  0.00           H
ATOM   1935  HD3 ARG A 128      -7.371  21.284   1.178  1.00  0.00           H
ATOM   1936  HE  ARG A 128      -5.577  19.456   0.091  1.00  0.00           H
ATOM   1937 HH11 ARG A 128      -5.522  22.989   0.749  1.00  0.00           H
ATOM   1938 HH12 ARG A 128      -4.443  23.286  -0.596  1.00  0.00           H
ATOM   1939 HH21 ARG A 128      -4.257  19.881  -1.575  1.00  0.00           H
ATOM   1940 HH22 ARG A 128      -3.721  21.509  -1.922  1.00  0.00           H
ATOM   1941  N   LEU A 129      -7.759  22.958   6.686  1.00 30.31           N
ATOM   1942  CA  LEU A 129      -8.623  23.010   7.860  1.00 32.61           C
ATOM   1943  C   LEU A 129      -9.512  24.272   7.633  1.00 34.74           C
ATOM   1944  O   LEU A 129      -9.201  24.940   6.615  1.00 35.91           O
ATOM   1945  CB  LEU A 129      -7.808  23.158   9.127  1.00 29.85           C
ATOM   1946  CG  LEU A 129      -6.544  22.433   9.452  1.00 28.77           C
ATOM   1947  CD1 LEU A 129      -5.779  23.171  10.556  1.00 28.95           C
ATOM   1948  CD2 LEU A 129      -6.886  21.048   9.972  1.00 28.57           C
ATOM   1949  OXT LEU A 129     -10.376  24.582   8.465  1.00 38.22           O
ATOM   1950  H   LEU A 129      -7.724  23.804   6.135  1.00  0.00           H
ATOM   1951  HA  LEU A 129      -9.243  22.115   7.912  1.00  0.00           H
ATOM   1952  HB2 LEU A 129      -7.550  24.216   9.178  1.00  0.00           H
ATOM   1953  HB3 LEU A 129      -8.491  22.969   9.955  1.00  0.00           H
ATOM   1954  HG  LEU A 129      -5.923  22.352   8.560  1.00  0.00           H
ATOM   1955 HD11 LEU A 129      -5.519  24.172  10.212  1.00  0.00           H
ATOM   1956 HD12 LEU A 129      -6.405  23.244  11.445  1.00  0.00           H
ATOM   1957 HD13 LEU A 129      -4.869  22.622  10.797  1.00  0.00           H
ATOM   1958 HD21 LEU A 129      -7.432  20.497   9.207  1.00  0.00           H
ATOM   1959 HD22 LEU A 129      -7.504  21.138  10.865  1.00  0.00           H
ATOM   1960 HD23 LEU A 129      -5.967  20.515  10.218  1.00  0.00           H
CONECT   97   96 1912
CONECT  467  466 1730
CONECT  989  988 1216
CONECT 1159 1158 1403
CONECT 1216  989 1215
CONECT 1403 1159 1402
CONECT 1730  467 1729
CONECT 1912   97 1911
END
