# Supplementary material for: Constant pH Simulation with FMM Electrostatics in GROMACS. (A) Design and Applications
Source: J Chem Theory Comput. 2025 Feb 7;21(4):1762–86. doi: 10.1021/acs.jctc.4c01318 (PMC11866755; doi:10.1021/acs.jctc.4c01318)
Supplement: Supplementary file 3 — ct4c01318_si_003.zip [file ct4c01318_si_003.zip › mdp_template_titr/gHaEg.pdb]

COMPND    UNNAMED
AUTHOR    GENERATED BY OPEN BABEL 2.4.1
ATOM      1  N   GLY A   1      -0.879   1.431   1.651  1.00  0.00           N  
ATOM      2  CA  GLY A   1       0.505   1.853   1.632  1.00  0.00           C  
ATOM      3  C   GLY A   1       1.295   1.100   2.697  1.00  0.00           C  
ATOM      4  O   GLY A   1       0.798   0.262   3.447  1.00  0.00           O  
ATOM      5  HA1 GLY A   1       0.924   1.642   0.642  1.00  0.00           H  
ATOM      6  HA2 GLY A   1       0.549   2.928   1.828  1.00  0.00           H  
ATOM      7  H   GLY A   1      -1.147   0.723   2.329  1.00  0.00           H  
ATOM      8  HN  GLY A   1      -1.559   1.891   1.053  1.00  0.00           H  
ATOM      9  N   HIS A   2       2.604   1.337   2.854  1.00  0.00           N  
ATOM     10  CA  HIS A   2       3.361   0.616   3.875  1.00  0.00           C  
ATOM     11  C   HIS A   2       4.821   1.089   3.824  1.00  0.00           C  
ATOM     12  O   HIS A   2       5.224   1.938   3.032  1.00  0.00           O  
ATOM     13  CB  HIS A   2       3.278  -0.913   3.690  1.00  0.00           C  
ATOM     14  HB1 HIS A   2       4.268  -1.345   3.496  1.00  0.00           H  
ATOM     15  HB2 HIS A   2       2.663  -1.171   2.818  1.00  0.00           H  
ATOM     16  CG  HIS A   2       2.691  -1.580   4.888  1.00  0.00           C  
ATOM     17  ND1 HIS A   2       1.385  -1.384   5.276  1.00  0.00           N  
ATOM     18  CE1 HIS A   2       1.187  -2.104   6.418  1.00  0.00           C  
ATOM     19  HE1 HIS A   2       0.241  -2.109   6.943  1.00  0.00           H  
ATOM     20  NE2 HIS A   2       2.270  -2.758   6.770  1.00  0.00           N  
ATOM     21  CD2 HIS A   2       3.206  -2.454   5.818  1.00  0.00           C  
ATOM     22  HD2 HIS A   2       4.203  -2.875   5.860  1.00  0.00           H  
ATOM     23  HD1 HIS A   2       0.710  -0.778   4.813  1.00  0.00           H  
ATOM     24  H   HIS A   2       3.136   1.908   2.201  1.00  0.00           H  
ATOM     25  HA  HIS A   2       2.956   0.936   4.844  1.00  0.00           H  
ATOM     26  N   ALA A   3       5.723   0.572   4.669  1.00  0.00           N  
ATOM     27  CA  ALA A   3       7.107   1.021   4.620  1.00  0.00           C  
ATOM     28  C   ALA A   3       7.892   0.255   5.698  1.00  0.00           C  
ATOM     29  O   ALA A   3       7.379  -0.580   6.441  1.00  0.00           O  
ATOM     30  HN  ALA A   3       5.435  -0.065   5.406  1.00  0.00           H  
ATOM     31  HA  ALA A   3       7.518   0.759   3.639  1.00  0.00           H  
ATOM     32  CB  ALA A   3       7.209   2.525   4.845  1.00  0.00           C  
ATOM     33  1HB ALA A   3       6.633   3.078   4.097  1.00  0.00           H  
ATOM     34  2HB ALA A   3       6.824   2.802   5.833  1.00  0.00           H  
ATOM     35  3HB ALA A   3       8.249   2.865   4.788  1.00  0.00           H  
ATOM     36  N   GLU A   4       9.202   0.485   5.863  1.00  0.00           N  
ATOM     37  CA  GLU A   4       9.947  -0.242   6.887  1.00  0.00           C  
ATOM     38  C   GLU A   4      11.406   0.262   6.803  1.00  0.00           C  
ATOM     39  O   GLU A   4      11.767   1.115   5.992  1.00  0.00           O  
ATOM     40  CB  GLU A   4       9.832  -1.760   6.691  1.00  0.00           C  
ATOM     41  HB1 GLU A   4       8.993  -2.012   6.029  1.00  0.00           H  
ATOM     42  HB2 GLU A   4      10.725  -2.153   6.190  1.00  0.00           H  
ATOM     43  CG  GLU A   4       9.606  -2.480   8.021  1.00  0.00           C  
ATOM     44  HG1 GLU A   4      10.327  -2.171   8.785  1.00  0.00           H  
ATOM     45  HG2 GLU A   4       8.609  -2.247   8.412  1.00  0.00           H  
ATOM     46  CD  GLU A   4       9.750  -3.962   7.841  1.00  0.00           C  
ATOM     47  OE2 GLU A   4      10.767  -4.536   7.487  1.00  0.00           O1-
ATOM     48  OE1 GLU A   4       8.625  -4.642   8.115  1.00  0.00           O  
ATOM     49  HE1 GLU A   4       8.850  -5.581   7.944  1.00  0.00           H7-
ATOM     50  H   GLU A   4       9.729   1.137   5.287  1.00  0.00           H  
ATOM     51  HA  GLU A   4       9.543   0.069   7.859  1.00  0.00           H  
ATOM     52  N   GLY A   5      12.334  -0.233   7.632  1.00  0.00           N  
ATOM     53  CA  GLY A   5      13.700   0.238   7.553  1.00  0.00           C  
ATOM     54  C   GLY A   5      14.558  -0.472   8.595  1.00  0.00           C  
ATOM     55  O   GLY A   5      14.122  -1.317   9.373  1.00  0.00           O  
ATOM     56  HA1 GLY A   5      14.087   0.030   6.550  1.00  0.00           H  
ATOM     57  HA2 GLY A   5      13.712   1.317   7.735  1.00  0.00           H  
ATOM     58  H   GLY A   5      12.119  -0.941   8.328  1.00  0.00           H  
ATOM     59  OXT GLY A   5      15.864  -0.128   8.634  1.00  0.00           O  
ATOM     60  HO  GLY A   5      16.242   0.604   7.960  1.00  0.00           H  
