# Supplementary material for: Constant pH Simulation with FMM Electrostatics in GROMACS. (A) Design and Applications
Source: J Chem Theory Comput. 2025 Feb 7;21(4):1762–86. doi: 10.1021/acs.jctc.4c01318 (PMC11866755; doi:10.1021/acs.jctc.4c01318)
Supplement: Supplementary file 3 — ct4c01318_si_003.zip [file ct4c01318_si_003.zip › mdp_template_titr/gHaHg.pdb]

COMPND    UNNAMED
AUTHOR    GENERATED BY OPEN BABEL 2.4.1
ATOM      1  N   GLY A   1      -7.758  -0.842   3.154  1.00  0.00           N1+
ATOM      2  CA  GLY A   1      -6.559  -1.577   3.498  1.00  0.00           C  
ATOM      3  C   GLY A   1      -5.419  -0.607   3.790  1.00  0.00           C  
ATOM      4  O   GLY A   1      -5.534   0.615   3.732  1.00  0.00           O  
ATOM      5  HA1 GLY A   1      -6.763  -2.187   4.384  1.00  0.00           H  
ATOM      6  HA2 GLY A   1      -6.290  -2.225   2.659  1.00  0.00           H  
ATOM      7  H   GLY A   1      -7.704   0.173   3.150  1.00  0.00           H  
ATOM      8  HN  GLY A   1      -8.028  -1.062   2.200  1.00  0.00           H  
ATOM      9  2HN GLY A   1      -8.479  -1.027   3.846  1.00  0.00           H  
ATOM     10  N   HIS A   2      -4.211  -1.076   4.130  1.00  0.00           N  
ATOM     11  CA  HIS A   2      -3.118  -0.147   4.409  1.00  0.00           C  
ATOM     12  C   HIS A   2      -1.867  -0.961   4.769  1.00  0.00           C  
ATOM     13  O   HIS A   2      -1.851  -2.190   4.800  1.00  0.00           O  
ATOM     14  CB  HIS A   2      -3.468   0.842   5.540  1.00  0.00           C  
ATOM     15  HB1 HIS A   2      -2.795   0.719   6.398  1.00  0.00           H  
ATOM     16  HB2 HIS A   2      -4.479   0.656   5.926  1.00  0.00           H  
ATOM     17  CG  HIS A   2      -3.399   2.256   5.074  1.00  0.00           C  
ATOM     18  ND1 HIS A   2      -4.262   2.765   4.130  1.00  0.00           N  
ATOM     19  CE1 HIS A   2      -3.904   4.063   3.909  1.00  0.00           C  
ATOM     20  HE1 HIS A   2      -4.416   4.691   3.192  1.00  0.00           H  
ATOM     21  NE2 HIS A   2      -2.886   4.418   4.660  1.00  0.00           N  
ATOM     22  CD2 HIS A   2      -2.575   3.309   5.402  1.00  0.00           C  
ATOM     23  HD2 HIS A   2      -1.768   3.328   6.123  1.00  0.00           H  
ATOM     24  HD1 HIS A   2      -5.002   2.248   3.659  1.00  0.00           H  
ATOM     25  H   HIS A   2      -4.047  -2.059   4.335  1.00  0.00           H  
ATOM     26  HA  HIS A   2      -2.901   0.369   3.464  1.00  0.00           H  
ATOM     27  N   ALA A   3      -0.722  -0.333   5.069  1.00  0.00           N  
ATOM     28  CA  ALA A   3       0.464  -1.105   5.410  1.00  0.00           C  
ATOM     29  C   ALA A   3       1.606  -0.117   5.702  1.00  0.00           C  
ATOM     30  O   ALA A   3       1.473   1.104   5.639  1.00  0.00           O  
ATOM     31  HN  ALA A   3      -0.645   0.676   4.974  1.00  0.00           H  
ATOM     32  HA  ALA A   3       0.253  -1.672   6.325  1.00  0.00           H  
ATOM     33  CB  ALA A   3       0.849  -2.056   4.283  1.00  0.00           C  
ATOM     34  1HB ALA A   3       0.032  -2.748   4.052  1.00  0.00           H  
ATOM     35  2HB ALA A   3       1.086  -1.505   3.367  1.00  0.00           H  
ATOM     36  3HB ALA A   3       1.729  -2.652   4.549  1.00  0.00           H  
ATOM     37  N   HIS A   4       2.817  -0.576   6.043  1.00  0.00           N  
ATOM     38  CA  HIS A   4       3.903   0.363   6.320  1.00  0.00           C  
ATOM     39  C   HIS A   4       5.160  -0.440   6.682  1.00  0.00           C  
ATOM     40  O   HIS A   4       5.186  -1.668   6.715  1.00  0.00           O  
ATOM     41  CB  HIS A   4       3.544   1.351   7.448  1.00  0.00           C  
ATOM     42  HB1 HIS A   4       4.219   1.237   8.306  1.00  0.00           H  
ATOM     43  HB2 HIS A   4       2.535   1.159   7.835  1.00  0.00           H  
ATOM     44  CG  HIS A   4       3.602   2.766   6.978  1.00  0.00           C  
ATOM     45  ND1 HIS A   4       2.734   3.265   6.034  1.00  0.00           N  
ATOM     46  CE1 HIS A   4       3.082   4.565   5.808  1.00  0.00           C  
ATOM     47  HE1 HIS A   4       2.564   5.187   5.091  1.00  0.00           H  
ATOM     48  NE2 HIS A   4       4.096   4.931   6.559  1.00  0.00           N  
ATOM     49  CD2 HIS A   4       4.417   3.826   7.303  1.00  0.00           C  
ATOM     50  HD2 HIS A   4       5.224   3.854   8.025  1.00  0.00           H  
ATOM     51  HD1 HIS A   4       1.998   2.741   5.564  1.00  0.00           H  
ATOM     52  H   HIS A   4       2.989  -1.557   6.251  1.00  0.00           H  
ATOM     53  HA  HIS A   4       4.115   0.878   5.374  1.00  0.00           H  
ATOM     54  N   GLY A   5       6.300   0.198   6.980  1.00  0.00           N  
ATOM     55  CA  GLY A   5       7.485  -0.558   7.321  1.00  0.00           C  
ATOM     56  C   GLY A   5       8.642   0.390   7.617  1.00  0.00           C  
ATOM     57  O   GLY A   5       8.548   1.614   7.564  1.00  0.00           O  
ATOM     58  HA1 GLY A   5       7.271  -1.169   8.205  1.00  0.00           H  
ATOM     59  HA2 GLY A   5       7.743  -1.208   6.480  1.00  0.00           H  
ATOM     60  H   GLY A   5       6.371   1.212   6.980  1.00  0.00           H  
ATOM     61  OXT GLY A   5       9.819  -0.183   7.952  1.00  0.00           O1-
