# Supplementary material for: Constant pH Simulation with FMM Electrostatics in GROMACS. (A) Design and Applications
Source: J Chem Theory Comput. 2025 Feb 7;21(4):1762–86. doi: 10.1021/acs.jctc.4c01318 (PMC11866755; doi:10.1021/acs.jctc.4c01318)
Supplement: Supplementary file 3 — ct4c01318_si_003.zip [file ct4c01318_si_003.zip › mdp_template_titr/equil_structure.mdp.template]

;;;;;;;;;;;;;;;;;;;;;;;;;;;;;;;;;;;;;;;;;;;;;;;;;;;;;;;;;;;;;;;;;;;;;;;;;;;;;;;;;;;;;;;;
; Usual GROMACS MD parameters
;;;;;;;;;;;;;;;;;;;;;;;;;;;;;;;;;;;;;;;;;;;;;;;;;;;;;;;;;;;;;;;;;;;;;;;;;;;;;;;;;;;;;;;;

; NVT for c36m
title                   = NVT equilibration (unrestrained)
; Run parameters
integrator              = md        ; leap-frog integrator
nsteps                  = 250000    ; 2 * 250000 = 500 ps (0.5ns)
dt                      = 0.002     ; 2 fs
; Output control
nstenergy               = 2500000  
nstlog                  = 50000   
nstxout-compressed      = 50000   
; Bond parameters

continuation            = yes       
constraints             = h-bonds   ; bonds to H are constrained 

; Neighbor searching and vdW
cutoff-scheme           = Verlet
ns_type                 = grid      ; search neighboring grid cells
nstlist                 = 20        ; largely irrelevant with Verlet
rlist                   = 1.2
vdwtype                 = cutoff
vdw-modifier            = force-switch
rvdw-switch             = 1.0
rvdw                    = 1.2       ; short-range van der Waals cutoff (in nm)
rcoulomb                = 1.2 

DispCorr = no

; Temperature coupling
tcoupl                  = V-rescale                     ; modified Berendsen thermostat
tc-grps                 = System   ; One coupling group for whole system
tau_t                   = 0.1                      ; time constant, in ps
ref_t                   = 300                      ; reference temperature, one for each group, in K
; Pressure coupling
pcoupl                  = no        ; no pressure coupling in NVT
; Periodic boundary conditions
pbc                     = xyz       ; 3-D PBC
; Velocity generation
gen_vel                 = no       

define                  =    ; No restraints

;;;;;;;;;;;;;;;;;;;;;;;;;;;;;;;;;;;;;;;;;;;;;;;;;;;;;;;;;;;;;;;;;;;;;;;;;;;;;;;;;;;;;;;;
; FMM Electrostatics
;;;;;;;;;;;;;;;;;;;;;;;;;;;;;;;;;;;;;;;;;;;;;;;;;;;;;;;;;;;;;;;;;;;;;;;;;;;;;;;;;;;;;;;;

coulombtype             = FMM       
fmm-override-multipole-order = 8
fmm-override-tree-depth = 2         ; Works for 8x8x8 nm box
; fmm-override-multipole-order = 8 should not be touched - this setting affects accuracy
; However, fmm-override-tree-depth affects performance but not accuracy 
; This is somewhat GPU and computer dependant - ideally should be benchmarked
; We have used these values on our cluster machine:
; 1 for single residues, pentapeptides
; 2 for lysozyme, cardiotoxin
; 3 for Staph Nuclease

;;;;;;;;;;;;;;;;;;;;;;;;;;;;;;;;;;;;;;;;;;;;;;;;;;;;;;;;;;;;;;;;;;;;;;;;;;;;;;;;;;;;;;;;
; Lambda dynamics / constant pH
;;;;;;;;;;;;;;;;;;;;;;;;;;;;;;;;;;;;;;;;;;;;;;;;;;;;;;;;;;;;;;;;;;;;;;;;;;;;;;;;;;;;;;;;

; Enable the constant pH code
lambda-updater-enable     = yes
constantph-enable         = yes
constantph-mode           = dynamics

; Set the desired pH
constantph-ph-mode        = fixed
constantph-fixed-ph       = $$$$FIXED_PH$$$$

; Output frequency
constantph-nstout         = 1000

; Non-trivial transition barrier during equilibration
constantph-bias-initial-barrier = 6.0

; Note: we do not enable dynamic bias optimization
